# Supplementary material for: Molecular and physiological mechanisms of tea (Camellia sinensis (L.) O. Kuntze) leaf and root in response to nitrogen deficiency
Source: BMC Genomics. 2023 Jan 17;24:27. doi: 10.1186/s12864-023-09112-y (PMC9847173; doi:10.1186/s12864-023-09112-y)
Supplement: Supplementary file 1 — Additional file 1: Table S1. Down-regulated DEGs in response to N deficiency in tea leaf and root. [file 12864_2023_9112_MOESM1_ESM.xlsx]

## Sheet: Sheet1
Table S1. Down-regulated DEGs in response to N deficiency in tea leaves.
Gene_ID	Base Mean	log2(FoldChange)	SE	stat	p-value	p-adj	N deficiency 1	N deficiency 2	N deficiency 3	Control 1	Control 2	Control 3	KEGG annotation	GO annotation
TEA016800.1	16.7746	-1.80813	0.494189	3.65878	0.000253421	0.000631352	0.17	0.39	0.07	0.85	0.83	1.16	Alpha,alpha-trehalose-phosphate synthase (UDP-forming) 1; K16055 trehalose 6-phosphate synthase/phosphatase [EC:2.4.1.15 3.1.3.12]; inositol transporter 4-like; K08150 MFS transporter, SP family, solute carrier family 2 (myo-inositol transporter), member 13	GO:0006810`transport; GO:0016020`membrane; GO:0044699`single-organism process; GO:0022857`transmembrane transporter activity; GO:0016491`oxidoreductase activity;
TEA011413.1	59.4131	-1.20008	0.279781	4.28937	1.79e-05	5.13e-05	2.44	1.91	1.72	4.9	3.8	5.72	-	GO:0016021`integral component of membrane;
TEA015457.1	8.13358	-1.44024	0.591693	2.4341	0.0149289	0.0279287	0.04	0.02	0.07	0.11	0.25	0.13	Eix2; EIX receptor 2; K13466 EIX receptor 1/2; Di-glucose binding protein with Kinesin motor domain; K10406 kinesin family member C2/C3; probable LRR receptor-like serine/threonine-protein kinase At3g47570; K13420 LRR receptor-like serine/threonine-protein kinase FLS2 [EC:2.7.11.1]	-
TEA024858.1	148.637	-1.60819	0.188258	8.54245	1.31e-17	8.15e-17	8.21	5.86	7.01	24.44	20.79	20.09	-	GO:0046872`metal ion binding;
TEA010614.1	553.104	-3.62323	0.128271	28.2466	1.57e-175	9.08e-174	1.72	1.87	1.69	24.37	19.79	22.02	-	-
TEA021218.1	4672.08	-2.0791	0.0487223	42.6726	0	0	81.08	81.08	76.3	352.6	326.57	323.6	hypothetical protein; K01802 peptidylprolyl isomerase [EC:5.2.1.8]; peptidyl-prolyl cis-trans isomerase FKBP13, chloroplastic; FK506-binding protein 13 isoform 1	GO:0003755`peptidyl-prolyl cis-trans isomerase activity; GO:0005528`FK506 binding; GO:0005789`endoplasmic reticulum membrane; GO:0061077`chaperone-mediated protein folding;
TEA021007.1	73.4144	-5.69089	0.465701	12.22	2.43e-34	2.57e-33	0.1	0	0.04	6.23	4.92	5.93	cyclin-D4-1; K18810 cyclin D1/2/4, plant; Cyclin d1,1, putative isoform 1; cyclin-D1-1-like	-
TEA019900.1	19.2278	-3.76683	0.542777	6.93993	3.92e-12	1.86e-11	0	0.06	0.07	1.23	1.21	1.14	kinesin-like protein KIN-4A; K10395 kinesin family member 4/21/27; kinesin-like protein FRA1	GO:0000166`nucleotide binding;
TEA010609.1	57.0423	-1.57633	0.295882	5.32755	9.95e-08	3.5e-07	0.98	0.69	0.49	2.06	2.1	2.67	-	GO:0046872`metal ion binding; GO:0003950`NAD+ ADP-ribosyltransferase activity;
TEA030650.1	14.5769	-3.98459	0.607415	6.55991	5.38e-11	2.39e-10	0.02	0	0	1	0.58	0.62	chorismate synthase 1, chloroplastic; K01736 chorismate synthase [EC:4.2.3.5]; chorismate synthase, chloroplastic	GO:0009423`chorismate biosynthetic process; GO:0009073`aromatic amino acid family biosynthetic process; GO:0010181`FMN binding; GO:0005829`cytosol; GO:0004107`chorismate synthase activity; GO:0044446`intracellular organelle part; GO:0009507`chloroplast;
TEA027026.1	106161	-1.49479	0.0386835	38.6415	0	0	1472.03	1494.5	1499.08	4339.51	4270.12	3893.22	PSBO, OEE1; oxygen-evolving enhancer protein 1, chloroplastic; K02716 photosystem II oxygen-evolving enhancer protein 1	GO:0042549`photosystem II stabilization; GO:0009535`chloroplast thylakoid membrane; GO:0005509`calcium ion binding; GO:0019898`extrinsic component of membrane; GO:0016021`integral component of membrane; GO:0009654`photosystem II oxygen evolving complex;
TEA027487.1	4.92762	-1.8255	0.668766	2.72965	0.00634016	0.0127285	0	0.08	0.18	0.29	1.5	0.53	methionine gamma-lyase; K01761 methionine-gamma-lyase [EC:4.4.1.11]; methionine gamma-lyase-like; Methionine gamma-lyase	GO:0016829`lyase activity; GO:0030170`pyridoxal phosphate binding;
TEA016358.1	13.4225	-1.81377	0.523808	3.46266	0.00053487	0.00127109	0.21	0.04	0.1	0.61	0.45	0.58	galactose oxidase; K20929 glyoxal/methylglyoxal oxidase [EC:1.2.3.15]; aldehyde oxidase GLOX; WSC domain-containing protein ARB_07867	-
TEA014932.1	19.6085	-4.32424	0.596798	7.24574	4.3e-13	2.15e-12	0.02	0	0	0.61	1.79	0.93	chlorophyllase-1; K08099 chlorophyllase [EC:3.1.1.14]	-
TEA013276.1	4157.21	-1.11904	0.0502097	22.2874	4.9e-110	1.65e-108	73.88	78.2	73.41	162.39	171.09	153.42	copper transport protein ATX1-like; K07213 copper chaperone; hypothetical protein	-
TEA032948.1	487.318	-2.99141	0.117634	25.4299	1.18e-142	5.31e-141	3.82	4.28	3.69	32.87	30.39	31.47	Lj6g3v2006830.1; -; K00688 glycogen phosphorylase [EC:2.4.1.1]; Lj6g3v2006830.2; glycogen phosphorylase 1-like	GO:0008152`metabolic process; GO:0016597`amino acid binding;
TEA008857.1	4790.43	-1.98194	0.0443726	44.6658	0	0	89.52	89	91.92	340.95	365.06	355.63	-	-
TEA003942.1	130.06	-4.7056	0.293957	16.0078	1.13e-57	1.92e-56	0.14	0.12	0.11	3.45	3.75	3.98	probable disease resistance protein At5g63020; K13459 disease resistance protein RPS2; probable disease resistance protein At1g12280	-
TEA021459.1	2855.95	-1.33851	0.0570105	23.4783	6.79e-122	2.55e-120	36.51	33.59	34.56	93.1	87.83	82.36	-	-
TEA002611.1	470.137	-1.38028	0.105323	13.1053	3.07e-39	3.66e-38	5.36	4.93	4.8	12.2	13.44	13.63	atpB, ViviCp028; ATP synthase CF1 beta subunit; K02112 F-type H+-transporting ATPase subunit beta [EC:3.6.3.14]; atpB, SIC0550; F0F1-type ATP synthase, beta subunit	GO:0045261`proton-transporting ATP synthase complex, catalytic core F(1); GO:0009535`chloroplast thylakoid membrane; GO:0005524`ATP binding; GO:0015986`ATP synthesis coupled proton transport; GO:0015991`ATP hydrolysis coupled proton transport; GO:0045263`proton-transporting ATP synthase complex, coupling factor F(o); GO:0016021`integral component of membrane; GO:0005739`mitochondrion; GO:0005886`…
TEA019883.1	7.81059	-3.11892	0.645071	4.83501	1.33e-06	4.25e-06	0	0.02	0	0.32	0.33	0.29	MLO-like protein 9; K08472 mlo protein	-
TEA030668.1	1057.88	-1.01035	0.0783916	12.8884	5.23e-38	6.05e-37	24	26.58	26.75	51.12	55.48	48.31	hypothetical protein; K03320 ammonium transporter, Amt family; ammonium transporter 3 member 1-like	GO:0015695`organic cation transport; GO:0008519`ammonium transmembrane transporter activity; GO:0072488`ammonium transmembrane transport; GO:0005887`integral component of plasma membrane; GO:0019740`nitrogen utilization;
TEA002324.1	107.436	-1.3908	0.210237	6.61541	3.71e-11	1.66e-10	3.49	2.6	3.4	7.73	8.49	9.04	POPTRDRAFT_644424; short-chain dehydrogenase/reductase family protein; K15095 (+)-neomenthol dehydrogenase [EC:1.1.1.208]; (+)-neomenthol dehydrogenase-like; hypothetical protein	-
TEA018356.1	761.625	-1.06807	0.08664	12.3277	6.43e-35	6.92e-34	5.93	6.07	6.4	11.98	13.85	12.56	probable splicing factor 3A subunit 1; K12825 splicing factor 3A subunit 1; SWAP/surp domain-containing protein / ubiquitin family protein	-
TEA027942.1	300.881	-1.07795	0.142613	7.5586	4.07e-14	2.15e-13	5.6	7.24	5.96	14.75	11.24	13.73	aquaporin TIP1-1-like; K09873 aquaporin TIP; aquaporin TIP1-1; TIP1;2; aquaporin-like	GO:0006810`transport; GO:0016021`integral component of membrane; GO:0005215`transporter activity;
TEA032952.1	252.679	-2.99432	0.159269	18.8004	7.5e-79	1.71e-77	2.36	2.13	2.22	17.08	19.01	18.57	-	GO:0008152`metabolic process; GO:0016597`amino acid binding; GO:0016779`nucleotidyltransferase activity;
TEA001664.1	28.1572	-2.92453	0.434615	6.72903	1.71e-11	7.82e-11	0.21	0.44	0.32	2.32	3.72	3.56	26.5 kDa heat shock protein, mitochondrial; K13993 HSP20 family protein; 26.5 kDa heat shock protein, mitochondrial-like	-
TEA006784.1	104.045	-1.45995	0.207603	7.03244	2.03e-12	9.77e-12	4.43	4.27	3.99	11.36	11.65	12.57	-	-
TEA022152.1	17728.4	-4.51386	0.0461565	97.7946	0	0	32.67	31.62	32.67	752.86	766.72	687.07	oxygen-evolving enhancer protein 1, chloroplastic; K02716 photosystem II oxygen-evolving enhancer protein 1; oxygen-evolving enhancer protein 1, chloroplastic-like	-
TEA031131.1	6.31212	-3.08858	0.668663	4.61904	3.86e-06	1.18e-05	0	0	0	0.52	0.28	0.54	early nodulin-like protein 2; K03006 DNA-directed RNA polymerase II subunit RPB1 [EC:2.7.7.6]	-
TEA022108.1	8.56126	-2.5479	0.612971	4.15663	3.23e-05	8.97e-05	0.09	0	0.11	0.78	0.74	1.04	-	-
TEA022025.1	117.512	-2.47602	0.246531	10.0434	9.82e-24	7.7e-23	0.4	0.86	0.38	2.91	3.42	3.32	-	-
TEA020918.1	3911.64	-1.66423	0.0512238	32.4894	1.51e-231	1.34e-229	21.98	22.27	24.07	72.88	74.04	68.22	L-idonate dehydrogenase; K19635 L-idonate 5-dehydrogenase [EC:1.1.1.366]; L-idonate 5-dehydrogenase; POPTRDRAFT_890818; hypothetical protein; K00008 L-iditol 2-dehydrogenase [EC:1.1.1.14]	GO:0008270`zinc ion binding; GO:0055114`oxidation-reduction process; GO:0046183`L-idonate catabolic process; GO:0016491`oxidoreductase activity;
TEA017901.1	21766	-1.13319	0.0824795	13.739	5.93e-43	7.69e-42	809.46	821.9	856.23	1982.99	1803.55	1645.1	ATP synthase subunit b' isoform 1; K02109 F-type H+-transporting ATPase subunit b; POPTRDRAFT_417685; hypothetical protein; POPTRDRAFT_261089	-
TEA032056.1	878.829	-1.73638	0.0828884	20.9485	1.94e-97	5.65e-96	28.07	24.21	24.38	84	83.45	87.6	-	-
TEA014346.1	49719.7	-1.12276	0.0298578	37.6035	0	0	862.91	860.33	838.65	1889.27	1834.45	1816.59	cAMP-regulated phosphoprotein 21-like; K02865 large subunit ribosomal protein L10Ae; 60S ribosomal protein L10a-2; hypothetical protein; K14771 U3 small nucleolar RNA-associated protein 19	-
TEA021851.1	5.23663	-1.98753	0.658409	3.01869	0.00253871	0.00547249	0	0.07	0.17	1.09	0.55	0.66	cytokinin riboside 5'-monophosphate phosphoribohydrolase LOG3; K06966 uncharacterized protein; cytokinin riboside 5'-monophosphate phosphoribohydrolase LOG3-like	GO:0005634`nucleus; GO:0016799`hydrolase activity, hydrolyzing N-glycosyl compounds; GO:0005829`cytosol; GO:0009691`cytokinin biosynthetic process;
TEA003776.1	11374.7	-4.01212	0.0479012	83.7583	0	0	36.77	39.63	41.88	655.33	638.38	604.36	Putative serine/threonine-protein kinase; K04733 interleukin-1 receptor-associated kinase 4 [EC:2.7.11.1]	-
TEA007697.1	86.151	-2.85481	0.282498	10.1056	5.22e-24	4.14e-23	0.83	0.28	0.76	5.39	4.25	5.05	peroxisomal membrane protein 11D; K13352 peroxin-11B; peroxisomal membrane protein 11C	-
TEA024115.1	3.83876	-1.62722	0.67403	2.41417	0.0157712	0.0293456	0.05	0.03	0	0.13	0.2	0.27	hypothetical protein; K04079 molecular chaperone HtpG; F-box protein At4g22390-like; K15030 translation initiation factor 3 subunit M	-
TEA022299.1	51.4562	-1.05043	0.299815	3.5036	0.000459013	0.0011018	1.24	0.99	1.36	2.74	3.09	1.86	POPTRDRAFT_261844; hypothetical protein; K09419 heat shock transcription factor, other eukaryote; heat stress transcription factor C-1	-
TEA002705.1	306.358	-1.3397	0.137501	9.74317	1.97e-22	1.48e-21	5.98	7.62	6.4	18.85	15.15	16.74	beta-glucosidase 12-like; K01188 beta-glucosidase [EC:3.2.1.21]; Beta-glucosidase 17 isoform 1; hypothetical protein	GO:0004553`hydrolase activity, hydrolyzing O-glycosyl compounds; GO:0005975`carbohydrate metabolic process;
TEA014834.1	4419.5	-1.53372	0.0440232	34.8389	6.27e-266	6.66e-264	81.79	88.36	85.42	244.42	243.17	247.55	protein DEHYDRATION-INDUCED 19 homolog 2-like; K15697 RING finger protein 114 [EC:2.3.2.27]	-
TEA023668.1	551.691	-4.194	0.137451	30.5128	1.76e-204	1.31e-202	3.74	3.5	2.18	59.85	60.22	58.83	photosystem II core complex proteins psbY, chloroplastic; K02723 photosystem II PsbY protein	GO:0009523`photosystem II; GO:0016021`integral component of membrane; GO:0015979`photosynthesis; GO:0030145`manganese ion binding;
TEA016003.1	82.5855	-2.18819	0.262917	8.32274	8.6e-17	5.14e-16	1.55	2.25	2.89	9.49	9.66	12.62	E3 ubiquitin-protein ligase ATL41-like; K19038 E3 ubiquitin-protein ligase ATL41 [EC:2.3.2.27]; RING-H2 finger protein ATL40-like; RING-H2 finger protein ATL11; K10664 E3 ubiquitin-protein ligase ATL6/9/15/31/42/55 [EC:2.3.2.27]	GO:0044267`cellular protein metabolic process;
TEA002095.1	535.183	-2.5559	0.111747	22.8721	8.81e-116	3.13e-114	2.82	3.14	2.59	15.89	18.29	16.49	peptidyl-prolyl cis-trans isomerase FKBP62-like; K09571 FK506-binding protein 4/5 [EC:5.2.1.8]; hypothetical protein; 70 kDa peptidyl-prolyl isomerase-like	GO:0006457`protein folding; GO:0016853`isomerase activity; GO:0016021`integral component of membrane;
TEA020640.1	42.4064	-1.05502	0.360891	2.92337	0.00346262	0.00728466	0.52	0.39	0.14	0.62	0.89	0.81	H+-transporting two-sector ATPase, alpha/beta subunit, central region; K02112 F-type H+-transporting ATPase subunit beta [EC:3.6.3.14]; ATP synthase subunit beta, chloroplastic	GO:0015986`ATP synthesis coupled proton transport; GO:0045261`proton-transporting ATP synthase complex, catalytic core F(1); GO:0015991`ATP hydrolysis coupled proton transport; GO:0005524`ATP binding; GO:0046933`proton-transporting ATP synthase activity, rotational mechanism; GO:0046961`proton-transporting ATPase activity, rotational mechanism;
TEA024525.1	5.73264	-1.50192	0.661156	2.27166	0.0231073	0.041542	0.1	0	0.02	0.34	0.3	0.05	adenylate isopentenyltransferase 5, chloroplastic; K10760 adenylate dimethylallyltransferase (cytokinin synthase) [EC:2.5.1.27 2.5.1.112]	GO:0006400`tRNA modification; GO:0052381`tRNA dimethylallyltransferase activity; GO:0005739`mitochondrion;
TEA023791.1	4553.11	-1.04047	0.0523258	19.8845	5.55e-88	1.42e-86	61.41	61.51	63.03	132.73	131.23	116.14	delta-aminolevulinic acid dehydratase 1, chloroplastic; K01698 porphobilinogen synthase [EC:4.2.1.24]; delta-aminolevulinic acid dehydratase, chloroplastic	GO:0005829`cytosol; GO:0008270`zinc ion binding; GO:0004655`porphobilinogen synthase activity; GO:0006783`heme biosynthetic process;
TEA016641.1	2023.27	-1.27775	0.062033	20.598	2.86e-94	7.94e-93	27.2	24.91	28.03	61.27	63.95	67.87	-	-
TEA020022.1	624.866	-2.76506	0.117994	23.434	1.93e-121	7.19e-120	2.29	3.21	2.59	17.15	17.58	20.64	uncharacterized LOC106768214; K15113 solute carrier family 25 (mitochondrial iron transporter), member 28/37; hypothetical protein; K15111 solute carrier family 25 (mitochondrial S-adenosylmethionine transporter), member 26	-
TEA026725.1	5.46854	-2.02823	0.657813	3.08329	0.00204724	0.0044739	0	0.04	0.1	0.31	0.74	0.33	-	-
TEA008221.1	17656.3	-1.45512	0.0403752	36.0398	1.99e-284	2.38e-282	306.44	301.85	306.12	867.34	844.49	779.14	ribulose-phosphate 3-epimerase, chloroplastic; K01783 ribulose-phosphate 3-epimerase [EC:5.1.3.1]	-
TEA001806.1	30.3089	-1.8592	0.372096	4.99656	5.84e-07	1.93e-06	0.44	0.33	0.35	1.57	1.39	1.58	staphylococcal nuclease domain-containing protein 1; K15979 staphylococcal nuclease domain-containing protein 1; POPTRDRAFT_835251; 110 kDa 4SNc-Tudor domain family protein	GO:0035194`posttranscriptional gene silencing by RNA; GO:1903506`regulation of nucleic acid-templated transcription; GO:0003712`transcription cofactor activity; GO:0016442`RISC complex;
TEA015853.1	81.3199	-1.98983	0.260067	7.65123	1.99e-14	1.07e-13	0.34	0.33	0.25	1.63	1.08	1.13	calcium-transporting ATPase 4, endoplasmic reticulum-type; K01537 Ca2+-transporting ATPase [EC:3.6.3.8]; calcium-transporting ATPase 1, endoplasmic reticulum-type-like; Endomembrane-type CA-ATPase 4 isoform 1	GO:0046872`metal ion binding; GO:0016787`hydrolase activity; GO:0005524`ATP binding; GO:0016021`integral component of membrane;
TEA032719.1	331.282	-3.51535	0.153223	22.9427	1.74e-116	6.23e-115	1.42	1.44	1.11	14.58	16.22	16.05	POPTRDRAFT_822369; ferritin 2 precursor family protein; K00522 ferritin heavy chain [EC:1.16.3.2]; ferritin-2, chloroplastic; ferritin	GO:0006879`cellular iron ion homeostasis; GO:0006826`iron ion transport; GO:0004322`ferroxidase activity; GO:0008199`ferric iron binding; GO:0055114`oxidation-reduction process; GO:0009507`chloroplast;
TEA010906.1	597.304	-1.5249	0.101773	14.9833	9.45e-51	1.42e-49	4.52	4.18	5.06	12.54	14.35	12.59	hypothetical protein; K14514 ethylene-insensitive protein 3	GO:0006817`phosphate ion transport; GO:0016021`integral component of membrane; GO:0005886`plasma membrane; GO:0005802`trans-Golgi network;
TEA012293.1	26.8648	-2.18983	0.485702	4.50858	6.53e-06	1.96e-05	0.26	1.11	1.09	5.2	7.7	1.61	-	-
TEA023851.1	137.006	-5.14429	0.316936	16.2313	3.03e-59	5.26e-58	0.17	0.24	0.12	7.41	8.17	8.55	glutamate receptor 2.8-like; K05387 glutamate receptor, ionotropic, plant; glutamate receptor 2.7-like	-
TEA018247.1	4830.56	-1.07575	0.042627	25.2363	1.6e-140	7.13e-139	30.36	31.49	29.03	63.49	63.47	63.42	SORBIDRAFT_01g041660, Sb01g041660; hypothetical protein; K03353 anaphase-promoting complex subunit 6; GRMZM2G147603; putative tetratricopeptide repeat domain containing family protein; Os03g0236966; Similar to TPR Domain containing protein, expressed.	GO:0044424`intracellular part; GO:0006952`defense response;
TEA008487.1	2584.17	-1.21868	0.0559436	21.784	3.29e-105	1.04e-103	113.74	115	113.91	283.39	254.46	254.96	-	-
TEA020915.1	85.3699	-1.79129	0.237153	7.5533	4.24e-14	2.24e-13	1.93	1.76	2.24	6.23	7.67	7.26	-	-
TEA029752.1	2205.01	-2.8454	0.0737906	38.5605	0	0	21.92	18.22	17.35	142.29	142.49	128.96	uncharacterized LOC106363601; K01647 citrate synthase [EC:2.3.3.1]	GO:0000079`regulation of cyclin-dependent protein serine/threonine kinase activity; GO:0019901`protein kinase binding;
TEA023125.1	60.9983	-1.82063	0.279154	6.52195	6.94e-11	3.06e-10	1.17	0.95	1	3.25	3.86	4.5	adenylate isopentenyltransferase 3, chloroplastic; K10760 adenylate dimethylallyltransferase (cytokinin synthase) [EC:2.5.1.27 2.5.1.112]; IPT3a; Isopentenyltransferase 3, putative	-
TEA002014.1	939.472	-1.19737	0.084854	14.111	3.25e-45	4.41e-44	12.33	12.6	13.46	31.44	29.95	26.23	Ferretin 1 isoform 1; K00522 ferritin heavy chain [EC:1.16.3.2]; ferritin-4, chloroplastic-like; fer1	GO:0006879`cellular iron ion homeostasis; GO:0006826`iron ion transport; GO:0004322`ferroxidase activity; GO:0005623`cell; GO:0008199`ferric iron binding; GO:0055114`oxidation-reduction process;
TEA021756.1	70.9903	-1.33605	0.260493	5.12895	2.91e-07	9.87e-07	4.18	3.85	2.74	9.34	10.97	7.91	transmembrane emp24 domain-containing protein p24delta3-like; K20352 p24 family protein delta-1; Emp24/gp25L/p24 family/GOLD family protein isoform 1	GO:0044425`membrane part;
TEA000421.1	248.904	-2.81753	0.160274	17.5795	3.54e-69	7.19e-68	2.41	2.08	1.84	15.77	13.98	16	hypothetical protein; K11253 histone H3; GTP-binding protein SAR1-like; K07953 GTP-binding protein SAR1 [EC:3.6.5.-]	-
TEA033573.1	9078.8	-1.27418	0.118551	10.7479	6.06e-27	5.23e-26	316.91	314.56	322	878.98	764.23	661.24	photosystem II 10 kDa polypeptide, chloroplastic; K03541 photosystem II 10kDa protein; PSBR; photosystem II 10 kDa polypeptide, chloroplastic-like	GO:0009535`chloroplast thylakoid membrane; GO:0015979`photosynthesis; GO:0009654`photosystem II oxygen evolving complex;
TEA030038.1	75.8235	-1.52413	0.311047	4.90002	9.58e-07	3.1e-06	1.53	0.57	0.5	3	2.52	2.46	H+-transporting two-sector ATPase, alpha/beta subunit, central region; K02112 F-type H+-transporting ATPase subunit beta [EC:3.6.3.14]; ATP synthase subunit beta, chloroplastic	GO:0015986`ATP synthesis coupled proton transport; GO:0045261`proton-transporting ATP synthase complex, catalytic core F(1); GO:0015991`ATP hydrolysis coupled proton transport; GO:0005524`ATP binding; GO:0046933`proton-transporting ATP synthase activity, rotational mechanism; GO:0046961`proton-transporting ATPase activity, rotational mechanism;
TEA000510.1	21.1516	-1.40597	0.44266	3.1762	0.0014922	0.00333419	0.68	0.47	0.56	2.19	2.04	0.94	hypothetical protein; K19747 BAHD acyltransferase [EC:2.3.1.-]; BAHD acyltransferase DCR	-
TEA009407.1	49.9466	-4.9467	0.483175	10.2379	1.34e-24	1.08e-23	0.09	0	0.03	1.66	3.28	3.29	-	-
TEA001856.1	7503.12	-1.88778	0.0435126	43.3847	0	0	132.18	132.84	131.96	515.95	470.53	473.85	60S acidic ribosomal protein P1; K02942 large subunit ribosomal protein LP1	GO:0005840`ribosome; GO:0006414`translational elongation; GO:0003735`structural constituent of ribosome;
TEA023660.1	93.9423	-1.80942	0.228496	7.91883	2.4e-15	1.34e-14	1.2	0.92	1.09	3.57	4.35	3.69	rust resistance kinase Lr10-like; K04733 interleukin-1 receptor-associated kinase 4 [EC:2.7.11.1]; rust resistance kinase Lr10; G-type lectin S-receptor-like serine/threonine-protein kinase SD2-5	-
TEA022940.1	55.8846	-1.34477	0.281766	4.77263	1.82e-06	5.74e-06	1.82	1.4	1.71	4.54	3.59	4.82	adenine phosphoribosyltransferase 3-like; K00759 adenine phosphoribosyltransferase [EC:2.4.2.7]; adenine phosphoribosyltransferase 3; hypothetical protein	GO:0055086`nucleobase-containing small molecule metabolic process; GO:0016740`transferase activity; GO:1901564`organonitrogen compound metabolic process;
TEA027504.1	12.3926	-1.57728	0.532153	2.96397	0.00303701	0.00644865	0.06	0.03	0.06	0.14	0.14	0.28	probable E3 ubiquitin-protein ligase HERC4; K10615 E3 ubiquitin-protein ligase HERC4 [EC:2.3.2.26]; E3 ubiquitin-protein ligase; ubiquitin-protein ligase E3	-
TEA021410.1	71.9066	-3.54886	0.317438	11.1797	5.13e-29	4.69e-28	0.37	0.56	0.15	5.28	4.65	5.09	-	-
TEA033724.1	2258.55	-1.17494	0.0532655	22.0581	7.98e-108	2.61e-106	36.26	37.22	35.61	81.8	83.92	79.22	-	GO:0003677`DNA binding;
TEA021358.1	31.3444	-1.03578	0.356245	2.90748	0.00364351	0.0076378	0.29	0.3	0.45	0.72	0.69	0.81	protein gar2; K14411 RNA-binding protein Musashi	-
TEA022975.1	4881.2	-2.26324	0.0490798	46.1135	0	0	19.93	19.95	21.85	102.12	97.31	94.99	5'-adenylylsulfate reductase 3, chloroplastic-like; K05907 adenylyl-sulfate reductase (glutathione) [EC:1.8.4.9]; 5'-adenylylsulfate reductase 3, chloroplastic	-
TEA002760.1	1272.78	-3.43776	0.0863479	39.8129	0	0	2.46	2.08	2.07	23.98	22.52	25.44	G-type lectin S-receptor-like serine/threonine-protein kinase At4g27290; K04733 interleukin-1 receptor-associated kinase 4 [EC:2.7.11.1]; S-locus lectin kinase family protein; hypothetical protein	GO:0004674`protein serine/threonine kinase activity; GO:0009506`plasmodesma; GO:0006952`defense response; GO:0000166`nucleotide binding; GO:0006468`protein phosphorylation; GO:0005886`plasma membrane;
TEA018206.1	2269.78	-1.31448	0.0557977	23.5579	1.04e-122	3.93e-121	20.3	21.89	22.44	51.77	53.73	54.14	probable inactive receptor-like protein kinase At3g56050; K04733 interleukin-1 receptor-associated kinase 4 [EC:2.7.11.1]; inactive receptor-like serine/threonine-protein kinase At2g40270	GO:0016020`membrane; GO:0016310`phosphorylation; GO:0016301`kinase activity;
TEA026208.1	59.3749	-2.61858	0.306057	8.55583	1.17e-17	7.27e-17	0.33	0.54	0.25	2.39	2.6	2.61	-	-
TEA026459.1	33.0018	-1.41298	0.358634	3.93989	8.15e-05	0.000216243	1	0.74	1.37	2.64	2.83	3.38	-	-
TEA009384.1	57.7457	-1.41094	0.305164	4.62353	3.77e-06	1.16e-05	1.59	0.84	1.38	4.71	2.9	3	ATP synthase subunit alpha, chloroplastic-like; K02111 F-type H+-transporting ATPase subunit alpha [EC:3.6.3.14]	GO:0005739`mitochondrion; GO:0009507`chloroplast;
TEA030076.1	3304.54	-1.05397	0.0489014	21.553	4.96e-103	1.53e-101	31.39	29.57	29.51	64.6	61.36	60.77	peptidyl-prolyl cis-trans isomerase FKBP42; K09571 FK506-binding protein 4/5 [EC:5.2.1.8]; hypothetical protein	GO:0003755`peptidyl-prolyl cis-trans isomerase activity; GO:0061077`chaperone-mediated protein folding; GO:0005528`FK506 binding; GO:0000413`protein peptidyl-prolyl isomerization; GO:0005789`endoplasmic reticulum membrane; GO:0005516`calmodulin binding; GO:0005886`plasma membrane; GO:0048366`leaf development;
TEA022419.1	200.219	-1.09238	0.162504	6.72214	1.79e-11	8.19e-11	3.32	2.6	2.47	5.93	5.46	6.6	-	-
TEA008246.1	7.16274	-2.73364	0.643064	4.25097	2.13e-05	6.05e-05	0.02	0	0	0.18	0.17	0.21	vacuolar sorting-associated-like protein; K20181 vacuolar protein sorting-associated protein 18; Xa21; probable LRR receptor-like serine/threonine-protein kinase At3g47570; K13437 receptor kinase-like protein; LRR receptor-like serine/threonine-protein kinase EFR; K13428 LRR receptor-like serine/threonine-protein kinase EFR [EC:2.7.11.1]	GO:0016301`kinase activity;
TEA007590.1	5915.5	-1.3164	0.0494052	26.6449	2.05e-156	1.02e-154	91	88.26	89.61	235.15	225.14	205.28	cysteine synthase; K01738 cysteine synthase A [EC:2.5.1.47]; OAS-TL4; OAS-TL4 cysteine synthase; cysteine synthase, chloroplastic/chromoplastic	GO:0008652`cellular amino acid biosynthetic process; GO:0006535`cysteine biosynthetic process from serine; GO:0004124`cysteine synthase activity; GO:0016740`transferase activity; GO:0030170`pyridoxal phosphate binding; GO:0005737`cytoplasm;
TEA026511.1	9.74984	-1.44519	0.554297	2.60725	0.00912731	0.0177913	0.03	0.03	0.05	0.11	0.13	0.16	Lj0g3v0036679.1; -; K00750 glycogenin [EC:2.4.1.186]; histone acetyltransferase; K04498 E1A/CREB-binding protein [EC:2.3.1.48]; GRMZM2G115280, GRMZM5G892495, GRMZM5G893864; calcium-transporting ATPase 8, plasma membrane-type-like; K01537 Ca2+-transporting ATPase [EC:3.6.3.8]	-
TEA032752.1	9.65818	-3.6691	0.648532	5.65754	1.54e-08	5.73e-08	0	0	0	1.08	1.1	2.11	-	-
TEA003243.1	345.406	-1.73087	0.126261	13.7086	9.01e-43	1.16e-41	3.8	3.81	4.73	13.76	14.16	13.05	Peptidase M20/M25/M40 family protein isoform 1; K14664 IAA-amino acid hydrolase [EC:3.5.1.-]; IAA-amino acid hydrolase ILR1-like 1; IAA-amino acid hydrolase ILR1-like 4	GO:0008152`metabolic process; GO:0016787`hydrolase activity;
TEA004659.1	482.285	-3.78935	0.142586	26.5759	1.29e-155	6.34e-154	1.6	1.17	1.07	16.63	18	20.1	uncharacterized LOC100258847; K17616 CTD small phosphatase-like protein 2 [EC:3.1.3.-]; CTD small phosphatase-like protein 2	-
TEA030770.1	86.7137	-5.48885	0.427093	12.8516	8.42e-38	9.7e-37	0	0.1	0.29	12.34	8.48	8.24	POPTRDRAFT_723778; hypothetical protein; K14638 solute carrier family 15 (peptide/histidine transporter), member 3/4; protein NRT1/ PTR FAMILY 3.1; Lj2g3v1141840.1; -	GO:0006810`transport; GO:0016021`integral component of membrane; GO:0005215`transporter activity;
TEA017086.1	48.1399	-1.2777	0.304977	4.18951	2.8e-05	7.82e-05	1.45	1.92	1.22	4.6	3.34	3.72	gpm517, GRMZM2G361847; uncharacterized LOC100279481; K14431 transcription factor TGA; transcription factor TGA2.3; gpm638, OBF3.1; uncharacterized LOC542756	-
TEA022996.1	48.0746	-5.64716	0.537157	10.5131	7.52e-26	6.29e-25	0.04	0	0	4.51	5.81	4.3	-	-
TEA000209.1	159.727	-6.90178	0.452129	15.2651	1.31e-52	2.04e-51	0.05	0.05	0.06	20.67	18.03	19.92	-	-
TEA017922.1	1710.81	-1.15703	0.0668939	17.2965	5e-67	9.85e-66	26.51	26.67	24.3	60.94	57.91	53.19	hypothetical protein; K01381 saccharopepsin [EC:3.4.23.25]; aspartic proteinase nepenthesin-1; K02882 large subunit ribosomal protein L18Ae	GO:0016787`hydrolase activity;
TEA011582.1	1798.73	-1.28972	0.0610303	21.1325	3.99e-99	1.19e-97	64.53	62.76	61.63	162.22	146.53	150.78	-	GO:0016021`integral component of membrane;
TEA013877.1	2.05027	-1.53828	0.663092	2.31986	0.0203483	0.0369964	0	0	0	0.2	0.05	0.02	-	-
TEA004752.1	321.657	-4.026	0.172204	23.3792	6.95e-121	2.59e-119	1.06	0.92	1.48	18.65	20.89	18.53	galactinol synthase 1-like; K18819 inositol 3-alpha-galactosyltransferase [EC:2.4.1.123]	GO:0016757`transferase activity, transferring glycosyl groups;
TEA022189.1	102.827	-1.78096	0.225508	7.89755	2.84e-15	1.59e-14	0.9	1.36	1.1	3.51	3.86	4.49	type I inositol 1,4,5-trisphosphate 5-phosphatase CVP2; K20279 synaptojanin [EC:3.1.3.36]; type IV inositol polyphosphate 5-phosphatase 6-like; type IV inositol polyphosphate 5-phosphatase 7-like	GO:0016787`hydrolase activity; GO:0046856`phosphatidylinositol dephosphorylation;
TEA026107.1	43.283	-2.5555	0.667534	3.82827	0.000129049	0.000334293	0	0.05	0.28	1.59	2.93	2.98	probable protein phosphatase 2C 24; K14497 protein phosphatase 2C [EC:3.1.3.16]; splicing factor U2af small subunit B; K12836 splicing factor U2AF 35 kDa subunit	-
TEA015187.1	373.585	-4.8183	0.188693	25.5352	8.02e-144	3.65e-142	0.76	1	0.57	21.21	25.16	23.95	mitochondrial outer membrane protein porin of 36 kDa; K15040 voltage-dependent anion channel protein 2	GO:0006820`anion transport;
TEA020552.1	14.4754	-1.68395	0.54675	3.07992	0.00207054	0.00452223	0.63	0.3	0	0.91	1.19	2	TRNA methyltransferase; K03439 tRNA (guanine-N7-)-methyltransferase [EC:2.1.1.33]; tRNA (guanine-N(7)-)-methyltransferase	-
TEA003935.1	561.203	-2.31903	0.214717	10.8004	3.43e-27	2.99e-26	5.9	4.82	3.4	22.79	25.57	24.77	tubulin alpha chain; K07374 tubulin alpha; hypothetical protein	GO:0005874`microtubule; GO:0007017`microtubule-based process; GO:0005525`GTP binding; GO:0005200`structural constituent of cytoskeleton; GO:0005737`cytoplasm; GO:0003924`GTPase activity;
TEA014437.1	7.68607	-2.42717	0.650549	3.73095	0.000190758	0.000483097	0.03	0	0.02	0.32	0.05	0.52	Wall-associated receptor kinase 1; K04733 interleukin-1 receptor-associated kinase 4 [EC:2.7.11.1]; uncharacterized LOC100792815; K03868 RING-box protein 1	-
TEA016023.1	326.395	-1.13129	0.13877	8.15225	3.57e-16	2.08e-15	11.86	9.99	11.44	28.34	24.15	20.51	photosynthetic NDH subunit of lumenal location 2, chloroplastic; K08901 photosystem II oxygen-evolving enhancer protein 3	GO:0009523`photosystem II;
TEA023230.1	51.7305	-1.21217	0.290555	4.17189	3.02e-05	8.42e-05	1.45	1.53	0.99	2.89	3.19	3.51	CRY1; cryptochrome-1; K12118 cryptochrome 1; hypothetical protein	GO:0009882`blue light photoreceptor activity; GO:0009785`blue light signaling pathway;
TEA005540.1	302.67	-1.29987	0.137083	9.48235	2.49e-21	1.79e-20	1.89	2.36	1.72	4.71	5.27	4.8	G-type lectin S-receptor-like serine/threonine-protein kinase SD1-29; K04733 interleukin-1 receptor-associated kinase 4 [EC:2.7.11.1]; S-locus-specific glycoprotein S6; G-type lectin S-receptor-like serine/threonine-protein kinase At1g61480	-
TEA022183.1	41891.4	-1.69571	0.0343654	49.3434	0	0	490.62	479.39	477.66	1573.27	1599.89	1485.64	peroxisomal (S)-2-hydroxy-acid oxidase-like; K11517 (S)-2-hydroxy-acid oxidase [EC:1.1.3.15]; peroxisomal (S)-2-hydroxy-acid oxidase; Aldolase-type TIM barrel family protein isoform 1	GO:0052852`very-long-chain-(S)-2-hydroxy-acid oxidase activity; GO:0010181`FMN binding; GO:0052854`medium-chain-(S)-2-hydroxy-acid oxidase activity; GO:0055114`oxidation-reduction process; GO:0052853`long-chain-(S)-2-hydroxy-long-chain-acid oxidase activity;
TEA028074.1	584.251	-1.7186	0.0986311	17.4245	5.38e-68	1.08e-66	5.69	5.35	5.88	18.3	19.88	17.41	xylulose kinase; K00854 xylulokinase [EC:2.7.1.17]; hypothetical protein	GO:0046835`carbohydrate phosphorylation; GO:0004856`xylulokinase activity; GO:0005997`xylulose metabolic process; GO:0005829`cytosol;
TEA000773.1	1724.11	-2.26587	0.0678988	33.3713	3.57e-244	3.41e-242	11.24	10.11	11.35	49.68	51.65	55.29	hypothetical protein; K16297 serine carboxypeptidase-like clade II [EC:3.4.16.-]; Lj4g3v2253550.1; -; serine carboxypeptidase-like 33	GO:0016020`membrane; GO:0051603`proteolysis involved in cellular protein catabolic process; GO:0004185`serine-type carboxypeptidase activity; GO:0005773`vacuole;
TEA003537.1	7950.95	-1.26562	0.0395072	32.0351	3.54e-225	2.99e-223	104.35	101.14	108.25	247.15	256.67	245.33	-	-
TEA011203.1	8.7686	-1.48217	0.583616	2.53964	0.0110967	0.0212975	0.09	0.22	0.07	0.71	0.44	0.32	hypothetical protein; K04733 interleukin-1 receptor-associated kinase 4 [EC:2.7.11.1]; serine/threonine-protein kinase-like protein ACR4; K04730 interleukin-1 receptor-associated kinase 1 [EC:2.7.11.1]	GO:0005524`ATP binding; GO:0004672`protein kinase activity; GO:0006468`protein phosphorylation; GO:0016021`integral component of membrane;
TEA022935.1	2.1079	-1.60265	0.666952	2.40294	0.0162638	0.0301891	0	0	0	0.11	0.04	0.26	magnesium transporter MRS2-4-like; K16075 magnesium transporter; putative magnesium transporter MRS2-G isoform X1; POPTRDRAFT_762323; hypothetical protein	-
TEA002074.1	28.6454	-5.18337	0.58549	8.85305	8.52e-19	5.57e-18	0	0	0	0.96	1.17	0.75	mitogen-activated protein kinase kinase kinase NPK1; K20606 mitogen-activated protein kinase kinase kinase ANP1 [EC:2.7.11.25]; mitogen-activated protein kinase kinase kinase NPK1-like	GO:0008152`metabolic process; GO:0016301`kinase activity;
TEA003198.1	4209.12	-1.04576	0.0478376	21.8607	6.15e-106	1.97e-104	37.83	37.17	39.81	80.62	80.1	74.72	glycine--tRNA ligase, mitochondrial 1-like; K01880 glycyl-tRNA synthetase [EC:6.1.1.14]; glycine--tRNA ligase, mitochondrial 1	-
TEA013577.1	23.0357	-3.54255	0.509759	6.94945	3.67e-12	1.74e-11	0.09	0	0.16	1.23	2.21	1.54	RNA-binding protein 39; K13091 RNA-binding protein 39; hypothetical protein	-
TEA006783.1	965.459	-1.49187	0.0788013	18.9321	6.21e-80	1.44e-78	18.45	17.6	15.91	48.09	50.57	47.24	-	GO:0016021`integral component of membrane;
TEA026674.1	36.4527	-4.26642	0.467134	9.13318	6.65e-20	4.54e-19	0	0.15	0.13	2.74	3.27	2.91	adenylosuccinate lyase; K01756 adenylosuccinate lyase [EC:4.3.2.2]; L-Aspartase-like family protein	GO:0006188`IMP biosynthetic process; GO:0070626`(S)-2-(5-amino-1-(5-phospho-D-ribosyl)imidazole-4-carboxamido)succinate AMP-lyase (fumarate-forming) activity; GO:0004018`N6-(1,2-dicarboxyethyl)AMP AMP-lyase (fumarate-forming) activity; GO:0051262`protein tetramerization;
TEA030023.1	77.056	-1.37777	0.245022	5.62305	1.88e-08	6.96e-08	2.53	2.41	2.59	7.91	6.48	5.71	dihydroflavonol 4-reductase; K13082 bifunctional dihydroflavonol 4-reductase/flavanone 4-reductase [EC:1.1.1.219 1.1.1.234]; DFR; dihydroflavonol-4-reductase-like; dihydroflavonol-4-reductase	GO:0003824`catalytic activity; GO:0050662`coenzyme binding;
TEA006218.1	2882.91	-1.61763	0.0519844	31.1175	1.4e-212	1.07e-210	124.46	120.37	130.7	395.31	375.83	373.91	-	GO:0044710`single-organism metabolic process;
TEA032893.1	6902.18	-1.02341	0.0529177	19.3397	2.49e-83	6e-82	88.67	87.43	98.54	197.92	180.86	175.78	methanol O-anthraniloyltransferase; K19861 benzyl alcohol O-benzoyltransferase [EC:2.3.1.196 2.3.1.232]	-
TEA022312.1	5012.21	-1.40478	0.0489246	28.7131	2.62e-181	1.61e-179	176.43	184.81	189.52	509.89	480.79	458.24	-	-
TEA002519.1	2.70807	-1.88116	0.677976	2.77466	0.00552588	0.0112157	0	0	0	0.04	0.28	0.25	probable LRR receptor-like serine/threonine-protein kinase At3g47570; K04730 interleukin-1 receptor-associated kinase 1 [EC:2.7.11.1]	-
TEA001892.1	4446.76	-1.2293	0.0431019	28.5208	6.47e-179	3.82e-177	133.3	130.37	136.53	305.75	305.92	320.13	uncharacterized LOC102577837; K02882 large subunit ribosomal protein L18Ae; 60S ribosomal protein L18a-2	-
TEA015346.1	9733.36	-1.6515	0.0370415	44.5851	0	0	76.94	79.93	78.55	251.21	245.21	238.36	hypothetical protein; K05907 adenylyl-sulfate reductase (glutathione) [EC:1.8.4.9]; 5'-adenylylsulfate reductase 3, chloroplastic; 5'-adenylylsulfate reductase 3, chloroplastic-like	-
TEA012974.1	60.1517	-2.656	0.325679	8.15529	3.48e-16	2.03e-15	0.27	0.27	0.15	1.12	2.13	1.7	G-type lectin S-receptor-like serine/threonine-protein kinase At1g11410; K04733 interleukin-1 receptor-associated kinase 4 [EC:2.7.11.1]; G-type lectin S-receptor-like Serine/Threonine-kinase	GO:0016020`membrane; GO:0016310`phosphorylation; GO:0000166`nucleotide binding; GO:0004672`protein kinase activity;
TEA007471.1	44.0565	-2.14013	0.336063	6.36824	1.91e-10	8.19e-10	0.29	0.41	0.3	1.48	1.31	2.04	tubulin alpha chain; K07374 tubulin alpha	GO:0005874`microtubule; GO:0007017`microtubule-based process; GO:0005525`GTP binding; GO:0005200`structural constituent of cytoskeleton; GO:0005737`cytoplasm; GO:0003924`GTPase activity;
TEA016498.1	9.18011	-1.6284	0.603878	2.69657	0.00700583	0.0139516	0.02	0.02	0.22	0.32	0.3	0.56	CYP96A15; cytochrome P450, family 96, subfamily A, polypeptide 15; K15405 midchain alkane hydroxylase; hypothetical protein; alkane hydroxylase MAH1-like	-
TEA009024.1	62.4889	-1.07524	0.266266	4.03824	5.39e-05	0.000145912	0.78	0.79	0.61	1.66	1.74	1.3	L3a; DELLA protein GAI-like; K14494 DELLA protein	-
TEA007214.1	326.034	-2.17929	0.13827	15.7611	5.76e-56	9.5e-55	2.15	1.94	1.5	8.36	8.15	9.19	-	-
TEA022126.1	2843.1	-1.76269	0.0549722	32.0651	1.35e-225	1.14e-223	44.07	46.26	43.45	148.68	159.19	143.89	-	-
TEA024588.1	67.5384	-1.5265	0.293013	5.20967	1.89e-07	6.52e-07	1.22	0.5	0.66	2.31	2.19	2.72	hypothetical protein; K20285 Rab9 effector protein with kelch motifs; dynein regulatory complex subunit 7; rab9 effector protein with kelch motifs-like	GO:0005768`endosome; GO:0016021`integral component of membrane; GO:0005802`trans-Golgi network;
TEA031658.1	5.64393	-1.93148	0.645567	2.99191	0.00277235	0.00593483	0.02	0.02	0.05	0.19	0.2	0.35	-	-
TEA007418.1	22.2108	-1.21499	0.451594	2.69045	0.00713552	0.0141806	0.16	0.05	0.12	0.18	0.41	0.27	BRCT domain-containing protein At4g02110; K10728 topoisomerase (DNA) II binding protein 1; Transcription coactivators, putative	-
TEA025760.1	1589.56	-2.69578	0.0820121	32.8705	5.81e-237	5.29e-235	15.61	16.53	14.98	89.83	103.2	112.25	triacylglycerol lipase 2; K01052 lysosomal acid lipase/cholesteryl ester hydrolase [EC:3.1.1.13]; POPTRDRAFT_824324; hypothetical protein; POPTRDRAFT_899740	-
TEA007447.1	362.565	-2.35184	0.131054	17.9456	5.2e-72	1.1e-70	2.14	2.81	2.47	11.81	13.41	12.96	cytochrome P450 78A6-like; K00517; hypothetical protein; cytochrome P450 78A9-like; K20619 cytochrome P450 family 78 subfamily A	GO:0016709`oxidoreductase activity, acting on paired donors, with incorporation or reduction of molecular oxygen, NAD(P)H as one donor, and incorporation of one atom of oxygen; GO:0020037`heme binding; GO:0005506`iron ion binding; GO:0044550`secondary metabolite biosynthetic process; GO:0016021`integral component of membrane; GO:0055114`oxidation-reduction process;
TEA007404.1	1681.25	-1.28853	0.0591011	21.8022	2.21e-105	7.02e-104	32.57	32.65	30.94	79.76	77.37	76.63	JHL18I08.10 protein isoform 1; K03139 transcription initiation factor TFIIF subunit beta [EC:3.6.4.12]; transcription initiation factor IIF subunit beta-like; general transcription factor IIF subunit 2-like	-
TEA022306.1	21.009	-1.61136	0.43623	3.69384	0.000220895	0.00055447	0.17	0.25	0.15	0.87	0.51	0.62	rop guanine nucleotide exchange factor 11; K10418 dynein light chain LC8-type; hypothetical protein	-
TEA030803.1	1506.84	-2.11207	0.0694174	30.4257	2.51e-203	1.83e-201	18.22	18.19	17.51	71.78	80.83	79.79	actin; K10355 actin, other eukaryote; actin-1-like	GO:0005524`ATP binding;
TEA029066.1	179.51	-1.0881	0.167588	6.49273	8.43e-11	3.68e-10	1.28	1.55	1.79	3.45	3.31	3.08	Eix2; EIX receptor 2; K13466 EIX receptor 1/2; Eix1; EIX receptor 1; Lysyl-tRNA synthetase; K04567 lysyl-tRNA synthetase, class II [EC:6.1.1.6]	-
TEA016384.1	432.869	-1.25372	0.109783	11.4199	3.33e-30	3.16e-29	5.93	6.95	6.87	14.84	15.96	16.12	oxysterol-binding protein-related protein 4C-like; K20464 oxysterol-binding protein-related protein 5/8; oxysterol-binding protein-related protein 4B	-
TEA000025.1	31.4031	-2.03404	0.392782	5.17855	2.24e-07	7.65e-07	0.34	0.24	0.16	1.24	1.47	0.8	myosin heavy chain kinase B-like; K14963 COMPASS component SWD3; Transducin/WD40 repeat-like superfamily protein; K14791 periodic tryptophan protein 1; K16794 platelet-activating factor acetylhydrolase IB subunit alpha	-
TEA012117.1	1613.79	-2.22596	0.071252	31.2407	2.98e-214	2.34e-212	5.82	5.43	5.29	23.61	26.54	27.06	Putative serine/threonine protein kinase; K08825 dual specificity tyrosine-phosphorylation-regulated kinase 1 [EC:2.7.12.1]; Possible serine/threonine protein kinase	GO:0009987`cellular process;
TEA007355.1	223.822	-1.21638	0.153101	7.94496	1.94e-15	1.09e-14	11.51	9.35	8.32	21.63	22.69	23.96	POPTRDRAFT_750033; zinc finger family protein; K19040 E3 ubiquitin-protein ligase ATL10/75/76/77/78 [EC:2.3.2.27]; RING-H2 finger protein ATL74	GO:0016020`membrane; GO:0046872`metal ion binding;
TEA019984.1	12503.1	-2.02573	0.0420243	48.2039	0	0	152.01	156.49	155.17	649.89	639.44	587.33	14-3-3-like protein GF14 kappa; K06630 14-3-3 protein epsilon; 35G; 14-3-3 protein 1	GO:0019904`protein domain specific binding;
TEA019163.1	2.50744	-1.87062	0.678151	2.75842	0.00580821	0.0117472	0	0	0	0.12	0.09	0.19	-	-
TEA024216.1	65.1653	-3.38122	0.326191	10.3658	3.55e-25	2.91e-24	0.81	1.28	0.81	13.68	9.14	12.4	-	-
TEA013535.1	5.04043	-1.94166	0.663572	2.92607	0.00343273	0.00722968	0.08	0	0.05	0.71	0.26	0.28	homeobox-leucine zipper protein ATHB-40; K09338 homeobox-leucine zipper protein; POPTRDRAFT_655260; homeobox-leucine zipper family protein	-
TEA020992.1	35.2358	-2.17393	0.624307	3.48215	0.000497404	0.00118834	0.33	0.29	0.03	0.75	2.12	2.9	putative glycosyltransferase 5; K08238 xyloglucan 6-xylosyltransferase [EC:2.4.2.39]; hypothetical protein; probable xyloglucan 6-xylosyltransferase 5	GO:0016020`membrane;
TEA008264.1	3157.88	-1.04522	0.0557234	18.7572	1.69e-78	3.84e-77	40.86	40.31	40.72	90.46	78.65	80.91	protochlorophyllide reductase; K00218 protochlorophyllide reductase [EC:1.3.1.33]; protochlorophyllide reductase, chloroplastic	GO:0055114`oxidation-reduction process; GO:0016630`protochlorophyllide reductase activity;
TEA032451.1	6.29578	-1.76921	0.632929	2.79528	0.00518554	0.0105895	0.06	0.07	0	0.34	0.2	0.28	abscisic acid 8'-hydroxylase 1-like; K09843 (+)-abscisic acid 8'-hydroxylase [EC:1.14.13.93]; HYD2; hypodontia, autosomal recessive (2)	GO:0010268`brassinosteroid homeostasis; GO:0020037`heme binding; GO:0016132`brassinosteroid biosynthetic process; GO:0005506`iron ion binding; GO:0009687`abscisic acid metabolic process; GO:0055114`oxidation-reduction process; GO:0010295`(+)-abscisic acid 8'-hydroxylase activity; GO:0007275`multicellular organismal development; GO:0016021`integral component of membrane; GO:0016125`sterol metaboli…
TEA013216.1	225.846	-1.13122	0.141994	7.96666	1.63e-15	9.2e-15	3.47	3.83	3.73	8.21	8.18	7.79	ndhH, SIC1241; NADH dehydrogenase subunit 7; K05579 NAD(P)H-quinone oxidoreductase subunit H [EC:1.6.5.3]; ndhH, N623_p008; NADH-plastoquinone oxidoreductase subunit 7; ndhH, SotuCp081; NADH dehydrogenase 49 kDa subunit	GO:0006810`transport; GO:0009535`chloroplast thylakoid membrane; GO:0051287`NAD binding; GO:0055114`oxidation-reduction process; GO:0050136`NADH dehydrogenase (quinone) activity; GO:0019684`photosynthesis, light reaction; GO:0048038`quinone binding; GO:0005886`plasma membrane;
TEA027839.1	237.562	-2.44188	0.164993	14.7999	1.47e-49	2.16e-48	5.19	4.04	3.95	20.93	26.43	25.81	trans-resveratrol di-O-methyltransferase; K13262 isoflavone-7-O-methyltransferase [EC:2.1.1.150]; OMT2.1, romt; O-methyltransferase; K16040 trans-resveratrol di-O-methyltransferase [EC:2.1.1.240]; iomt2; isoflavone 7-O-methyltransferase-like	-
TEA008818.1	256.081	-1.50366	0.15733	9.55738	1.21e-21	8.78e-21	4.2	4.47	5.67	16.01	12.12	12.65	UTP--glucose-1-phosphate uridylyltransferase-like; K00963 UTP--glucose-1-phosphate uridylyltransferase [EC:2.7.7.9]; far upstream element-binding protein 1-like; K13210 far upstream element-binding protein	GO:0003723`RNA binding; GO:0046872`metal ion binding;
TEA028590.1	38.0153	-5.33441	0.548379	9.72759	2.3e-22	1.72e-21	0.03	0	0	2.87	3.46	2.6	NAD-dependent malic enzyme 59 kDa isoform, mitochondrial; K00028 malate dehydrogenase (decarboxylating) [EC:1.1.1.39]; NAD-dependent malic enzyme 2 isoform 1	GO:0005488`binding;
TEA027478.1	3344.42	-2.43068	0.0538168	45.1659	0	0	17.91	16.95	17.56	91.46	99.22	90.62	cytochrome P450 78A6-like; K00517; cytochrome P450 78A9-like; K20619 cytochrome P450 family 78 subfamily A; hypothetical protein	GO:0020037`heme binding; GO:0005506`iron ion binding; GO:0044550`secondary metabolite biosynthetic process; GO:0016711`flavonoid 3'-monooxygenase activity; GO:0016021`integral component of membrane; GO:0055114`oxidation-reduction process;
TEA031052.1	427.428	-7.36596	0.341185	21.5894	2.26e-103	7e-102	0.12	0.31	0.29	61.03	54.65	64.37	Eix2; EIX receptor 2; K13466 EIX receptor 1/2; probable LRR receptor-like serine/threonine-protein kinase At3g47570; K13420 LRR receptor-like serine/threonine-protein kinase FLS2 [EC:2.7.11.1]; LRR receptor-like serine/threonine-protein kinase EFR; K04730 interleukin-1 receptor-associated kinase 1 [EC:2.7.11.1]	GO:0003824`catalytic activity;
TEA017989.1	183.758	-1.28719	0.158522	8.11994	4.66e-16	2.7e-15	6.54	7.18	6.56	16.95	15.52	17.3	nucleolar complex protein 4 homolog B; K14771 U3 small nucleolar RNA-associated protein 19; nucleolar complex protein 4 homolog	-
TEA000184.1	133.825	-3.6223	0.243834	14.8556	6.4e-50	9.5e-49	0.73	0.37	0.47	7.55	7.37	6.3	arabinosyltransferase RRA3; K20783 arabinosyltransferase [EC:2.4.2.-]	-
TEA003987.1	1111.36	-8.84667	0.342434	25.8347	3.62e-147	1.68e-145	0.08	0.02	0.06	42.7	44.03	41.73	POPTRDRAFT_555085; hypothetical protein; K01025; cytosolic sulfotransferase 15-like	GO:0016740`transferase activity;
TEA027459.1	35.4891	-4.5195	0.48735	9.27363	1.8e-20	1.25e-19	0.08	0.04	0.09	3.21	3.01	3.23	putative disease resistance protein RGA3; K15078 structure-specific endonuclease subunit SLX1 [EC:3.6.1.-]; putative disease resistance protein RGA4	-
TEA015127.1	483.88	-1.03966	0.111446	9.32889	1.07e-20	7.5e-20	15.08	14.87	11.81	28.38	30.56	26.98	tuliposide A-converting enzyme 2, chloroplastic-like; K20506 tuliposide A-converting enzyme [EC:4.2.99.22]	-
TEA024714.1	664.017	-1.0149	0.092512	10.9705	5.3e-28	4.73e-27	7.6	7.7	6.95	15.03	13.71	16.07	cysteine-rich receptor-like protein kinase 15; K04733 interleukin-1 receptor-associated kinase 4 [EC:2.7.11.1]; cysteine-rich receptor-like protein kinase 10; putative receptor-like protein kinase At4g00960	GO:0016310`phosphorylation; GO:0004672`protein kinase activity;
TEA023881.1	93.2285	-6.75075	0.529448	12.7506	3.1e-37	3.51e-36	0	0	0	2.45	2.47	2.62	EFR; EF-TU receptor; K13428 LRR receptor-like serine/threonine-protein kinase EFR [EC:2.7.11.1]; LRR receptor-like serine/threonine-protein kinase EFR	GO:0016301`kinase activity;
TEA024456.1	60.0284	-1.48241	0.307798	4.81619	1.46e-06	4.66e-06	0.78	1.98	2.06	5.24	4.73	4.11	Thioredoxin superfamily protein; K03386 peroxiredoxin (alkyl hydroperoxide reductase subunit C) [EC:1.11.1.15]; thioredoxin-like protein; K11187 peroxiredoxin 5, atypical 2-Cys peroxiredoxin [EC:1.11.1.15]; Peroxiredoxin-5, mitochondrial	-
TEA031425.1	17.8162	-4.29675	0.591393	7.26547	3.72e-13	1.86e-12	0.01	0	0	0.53	0.64	0.57	protein NRT1/ PTR FAMILY 4.4; K14638 solute carrier family 15 (peptide/histidine transporter), member 3/4; protein NRT1/ PTR FAMILY 4.3; protein NRT1/ PTR FAMILY 4.3-like	GO:0006810`transport; GO:0016021`integral component of membrane; GO:0005215`transporter activity;
TEA004998.1	531.681	-3.98481	0.133839	29.7731	8.71e-195	5.87e-193	3.14	3.48	2.17	48.24	47.75	47.52	2-methylene-furan-3-one reductase; K18980 2-methylene-furan-3-one reductase [EC:1.3.1.105]; hypothetical protein	GO:0008270`zinc ion binding; GO:0055114`oxidation-reduction process; GO:0003960`NADPH:quinone reductase activity;
TEA013523.1	8080.49	-1.08967	0.0404641	26.9294	9.95e-160	5.13e-158	59.7	57.61	62.8	125.02	129.76	125.86	auxin response factor 7; K14486 auxin response factor; hypothetical protein; auxin response factor 9	GO:0048827`phyllome development; GO:0003677`DNA binding; GO:0048437`floral organ development; GO:0048523`negative regulation of cellular process; GO:0006355`regulation of transcription, DNA-templated; GO:0009725`response to hormone;
TEA027404.1	10.6201	-1.36426	0.542601	2.5143	0.0119268	0.0227432	0.5	0.61	0.18	1.36	1.29	1.59	hypothetical protein; K13459 disease resistance protein RPS2; probable disease resistance protein At1g61300; disease resistance protein At4g27190-like	-
TEA024556.1	137.787	-3.17952	0.220552	14.4162	4.09e-47	5.76e-46	1.06	1.06	0.62	8.55	8.99	9.01	caffeoylshikimate esterase-like; K01054 acylglycerol lipase [EC:3.1.1.23]	-
TEA002288.1	3.03522	-1.55766	0.681986	2.28401	0.0223708	0.0403281	0.06	0.06	0	0.57	0.33	0.3	transcription factor HBP-1a; K09060 plant G-box-binding factor; hypothetical protein; G-box-binding factor 1	-
TEA025288.1	796.306	-2.14341	0.0872606	24.5634	3.11e-133	1.29e-131	3.89	3.94	3.98	17.43	16.34	18.36	POPTRDRAFT_820023; DECREASED DNA METHYLATION 1 family protein; K19001 ATP-dependent DNA helicase; POPTRDRAFT_250259; ATP-dependent DNA helicase DDM1	GO:0003677`DNA binding; GO:0005524`ATP binding; GO:0016740`transferase activity;
TEA010914.1	61.8763	-6.20232	0.547996	11.3182	1.07e-29	9.93e-29	0	0	0	4.18	3.45	2.92	hydroquinone glucosyltransferase; K08237 hydroquinone glucosyltransferase [EC:2.4.1.218]; UDP-Glycosyltransferase superfamily protein	GO:0080043`quercetin 3-O-glucosyltransferase activity; GO:0043231`intracellular membrane-bounded organelle; GO:0009813`flavonoid biosynthetic process; GO:0080044`quercetin 7-O-glucosyltransferase activity; GO:0052696`flavonoid glucuronidation;
TEA017487.1	93.7678	-1.95359	0.231654	8.43322	3.36e-17	2.05e-16	0.71	0.71	0.5	2.41	2.81	2.53	Squalene synthetase; K00801 farnesyl-diphosphate farnesyltransferase [EC:2.5.1.21]; uncharacterized LOC102668139; K07874 Ras-related protein Rab-1A	GO:0055085`transmembrane transport; GO:0016021`integral component of membrane; GO:0022857`transmembrane transporter activity;
TEA001361.1	293.081	-3.22117	0.163552	19.695	2.38e-86	5.94e-85	1.17	1.28	1.85	12.29	13.71	14.6	hypothetical protein; K04124 gibberellin 3-beta-dioxygenase [EC:1.14.11.15]; gibberellin 3-beta-dioxygenase 1-like; gibberellin 3-beta-dioxygenase 1	GO:0046872`metal ion binding; GO:0055114`oxidation-reduction process; GO:0016491`oxidoreductase activity;
TEA029478.1	5.9953	-1.5279	0.632865	2.41426	0.0157671	0.0293419	0.14	0.14	0.06	0.86	0.44	0.33	putative DNA glycosylase At3g47830; K10773 endonuclease III [EC:4.2.99.18]	-
TEA000167.1	5928.92	-1.0365	0.0502832	20.6131	2.09e-94	5.83e-93	98.69	99.07	102.27	216.4	207.34	187.76	60S ribosomal protein L4; K02930 large subunit ribosomal protein L4e; Ribosomal protein L4/L1 family	GO:0005840`ribosome; GO:0006412`translation; GO:0003735`structural constituent of ribosome;
TEA000347.1	4.97704	-2.74668	0.677618	4.05343	5.05e-05	0.000137259	0	0	0	0.47	0.88	0.42	putative late blight resistance protein homolog R1B-16; K13457 disease resistance protein RPM1; PRF; disease resistance protein PRF; K13453 disease resistance protein; putative late blight resistance protein homolog R1A-4	-
TEA031434.1	23507.6	-1.26921	0.0474608	26.7423	1.52e-157	7.66e-156	505.62	531.6	546.47	1360.8	1259.33	1172.75	cytochrome b6-f complex iron-sulfur subunit 1, chloroplastic; K02636 cytochrome b6-f complex iron-sulfur subunit [EC:1.10.9.1]; cytochrome b6-f complex iron-sulfur subunit, chloroplastic; Photosynthetic electron transfer C	GO:0009496`plastoquinol--plastocyanin reductase activity; GO:0051537`2 iron, 2 sulfur cluster binding; GO:0045158`electron transporter, transferring electrons within cytochrome b6/f complex of photosystem II activity; GO:0046872`metal ion binding; GO:0016021`integral component of membrane; GO:0055114`oxidation-reduction process; GO:0015979`photosynthesis; GO:0042651`thylakoid membrane;
TEA018365.1	43.3617	-2.22977	0.335759	6.64098	3.12e-11	1.4e-10	0.67	0.67	0.33	2.95	3.1	2.8	LEAF RUST 10 DISEASE-RESISTANCE LOCUS RECEPTOR-LIKE PROTEIN KINASE-like 2.1; K04733 interleukin-1 receptor-associated kinase 4 [EC:2.7.11.1]; probable serine/threonine-protein kinase At1g18390	-
TEA020890.1	19.0356	-2.31066	0.474126	4.8735	1.1e-06	3.53e-06	0.3	0.58	0.23	2.62	2.75	1.85	sorbitol dehydrogenase-like protein; K00008 L-iditol 2-dehydrogenase [EC:1.1.1.14]; POPTRDRAFT_823499; Sorbitol Dehydrogenase family protein	GO:0008270`zinc ion binding; GO:0055114`oxidation-reduction process; GO:0016491`oxidoreductase activity;
TEA023005.1	5983.55	-1.23829	0.0425642	29.0922	4.51e-186	2.86e-184	65.49	67.74	64.38	159.5	155.44	148.37	carboxymethylenebutenolidase homolog; K01061 carboxymethylenebutenolidase [EC:3.1.1.45]; hypothetical protein	GO:0016787`hydrolase activity;
TEA029796.1	27.7455	-4.65705	0.548687	8.48761	2.11e-17	1.3e-16	0	0	0.06	1.38	1.47	2.08	peroxidase 27; K00430 peroxidase [EC:1.11.1.7]; peroxidase 27-like	-
TEA016451.1	4444.76	-1.11225	0.0441901	25.1698	8.59e-140	3.77e-138	89.85	89.06	87.89	190.44	198.48	184.26	probable mediator of RNA polymerase II transcription subunit 36b; K14563 rRNA 2'-O-methyltransferase fibrillarin [EC:2.1.1.-]; mediator of RNA polymerase II transcription subunit 36a-like	GO:0003723`RNA binding; GO:0008168`methyltransferase activity; GO:0032259`methylation; GO:0006364`rRNA processing; GO:0008033`tRNA processing;
TEA028072.1	6.4568	-3.07656	0.669649	4.59428	4.34e-06	1.32e-05	0	0	0	0.41	0.15	0.45	carotenoid 9,10(9',10')-cleavage dioxygenase; K11159 carotenoid cleavage dioxygenase; carotenoid 9,10(9',10')-cleavage dioxygenase-like; Carotenoid 9,10(9',10')-cleavage dioxygenase 1, putative isoform 1	GO:0016702`oxidoreductase activity, acting on single donors with incorporation of molecular oxygen, incorporation of two atoms of oxygen; GO:0055114`oxidation-reduction process;
TEA026592.1	473.475	-5.37086	0.190643	28.1724	1.27e-174	7.29e-173	1.15	1.48	1.12	60.34	54.9	52.12	abscisic acid receptor PYL4-like; K14496 abscisic acid receptor PYR/PYL family; abscisic acid receptor PYL4	GO:0080163`regulation of protein serine/threonine phosphatase activity; GO:0010427`abscisic acid binding; GO:0004864`protein phosphatase inhibitor activity; GO:0005634`nucleus; GO:0009738`abscisic acid-activated signaling pathway; GO:0004872`receptor activity; GO:0005737`cytoplasm; GO:0016021`integral component of membrane; GO:0043086`negative regulation of catalytic activity;
TEA019686.1	458.635	-1.39057	0.104489	13.3084	2.07e-40	2.54e-39	5.74	5.24	5.88	14.87	14.21	15.01	cytochrome P450 90B1; K09587 steroid 22-alpha-hydroxylase [EC:1.14.13.-]; cytochrome P450 90B1-like	GO:0010268`brassinosteroid homeostasis; GO:0020037`heme binding; GO:0005783`endoplasmic reticulum; GO:0016132`brassinosteroid biosynthetic process; GO:0005506`iron ion binding; GO:0055114`oxidation-reduction process; GO:0016705`oxidoreductase activity, acting on paired donors, with incorporation or reduction of molecular oxygen; GO:0007275`multicellular organismal development; GO:0016021`integral…
TEA032127.1	1631.04	-2.49677	0.0676216	36.9227	2e-298	2.58e-296	15.07	16.38	15.76	91.16	90.26	84.16	-	-
TEA032320.1	203.843	-1.06521	0.157164	6.77772	1.22e-11	5.63e-11	5.81	5.84	7.33	13.75	11.98	13.93	LOG6, SlLOG6; cytokinin riboside 5'-monophosphate phosphoribohydrolase LOG6; K06966 uncharacterized protein; cytokinin riboside 5'-monophosphate phosphoribohydrolase LOG3; hypothetical protein	GO:0016799`hydrolase activity, hydrolyzing N-glycosyl compounds; GO:0009691`cytokinin biosynthetic process;
TEA025094.1	86.277	-1.32704	0.227853	5.8241	5.74e-09	2.22e-08	1.94	2.04	2.19	5.66	5.47	4.66	-	-
TEA022024.1	53.6826	-1.07407	0.281707	3.81271	0.000137451	0.000354863	0.54	0.66	0.63	1.44	1.42	1.12	methyltransferase-like protein 16 homolog; K06970 23S rRNA (adenine1618-N6)-methyltransferase [EC:2.1.1.181]; methyltransferase-like protein 16; hypothetical protein	GO:0008168`methyltransferase activity; GO:0032259`methylation; GO:0003676`nucleic acid binding;
TEA022204.1	213.201	-1.2816	0.152369	8.41114	4.06e-17	2.47e-16	1.68	1.65	1.86	4.3	4.58	3.77	-	-
TEA030417.1	2426.08	-3.25238	0.0755851	43.0294	0	0	5.27	5.37	5.82	56.19	54.2	46.23	phosphoenolpyruvate/phosphate translocator 2, chloroplastic; K15283 solute carrier family 35, member E1; phosphoenolpyruvate/phosphate translocator 2, chloroplastic-like; Phosphoenolpyruvate/phosphate translocator 2 isoform 1	GO:0006810`transport; GO:0016021`integral component of membrane; GO:0005215`transporter activity;
TEA006383.1	404.674	-1.0055	0.121549	8.27239	1.31e-16	7.78e-16	5.37	5.16	3.95	9.96	9.94	9.23	isoleucine N-monooxygenase 1-like; K12153 phenylalanine N-monooxygenase [EC:1.14.13.124]	-
TEA030893.1	7.32385	-1.69353	0.60624	2.79349	0.00521424	0.0106414	0.04	0.09	0.05	0.34	0.2	0.38	Myb domain protein 17 isoform 1; K09422 myb proto-oncogene protein, plant; myb-related protein 308; myb-related protein Zm38-like	GO:0003677`DNA binding; GO:0009909`regulation of flower development;
TEA020830.1	13.2608	-1.27256	0.523539	2.43069	0.0150702	0.0281637	0.08	0.27	0.29	0.42	0.53	0.88	LRR and NB-ARC domain disease resistance protein; K19613 leucine-rich repeat protein SHOC2; putative disease resistance RPP13-like protein 1	-
TEA026537.1	3.97908	-2.30916	0.683092	3.38045	0.000723676	0.00168998	0	0	0	0.02	0.24	0.19	protein ACCELERATED CELL DEATH 6; K15502 serine/threonine-protein phosphatase 6 regulatory ankyrin repeat subunit A; serine/threonine-protein phosphatase 6 regulatory ankyrin repeat subunit A-like isoform X2; protein ACCELERATED CELL DEATH 6-like; K19626 inversin	-
TEA027502.1	70.8747	-1.71577	0.262023	6.54819	5.82e-11	2.58e-10	1.33	1.51	0.99	5.02	4.29	3.86	hypothetical protein; K14493 gibberellin receptor GID1 [EC:3.-.-.-]; GID1a-1; GID1b-1	-
TEA004728.1	3045.78	-2.84656	0.0607004	46.8952	0	0	17.05	17.51	19.17	133.83	130.66	120.03	E3 ubiquitin-protein ligase RDUF1-like; K11982 E3 ubiquitin-protein ligase RNF115/126 [EC:2.3.2.27]; Zinc finger family protein, putative; probable E3 ubiquitin-protein ligase RHC2A	-
TEA010586.1	37.8036	-5.57113	0.569738	9.7784	1.39e-22	1.05e-21	0	0	0	3.41	2.72	3.17	26S proteasome non-ATPase regulatory subunit 1 homolog A-like; K03032 26S proteasome regulatory subunit N2	-
TEA030768.1	392.922	-2.16119	0.116999	18.4719	3.48e-76	7.74e-75	4.56	4.52	4.14	19.5	19.65	20.31	-	-
TEA011267.1	720.146	-1.78827	0.0914619	19.5521	3.96e-85	9.75e-84	27.34	24.99	26.76	87.56	98.36	86.82	-	-
TEA015916.1	26.1443	-4.80771	0.57083	8.42231	3.69e-17	2.25e-16	0.01	0	0	0.42	0.59	0.71	-	-
TEA014688.1	16.9486	-4.44396	0.616813	7.20472	5.82e-13	2.89e-12	0	0	0	1.33	2.19	1.12	ATP phosphoribosyltransferase 2, chloroplastic; K00765 ATP phosphoribosyltransferase [EC:2.4.2.17]; ATP phosphoribosyltransferase 2, chloroplastic-like	GO:0016740`transferase activity;
TEA010700.1	19.8873	-1.68447	0.469062	3.59115	0.000329228	0.000807081	0.06	0.22	0.14	0.46	0.41	0.74	Kinase superfamily protein isoform 1; K08835 serine/threonine-protein kinase OSR1/STK39 [EC:2.7.11.1]; serine/threonine-protein kinase BLUS1; serine/threonine-protein kinase OSR1-like	GO:0005524`ATP binding; GO:0004672`protein kinase activity; GO:0006468`protein phosphorylation;
TEA032873.1	405.801	-1.02419	0.11498	8.90752	5.22e-19	3.44e-18	4.23	4.08	3.51	8.48	7.36	8.19	SORBIDRAFT_02g032885, Sb02g032885; hypothetical protein; K11593 eukaryotic translation initiation factor 2C	GO:0033926`glycopeptide alpha-N-acetylgalactosaminidase activity;
TEA003280.1	238.062	-1.53291	0.178345	8.59518	8.31e-18	5.2e-17	5.16	3.53	4.28	15.76	9.98	12.26	glutathione S-transferase L3; K00799 glutathione S-transferase [EC:2.5.1.18]	-
TEA003962.1	5.31122	-2.01502	0.657958	3.06254	0.00219467	0.00477972	0.03	0	0.08	0.26	0.31	0.55	nucleolar complex protein 3 homolog; K14834 nucleolar complex protein 3; Binding isoform 2	-
TEA003904.1	29.7739	-2.24372	0.414883	5.40807	6.37e-08	2.27e-07	0.08	0.36	0.42	1.44	1.61	1.69	-	GO:0016020`membrane;
TEA015493.1	32.4794	-4.23554	0.488509	8.67034	4.31e-18	2.73e-17	0.07	0.15	0	2.91	2.16	3.26	serine hydroxymethyltransferase, mitochondrial; K00600 glycine hydroxymethyltransferase [EC:2.1.2.1]; Serine transhydroxymethyltransferase 1 isoform 1	GO:0004372`glycine hydroxymethyltransferase activity; GO:0008168`methyltransferase activity; GO:0006544`glycine metabolic process; GO:0035999`tetrahydrofolate interconversion; GO:0032259`methylation; GO:0030170`pyridoxal phosphate binding; GO:0006563`L-serine metabolic process;
TEA027637.1	2.84345	-1.73049	0.68306	2.53343	0.0112951	0.0216198	0	0.02	0	0.12	0.12	0.19	alpha-dioxygenase 1; K10529 alpha-dioxygenase [EC:1.-.-.-]	-
TEA020962.1	78.9715	-1.65161	0.240268	6.87403	6.24e-12	2.93e-11	0.46	0.39	0.5	1.52	1.39	1.46	probable beta-D-xylosidase 5; K15920 beta-D-xylosidase 4 [EC:3.2.1.37]; hypothetical protein	GO:0004553`hydrolase activity, hydrolyzing O-glycosyl compounds; GO:0005975`carbohydrate metabolic process;
TEA017810.1	109.334	-2.72922	0.240542	11.3461	7.75e-30	7.26e-29	0.31	0.32	0.59	2.81	2.83	2.81	-	-
TEA018893.1	2.241	-1.64538	0.669069	2.45921	0.0139244	0.0262041	0	0	0	0.18	0.07	0.02	midasin; K14572 midasin; midasin-related family protein	-
TEA001980.1	52.2399	-1.00811	0.28255	3.56792	0.000359828	0.00087882	0.45	0.59	0.49	1.12	0.95	1.08	myosin-2; K10357 myosin V; myosin-1-like	-
TEA029487.1	122.111	-1.4571	0.206655	7.05088	1.78e-12	8.58e-12	2.11	2.58	1.67	5.18	6.45	6.21	SORBIDRAFT_01g018790, Sb01g018790; hypothetical protein; K20298 vacuolar protein sorting-associated protein 52	GO:0008168`methyltransferase activity; GO:0016021`integral component of membrane; GO:0032259`methylation;
TEA010095.1	4215.21	-1.59173	0.0522213	30.4805	4.72e-204	3.47e-202	37.81	35.47	33.73	109.1	110.76	101.16	jasmonic acid-amido synthetase JAR1; K14487 auxin responsive GH3 gene family; probable indole-3-acetic acid-amido synthetase GH3.5; jasmonic acid-amido synthetase JAR1-like	GO:0009507`chloroplast;
TEA009651.1	191.595	-1.51386	0.162308	9.32707	1.09e-20	7.63e-20	1	1.06	1.14	3.27	3.22	2.69	serine/threonine-protein kinase STY46; K17535 serine/threonine-protein kinase TNNI3K [EC:2.7.11.1]; serine/threonine-protein kinase HT1-like; POPTRDRAFT_561605; hypothetical protein	GO:0005524`ATP binding; GO:0004672`protein kinase activity; GO:0006468`protein phosphorylation;
TEA022946.1	1572.23	-2.83062	0.0710077	39.8635	0	0	16.63	16.86	17.52	123.53	124.63	113.72	POPTRDRAFT_712066; photosystem I 11K family protein; K02695 photosystem I subunit VI; photosystem I reaction center subunit VI, chloroplastic-like; photosystem I reaction center subunit VI-2, chloroplastic-like	GO:0009538`photosystem I reaction center; GO:0015979`photosynthesis;
TEA021123.1	14.7152	-4.029	0.603554	6.67546	2.46e-11	1.12e-10	0.05	0	0	1.78	1.96	1.81	-	-
TEA030097.1	275.298	-1.18524	0.146433	8.09404	5.77e-16	3.33e-15	9.32	9.14	12.15	23.24	25.67	20.64	-	-
TEA025520.1	5.94115	-2.72775	0.661289	4.1249	3.71e-05	0.000102258	0	0.02	0	0.2	0.23	0.26	uncharacterized LOC104881480; K15502 serine/threonine-protein phosphatase 6 regulatory ankyrin repeat subunit A; protein ACCELERATED CELL DEATH 6-like; K19626 inversin; hypothetical protein	-
TEA031875.1	312.483	-1.69127	0.135049	12.5234	5.56e-36	6.12e-35	1.76	2.14	2.41	6.71	7.15	6.53	hypothetical protein; K17285 selenium-binding protein 1; pentatricopeptide repeat-containing protein At2g04860; K01176 alpha-amylase [EC:3.2.1.1]; DExH-box ATP-dependent RNA helicase DExH17; K15271 ATP-dependent DNA helicase HFM1/MER3 [EC:3.6.4.12]	GO:0008270`zinc ion binding;
TEA002237.1	13.6468	-1.41702	0.514684	2.75319	0.00590172	0.0119264	0.03	0.13	0.1	0.22	0.24	0.36	kinesin-II 95 kDa subunit; K10398 kinesin family member 11; kinesin-like protein KIF11; kinesin-like protein KIN-10A	GO:0044424`intracellular part; GO:0016787`hydrolase activity; GO:0000166`nucleotide binding;
TEA010768.1	13004.4	-1.11907	0.0444725	25.1632	1.01e-139	4.44e-138	155.1	150.12	152.42	316.59	355.19	315.86	-	-
TEA031437.1	92.0238	-3.45858	0.274666	12.5919	2.34e-36	2.59e-35	1.29	1.45	1.94	20.34	17.43	18.55	Ccd1, putative; K16465 centrin-1; calcium-binding protein PBP1; hypothetical protein	GO:0005509`calcium ion binding;
TEA011790.1	2005.78	-1.2482	0.0596738	20.9171	3.74e-97	1.09e-95	22.62	22	23.11	49.86	55.71	54.35	BTB/POZ domain-containing protein; K10523 speckle-type POZ protein	GO:0007165`signal transduction; GO:0009638`phototropism; GO:0004871`signal transducer activity;
TEA004397.1	14.4872	-4.26431	0.623183	6.84278	7.77e-12	3.62e-11	0	0	0	0.97	1.33	1.45	-	-
TEA026450.1	1129.94	-1.03258	0.0740083	13.9523	3.05e-44	4.04e-43	21.82	22.19	22.15	47.5	45.87	41.32	cinnamoyl-CoA reductase 1-like; K09753 cinnamoyl-CoA reductase [EC:1.2.1.44]; cinnamoyl-CoA reductase 1	-
TEA016001.1	40.1398	-1.27262	0.361944	3.51607	0.000437993	0.00105463	1.02	0.29	0.92	1.82	2.04	1.89	GMP synthase (glutamine-hydrolysing); K01951 GMP synthase (glutamine-hydrolysing) [EC:6.3.5.2]; GMP synthase [glutamine-hydrolyzing]	GO:0006541`glutamine metabolic process; GO:0016740`transferase activity;
TEA025790.1	91.599	-1.01452	0.221407	4.58217	4.6e-06	1.4e-05	1.16	0.98	1.01	1.86	2.39	2.2	ubiquitin carboxyl-terminal hydrolase 2; K11844 ubiquitin carboxyl-terminal hydrolase 16/45 [EC:3.4.19.12]; myosin-binding protein 3-like; K06268 serine/threonine-protein phosphatase 2B regulatory subunit; Os08g0442350; Hypothetical conserved gene.	-
TEA014823.1	8029.02	-1.06796	0.0438124	24.3757	3.09e-131	1.26e-129	323.28	314.95	334.76	706.88	679	640.29	60S ribosomal protein L36-2; K02920 large subunit ribosomal protein L36e; POPTRDRAFT_822944; hypothetical protein; 60S ribosomal protein L36 isoform 1	GO:0005840`ribosome; GO:0006412`translation; GO:0016021`integral component of membrane; GO:0003735`structural constituent of ribosome;
TEA021197.1	3.44129	-2.20423	0.68293	3.22761	0.00124831	0.00282115	0	0	0	0.65	0.13	0.41	hypothetical protein; K00083 cinnamyl-alcohol dehydrogenase [EC:1.1.1.195]; probable mannitol dehydrogenase	GO:0008270`zinc ion binding; GO:0055114`oxidation-reduction process; GO:0016491`oxidoreductase activity;
TEA001614.1	207.703	-3.75318	0.204937	18.3139	6.42e-75	1.4e-73	1.01	0.61	0.45	9.76	9.79	10.53	DREB2A-interacting protein 2 isoform 1; K16277 E3 ubiquitin-protein ligase DRIP [EC:2.3.2.27]; E3 ubiquitin protein ligase DRIP2; E3 ubiquitin protein ligase DRIP2-like	GO:0046872`metal ion binding;
TEA003325.1	3.47864	-1.8951	0.682968	2.7748	0.00552357	0.0112127	0.05	0	0	0.13	0.79	0.23	-	-
TEA018945.1	392.422	-1.90798	0.132179	14.4348	3.12e-47	4.42e-46	5.25	4.96	3.84	19.83	15.78	17.59	bx6; benzoxazin 6; K13229 2,4-dihydroxy-1,4-benzoxazin-3-one-glucoside dioxygenase [EC:1.14.20.2]; feruloyl CoA ortho-hydroxylase 1; K06892 feruloyl-CoA ortho-hydroxylase [EC:1.14.11.-]	GO:0046872`metal ion binding; GO:0055114`oxidation-reduction process; GO:0016491`oxidoreductase activity;
TEA033049.1	13.5903	-1.34236	0.50202	2.67391	0.00749715	0.0148467	0.31	0.16	0.48	0.94	0.95	0.94	hypothetical protein; K18999 RNA polymerase II C-terminal domain phosphatase-like 3/4 [EC:3.1.3.16]	-
TEA010112.1	1372.27	-1.07144	0.0680441	15.7463	7.29e-56	1.2e-54	21.56	19.21	20.32	44.34	42.61	40.82	DELLA protein GAI; K14494 DELLA protein; DELLA protein GAI1-like; hypothetical protein	GO:0006351`transcription, DNA-templated;
TEA009750.1	1386.25	-1.98725	0.0680287	29.2119	1.37e-187	8.86e-186	25.84	24.35	23.31	96.12	100.07	94.57	chlorophyllase-1; K08099 chlorophyllase [EC:3.1.1.14]	-
TEA016716.1	16.9424	-3.9809	0.580619	6.85631	7.07e-12	3.31e-11	0.05	0	0	1.16	1.05	0.84	Flavonoid 3'-monooxygenase; K07410 cytochrome P450 family 1 subfamily B polypeptide 1 [EC:1.14.14.1]; cytochrome P450 CYP736A12-like; K20562 biphenyl-4-hydroxylase; Cytochrome P450	GO:0016705`oxidoreductase activity, acting on paired donors, with incorporation or reduction of molecular oxygen; GO:0020037`heme binding; GO:0005506`iron ion binding; GO:0004497`monooxygenase activity; GO:0055114`oxidation-reduction process;
TEA010026.1	3035.14	-1.43296	0.0516253	27.757	1.44e-169	7.88e-168	49.8	54.75	54.43	145.58	140.23	140.63	hypothetical protein; K03676 glutaredoxin 3; monothiol glutaredoxin-S9; monothiol glutaredoxin-S11	GO:0015035`protein disulfide oxidoreductase activity; GO:0009055`electron carrier activity; GO:0005623`cell; GO:0055114`oxidation-reduction process; GO:0045454`cell redox homeostasis;
TEA029764.1	1330.25	-2.27016	0.0753325	30.1353	1.67e-199	1.17e-197	8.88	10	9.62	44.67	43.33	48.97	hypothetical protein; K05350 beta-glucosidase [EC:3.2.1.21]; beta-glucosidase 18-like; beta-glucosidase 18	GO:0004553`hydrolase activity, hydrolyzing O-glycosyl compounds; GO:0005975`carbohydrate metabolic process;
TEA022663.1	274.691	-1.02227	0.134751	7.58636	3.29e-14	1.74e-13	2.57	3	3.13	6.16	5.45	6.02	hypothetical protein; K14794 ribosomal RNA-processing protein 12	GO:0016021`integral component of membrane;
TEA014913.1	46.6983	-3.04712	0.349507	8.71832	2.82e-18	1.8e-17	0.48	0.73	0.47	5.06	5.66	5.63	GAL83; SNF1-related protein kinase regulatory subunit beta-1-like; K07199 5'-AMP-activated protein kinase, regulatory beta subunit; SNF1-related protein kinase regulatory subunit beta-1; SNF1 kinase complex anchoring protein	GO:0043562`cellular response to nitrogen levels; GO:0009744`response to sucrose; GO:0016310`phosphorylation; GO:0016301`kinase activity;
TEA015511.1	243.167	-1.43234	0.144608	9.90497	3.96e-23	3.05e-22	5.25	5.21	5.68	15.91	14.75	13.05	-	-
TEA018843.1	113.284	-1.05856	0.208732	5.07138	3.95e-07	1.32e-06	1.12	0.86	0.8	1.7	1.99	2.18	ABC transporter G family member 6-like; K05681 ATP-binding cassette, subfamily G (WHITE), member 2; ABC transporter G family member 19-like; ppabcg9; ATP-binding cassette transporter, subfamily G, member 9, group WBC protein PpABCG9	GO:0055085`transmembrane transport; GO:0005524`ATP binding; GO:0015408`ferric-transporting ATPase activity; GO:0016021`integral component of membrane; GO:0015682`ferric iron transport; GO:0005886`plasma membrane;
TEA002920.1	19971.3	-1.06386	0.037274	28.5417	3.56e-179	2.13e-177	410.45	411.85	415.33	882.6	875.68	811.49	triosephosphate isomerase, cytosolic; K01803 triosephosphate isomerase (TIM) [EC:5.3.1.1]	GO:0019563`glycerol catabolic process; GO:0006094`gluconeogenesis; GO:0005829`cytosol; GO:0006096`glycolytic process; GO:0046166`glyceraldehyde-3-phosphate biosynthetic process; GO:0004807`triose-phosphate isomerase activity;
TEA015737.1	11.2886	-2.66638	0.569853	4.67907	2.88e-06	8.92e-06	0.03	0.04	0.02	0.32	0.36	0.31	Di-glucose binding protein with Kinesin motor domain; K10406 kinesin family member C2/C3; receptor-like protein 12; K19613 leucine-rich repeat protein SHOC2	-
TEA014551.1	29.1918	-4.3249	0.526303	8.2175	2.08e-16	1.22e-15	0	0.24	0	4.66	4.44	2.38	ethylene-responsive transcription factor ERF023; K09286 EREBP-like factor; POPTRDRAFT_731365; AP2 domain-containing transcription factor family protein	-
TEA016393.1	149.412	-3.53934	0.228367	15.4984	3.55e-54	5.68e-53	0.7	0.64	0.45	8.33	7.77	6.47	probable glycosyltransferase At5g20260; K18789 xylogalacturonan beta-1,3-xylosyltransferase [EC:2.4.2.41]	-
TEA002399.1	61.0881	-1.44172	0.278891	5.16948	2.35e-07	8.02e-07	0.44	0.7	0.49	1.3	1.64	1.68	transcription factor MYB86; K09422 myb proto-oncogene protein, plant; myb family transcription factor family protein	-
TEA019367.1	3676.89	-1.26556	0.0525359	24.0895	3.22e-128	1.28e-126	102.51	97.84	106.17	258.33	242.46	231.5	uncharacterized LOC103646289; K02883 large subunit ribosomal protein L18e; ubiquitin carboxyl-terminal hydrolase 36; K11855 ubiquitin carboxyl-terminal hydrolase 36/42 [EC:3.4.19.12]	-
TEA006786.1	80.3426	-1.43964	0.240212	5.99319	2.06e-09	8.2e-09	0.94	0.91	0.68	2.19	2.28	2.61	probable alpha,alpha-trehalose-phosphate synthase [UDP-forming] 9; K16055 trehalose 6-phosphate synthase/phosphatase [EC:2.4.1.15 3.1.3.12]; probable alpha,alpha-trehalose-phosphate synthase [UDP-forming] 11	-
TEA001886.1	101.028	-2.79011	0.264567	10.5459	5.3e-26	4.45e-25	0.2	0.54	0.61	3.17	3.34	3.35	Putative LRR receptor-like serine/threonine-protein kinase; K04733 interleukin-1 receptor-associated kinase 4 [EC:2.7.11.1]; Lj1g3v3103680.1; -; Lj4g3v3060480.2	GO:0004674`protein serine/threonine kinase activity; GO:0005524`ATP binding; GO:0006468`protein phosphorylation; GO:0016021`integral component of membrane;
TEA027191.1	3.23308	-1.87341	0.68278	2.7438	0.0060733	0.0122374	0	0.01	0	0.1	0.04	0.07	-	GO:0006810`transport;
TEA027610.1	146.604	-2.65107	0.214658	12.3502	4.86e-35	5.24e-34	0.44	0.72	0.91	4.74	4.06	4.54	hypothetical protein; K04733 interleukin-1 receptor-associated kinase 4 [EC:2.7.11.1]; nuclear RNA-binding-like protein; K13199 plasminogen activator inhibitor 1 RNA-binding protein	-
TEA012652.1	102.781	-2.31428	0.235623	9.82199	9.05e-23	6.87e-22	4.03	2.73	2.27	17.14	15.36	14.89	leucoanthocyanidin reductase-like; K13081 leucoanthocyanidin reductase [EC:1.17.1.3]; leucoanthocyanidin reductase	GO:0047526`2'-hydroxyisoflavone reductase activity; GO:0055114`oxidation-reduction process;
TEA019325.1	83.1661	-2.54587	0.261152	9.74862	1.87e-22	1.4e-21	1.03	1.01	0.6	6.19	5.2	5.22	-	-
TEA031080.1	6.52092	-3.14243	0.666843	4.7124	2.45e-06	7.64e-06	0	0	0	0.76	0.44	0.69	-	-
TEA032503.1	1861.73	-1.42689	0.063358	22.521	2.58e-112	8.86e-111	21.37	21.39	18.78	55.8	56.29	52.79	MYBC2-L1; R2R3 Myb transcription factor C2 repressor motif protein; K09422 myb proto-oncogene protein, plant; transcription repressor MYB4-like; R2R3 MYB C2 repressor motif-like1 protein	GO:0003677`DNA binding;
TEA006915.1	50.3215	-2.73821	0.339908	8.05574	7.9e-16	4.53e-15	0.4	0.59	0.31	3.81	2.48	3.69	Cysteine/Histidine-rich C1 domain family protein, putative; K16219 protein N-terminal methyltransferase [EC:2.1.1.244]; Xyloglucan endotransglycosylase/hydrolase protein 8; K08235 xyloglucan:xyloglucosyl transferase [EC:2.4.1.207]; Tetratricopeptide repeat-like superfamily protein, putative; K17710 pentatricopeptide repeat domain-containing protein 1	-
TEA014312.1	166.752	-1.37364	0.173232	7.92944	2.2e-15	1.23e-14	4.81	3.91	5.51	12.87	12.05	12.14	-	GO:0006464`cellular protein modification process; GO:0016874`ligase activity;
TEA016387.1	9.37748	-1.40053	0.578997	2.41889	0.0155681	0.0290217	0.06	0.25	0.6	1.05	1.07	1.03	-	-
TEA011752.1	19.5337	-1.4614	0.445484	3.28048	0.00103632	0.00236677	0.29	0.16	0.3	0.66	1.03	0.68	hypothetical protein; K08472 mlo protein; SORBIDRAFT_01g001220, Sb01g001220; K13030 cyanohydrin beta-glucosyltransferase [EC:2.4.1.85]; cyanohydrin beta-glucosyltransferase-like	-
TEA021062.1	72.4414	-1.33088	0.251143	5.29928	1.16e-07	4.07e-07	1.18	1.47	1.27	3.8	2.84	3.48	hypothetical protein; K06236 collagen, type I, alpha; two-component response regulator ARR14-like; K14491 two-component response regulator ARR-B family; RR1-1; type B response regulator	-
TEA020491.1	79.2013	-3.47462	0.305589	11.3702	5.88e-30	5.53e-29	0.25	0.26	0.45	4.03	3.2	4.74	hypothetical protein; K06997 PLP dependent protein	-
TEA029656.1	22.5383	-2.27875	0.451358	5.04865	4.45e-07	1.48e-06	0.11	0.22	0.16	0.69	1.34	0.93	OMT2.1, romt; O-methyltransferase; K16040 trans-resveratrol di-O-methyltransferase [EC:2.1.1.240]; ATOMT1; O-methyltransferase 1; K13066 caffeic acid 3-O-methyltransferase [EC:2.1.1.68]; OMT1	GO:0008168`methyltransferase activity;
TEA020685.1	585.999	-1.12012	0.093867	11.933	7.96e-33	8.07e-32	23.06	22.11	25.14	52.65	49.29	50.11	-	-
TEA010633.1	451.725	-1.25395	0.103951	12.0629	1.66e-33	1.71e-32	7.51	8.45	7.98	19.06	18.9	18.98	peroxidase 17-like; K00430 peroxidase [EC:1.11.1.7]; peroxidase 17	-
TEA009731.1	696.808	-1.18814	0.0860172	13.8128	2.13e-43	2.79e-42	10.23	9.97	9.92	22.24	21.98	24.11	hypothetical protein; K19613 leucine-rich repeat protein SHOC2	-
TEA020297.1	4125	-1.633	0.0572157	28.5412	3.62e-179	2.16e-177	83.02	80.91	92.61	277.79	266	247.01	uncharacterized LOC102668139; K07874 Ras-related protein Rab-1A	-
TEA028759.1	53.5612	-1.14588	0.299549	3.82536	0.000130581	0.000337903	2.31	2.33	1.5	5.82	4.84	3.54	probable LRR receptor-like serine/threonine-protein kinase At1g56140; K04733 interleukin-1 receptor-associated kinase 4 [EC:2.7.11.1]; putative serine/threonine-protein kinase	-
TEA017754.1	47.9713	-1.07082	0.295447	3.62441	0.000289621	0.000715716	0.71	0.73	0.6	1.36	1.33	1.73	Nucleotide-sugar transporter family protein; K15272 solute carrier family 35 (UDP-sugar transporter), member A1/2/3; CMP-sialic acid transporter 5-like; Lj6g3v0528500.1; -	GO:0005463`UDP-N-acetylgalactosamine transmembrane transporter activity; GO:0005783`endoplasmic reticulum; GO:1903070`negative regulation of ER-associated ubiquitin-dependent protein catabolic process; GO:0005351`sugar:proton symporter activity; GO:0000139`Golgi membrane; GO:0008643`carbohydrate transport; GO:0015789`UDP-N-acetylgalactosamine transport; GO:1990569`UDP-N-acetylglucosamine transmem…
TEA024694.1	18.5766	-1.56833	0.498148	3.14831	0.00164215	0.00364717	0.01	0.09	0.07	0.16	0.31	0.15	probable disease resistance protein At4g27220; K13459 disease resistance protein RPS2; hypothetical protein	-
TEA031739.1	54.6619	-1.55214	0.633615	2.44967	0.0142989	0.0268431	0.8	0.05	0.9	3.43	2.23	2.74	phosphomannomutase-like; K17497 phosphomannomutase [EC:5.4.2.8]; phosphomannomutase family protein; Lj1g3v2627530.1; -	GO:0004615`phosphomannomutase activity; GO:0005737`cytoplasm; GO:0009298`GDP-mannose biosynthetic process;
TEA001163.1	1349.04	-1.11731	0.0653153	17.1064	1.33e-65	2.56e-64	41.88	38.45	38.65	87.37	85.09	84.44	hypothetical protein; K03671 thioredoxin 1	GO:0006662`glycerol ether metabolic process; GO:0015035`protein disulfide oxidoreductase activity; GO:0005623`cell; GO:0055114`oxidation-reduction process; GO:0045454`cell redox homeostasis;
TEA012493.1	1471.8	-7.41132	0.196022	37.8086	0	0	0.86	0.54	0.78	142.55	137.83	132.87	Proteasome inhibitor-related; K06700 proteasome inhibitor subunit 1 (PI31)	-
TEA008901.1	31.2278	-3.85648	0.479844	8.03695	9.21e-16	5.26e-15	0.02	0.02	0.17	2.11	1.26	1.45	hypothetical protein; K15095 (+)-neomenthol dehydrogenase [EC:1.1.1.208]	-
TEA029520.1	38.493	-1.21747	0.338119	3.60072	0.000317334	0.000779627	0.46	0.42	0.67	1.58	1.03	1.17	-	-
TEA021468.1	17.4364	-3.62139	0.557645	6.49408	8.35e-11	3.65e-10	0.14	0	0	1.17	1.53	1.53	cytochrome P450 71A24-like; K07408 cytochrome P450 family 1 subfamily A polypeptide 1 [EC:1.14.14.1]; POPTRDRAFT_345975; hypothetical protein; K20617 cytochrome P450 family 71 subfamily A; cytochrome P450 71A1	-
TEA001229.1	6763.07	-1.51044	0.0435879	34.6527	4.07e-263	4.22e-261	49.02	47.96	49.17	141.52	142.04	130.25	DEAD-box ATP-dependent RNA helicase 3, chloroplastic-like; K16911 ATP-dependent RNA helicase DDX21 [EC:3.6.4.13]; DEAD-box ATP-dependent RNA helicase 3, chloroplastic	GO:0016020`membrane; GO:0003723`RNA binding; GO:0005634`nucleus; GO:0005524`ATP binding; GO:0004004`ATP-dependent RNA helicase activity; GO:0008270`zinc ion binding; GO:0010501`RNA secondary structure unwinding; GO:0009941`chloroplast envelope; GO:0009570`chloroplast stroma;
TEA018103.1	280	-1.37451	0.14022	9.80253	1.1e-22	8.29e-22	5.29	5.55	5.77	16.62	13.11	13.41	MADS-box transcription factor family protein; K09260 MADS-box transcription enhancer factor 2A; agamous-like MADS-box protein AGL62; K12412 pheromone receptor transcription factor	-
TEA002093.1	38769.6	-1.45241	0.0410727	35.3619	6.58e-274	7.39e-272	441.27	448.03	447.17	1293.79	1200.66	1139.39	ferredoxin--NADP reductase, leaf isozyme, chloroplastic; K02641 ferredoxin--NADP+ reductase [EC:1.18.1.2]; hypothetical protein	GO:0055114`oxidation-reduction process; GO:0016491`oxidoreductase activity;
TEA016490.1	12.2383	-3.74756	0.615397	6.08965	1.13e-09	4.6e-09	0	0	0.05	1.17	1.25	1.02	mannan synthase 1; K13680 beta-mannan synthase [EC:2.4.1.32]; mannan synthase 1-like	-
TEA013931.1	8.95277	-3.56369	0.652546	5.46121	4.73e-08	1.7e-07	0	0	0	0.63	0.43	0.95	hypothetical protein; K06997 PLP dependent protein	-
TEA026374.1	174.817	-1.22032	0.200271	6.09333	1.11e-09	4.5e-09	1.57	1.25	0.76	2.59	3.06	2.84	LRR receptor-like kinase family protein; K17422 large subunit ribosomal protein L41; hypothetical protein; K00924; receptor-like protein kinase HSL1	GO:0005524`ATP binding; GO:0004672`protein kinase activity; GO:0006468`protein phosphorylation; GO:0016021`integral component of membrane; GO:0055114`oxidation-reduction process; GO:0016491`oxidoreductase activity;
TEA020457.1	22.4284	-3.01346	0.473572	6.36325	1.98e-10	8.45e-10	0.3	0.39	0.08	2.63	3.18	3.28	-	-
TEA032165.1	11.9161	-3.02529	0.588639	5.13946	2.76e-07	9.36e-07	0	0.08	0.03	0.9	0.51	0.6	SORBIDRAFT_01g001220, Sb01g001220; hypothetical protein; K13030 cyanohydrin beta-glucosyltransferase [EC:2.4.1.85]; cyanohydrin beta-glucosyltransferase-like; cytokinin-O-glucosyltransferase 2	GO:0080043`quercetin 3-O-glucosyltransferase activity; GO:0043231`intracellular membrane-bounded organelle; GO:0009813`flavonoid biosynthetic process; GO:0080044`quercetin 7-O-glucosyltransferase activity; GO:0052696`flavonoid glucuronidation;
TEA022223.1	69.2675	-1.23719	0.276804	4.46953	7.84e-06	2.33e-05	1.06	0.68	0.87	1.89	2.82	1.67	rpl2, BRNAC_p087; ribosomal protein L2; K02886 large subunit ribosomal protein L2; rpl2, BRNAC_p063; rpl2	GO:0003723`RNA binding; GO:0015934`large ribosomal subunit; GO:0006412`translation; GO:0016740`transferase activity; GO:0003735`structural constituent of ribosome; GO:0005739`mitochondrion; GO:0009507`chloroplast;
TEA030142.1	955.654	-2.27279	0.091501	24.839	3.4e-136	1.44e-134	5.46	6.02	5.33	27.1	29.84	24.41	hypothetical protein; K04733 interleukin-1 receptor-associated kinase 4 [EC:2.7.11.1]; nuclear RNA-binding-like protein; K13199 plasminogen activator inhibitor 1 RNA-binding protein; delta(3,5)-Delta(2,4)-dienoyl-CoA isomerase, peroxisomal-like; K12663 Delta(3,5)-Delta(2,4)-dienoyl-CoA isomerase [EC:5.3.3.-]	-
TEA021318.1	383.656	-1.38652	0.122175	11.3486	7.53e-30	7.06e-29	4.68	4.69	5.53	13.17	14.08	11.63	hypothetical protein; K00011 aldehyde reductase [EC:1.1.1.21]; NAD(P)-linked oxidoreductase superfamily protein, putative; K19642 D-galacturonate reductase [EC:1.1.1.365]; galacturonic acid reductase	GO:0033808`6'-deoxychalcone synthase activity; GO:0055114`oxidation-reduction process; GO:0016491`oxidoreductase activity;
TEA028908.1	15.4845	-1.8527	0.495806	3.73674	0.000186424	0.000472964	0.1	0.05	0.19	0.5	0.46	0.58	hypothetical protein; K00276 primary-amine oxidase [EC:1.4.3.21]; protein SDA1 homolog; K14856 protein SDA1	GO:0090404`pollen tube tip; GO:0005634`nucleus; GO:0030036`actin cytoskeleton organization; GO:0009860`pollen tube growth; GO:0005737`cytoplasm;
TEA017928.1	11.2645	-3.9269	0.636885	6.1658	7.01e-10	2.9e-09	0	0	0	1.45	1.27	1.44	-	-
TEA017039.1	37.1905	-5.55082	0.570389	9.73164	2.21e-22	1.65e-21	0	0	0	4.68	5.62	4.94	-	-
TEA029209.1	13.8799	-3.68803	0.592653	6.22292	4.88e-10	2.04e-09	0	0.01	0.01	0.28	0.23	0.32	disease resistance protein At4g27190-like; K13459 disease resistance protein RPS2; hypothetical protein	-
TEA005943.1	21.8181	-4.27571	0.568255	7.52429	5.3e-14	2.78e-13	0	0	0.07	1.03	2.03	1.17	Lj4g3v3060480.2; -; K04733 interleukin-1 receptor-associated kinase 4 [EC:2.7.11.1]; Lj1g3v3103680.1; Lj4g3v3060480.1	GO:0016020`membrane; GO:0016310`phosphorylation; GO:0000166`nucleotide binding; GO:0004672`protein kinase activity;
TEA033422.1	88.4533	-1.22348	0.244501	5.00399	5.62e-07	1.86e-06	1.31	2.16	2.32	3.96	4.62	5.16	-	-
TEA000450.1	15.6616	-1.12235	0.478502	2.34554	0.0189994	0.0347832	0.11	0.27	0.14	0.5	0.44	0.36	uncharacterized LOC103722329; K16573 gamma-tubulin complex component 6	GO:0016021`integral component of membrane; GO:0050826`response to freezing;
TEA032130.1	231.234	-1.03468	0.164236	6.29993	2.98e-10	1.26e-09	2.01	1.46	1.98	3.3	3.45	4.43	potassium channel AKT1-like; K04908 potassium voltage-gated channel Eag-related subfamily H member 5; Serine/threonine protein kinase; K08867 WNK lysine deficient protein kinase [EC:2.7.11.1]; probable protein S-acyltransferase 23; K20032 palmitoyltransferase ZDHHC13/17 [EC:2.3.1.225]	GO:0005249`voltage-gated potassium channel activity; GO:0016021`integral component of membrane; GO:0071805`potassium ion transmembrane transport;
TEA021392.1	22.6775	-4.40923	0.559388	7.88224	3.22e-15	1.79e-14	0.12	0	0	3.49	3.22	3.24	-	-
TEA024717.1	37.5923	-2.0978	0.666899	3.1456	0.00165748	0.0036782	0.22	0.68	0	5.23	3.02	2.53	Cysteine-rich RLK 10; K04733 interleukin-1 receptor-associated kinase 4 [EC:2.7.11.1]; Cysteine-rich RLK 10, putative; cysteine-rich receptor-like protein kinase 10	-
TEA024873.1	5670.26	-3.15277	0.0540806	58.2976	0	0	26.45	28.72	29.98	260.58	257.33	235.44	probable bifunctional methylthioribulose-1-phosphate dehydratase/enolase-phosphatase E1; K16054 methylthioribulose 1-phosphate dehydratase / enolase-phosphatase E1 [EC:4.2.1.109 3.1.3.77]; probable bifunctional methylthioribulose-1-phosphate dehydratase/enolase-phosphatase E1 1	-
TEA022070.1	33.4143	-1.15939	0.362482	3.19847	0.00138158	0.00309909	1.24	1.1	1.06	1.67	3.27	3.14	-	GO:0005509`calcium ion binding;
TEA007168.1	52.9646	-2.33191	0.310187	7.51777	5.57e-14	2.92e-13	0.19	0.22	0.21	0.93	1.11	1.34	hypothetical protein; K13428 LRR receptor-like serine/threonine-protein kinase EFR [EC:2.7.11.1]; LRR receptor-like serine/threonine-protein kinase EFR	GO:0016301`kinase activity;
TEA011122.1	44.3108	-1.50732	0.342916	4.3956	1.1e-05	3.23e-05	3.04	1.19	1.32	5.34	6.02	5.71	-	-
TEA003751.1	968.71	-1.69784	0.0759403	22.3576	1.02e-110	3.44e-109	17.08	16.39	15.48	52.73	51.86	53.86	beta-glucosidase 12-like; K01188 beta-glucosidase [EC:3.2.1.21]; beta-glucosidase 12; beta-glucosidase 24	GO:0008422`beta-glucosidase activity; GO:0005975`carbohydrate metabolic process;
TEA002902.1	5.86772	-2.40694	0.658452	3.65545	0.00025673	0.00063918	0	0.08	0	0.54	0.3	0.63	protein TOPLESS-like; K14963 COMPASS component SWD3; protein TOPLESS; topless-related protein 1-like; K13111 WD40 repeat-containing protein SMU1	GO:0006355`regulation of transcription, DNA-templated;
TEA016254.1	1002.3	-1.18452	0.0743119	15.9398	3.36e-57	5.65e-56	7.58	8.16	8.08	18.35	17.12	18.37	pyrophosphate-energized vacuolar membrane proton pump; K01507 inorganic pyrophosphatase [EC:3.6.1.1]; pyrophosphate-energized vacuolar membrane proton pump-like	-
TEA013413.1	2601.91	-1.41986	0.0585235	24.2615	5e-130	2.01e-128	25.7	25.64	26.32	69.08	73.65	63.92	ABC transporter G family member 6-like; K05681 ATP-binding cassette, subfamily G (WHITE), member 2; ABC transporter G family member 19-like; ppabcg9; ATP-binding cassette transporter, subfamily G, member 9, group WBC protein PpABCG9	GO:0015748`organophosphate ester transport; GO:0005524`ATP binding; GO:0015416`organic phosphonate transmembrane-transporting ATPase activity; GO:0016021`integral component of membrane; GO:0015716`organic phosphonate transport; GO:0010345`suberin biosynthetic process;
TEA012823.1	486.872	-1.57701	0.123214	12.7989	1.66e-37	1.9e-36	3.81	3.23	3.13	8.48	10.52	11.45	TMV resistance protein N, putative; K19613 leucine-rich repeat protein SHOC2; HSPA4 nucleotide-binding domain protein; K03283 heat shock 70kDa protein 1/8; animal HSPA9 nucleotide-binding domain protein	GO:0050896`response to stimulus;
TEA010695.1	9.04489	-1.265	0.568411	2.22551	0.026047	0.0462562	0.22	0.27	0.09	0.69	0.4	0.71	-	-
TEA016030.1	27.1623	-3.23539	0.481848	6.71455	1.89e-11	8.62e-11	0.06	0.27	0.04	1.34	1.32	2.53	protein SUPPRESSOR OF K(+) TRANSPORT GROWTH DEFECT 1-like; K12196 vacuolar protein-sorting-associated protein 4; protein SUPPRESSOR OF K(+) TRANSPORT GROWTH DEFECT 1	GO:0043231`intracellular membrane-bounded organelle; GO:0007033`vacuole organization; GO:0000166`nucleotide binding; GO:0005737`cytoplasm;
TEA009488.1	2710.1	-1.05453	0.0554633	19.0132	1.33e-80	3.09e-79	61	61.33	55.4	116.25	125.87	125.09	2-isopropylmalate synthase 2, chloroplastic-like; K01649 2-isopropylmalate synthase [EC:2.3.3.13]; 2-isopropylmalate synthase 1, chloroplastic-like	GO:0019752`carboxylic acid metabolic process; GO:0046912`transferase activity, transferring acyl groups, acyl groups converted into alkyl on transfer;
TEA028924.1	3.96473	-2.11514	0.680093	3.11007	0.00187042	0.0041135	0	0.08	0	1.06	0.3	0.61	serine carboxypeptidase II-3; K16297 serine carboxypeptidase-like clade II [EC:3.4.16.-]; serine carboxypeptidase II-3-like	-
TEA027300.1	13.6185	-1.72637	0.5198	3.32123	0.00089622	0.00206642	0.3	0.18	0.32	1.76	0.95	0.74	ubiquinol oxidase 2, mitochondrial-like; K17893 ubiquinol oxidase [EC:1.10.3.11]; hypothetical protein	GO:0044425`membrane part; GO:0016491`oxidoreductase activity;
TEA011065.1	1250.52	-1.21145	0.0683137	17.7337	2.31e-70	4.75e-69	11.12	11.2	11.73	25.41	27.5	25.49	putative late blight resistance protein homolog R1A-3; K13457 disease resistance protein RPM1; putative late blight resistance protein homolog R1B-14; putative disease resistance protein At1g50180	-
TEA001157.1	33610.7	-1.85834	0.0377286	49.2555	0	0	570.83	585.41	581.16	2175.8	2110.08	1973.58	photosystem I reaction center subunit IV A; K02693 photosystem I subunit IV; POPTRDRAFT_711610; Photosystem I reaction center subunit IV A family protein; photosystem I reaction center subunit IV A, chloroplastic	GO:0009522`photosystem I; GO:0009507`chloroplast;
TEA002492.1	121.116	-1.71839	0.221817	7.74689	9.42e-15	5.12e-14	2.04	3.13	1.96	6.95	9.63	7.57	transcription factor TGA7, putative; K14431 transcription factor TGA; dnaJ homolog subfamily A member 3, mitochondrial; K03686 molecular chaperone DnaJ; chaperone protein DnaJ	GO:0009507`chloroplast;
TEA012602.1	103.86	-2.43343	0.234425	10.3804	3.04e-25	2.5e-24	0.69	1.23	0.95	5.53	5.35	5.32	probable glycosyltransferase At5g20260; K18789 xylogalacturonan beta-1,3-xylosyltransferase [EC:2.4.2.41]	-
TEA008748.1	757.952	-3.73738	0.112745	33.1489	5.86e-241	5.49e-239	8.42	7.26	8.4	115.87	110.02	98.49	hypothetical protein; K03686 molecular chaperone DnaJ; chaperone protein DnaJ; molecular chaperone Hsp40/DnaJ family protein	-
TEA008472.1	31.1025	-3.47993	0.448798	7.75389	8.91e-15	4.85e-14	0.03	0.19	0.13	1.72	1.58	2.2	CEVI16; peroxidase N1; K00430 peroxidase [EC:1.11.1.7]; cevi16, ep5C; peroxidase; Peroxidase N1	GO:0006979`response to oxidative stress; GO:0020037`heme binding; GO:0046872`metal ion binding; GO:0004601`peroxidase activity; GO:0005576`extracellular region; GO:0016021`integral component of membrane; GO:0042744`hydrogen peroxide catabolic process; GO:0055114`oxidation-reduction process;
TEA031053.1	1685.13	-1.2679	0.059788	21.2066	8.31e-100	2.49e-98	11.7	11.63	12.37	28.86	27.57	28.97	mitogen-activated protein kinase 9-like; K20538 mitogen-activated protein kinase 8 [EC:2.7.11.24]; mitogen-activated protein kinase 9	GO:0000165`MAPK cascade; GO:0005524`ATP binding; GO:0005622`intracellular; GO:0004707`MAP kinase activity;
TEA004263.1	15.7202	-4.38377	0.617805	7.09573	1.29e-12	6.27e-12	0	0	0	1.37	1.17	1.04	protein phosphatase inhibitor protein; K17553 protein phosphatase 1 regulatory subunit 11	GO:0016021`integral component of membrane;
TEA028835.1	2485.97	-1.3353	0.057268	23.3167	3e-120	1.11e-118	54.78	55.07	59.72	145.96	145.26	133.94	argininosuccinate synthase, chloroplastic; K01940 argininosuccinate synthase [EC:6.3.4.5]; Arginosuccinate synthase family isoform 1	GO:0005524`ATP binding; GO:0004055`argininosuccinate synthase activity; GO:0006526`arginine biosynthetic process;
TEA003038.1	420.489	-6.98924	0.308398	22.6631	1.04e-113	3.6e-112	0.53	0.56	0	66.92	70.07	64.51	HXXXD-type acyl-transferase family protein, putative; K13065 shikimate O-hydroxycinnamoyltransferase [EC:2.3.1.133]; vinorine synthase	GO:0016740`transferase activity;
TEA023407.1	122.092	-2.84004	0.227603	12.4781	9.83e-36	1.08e-34	1.62	2.71	2.69	16.62	19.15	16.8	-	-
TEA032998.1	597.57	-1.02173	0.106891	9.55857	1.19e-21	8.68e-21	12.91	13.53	13.61	28.48	29.84	22.79	-	-
TEA016630.1	167.445	-1.24387	0.174763	7.11745	1.1e-12	5.37e-12	2.71	2.11	2.03	4.95	5.96	5.47	cytochrome P450 71A26; K07408 cytochrome P450 family 1 subfamily A polypeptide 1 [EC:1.14.14.1]; cytochrome P450 71A21; K07418 cytochrome P450 family 2 subfamily J [EC:1.14.14.1]	GO:0016709`oxidoreductase activity, acting on paired donors, with incorporation or reduction of molecular oxygen, NAD(P)H as one donor, and incorporation of one atom of oxygen; GO:0020037`heme binding; GO:0005506`iron ion binding; GO:0016021`integral component of membrane; GO:0055114`oxidation-reduction process;
TEA015371.1	17.1886	-2.64489	0.517734	5.10858	3.25e-07	1.1e-06	0.16	0.21	0.1	1.44	2.17	0.82	monothiol glutaredoxin-S2-like; K03676 glutaredoxin 3; monothiol glutaredoxin-S6-like	GO:0044699`single-organism process;
TEA033680.1	554.647	-2.04992	0.109939	18.6459	1.36e-77	3.07e-76	2.96	2.45	2.42	10.88	11.79	9.95	hypothetical protein; K02184 formin 2; K19984 exocyst complex component 5	GO:0016020`membrane;
TEA004281.1	426.983	-1.89894	0.11205	16.9473	2.02e-64	3.79e-63	4.68	4.22	4.59	16.1	17.68	16.6	beta-glucosidase 12-like; K01188 beta-glucosidase [EC:3.2.1.21]; beta-glucosidase 12	GO:0004553`hydrolase activity, hydrolyzing O-glycosyl compounds; GO:0005975`carbohydrate metabolic process;
TEA014129.1	235.298	-2.95602	0.169884	17.4003	8.21e-68	1.64e-66	1.54	1.17	1.8	12.77	11.28	11.61	cytosolic sulfotransferase 15-like; K01025; POPTRDRAFT_555085; hypothetical protein	GO:0016740`transferase activity;
TEA020652.1	91.14	-2.90037	0.308587	9.39888	5.51e-21	3.91e-20	0.36	0.31	0.49	2.82	4.77	1.98	-	-
TEA027755.1	2505	-1.29258	0.0625668	20.6592	8.06e-95	2.27e-93	77.14	82.64	79.86	212.42	190.47	180.99	60S ribosomal protein L30; K02908 large subunit ribosomal protein L30e; 60S ribosomal protein L30-like	GO:0005840`ribosome; GO:0006412`translation; GO:0003735`structural constituent of ribosome;
TEA004023.1	46.8409	-1.41811	0.337629	4.2002	2.67e-05	7.48e-05	0.24	0.41	0.16	0.64	0.69	1	LRR receptor-like kinase family protein; K17422 large subunit ribosomal protein L41; hypothetical protein; K13420 LRR receptor-like serine/threonine-protein kinase FLS2 [EC:2.7.11.1]	GO:0004674`protein serine/threonine kinase activity; GO:0005524`ATP binding; GO:0006468`protein phosphorylation; GO:0016021`integral component of membrane;
TEA007902.1	7442.31	-1.47376	0.0442767	33.2853	6.3e-243	5.94e-241	77.48	74.33	76.78	217.77	215.39	197.81	dihydrolipoyl dehydrogenase 1, mitochondrial; K00382 dihydrolipoamide dehydrogenase [EC:1.8.1.4]; dihydrolipoyl dehydrogenase, mitochondrial	GO:0004148`dihydrolipoyl dehydrogenase activity; GO:0005623`cell; GO:0050660`flavin adenine dinucleotide binding; GO:0055114`oxidation-reduction process; GO:0045454`cell redox homeostasis;
TEA006466.1	153.159	-1.84374	0.192494	9.57816	9.88e-22	7.21e-21	2.16	2.58	1.47	7.71	7.52	7.66	putative deoxyribonuclease TATDN1; K03424 TatD DNase family protein [EC:3.1.21.-]; hypothetical protein	GO:0006308`DNA catabolic process; GO:0004536`deoxyribonuclease activity;
TEA023455.1	809.208	-2.6299	0.0919524	28.6007	6.59e-180	3.99e-178	12.71	13.61	12.58	74.86	81.43	84.82	NEDD8-specific protease 1; K08597 sentrin-specific protease 8 [EC:3.4.22.68]	GO:0006508`proteolysis; GO:0019784`NEDD8-specific protease activity;
TEA031717.1	474.787	-3.08307	0.127041	24.2682	4.24e-130	1.71e-128	2.95	2.77	2.49	24.37	25.26	20.97	protein kinase 2B, chloroplastic-like; K04733 interleukin-1 receptor-associated kinase 4 [EC:2.7.11.1]	GO:0004672`protein kinase activity;
TEA012476.1	11.7544	-1.69686	0.551603	3.07624	0.00209631	0.00457518	0.26	0.05	0.51	0.96	1.05	1.5	-	-
TEA031008.1	1118.52	-1.43954	0.0738298	19.4981	1.14e-84	2.79e-83	22.25	24.07	22.45	65.44	61.26	59.09	-	-
TEA007537.1	1182.59	-1.06171	0.0751688	14.1244	2.69e-45	3.65e-44	52.16	47.69	51.01	99.41	113.69	100.29	-	GO:0030246`carbohydrate binding; GO:0016853`isomerase activity; GO:0005975`carbohydrate metabolic process;
TEA027134.1	296.424	-1.50137	0.135724	11.062	1.92e-28	1.73e-27	1.7	1.7	1.67	4.91	4.16	5.33	sterol 3-beta-glucosyltransferase UGT80A2-like; K05841 sterol 3beta-glucosyltransferase [EC:2.4.1.173]; hypothetical protein	-
TEA025466.1	4.23718	-2.47257	0.682197	3.62441	0.000289618	0.000715716	0	0	0	0.56	0.29	1.27	geraniol 8-hydroxylase-like; K20556 cytochrome P450 family 76 subfamily C; ferruginol synthase-like; K20513 ferruginol synthase [EC:1.14.13.190]; cytochrome P450 76C2-like	-
TEA006704.1	22.4018	-1.29664	0.441656	2.93585	0.00332635	0.00702154	0.26	0.46	0.54	0.78	0.87	1.77	probable fructose-bisphosphate aldolase 3, chloroplastic; K01623 fructose-bisphosphate aldolase, class I [EC:4.1.2.13]; hypothetical protein	GO:0080043`quercetin 3-O-glucosyltransferase activity; GO:0043231`intracellular membrane-bounded organelle; GO:0009813`flavonoid biosynthetic process; GO:0080044`quercetin 7-O-glucosyltransferase activity; GO:0052696`flavonoid glucuronidation;
TEA005584.1	45.7439	-1.00855	0.32896	3.06588	0.00217033	0.00473061	1.19	1.06	0.56	2.58	1.75	1.62	filaggrin-like; K12472 epidermal growth factor receptor substrate 15; hypothetical protein; K06699 proteasome activator subunit 4	-
TEA000211.1	2.57642	-1.83837	0.676881	2.71594	0.00660876	0.0132234	0	0	0	0.52	0.12	0.16	disease resistance protein RPM1-like; K13457 disease resistance protein RPM1	-
TEA016966.1	198.65	-1.52154	0.160248	9.49495	2.2e-21	1.58e-20	1.84	2.3	1.75	5.52	6.04	5.55	flavanone 7-O-glucoside 2''-O-beta-L-rhamnosyltransferase; K13080 flavanone 7-O-glucoside 2''-O-beta-L-rhamnosyltransferase [EC:2.4.1.236]; hypothetical protein; flavanone 7-O-glucoside 2''-O-beta-L-rhamnosyltransferase-like	GO:0016757`transferase activity, transferring glycosyl groups;
TEA021852.1	179.672	-1.76763	0.170823	10.3478	4.28e-25	3.51e-24	4.3	4.26	4.52	16.82	15.15	13.11	hypothetical protein; K01870 isoleucyl-tRNA synthetase [EC:6.1.1.5]	-
TEA005768.1	5551.69	-1.69434	0.0425082	39.8591	0	0	119.84	118.57	125.39	393.61	397.74	378.25	-	-
TEA015411.1	97.6301	-1.01929	0.22577	4.51474	6.34e-06	1.9e-05	2.33	1.95	2.64	4.55	3.9	5.7	-	-
TEA031189.1	150.839	-2.97377	0.38566	7.71085	1.25e-14	6.76e-14	0.64	0.22	0.51	4.94	3.33	4.78	LRR receptor-like serine/threonine-protein kinase FLS2; K13420 LRR receptor-like serine/threonine-protein kinase FLS2 [EC:2.7.11.1]; hypothetical protein	-
TEA020693.1	971.775	-2.02174	0.0801854	25.2133	2.86e-140	1.27e-138	14.44	16.76	15.46	63.37	64.43	61.18	hypothetical protein; K08902 photosystem II Psb27 protein; photosystem II repair protein PSB27-H1, chloroplastic	GO:0010206`photosystem II repair; GO:0009543`chloroplast thylakoid lumen; GO:0010207`photosystem II assembly;
TEA032814.1	34.0845	-1.24459	0.38864	3.20242	0.00136279	0.00305899	1.1	0.49	0.4	2.19	1.75	1.21	cytosolic sulfotransferase 15-like; K01025; POPTRDRAFT_555085; hypothetical protein; K01016 estrone sulfotransferase [EC:2.8.2.4]	GO:0016740`transferase activity;
TEA026505.1	288.924	-2.45309	0.149828	16.3727	2.99e-60	5.28e-59	1.15	1.28	1.01	5.56	7.04	6.62	glutamate receptor 2.9-like; K05387 glutamate receptor, ionotropic, plant; Glutamate-gated kainate-type ion channel receptor subunit GluR5, putative	-
TEA022147.1	2.39889	-1.8168	0.676628	2.68508	0.00725134	0.014398	0	0	0	0.16	0.16	0.08	hypothetical protein; K20628 expansin; expansin-B18-like; expansin-B5	GO:0019953`sexual reproduction; GO:0005576`extracellular region;
TEA011572.1	445.425	-1.17778	0.105055	11.2112	3.59e-29	3.3e-28	5.63	5.22	6.03	12.65	12.67	12.74	rust resistance kinase Lr10-like; K04733 interleukin-1 receptor-associated kinase 4 [EC:2.7.11.1]; POPTRDRAFT_251037; hypothetical protein; probable receptor-like protein kinase At1g67000	GO:0000166`nucleotide binding; GO:0004672`protein kinase activity;
TEA028294.1	67.076	-4.73133	0.399772	11.8351	2.57e-32	2.58e-31	0.03	0.05	0.12	2.22	2.49	2.98	methylthioribose-1-phosphate isomerase; K03239 translation initiation factor eIF-2B subunit alpha; Eukaryotic translation initiation factor 2B (eIF-2B) family protein; hypothetical protein	-
TEA005462.1	3.56579	-1.69811	0.680798	2.49429	0.0126211	0.0239453	0	0.03	0	0.17	0.06	0.1	probable mitochondrial-processing peptidase subunit beta, mitochondrial; K17732 mitochondrial-processing peptidase subunit beta [EC:3.4.24.64]; probable mitochondrial-processing peptidase subunit beta	GO:0046872`metal ion binding; GO:0006508`proteolysis; GO:0004222`metalloendopeptidase activity;
TEA004016.1	58.6307	-5.71755	0.508096	11.2529	2.24e-29	2.07e-28	0.04	0.04	0	6.45	5	5.17	cytosolic sulfotransferase 15-like; K01025; POPTRDRAFT_555085; hypothetical protein	GO:0016740`transferase activity;
TEA002494.1	4.18294	-1.53289	0.667594	2.29614	0.021668	0.0392055	0.09	0.1	0	0.49	0.25	0.45	probable methionine--tRNA ligase; K01874 methionyl-tRNA synthetase [EC:6.1.1.10]; methionine--tRNA ligase, cytoplasmic; methionine--tRNA ligase, cytoplasmic-like	GO:1901363`heterocyclic compound binding; GO:0097159`organic cyclic compound binding; GO:0006412`translation; GO:0016874`ligase activity;
TEA028071.1	33.6013	-1.26169	0.421583	2.99275	0.0027648	0.00592007	0.08	0.28	0.42	0.57	0.48	1	tubulin alpha chain-like; K07374 tubulin alpha; TUA; tubulin alpha-2 chain; tubulin alpha chain	GO:0005874`microtubule; GO:0007017`microtubule-based process; GO:0005525`GTP binding; GO:0005200`structural constituent of cytoskeleton; GO:0005737`cytoplasm; GO:0003924`GTPase activity;
TEA027980.1	32.9403	-1.09204	0.380983	2.86638	0.00415202	0.00862595	0.45	0.94	0.52	0.92	1.59	1.83	gibberellin 3-beta-dioxygenase 3-like; K04124 gibberellin 3-beta-dioxygenase [EC:1.14.11.15]; 20ox-2; gibberellin 20-oxidase-2; K05282 gibberellin 20-oxidase [EC:1.14.11.12]; GA20ox3; gibberellin 20-oxidase	GO:0051213`dioxygenase activity;
TEA026566.1	5039.89	-1.2842	0.0526104	24.4095	1.36e-131	5.52e-130	143.3	145.48	154.23	372.78	370.09	329.28	50S ribosomal protein L28, chloroplastic; K02902 large subunit ribosomal protein L28	GO:0005840`ribosome; GO:0006412`translation; GO:0003735`structural constituent of ribosome; GO:0009536`plastid;
TEA028394.1	150.025	-4.23846	0.252757	16.7689	4.12e-63	7.6e-62	0.5	0.53	0.75	11.41	13.58	11.83	2-alkenal reductase (NADP(+)-dependent); K07119 uncharacterized protein; NADP-dependent alkenal double bond reductase P1-like; 2-alkenal reductase (NADP(+)-dependent)-like	GO:0008270`zinc ion binding; GO:0055114`oxidation-reduction process; GO:0016491`oxidoreductase activity;
TEA026777.1	10.3418	-1.35175	0.575214	2.34999	0.0187737	0.0344144	0.13	0.07	0.36	0.94	0.57	0.31	-	-
TEA003406.1	273.094	-1.04912	0.148708	7.05485	1.73e-12	8.35e-12	10.11	11.69	10.98	20.05	27.43	20.49	-	-
TEA015197.1	26.9111	-1.6763	0.392931	4.26614	1.99e-05	5.67e-05	0.36	0.22	0.32	1.26	1.08	0.88	-	-
TEA001523.1	1238.22	-1.51727	0.0734833	20.6478	1.02e-94	2.87e-93	56.16	54.08	57.19	157.28	171.15	148.75	-	-
TEA005916.1	28.089	-4.91316	0.565754	8.68426	3.81e-18	2.42e-17	0.03	0	0	2.81	1.98	1.97	Lj2g3v1196640.1; -; K04733 interleukin-1 receptor-associated kinase 4 [EC:2.7.11.1]; hypothetical protein; K13418 somatic embryogenesis receptor kinase 1 [EC:2.7.10.1 2.7.11.1]; Lj4g3v3060480.2	GO:0032440`2-alkenal reductase [NAD(P)] activity; GO:0004674`protein serine/threonine kinase activity; GO:0005524`ATP binding; GO:0006468`protein phosphorylation; GO:0016021`integral component of membrane; GO:0055114`oxidation-reduction process;
TEA020933.1	213.488	-1.43352	0.167596	8.55345	1.19e-17	7.42e-17	3.04	2.9	2.74	6.22	9.28	8.16	DELLA protein SLR1; K14494 DELLA protein; DELLA protein SLR1-like; DELLA protein GAI-like	-
TEA030435.1	35974.3	-2.21693	0.0376528	58.8783	0	0	249.57	251.24	254.81	1212.29	1178.65	1100.07	carbonic anhydrase, chloroplastic-like; K01673 carbonic anhydrase [EC:4.2.1.1]; carbonic anhydrase 2-like; POPTRDRAFT_706715; carbonic anhydrase isoform 1 family protein	GO:0015976`carbon utilization; GO:0004089`carbonate dehydratase activity; GO:0008270`zinc ion binding;
TEA020627.1	190.504	-1.66521	0.169929	9.79946	1.13e-22	8.54e-22	4.07	4.62	3.74	14.95	11.3	13.69	OMT2.1, romt; O-methyltransferase; K16040 trans-resveratrol di-O-methyltransferase [EC:2.1.1.240]; isoflavone 4'-O-methyltransferase-like; K13259 2,7,4'-trihydroxyisoflavanone 4'-O-methyltransferase / isoflavone 4'-O-methyltransferase [EC:2.1.1.212 2.1.1.46]	GO:0032259`methylation; GO:0050630`(iso)eugenol O-methyltransferase activity; GO:0046983`protein dimerization activity;
TEA005366.1	144.808	-3.7245	0.244263	15.2479	1.7e-52	2.64e-51	0.61	1.76	1.45	17.14	17.45	19.76	-	-
TEA013559.1	204.198	-1.35114	0.175128	7.71516	1.21e-14	6.54e-14	8.58	5.11	6.89	19.33	16.73	16.97	hypothetical protein; K03809 NAD(P)H dehydrogenase (quinone) [EC:1.6.5.2]; probable NAD(P)H dehydrogenase (quinone) FQR1-like 2	GO:0045892`negative regulation of transcription, DNA-templated; GO:0010181`FMN binding; GO:0055114`oxidation-reduction process; GO:0016491`oxidoreductase activity;
TEA009906.1	500.269	-1.2863	0.102779	12.5152	6.17e-36	6.78e-35	13.25	13.03	13.34	35.05	30.51	30.85	general transcription factor IIE subunit 2-like; K03137 transcription initiation factor TFIIE subunit beta; uncharacterized LOC105164123	-
TEA003593.1	1565.02	-1.83701	0.0690142	26.6179	4.22e-156	2.09e-154	41.74	41.16	37.4	134.46	151.67	142.58	-	GO:0005488`binding;
TEA014205.1	8.05757	-1.33255	0.586144	2.27341	0.0230012	0.0413697	0.04	0.12	0.09	0.36	0.26	0.23	DYNAMIN-like 1E isoform 1; K01528 dynamin GTPase [EC:3.6.5.5]; dynamin-related protein 1E	GO:0005525`GTP binding; GO:0003924`GTPase activity;
TEA017804.1	42.873	-1.56631	0.367972	4.25659	2.08e-05	5.91e-05	0.79	0.56	1.91	3.26	2.84	4.25	calcium-transporting ATPase 3, endoplasmic reticulum-type; K05853 Ca2+ transporting ATPase, sarcoplasmic/endoplasmic reticulum [EC:3.6.3.8]; POPTRDRAFT_834691; Calcium-transporting ATPase 3 family protein	-
TEA011553.1	221.421	-6.01567	0.316511	19.0062	1.52e-80	3.53e-79	0.06	0.14	0.07	7.48	7.1	8.14	putative disease resistance protein RGA3; K15078 structure-specific endonuclease subunit SLX1 [EC:3.6.1.-]; LRR and NB-ARC domains-containing disease resistance protein, putative isoform 1; putative disease resistance protein RGA1	-
TEA019138.1	8.57779	-3.52517	0.653394	5.39517	6.85e-08	2.43e-07	0	0	0	2.13	1.3	1.45	-	-
TEA026253.1	4946.43	-1.67342	0.0527104	31.7475	3.44e-221	2.82e-219	44.52	40.61	39.19	137.45	132.69	124.55	glutamyl-tRNA reductase 1, chloroplastic; K02492 glutamyl-tRNA reductase [EC:1.2.1.70]; GluTR, HEMA1, hemA; glutamyl-tRNA reductase 1, chloroplastic-like	GO:0050661`NADP binding; GO:0008883`glutamyl-tRNA reductase activity; GO:0006782`protoporphyrinogen IX biosynthetic process; GO:0055114`oxidation-reduction process; GO:0015995`chlorophyll biosynthetic process; GO:0009507`chloroplast;
TEA015366.1	121.104	-2.04549	0.209466	9.76525	1.59e-22	1.19e-21	2.3	2.77	1.73	9.68	10.08	9.28	secoisolariciresinol dehydrogenase-like; K09841 xanthoxin dehydrogenase [EC:1.1.1.288]; zerumbone synthase-like	GO:0055114`oxidation-reduction process; GO:0016491`oxidoreductase activity;
TEA030832.1	46.2394	-2.4035	0.338036	7.1102	1.16e-12	5.66e-12	0.38	0.42	0.15	1.82	2.02	1.92	transmembrane 9 superfamily member 4-like; K17085 transmembrane 9 superfamily member 1; hypothetical protein; putative phagocytic receptor 1b	-
TEA010128.1	68.3606	-1.24191	0.275244	4.51204	6.42e-06	1.93e-05	1.78	1.56	0.88	3.6	3.91	2.9	shikimate O-hydroxycinnamoyltransferase-like; K13065 shikimate O-hydroxycinnamoyltransferase [EC:2.3.1.133]	GO:0016747`transferase activity, transferring acyl groups other than amino-acyl groups;
TEA023431.1	87.1721	-3.92818	0.3078	12.7621	2.67e-37	3.03e-36	0.9	0.53	0.42	11.26	9.77	12.33	-	-
TEA002240.1	146.162	-1.44756	0.176927	8.1817	2.8e-16	1.64e-15	1.03	1	1.15	2.87	2.95	2.93	-	GO:0008270`zinc ion binding;
TEA005888.1	361.794	-1.47768	0.131673	11.2224	3.17e-29	2.92e-28	4.17	3.88	3.25	9.65	9.91	12.08	riboflavin biosynthesis protein PYRR, chloroplastic; K11752 diaminohydroxyphosphoribosylaminopyrimidine deaminase / 5-amino-6-(5-phosphoribosylamino)uracil reductase [EC:3.5.4.26 1.1.1.193]; Cytidine/deoxycytidylate deaminase family protein isoform 1	GO:0009644`response to high light intensity; GO:0008835`diaminohydroxyphosphoribosylaminopyrimidine deaminase activity; GO:0009231`riboflavin biosynthetic process; GO:0008703`5-amino-6-(5-phosphoribosylamino)uracil reductase activity; GO:0009658`chloroplast organization; GO:0055114`oxidation-reduction process; GO:0050661`NADP binding; GO:0008270`zinc ion binding; GO:0009451`RNA modification; GO:0…
TEA013203.1	33.4555	-1.16622	0.400006	2.91552	0.00355101	0.00745782	0.4	0.14	0.64	1.08	1.03	0.73	polygalacturonase At1g48100-like; K01213 galacturan 1,4-alpha-galacturonidase [EC:3.2.1.67]; polygalacturonase At1g48100	GO:0008152`metabolic process; GO:0016798`hydrolase activity, acting on glycosyl bonds;
TEA028823.1	3.98881	-2.41901	0.682549	3.54408	0.000393985	0.000955832	0	0	0	0.55	0.15	0.37	hypothetical protein; K20168 TBC1 domain family member 15; TBC1 domain family member 15	-
TEA000674.1	11.2189	-3.59935	0.623295	5.77471	7.71e-09	2.96e-08	0	0	0.04	1.08	1.05	0.64	protein NETWORKED 1D; K20478 golgin subfamily B member 1; protein NETWORKED 1D-like	-
TEA003531.1	3.95986	-2.16709	0.67837	3.19456	0.00140045	0.00313934	0	0.06	0	0.44	0.52	0.53	-	-
TEA027020.1	20.9473	-1.76605	0.441305	4.00188	6.28e-05	0.000169003	0.28	0.52	0.26	1.41	1.1	1.71	hypothetical protein; K09571 FK506-binding protein 4/5 [EC:5.2.1.8]; peptidyl-prolyl cis-trans isomerase FKBP62-like; 70 kDa peptidyl-prolyl isomerase	-
TEA016101.1	234.733	-1.49543	0.15135	9.88062	5.05e-23	3.87e-22	6.12	6.78	6.41	20.94	17.54	16.31	-	GO:0016021`integral component of membrane;
TEA021413.1	6.69902	-1.45989	0.642358	2.27271	0.0230435	0.0414383	0.24	0.05	0.12	0.13	1.25	0.53	paired amphipathic helix protein Sin3-like 2; K11644 paired amphipathic helix protein Sin3a	GO:0006355`regulation of transcription, DNA-templated;
TEA005087.1	3.36414	-2.11075	0.68208	3.09458	0.00197091	0.00431933	0	0	0	0.03	0.16	0.29	kinesin-4; K10406 kinesin family member C2/C3; Kinesin heavy chain, putative isoform 1	GO:0000166`nucleotide binding;
TEA008619.1	1894.28	-1.3548	0.0609207	22.2387	1.45e-109	4.85e-108	17.76	19.2	19.18	49.67	47.66	45.43	ATP sulfurylase 1, chloroplastic-like; K13811 3'-phosphoadenosine 5'-phosphosulfate synthase [EC:2.7.7.4 2.7.1.25]; ATP sulfurylase 1, chloroplastic	GO:0000103`sulfate assimilation; GO:0016310`phosphorylation; GO:0004020`adenylylsulfate kinase activity; GO:0005739`mitochondrion; GO:0004781`sulfate adenylyltransferase (ATP) activity; GO:0009570`chloroplast stroma;
TEA011841.1	253.191	-1.36491	0.141355	9.65592	4.64e-22	3.43e-21	2.6	2.09	2.32	6.43	5.72	5.96	Tetratricopeptide repeat (TPR)-like superfamily protein isoform 1; K09667 protein O-GlcNAc transferase [EC:2.4.1.255]; probable UDP-N-acetylglucosamine--peptide N-acetylglucosaminyltransferase SEC	-
TEA020362.1	616.09	-2.00348	0.0997195	20.0911	8.83e-90	2.31e-88	9.74	10.64	10.97	45.17	41.05	39.31	40S ribosomal protein S5; K02989 small subunit ribosomal protein S5e; 40S ribosomal protein S5-like	GO:0003723`RNA binding; GO:0006412`translation; GO:0003735`structural constituent of ribosome; GO:0015935`small ribosomal subunit;
TEA027356.1	251.633	-3.77568	0.196782	19.1871	4.74e-82	1.12e-80	0.79	0.75	0.79	13.13	11.57	8.92	calcium uniporter protein 4, mitochondrial; K20858 calcium uniporter protein, mitochondrial	GO:0055085`transmembrane transport; GO:0015292`uniporter activity; GO:0016021`integral component of membrane;
TEA021330.1	232.124	-1.93302	0.1531	12.6258	1.52e-36	1.7e-35	1.83	1.79	2.13	7.89	7.62	6.64	laccase-1; K05909 laccase [EC:1.10.3.2]; hypothetical protein; POPTRDRAFT_574985	GO:0046274`lignin catabolic process; GO:0016722`oxidoreductase activity, oxidizing metal ions; GO:0048046`apoplast; GO:0052716`hydroquinone:oxygen oxidoreductase activity; GO:0009809`lignin biosynthetic process; GO:0005507`copper ion binding; GO:0016021`integral component of membrane; GO:0055114`oxidation-reduction process;
TEA004846.1	25935.6	-1.02252	0.0383431	26.6677	1.11e-156	5.59e-155	592.03	608.61	606.55	1266.28	1232.36	1147.69	RNA-binding protein CP29B, chloroplastic; K11294 nucleolin; hypothetical protein; 29 kDa ribonucleoprotein A, chloroplastic-like	GO:0000166`nucleotide binding; GO:0009536`plastid; GO:0003676`nucleic acid binding;
TEA000190.1	448.88	-3.14628	0.132397	23.7639	7.88e-125	3.01e-123	1.86	1.63	1.19	14.96	13.53	13.94	probable methyltransferase PMT28; K15449 tRNA wybutosine-synthesizing protein 1 [EC:4.1.3.44]; K16302 metal transporter CNNM; S-adenosyl-L-methionine-dependent methyltransferases superfamily protein	-
TEA004992.1	48.9154	-5.9112	0.557311	10.6066	2.78e-26	2.35e-25	0	0	0	3.35	3.25	3.95	ubiquitin domain-containing protein DSK2a; K04523 ubiquilin; ubiquitin domain-containing protein DSK2a-like; ubiquitin domain-containing protein DSK2b-like	-
TEA014676.1	11.1833	-2.45234	0.579313	4.23319	2.3e-05	6.52e-05	0.05	0.01	0.03	0.23	0.22	0.51	G-type lectin S-receptor-like serine/threonine-protein kinase SD2-5; K04733 interleukin-1 receptor-associated kinase 4 [EC:2.7.11.1]	-
TEA012999.1	7086.5	-1.01495	0.0413858	24.524	8.19e-133	3.38e-131	141.9	139.14	142.23	297.06	279.29	273.31	40S ribosomal protein S7; K02993 small subunit ribosomal protein S7e; hypothetical protein; uncharacterized LOC100527680	GO:0005840`ribosome; GO:0006412`translation; GO:0003735`structural constituent of ribosome;
TEA026708.1	1133.25	-2.70475	0.0840091	32.1959	2.02e-227	1.75e-225	3.85	4.31	4.69	26.79	26.99	29.72	-	-
TEA019177.1	97.7443	-3.061	0.253326	12.0832	1.3e-33	1.34e-32	0.56	0.78	0.53	5.29	6.07	5.44	trans-resveratrol di-O-methyltransferase; K13262 isoflavone-7-O-methyltransferase [EC:2.1.1.150]; OMT2.1, romt; O-methyltransferase; K16040 trans-resveratrol di-O-methyltransferase [EC:2.1.1.240]; iomt2; isoflavone 7-O-methyltransferase-like	GO:0008757`S-adenosylmethionine-dependent methyltransferase activity; GO:0008171`O-methyltransferase activity; GO:0005829`cytosol; GO:0019438`aromatic compound biosynthetic process; GO:0032259`methylation; GO:0046983`protein dimerization activity;
TEA004448.1	62.3381	-3.10392	0.31825	9.75311	1.79e-22	1.34e-21	1.18	0.71	1.68	11.36	10.06	12.87	uncharacterized protein At4g28440; K07466 replication factor A1; uncharacterized protein At4g28440-like	GO:0016021`integral component of membrane;
TEA014658.1	618.664	-2.0123	0.103504	19.4418	3.42e-84	8.32e-83	15.96	16.3	17.41	68.67	72.31	59.37	flavonoid 3'-monooxygenase-like; K20770 (+)-delta-cadinene 8-hydroxylase [EC:1.14.-.-]; Cytochrome P450, putative; Cytochrome P450 93A1; K00512 steroid 17alpha-monooxygenase / 17alpha-hydroxyprogesterone deacetylase [EC:1.14.14.19 1.14.14.32]	-
TEA021750.1	97.5351	-2.28675	0.245751	9.30518	1.34e-20	9.35e-20	0.43	0.24	0.46	1.69	2.06	2.01	hypothetical protein; K01184 polygalacturonase [EC:3.2.1.15]; Pectin lyase-like superfamily protein, putative; K01213 galacturan 1,4-alpha-galacturonidase [EC:3.2.1.67]	GO:0005975`carbohydrate metabolic process; GO:0005576`extracellular region; GO:0071555`cell wall organization; GO:0004650`polygalacturonase activity;
TEA008830.1	61563.1	-1.40219	0.0420392	33.3545	6.28e-244	5.98e-242	1630.97	1637.61	1443.78	4164.04	4160.11	4051.75	photosystem II 10 kDa polypeptide, chloroplastic; K03541 photosystem II 10kDa protein; Photosystem II 10 kDa polypeptide family protein; PSBR; photosystem II 10 kDa polypeptide, chloroplastic-like	-
TEA023817.1	40.5408	-2.40342	0.366316	6.56105	5.34e-11	2.37e-10	0.18	0.43	0.23	1.57	2.16	1.4	myb family transcription factor family protein; K09422 myb proto-oncogene protein, plant; POPTRDRAFT_648134; hypothetical protein; protein ODORANT1-like	-
TEA020263.1	2399.44	-2.0483	0.0590801	34.6698	2.24e-263	2.34e-261	16.44	16.39	15.57	62.64	70.36	66.39	hypothetical protein; K04733 interleukin-1 receptor-associated kinase 4 [EC:2.7.11.1]; nuclear RNA-binding-like protein; K13199 plasminogen activator inhibitor 1 RNA-binding protein; delta(3,5)-Delta(2,4)-dienoyl-CoA isomerase, peroxisomal-like; K12663 Delta(3,5)-Delta(2,4)-dienoyl-CoA isomerase [EC:5.3.3.-]	GO:0004252`serine-type endopeptidase activity; GO:0006508`proteolysis;
TEA019839.1	417.484	-1.02683	0.118827	8.64143	5.55e-18	3.5e-17	2.61	2.72	3.14	6.28	5.05	5.83	6-phosphogluconate dehydrogenase, decarboxylating; K00033 6-phosphogluconate dehydrogenase [EC:1.1.1.44 1.1.1.343]	-
TEA006912.1	41.6169	-1.99215	0.339055	5.87559	4.21e-09	1.65e-08	1.02	0.72	0.64	2.99	3.16	4.27	-	-
TEA008585.1	342.581	-1.24289	0.12879	9.65058	4.89e-22	3.61e-21	9.22	10.16	8.36	22.37	19.25	24.12	serine carboxypeptidase-like 18; K16296 serine carboxypeptidase-like clade I [EC:3.4.16.-]; serine carboxypeptidase-like 16	GO:0051603`proteolysis involved in cellular protein catabolic process; GO:0004185`serine-type carboxypeptidase activity; GO:0016747`transferase activity, transferring acyl groups other than amino-acyl groups; GO:0019748`secondary metabolic process;
TEA002675.1	45.6047	-1.90151	0.324899	5.85262	4.84e-09	1.88e-08	0.48	0.77	1.03	3.13	2.8	3.17	E2F transcription factor-like E2FE; K09391 transcription factor E2F7/8	-
TEA021003.1	804.619	-2.20491	0.0908011	24.2829	2.97e-130	1.2e-128	6.43	6.8	6.91	30.47	28.68	33.49	-	-
TEA005269.1	1087.93	-4.077	0.102883	39.6274	0	0	4.17	5.42	3.91	71.64	79.15	80.15	Ribosomal L18p/L5e family protein, putative; K02881 large subunit ribosomal protein L18; POPTRDRAFT_872206; hypothetical protein; uncharacterized LOC100249372	GO:0005622`intracellular; GO:0008097`5S rRNA binding;
TEA026831.1	34.6901	-1.44089	0.344975	4.17679	2.96e-05	8.25e-05	0.69	0.73	0.7	1.83	1.86	2.46	pectinesterase; K01051 pectinesterase [EC:3.1.1.11]; hypothetical protein	-
TEA022315.1	24333.4	-1.92197	0.0417188	46.0696	0	0	129.88	129	129.48	513.67	495	454.02	photosystem I reaction center subunit VI-2, chloroplastic; K02695 photosystem I subunit VI; POPTRDRAFT_712066; photosystem I 11K family protein; hypothetical protein	GO:0009538`photosystem I reaction center; GO:0015979`photosynthesis;
TEA029080.1	62.9899	-3.10669	0.325619	9.54087	1.42e-21	1.03e-20	0.47	0.15	0.62	4.42	3.66	3.97	Lj5g3v0380120.1; -; K18266 protein NDRG1; hypothetical protein; pollen-specific SF21-like protein	-
TEA032337.1	3.30548	-1.81108	0.683075	2.65136	0.00801674	0.0157942	0	0.01	0	0.09	0.02	0.2	hypothetical protein; K13459 disease resistance protein RPS2	-
TEA016019.1	2284.48	-1.44964	0.0569883	25.4375	9.7e-143	4.38e-141	21.58	21.78	22.64	61.92	60.92	56.4	uroporphyrinogen decarboxylase; K01599 uroporphyrinogen decarboxylase [EC:4.1.1.37]	GO:0004853`uroporphyrinogen decarboxylase activity; GO:0005829`cytosol; GO:0009735`response to cytokinin; GO:0006782`protoporphyrinogen IX biosynthetic process; GO:0009941`chloroplast envelope; GO:0009570`chloroplast stroma;
TEA011849.1	2491.42	-1.13242	0.0565509	20.0248	3.35e-89	8.68e-88	62.15	64.36	58.69	142.11	132.25	129.55	-	-
TEA030221.1	900.977	-2.19131	0.0815734	26.863	5.95e-159	3.04e-157	9.43	9.69	9.3	43.53	41.26	44.78	-	-
TEA005115.1	51.863	-1.19244	0.307402	3.87908	0.000104852	0.000274407	0.37	0.59	0.41	0.82	1.04	1.4	probable fructose-bisphosphate aldolase 3, chloroplastic; K01623 fructose-bisphosphate aldolase, class I [EC:4.1.2.13]; probable fructose-bisphosphate aldolase 3, chloroplastic-like	GO:0004332`fructose-bisphosphate aldolase activity; GO:0006096`glycolytic process;
TEA012654.1	140.17	-4.59973	0.285204	16.1278	1.63e-58	2.8e-57	1.39	0.9	0.29	28.2	23.21	23.96	beta-glucosidase 12; K01188 beta-glucosidase [EC:3.2.1.21]; beta-glucosidase 12-like	GO:0008422`beta-glucosidase activity; GO:0005975`carbohydrate metabolic process;
TEA030966.1	3197.62	-1.05606	0.0467995	22.5656	9.44e-113	3.25e-111	22.24	22.09	22.94	45.68	47.59	45.67	bifunctional riboflavin kinase/FMN phosphatase; K20884 riboflavin kinase / FMN hydrolase [EC:2.7.1.26 3.1.3.102]; bifunctional riboflavin kinase/FMN phosphatase-like	-
TEA004628.1	24.3505	-1.50373	0.415717	3.61719	0.000297824	0.000734305	0.19	0.38	0.15	0.7	0.85	0.76	hypothetical protein; K05350 beta-glucosidase [EC:3.2.1.21]; beta-glucosidase 18-like; beta-glucosidase 18	GO:0004553`hydrolase activity, hydrolyzing O-glycosyl compounds; GO:0005975`carbohydrate metabolic process;
TEA018301.1	12.5582	-2.39494	0.543468	4.40678	1.05e-05	3.08e-05	0.05	0.03	0.08	0.4	0.55	0.38	putative inactive purple acid phosphatase 27; K14407 cleavage stimulation factor subunit 2	-
TEA024166.1	248.652	-2.35968	0.152763	15.4467	7.94e-54	1.26e-52	4.56	5.09	5.74	27.4	27.9	24.45	-	-
TEA004022.1	1723.23	-1.3097	0.0576356	22.7238	2.61e-114	9.13e-113	20.03	19.98	20	48	49.84	50.05	cellulose synthase A catalytic subunit 8 [UDP-forming]; K10999 cellulose synthase A [EC:2.4.1.12]; cellulose synthase A catalytic subunit 8 [UDP-forming]-like	-
TEA029755.1	39.3957	-5.38617	0.545096	9.88114	5.03e-23	3.85e-22	0	0	0.04	3.54	3.36	3.12	Phenylalanyl-tRNA synthetase class IIc family protein; K01889 phenylalanyl-tRNA synthetase alpha chain [EC:6.1.1.20]; F-box and associated interaction domain protein; K11649 SWI/SNF related-matrix-associated actin-dependent regulator of chromatin subfamily C; F-box protein At4g22390-like; K15030 translation initiation factor 3 subunit M	-
TEA024406.1	598.715	-1.3178	0.100987	13.0492	6.42e-39	7.6e-38	10.95	10.49	9.96	27.1	28.04	23.11	2-alkenal reductase (NADP(+)-dependent); K19825 2-alkenal reductase (NADP+) [EC:1.3.1.102]; 2-alkenal reductase (NADP(+)-dependent)-like; K07119 uncharacterized protein	GO:0008270`zinc ion binding; GO:0055114`oxidation-reduction process; GO:0016491`oxidoreductase activity;
TEA032136.1	78.9083	-1.72747	0.250551	6.8947	5.4e-12	2.54e-11	0.84	0.72	1.02	2.98	3.37	2.51	POPTRDRAFT_564909; hypothetical protein; K04733 interleukin-1 receptor-associated kinase 4 [EC:2.7.11.1]; serine/threonine receptor-like kinase NFP	GO:0005249`voltage-gated potassium channel activity; GO:0016021`integral component of membrane; GO:0071805`potassium ion transmembrane transport;
TEA015481.1	11390.6	-1.13165	0.0380318	29.7553	1.48e-194	9.96e-193	129.4	134.73	129.98	284.69	296.99	276.15	-	-
TEA010837.1	487.809	-2.17465	0.110208	19.7322	1.14e-86	2.86e-85	5.01	4.45	5.42	21.44	22.15	23.57	cytochrome P450 87A3-like; K07437 cytochrome P450 family 26 subfamily A; Cytochrome P450 87A3	GO:0016020`membrane; GO:0046872`metal ion binding; GO:0016491`oxidoreductase activity;
TEA020458.1	739.175	-1.08753	0.0859271	12.6564	1.03e-36	1.15e-35	31.61	34.35	35.76	69.77	75.28	69.92	-	-
TEA023124.1	912.814	-1.41705	0.0773196	18.3272	5.02e-75	1.1e-73	18.74	17.62	19.49	48.37	50.7	49.34	sugar transporter ERD6-like 7; K08145 MFS transporter, SP family, solute carrier family 2 (facilitated glucose transporter), member 8	GO:0009705`plant-type vacuole membrane; GO:0055085`transmembrane transport; GO:0016021`integral component of membrane; GO:0006829`zinc II ion transport; GO:0022891`substrate-specific transmembrane transporter activity; GO:0009507`chloroplast;
TEA010674.1	429.611	-1.76924	0.13543	13.0639	5.3e-39	6.28e-38	4.98	4.21	3.08	15.06	14.28	12.92	-	-
TEA023942.1	3785.09	-2.0421	0.106388	19.1949	4.08e-82	9.67e-81	49.99	48.95	55.71	213.72	234.79	189.1	-	GO:0016021`integral component of membrane;
TEA027056.1	21.791	-1.44708	0.419487	3.44966	0.000561302	0.00132922	0.34	0.27	0.21	0.8	0.98	0.72	POPTRDRAFT_707666; pyridoxal-5'-phosphate-dependent enzyme family protein; K01738 cysteine synthase A [EC:2.5.1.47]; Pyridoxal-5'-phosphate-dependent enzyme family protein; hypothetical protein	GO:0006535`cysteine biosynthetic process from serine; GO:0016021`integral component of membrane; GO:0030170`pyridoxal phosphate binding; GO:0005737`cytoplasm;
TEA031771.1	48.9541	-1.41175	0.303224	4.6558	3.23e-06	9.96e-06	0.45	0.52	0.38	1.36	1.45	1	-	-
TEA010909.1	414.393	-1.20745	0.111459	10.8332	2.4e-27	2.1e-26	9.06	8.01	8.98	19.64	21.43	19	-	-
TEA005750.1	49.0183	-1.94247	0.337228	5.76012	8.41e-09	3.21e-08	0.47	0.43	0.15	1.2	1.46	1.81	-	GO:0005576`extracellular region; GO:0009405`pathogenesis;
TEA018537.1	38.9982	-2.95529	0.372083	7.94256	1.98e-15	1.11e-14	0.14	0.21	0.2	1.69	1.72	1.56	cytochrome P450 CYP749A22-like; K15639 PHYB activation tagged suppressor 1 [EC:1.14.-.-]	-
TEA006216.1	52.5365	-1.00538	0.286877	3.50456	0.00045737	0.00109815	1.06	1.07	0.72	1.77	2.18	1.94	probable serine/threonine-protein kinase At1g01540; K04733 interleukin-1 receptor-associated kinase 4 [EC:2.7.11.1]; transcription factor PIF3; K12126 phytochrome-interacting factor 3; Phytochrome interacting factor 3, putative isoform 1	-
TEA012365.1	32.1381	-1.41422	0.406356	3.48024	0.000500965	0.00119632	0.95	0.5	0.17	1.4	1.69	1.78	probable WRKY transcription factor 20; K18835 WRKY transcription factor 2; WRKY transcription factor 1; K18834 WRKY transcription factor 1; WRKY49; probable WRKY transcription factor 20-like	-
TEA021547.1	603.359	-2.16369	0.102968	21.0131	4.97e-98	1.46e-96	3.36	3.71	3.18	14.77	14.56	16.76	POPTRDRAFT_554339; hypothetical protein; K04733 interleukin-1 receptor-associated kinase 4 [EC:2.7.11.1]; Lj2g3v2017580.3; -; Lj2g3v2017580.1	GO:0032440`2-alkenal reductase [NAD(P)] activity; GO:0005524`ATP binding; GO:0004672`protein kinase activity; GO:0006468`protein phosphorylation; GO:0016021`integral component of membrane; GO:0055114`oxidation-reduction process;
TEA029789.1	28.0602	-4.71206	0.54538	8.63995	5.62e-18	3.55e-17	0.02	0.02	0	1.21	1.11	1.27	-	-
TEA025276.1	38.2868	-1.03149	0.352562	2.92569	0.00343694	0.00723798	1.17	1.12	0.62	2.88	1.88	1.55	-	GO:0032440`2-alkenal reductase [NAD(P)] activity; GO:0008643`carbohydrate transport; GO:0055085`transmembrane transport; GO:0005794`Golgi apparatus; GO:0016021`integral component of membrane; GO:0055114`oxidation-reduction process; GO:0022857`transmembrane transporter activity;
TEA005940.1	2.42686	-1.775	0.674859	2.63018	0.00853409	0.0167342	0	0	0	0.25	0.67	0.15	-	-
TEA032655.1	482.377	-1.41692	0.107855	13.1373	2.01e-39	2.41e-38	3.65	2.94	3.17	8.26	8.92	8.86	probable alpha,alpha-trehalose-phosphate synthase [UDP-forming] 10; K16055 trehalose 6-phosphate synthase/phosphatase [EC:2.4.1.15 3.1.3.12]; probable alpha,alpha-trehalose-phosphate synthase [UDP-forming] 9	GO:0005992`trehalose biosynthetic process; GO:0003824`catalytic activity;
TEA026169.1	8.37398	-2.91369	0.6345	4.59211	4.39e-06	1.34e-05	0.04	0	0.05	0.45	0.8	1.17	NAC domain-containing protein 89-like; K12581 CCR4-NOT transcription complex subunit 7/8; uncharacterized LOC106399005; K01054 acylglycerol lipase [EC:3.1.1.23]; NAC domain-containing protein 66-like; K13126 polyadenylate-binding protein	-
TEA025192.1	1.84146	-1.4453	0.657051	2.19968	0.0278299	0.0491247	0	0	0	0.24	0.03	0.06	RNA exonuclease 4-like; K18327 RNA exonuclease 4 [EC:3.1.-.-]	-
TEA022546.1	233.864	-1.00089	0.139923	7.15314	8.48e-13	4.17e-12	4.75	5.42	5.4	10.52	10.41	10.21	syntaxin-41; K08489 syntaxin 16; Syntaxin of plants 41 isoform 2; syntaxin-43	GO:0005484`SNAP receptor activity; GO:0000149`SNARE binding; GO:0007030`Golgi organization; GO:0007034`vacuolar transport; GO:0005802`trans-Golgi network; GO:0006886`intracellular protein transport; GO:0009306`protein secretion; GO:0006906`vesicle fusion; GO:0048278`vesicle docking; GO:0016021`integral component of membrane; GO:0031201`SNARE complex; GO:1900150`regulation of defense response to f…
TEA018189.1	27.6561	-1.49607	0.408162	3.66539	0.000246966	0.000616465	0.31	0.11	0.15	0.73	0.46	0.63	hypothetical protein; K13806 sn1-specific diacylglycerol lipase [EC:3.1.1.-]	-
TEA025109.1	2495.23	-1.15593	0.0530959	21.7706	4.4e-105	1.39e-103	36.34	34.65	34.94	80.29	79.63	74.8	proline--tRNA ligase, cytoplasmic-like; K01881 prolyl-tRNA synthetase [EC:6.1.1.15]; putative proline--tRNA ligase C19C7.06	GO:0006433`prolyl-tRNA aminoacylation; GO:0005524`ATP binding; GO:0005737`cytoplasm; GO:0004827`proline-tRNA ligase activity;
TEA004895.1	260.668	-7.27866	0.411456	17.69	5.01e-70	1.03e-68	0.01	0.01	0.02	3.42	3.91	4.39	probable disease resistance protein At4g27220; K13459 disease resistance protein RPS2; hypothetical protein	-
TEA023603.1	13.8778	-1.30709	0.508464	2.57066	0.0101505	0.0196282	0.14	0.19	0.25	0.49	0.34	0.86	anthocyanidin 5,3-O-glucosyltransferase; K08237 hydroquinone glucosyltransferase [EC:2.4.1.218]; anthocyanidin 3-O-glucosyltransferase 2; K12938 anthocyanidin 5,3-O-glucosyltransferase [EC:2.4.1.-]	-
TEA008109.1	15035.6	-1.90706	0.0395695	48.1951	0	0	103.83	101.54	101.58	395.95	387.58	360.63	Aldolase superfamily protein; K01623 fructose-bisphosphate aldolase, class I [EC:4.1.2.13]; hypothetical protein; fructose-bisphosphate aldolase, cytoplasmic isozyme 1	GO:0004332`fructose-bisphosphate aldolase activity; GO:0006096`glycolytic process;
TEA028478.1	37.9761	-1.07071	0.337766	3.16997	0.00152454	0.00340308	1.46	0.79	1.13	2.44	2.86	2.12	-	-
TEA013372.1	74.4621	-2.39402	0.275384	8.69338	3.52e-18	2.24e-17	0.6	0.75	0.88	3.43	3.94	5.08	beta-hexosaminidase 3; K12373 hexosaminidase [EC:3.2.1.52]; POPTRDRAFT_720563; hypothetical protein	GO:0004563`beta-N-acetylhexosaminidase activity; GO:0009505`plant-type cell wall; GO:0005975`carbohydrate metabolic process; GO:0005886`plasma membrane;
TEA001703.1	475.545	-1.33147	0.110087	12.0947	1.13e-33	1.17e-32	11.96	12.9	12.41	28.93	29.51	35.12	probable kynurenine aminotransferase; K00816 kynurenine---oxoglutarate transaminase / cysteine-S-conjugate beta-lyase / glutamine---phenylpyruvate transaminase [EC:2.6.1.7 4.4.1.13 2.6.1.64]; kynurenine aminotransferase	GO:0009058`biosynthetic process; GO:0080130`L-phenylalanine:2-oxoglutarate aminotransferase activity; GO:0004069`L-aspartate:2-oxoglutarate aminotransferase activity; GO:0030170`pyridoxal phosphate binding;
TEA023977.1	14.8025	-2.43598	0.534168	4.56032	5.11e-06	1.55e-05	0.38	0.34	0	1.98	2.63	1.48	-	-
TEA007194.1	1802.55	-3.23248	0.0671922	48.1079	0	0	7.35	7.56	7.79	69.05	71.52	72.09	-	-
TEA002894.1	53.0376	-1.11829	0.280296	3.98967	6.62e-05	0.000177323	1.04	0.85	0.91	1.88	2.2	2.16	protein DETOXIFICATION 54-like; K03327 multidrug resistance protein, MATE family; protein DETOXIFICATION 54; MATE efflux family protein 5	GO:0016021`integral component of membrane; GO:0015238`drug transmembrane transporter activity; GO:0015297`antiporter activity; GO:0006855`drug transmembrane transport;
TEA000971.1	6.49798	-3.13543	0.667113	4.69999	2.6e-06	8.09e-06	0	0	0	0.37	0.57	0.67	leucine--tRNA ligase, chloroplastic/mitochondrial; K01869 leucyl-tRNA synthetase [EC:6.1.1.4]; leucyl-tRNA synthetase; putative leucine--tRNA ligase, mitochondrial	GO:0004823`leucine-tRNA ligase activity; GO:0005524`ATP binding; GO:0002161`aminoacyl-tRNA editing activity; GO:0006429`leucyl-tRNA aminoacylation; GO:0006450`regulation of translational fidelity; GO:0005829`cytosol; GO:0005739`mitochondrion; GO:0009793`embryo development ending in seed dormancy; GO:0009570`chloroplast stroma;
TEA012017.1	2297.87	-1.18639	0.0698931	16.9743	1.27e-64	2.4e-63	47.08	45.42	41.41	112.58	93.85	96.99	superoxide dismutase [Cu-Zn], chloroplastic; K04565 superoxide dismutase, Cu-Zn family [EC:1.15.1.1]	GO:0019430`removal of superoxide radicals; GO:0004784`superoxide dismutase activity; GO:0046872`metal ion binding; GO:0071486`cellular response to high light intensity; GO:0055114`oxidation-reduction process; GO:0009507`chloroplast;
TEA027690.1	147.351	-1.71583	0.183224	9.36468	7.63e-21	5.38e-20	2.53	2.43	3.03	9.54	8.33	8.65	E3 ubiquitin-protein ligase ORTHRUS 2; K10638 E3 ubiquitin-protein ligase UHRF1 [EC:2.3.2.27]; Zinc finger family protein isoform 1; E3 ubiquitin-protein ligase ORTHRUS 2-like	-
TEA030203.1	465.484	-1.12051	0.106212	10.5498	5.09e-26	4.28e-25	3.57	3.64	4.21	7.94	8.1	8.65	-	GO:0005886`plasma membrane;
TEA000137.1	2978.55	-1.23968	0.0597639	20.743	1.42e-95	4.02e-94	50.37	45.03	43.02	106.4	114.35	104.65	release factor glutamine methyltransferase; K02493 release factor glutamine methyltransferase [EC:2.1.1.297]; hypothetical protein	GO:0008168`methyltransferase activity; GO:0032259`methylation;
TEA012015.1	208.278	-2.75185	0.182696	15.0625	2.86e-51	4.36e-50	2.5	1.95	2.87	19.55	15.84	15.04	Os04g0471000; Similar to H0418A01.4 protein.; K05747 Wiskott-Aldrich syndrome protein	GO:0005488`binding;
TEA003849.1	375.809	-2.23046	0.12883	17.3133	3.74e-67	7.37e-66	12.18	9.57	10.27	54.32	46.3	50.9	-	-
TEA008952.1	347.022	-1.58951	0.125429	12.6726	8.39e-37	9.39e-36	11.32	10.97	13.86	36.7	34.43	37.44	40S ribosomal protein S15a-1-like; K02957 small subunit ribosomal protein S15Ae; 40S ribosomal protein S15a-1	GO:0005840`ribosome; GO:0006412`translation; GO:0003735`structural constituent of ribosome;
TEA032576.1	667.094	-1.10168	0.0895764	12.2988	9.19e-35	9.82e-34	5.32	5.7	5.94	11.52	12.74	11.94	POPTRDRAFT_758970; hypothetical protein; K04733 interleukin-1 receptor-associated kinase 4 [EC:2.7.11.1]; probable serine/threonine-protein kinase At1g18390	-
TEA013422.1	38.038	-1.61636	0.336672	4.801	1.58e-06	5.01e-06	0.35	0.42	0.29	1.13	1.36	1.05	probable pectate lyase 12; K01728 pectate lyase [EC:4.2.2.2]	GO:0046872`metal ion binding; GO:0045490`pectin catabolic process; GO:0030570`pectate lyase activity;
TEA028743.1	155.953	-1.41647	0.185848	7.62169	2.5e-14	1.33e-13	0.56	0.75	0.72	1.54	1.92	2.01	-	-
TEA011321.1	7513.76	-2.16588	0.0457846	47.3059	0	0	39.48	39	37.36	165.17	183.25	168.72	hypothetical protein; K04733 interleukin-1 receptor-associated kinase 4 [EC:2.7.11.1]; nuclear RNA-binding-like protein; K13199 plasminogen activator inhibitor 1 RNA-binding protein; delta(3,5)-Delta(2,4)-dienoyl-CoA isomerase, peroxisomal-like; K12663 Delta(3,5)-Delta(2,4)-dienoyl-CoA isomerase [EC:5.3.3.-]	GO:0004252`serine-type endopeptidase activity; GO:0006508`proteolysis;
TEA021966.1	199.857	-4.97196	0.255198	19.4827	1.54e-84	3.76e-83	0.59	0.67	0.67	23.38	22.93	22.09	chlorophyll a-b binding protein 13, chloroplastic; K08914 light-harvesting complex II chlorophyll a/b binding protein 3; chlorophyll a-b binding protein 13, chloroplastic-like	GO:0009765`photosynthesis, light harvesting; GO:0046872`metal ion binding; GO:0009535`chloroplast thylakoid membrane; GO:0016021`integral component of membrane; GO:0016168`chlorophyll binding; GO:0018298`protein-chromophore linkage; GO:0009522`photosystem I;
TEA019211.1	11247.7	-1.21985	0.039404	30.9577	2e-210	1.52e-208	173.32	169.98	177.47	417.58	403.17	384.1	L-ascorbate peroxidase 3, peroxisomal; K00434 L-ascorbate peroxidase [EC:1.11.1.11]	GO:0006979`response to oxidative stress; GO:0020037`heme binding; GO:0004601`peroxidase activity; GO:0016021`integral component of membrane; GO:0055114`oxidation-reduction process;
TEA015063.1	100.124	-6.61816	0.505764	13.0855	3.99e-39	4.74e-38	0	0	0.05	8.77	10.22	11.82	pre-mRNA-processing-splicing factor 8-like; K12856 pre-mRNA-processing factor 8; pre-mRNA-processing-splicing factor 8A-like	GO:0000398`mRNA splicing, via spliceosome; GO:0005681`spliceosomal complex; GO:0030623`U5 snRNA binding; GO:0017070`U6 snRNA binding;
TEA033356.1	1399.89	-2.23189	0.0689608	32.3647	8.63e-230	7.65e-228	10.53	10.44	11.3	49.91	52.24	48.77	poly(U)-specific endoribonuclease-B; K14648 poly(U)-specific endoribonuclease [EC:3.1.-.-]; poly(U)-specific endoribonuclease-B-like	GO:0016788`hydrolase activity, acting on ester bonds;
TEA010084.1	173.377	-1.75697	0.167233	10.5061	8.1e-26	6.77e-25	1.99	2.2	2.3	7.26	7.7	7.19	RRB3; two-component response regulator ARR12; K14491 two-component response regulator ARR-B family; two-component response regulator ARR12-like	-
TEA022224.1	38.5146	-1.18148	0.336721	3.50879	0.000450151	0.00108149	0.89	0.79	0.68	1.32	2.22	2.11	-	GO:0003723`RNA binding; GO:0015934`large ribosomal subunit; GO:0006412`translation; GO:0005975`carbohydrate metabolic process; GO:0003735`structural constituent of ribosome; GO:0005739`mitochondrion; GO:0008184`glycogen phosphorylase activity;
TEA002414.1	98.9803	-4.7221	0.335598	14.0707	5.75e-45	7.74e-44	0.25	0.08	0.19	6.23	5.63	5.35	SORBIDRAFT_01g001220, Sb01g001220; hypothetical protein; K13030 cyanohydrin beta-glucosyltransferase [EC:2.4.1.85]; cyanohydrin beta-glucosyltransferase-like; cytokinin-O-glucosyltransferase 2	GO:0008152`metabolic process; GO:0016758`transferase activity, transferring hexosyl groups;
TEA029243.1	1783.63	-1.00403	0.0611733	16.4128	1.55e-60	2.75e-59	16.21	15.31	16.6	31.86	30.45	33.55	hypothetical protein; K04733 interleukin-1 receptor-associated kinase 4 [EC:2.7.11.1]; nuclear RNA-binding-like protein; K13199 plasminogen activator inhibitor 1 RNA-binding protein; delta(3,5)-Delta(2,4)-dienoyl-CoA isomerase, peroxisomal-like; K12663 Delta(3,5)-Delta(2,4)-dienoyl-CoA isomerase [EC:5.3.3.-]	GO:0004252`serine-type endopeptidase activity; GO:0005618`cell wall;
TEA003216.1	60.403	-1.78814	0.276326	6.47114	9.73e-11	4.23e-10	0.83	0.66	0.61	2.76	2.59	2.34	protein STRICTOSIDINE SYNTHASE-LIKE 12-like; K01757 strictosidine synthase [EC:4.3.3.2]; strictosidine synthase family protein	GO:0016020`membrane;
TEA021578.1	6.5788	-2.31789	0.643795	3.60035	0.000317792	0.000780681	0.01	0	0.03	0.26	0.22	0.12	hypothetical protein; K04733 interleukin-1 receptor-associated kinase 4 [EC:2.7.11.1]; receptor-like serine/threonine-protein kinase SD1-8; S-locus lectin protein kinase family protein, putative	GO:0004674`protein serine/threonine kinase activity; GO:0009506`plasmodesma; GO:0000166`nucleotide binding; GO:0006468`protein phosphorylation; GO:0031625`ubiquitin protein ligase binding; GO:0045087`innate immune response; GO:0005886`plasma membrane;
TEA007375.1	23.0976	-1.33231	0.417166	3.19372	0.00140454	0.00314824	1	0.78	0.52	2.69	2.16	1.61	ATPME3; K01051 pectinesterase [EC:3.1.1.11]; PME3; pectin methylesterase 3; hypothetical protein	GO:0043086`negative regulation of catalytic activity; GO:0004857`enzyme inhibitor activity;
TEA025681.1	74.4733	-1.35973	0.245003	5.54985	2.86e-08	1.04e-07	2.63	3.07	2.58	7.25	8.08	6.51	pathogenesis-related protein PR-1-like; K20412 peptidase inhibitor 16; pathogenesis-related protein PR-1; hypothetical protein	GO:0005576`extracellular region;
TEA010982.1	43.9021	-1.13221	0.301764	3.75197	0.000175452	0.000446894	3.03	2.91	2.97	6.45	6.82	6.97	rpl16, EucgrC_p059; ribosomal protein L16; K02878 large subunit ribosomal protein L16; rpl16, CisiCp059; rpl16, ViviCp060	GO:0005840`ribosome; GO:0006412`translation; GO:0003735`structural constituent of ribosome; GO:0019843`rRNA binding; GO:0009507`chloroplast;
TEA013237.1	141.627	-1.03834	0.187436	5.5397	3.03e-08	1.11e-07	6.77	5.97	5.92	10.65	14.77	13.22	-	-
TEA016938.1	100.55	-1.50394	0.231933	6.48438	8.91e-11	3.89e-10	0.79	0.94	1.35	2.53	3.12	3.22	hypothetical protein; K11253 histone H3; GTP-binding protein SAR1-like; K07953 GTP-binding protein SAR1 [EC:3.6.5.-]	-
TEA029072.1	5349.26	-1.12512	0.0462459	24.3291	9.65e-131	3.9e-129	54.32	50.2	52.13	109.36	118.9	111.32	probable serine/threonine-protein kinase At4g35230; K14500 BR-signaling kinase [EC:2.7.11.1]; BR-signaling kinase 1	GO:0005524`ATP binding; GO:0004672`protein kinase activity; GO:0006468`protein phosphorylation;
TEA002122.1	30.967	-2.27239	0.415263	5.47217	4.45e-08	1.6e-07	0.06	0.4	0.24	1.29	1.4	1.35	-	-
TEA020054.1	512.169	-4.62595	0.165116	28.0163	1.03e-172	5.77e-171	0.94	0.65	1.27	26.47	25.29	21.06	CKX1-1; hypothetical protein; K00279 cytokinin dehydrogenase [EC:1.5.99.12]; CKX1-2	-
TEA000247.1	50.4801	-1.27395	0.290981	4.37812	1.2e-05	3.49e-05	1.57	2.11	1.95	4.16	4.9	5.03	-	-
TEA005927.1	1518.59	-1.29324	0.0725453	17.8266	4.39e-71	9.16e-70	20.53	20.28	18.81	43.74	49.65	52.09	hypothetical protein; K09419 heat shock transcription factor, other eukaryote; heat stress transcription factor A-7a; DNA binding protein, putative isoform 1	GO:0005634`nucleus; GO:0006355`regulation of transcription, DNA-templated; GO:0043565`sequence-specific DNA binding; GO:0003700`sequence-specific DNA binding transcription factor activity;
TEA020030.1	165.33	-2.84535	0.20438	13.9219	4.66e-44	6.18e-43	1.32	1.73	1.48	13.49	9.63	10.7	nucleolin; K13161 heterogeneous nuclear ribonucleoprotein R; rho GTPase-activating protein 1-like; K20642 Rho GTPase-activating protein 22/24/25	-
TEA032577.1	1012.09	-3.96223	0.105843	37.435	1.05e-306	1.41e-304	2.25	1.65	1.55	30.54	28.2	27.6	beta-amylase 1, chloroplastic; K01177 beta-amylase [EC:3.2.1.2]	GO:0000272`polysaccharide catabolic process; GO:0016161`beta-amylase activity;
TEA027355.1	25.4488	-3.17817	0.470709	6.75188	1.46e-11	6.71e-11	0.03	0.15	0.02	0.92	0.95	0.89	protein NRT1/ PTR FAMILY 5.1; K14638 solute carrier family 15 (peptide/histidine transporter), member 3/4; Lj0g3v0363669.1; -; protein NRT1/ PTR FAMILY 5.1-like	GO:0006810`transport; GO:0016021`integral component of membrane; GO:0005215`transporter activity;
TEA025224.1	18.8712	-1.01791	0.449717	2.26345	0.0236077	0.0423709	0.31	0.4	0.62	1.35	0.82	0.76	-	GO:0006259`DNA metabolic process;
TEA021127.1	36.7933	-1.44214	0.342165	4.21475	2.5e-05	7.04e-05	1.03	1.18	0.83	2.83	2.39	3.6	ethylene-responsive transcription factor TINY; K09286 EREBP-like factor; dehydration-responsive element-binding protein 3-like	-
TEA018976.1	230.647	-1.06335	0.145689	7.2988	2.9e-13	1.47e-12	7.2	6	5.8	14.01	12.71	13.13	rac-like GTP-binding protein ARAC1; K04392 Ras-related C3 botulinum toxin substrate 1	GO:0007264`small GTPase mediated signal transduction; GO:0005622`intracellular; GO:0005525`GTP binding;
TEA022729.1	565.907	-1.43157	0.100953	14.1805	1.21e-45	1.65e-44	24.78	24.57	22.35	65.31	69.35	58.8	ethylene-responsive transcription factor ERF011-like; K09286 EREBP-like factor; DREB2; ethylene-responsive transcription factor ERF010-like	GO:0003677`DNA binding; GO:0005634`nucleus; GO:0006355`regulation of transcription, DNA-templated; GO:0003700`sequence-specific DNA binding transcription factor activity;
TEA013986.1	44317.6	-1.95128	0.037545	51.9716	0	0	553.17	550.3	560.1	2217.67	2165.58	2009.2	oxygen-evolving enhancer protein 2, chloroplastic-like; K02717 photosystem II oxygen-evolving enhancer protein 2; oxygen-evolving enhancer protein 2, chloroplastic	GO:0005509`calcium ion binding; GO:0019898`extrinsic component of membrane; GO:0015979`photosynthesis; GO:0009654`photosystem II oxygen evolving complex;
TEA032659.1	42.5433	-4.38729	0.452446	9.69681	3.11e-22	2.31e-21	0.14	0.05	0	2.75	2.12	2.12	-	-
TEA007574.1	41.5368	-1.23756	0.330535	3.74411	0.000181034	0.000460242	0.35	0.58	0.43	0.85	1.34	1.17	Lj2g3v1196640.1; -; K04733 interleukin-1 receptor-associated kinase 4 [EC:2.7.11.1]; Lj1g3v3103680.1; hypothetical protein; K13418 somatic embryogenesis receptor kinase 1 [EC:2.7.10.1 2.7.11.1]	GO:0004674`protein serine/threonine kinase activity; GO:0005524`ATP binding; GO:0006468`protein phosphorylation; GO:0016021`integral component of membrane;
TEA025828.1	73.1556	-2.11799	0.263462	8.03909	9.05e-16	5.17e-15	0.65	0.61	0.95	3.24	3.59	3.17	serine/threonine-protein kinase CDL1; K04733 interleukin-1 receptor-associated kinase 4 [EC:2.7.11.1]; hypothetical protein; serine/threonine-protein kinase CDL1-like	GO:0004674`protein serine/threonine kinase activity; GO:0005524`ATP binding; GO:0006468`protein phosphorylation; GO:0016021`integral component of membrane;
TEA003470.1	109.111	-2.61004	0.227359	11.4798	1.67e-30	1.59e-29	1.92	2.53	2.9	15.81	15.53	15.25	probable calcium-binding protein CML15; K13448 calcium-binding protein CML; POPTRDRAFT_658975; hypothetical protein; probable calcium-binding protein CML16	-
TEA012300.1	87.7325	-2.16455	0.248559	8.70838	3.08e-18	1.97e-17	1.68	1.05	1.52	7.54	5.83	6.6	-	-
TEA009787.1	24.9684	-1.27503	0.408523	3.12107	0.00180194	0.00397748	0.43	0.45	0.23	1.16	1.12	0.69	Glycosyl hydrolase 9B18; K01179 endoglucanase [EC:3.2.1.4]; endoglucanase 24-like	GO:0030245`cellulose catabolic process; GO:0008810`cellulase activity;
TEA004266.1	144.899	-1.74248	0.181545	9.59806	8.15e-22	5.96e-21	2.43	2.16	2.47	8.27	8.02	7.65	protein phosphatase inhibitor protein; K17553 protein phosphatase 1 regulatory subunit 11	GO:0016021`integral component of membrane;
TEA010321.1	28.2981	-1.26472	0.410157	3.08349	0.00204587	0.00447162	0.83	1.23	0.26	2.02	2.23	1.94	GATA type zinc finger transcription factor family protein isoform 1; K09377 cysteine and glycine-rich protein; LIM domain-containing protein WLIM2b	GO:0008270`zinc ion binding;
TEA026615.1	270.621	-2.35631	0.151447	15.5586	1.39e-54	2.24e-53	5.95	7.87	5.92	31.37	36.94	34.34	hypothetical protein; K05283 phosphatidylinositol glycan, class W [EC:2.3.-.-]; RING-H2 finger protein ATL52-like; K19041 E3 ubiquitin-protein ligase RNF38/44 [EC:2.3.2.27]; RING-H2 finger protein ATL52	-
TEA027929.1	109.357	-1.8911	0.231777	8.15914	3.37e-16	1.97e-15	1.19	0.91	0.89	3.1	3.51	4.82	hypothetical protein; K07300 Ca2+:H+ antiporter; vacuolar cation/proton exchanger 2-like	GO:0055085`transmembrane transport; GO:0005509`calcium ion binding; GO:0016021`integral component of membrane;
TEA008882.1	1935.32	-2.27466	0.0625664	36.356	2.11e-289	2.61e-287	32.78	36.38	35.56	161.64	168.31	174.26	nuclear transcription factor Y subunit B-3; K08065 nuclear transcription Y subunit beta; Nuclear transcription factor Y subunit B-3; nuclear transcription factor Y subunit B-3-like	GO:0005634`nucleus; GO:0006355`regulation of transcription, DNA-templated; GO:0046982`protein heterodimerization activity; GO:0043565`sequence-specific DNA binding;
TEA017984.1	41.1996	-2.58061	0.348041	7.41466	1.22e-13	6.28e-13	0.66	0.47	0.55	3.88	3.59	4.01	-	-
TEA012025.1	18.6165	-3.12813	0.511209	6.11908	9.41e-10	3.86e-09	0.24	0.09	0.4	3.5	3.68	2.98	tRNA-guanine transglycosylase; K15407 queuine tRNA-ribosyltransferase subunit QTRTD1 [EC:2.4.2.29]; ATP sulfurylase 2; K13811 3'-phosphoadenosine 5'-phosphosulfate synthase [EC:2.7.7.4 2.7.1.25]	-
TEA019396.1	17.8917	-1.62318	0.457112	3.55095	0.000383845	0.000932997	0.14	0.11	0.07	0.36	0.47	0.36	putative disease resistance protein At1g50180; K13457 disease resistance protein RPM1; disease resistance family protein	-
TEA019705.1	252.882	-2.43357	0.171689	14.1743	1.32e-45	1.81e-44	1.17	0.65	1.2	5.41	5.48	5.7	probable disease resistance protein At4g27220; K13459 disease resistance protein RPS2; hypothetical protein	-
TEA024880.1	401.548	-1.0388	0.115535	8.99125	2.44e-19	1.63e-18	9.72	7.88	7.92	16.92	17.75	17.74	Zep1-1; zeaxanthin epoxidase; K09838 zeaxanthin epoxidase [EC:1.14.15.21]; Zep1-2; hypothetical protein; 3-hydroxybenzoate 6-hydroxylase-like; K00480 salicylate hydroxylase [EC:1.14.13.1]	-
TEA017101.1	22.9304	-3.57097	0.507597	7.03504	1.99e-12	9.59e-12	0.05	0.1	0.03	0.87	1.49	1.54	glutamyl tRNA amidotransferase, subunit A; K02433 aspartyl-tRNA(Asn)/glutamyl-tRNA(Gln) amidotransferase subunit A [EC:6.3.5.6 6.3.5.7]; Glu-tRNA(Gln) amidotransferase subunit A	-
TEA000786.1	38.6424	-1.50386	0.380925	3.94791	7.88e-05	0.000209415	0.51	0.56	0.16	1.01	1.81	1.05	-	-
TEA005157.1	8.07279	-2.18101	0.633814	3.44108	0.00057939	0.00136916	0	0.15	0	0.31	0.78	0.42	uncharacterized LOC8264127; K03189 urease accessory protein; uncharacterized LOC103435130; DNA replication licensing factor MCM3-like; K02541 DNA replication licensing factor MCM3 [EC:3.6.4.12]	-
TEA001603.1	1588.66	-1.08485	0.067101	16.1675	8.55e-59	1.47e-57	29.36	31.25	34.31	64.54	69.07	66.33	-	GO:0016021`integral component of membrane;
TEA032980.1	625.55	-1.22141	0.0983636	12.4173	2.1e-35	2.29e-34	4.18	4.59	4.9	11.46	10.51	9.74	putative methyltransferase C9orf114; K09142 uncharacterized protein	-
TEA006400.1	1926.41	-1.55822	0.060163	25.8999	6.68e-148	3.13e-146	16.2	18.17	18.05	50.4	51.76	51.28	S-adenosyl-L-methionine-dependent methyltransferases superfamily protein isoform 1; K05929 phosphoethanolamine N-methyltransferase [EC:2.1.1.103]; phosphomethylethanolamine N-methyltransferase; phosphoethanolamine N-methyltransferase 1	GO:0000234`phosphoethanolamine N-methyltransferase activity; GO:0032259`methylation; GO:0006656`phosphatidylcholine biosynthetic process; GO:0005737`cytoplasm;
TEA004873.1	65.8193	-1.99333	0.273668	7.28376	3.25e-13	1.63e-12	0.25	0.22	0.34	1.11	1.26	1.03	disease resistance protein RPM1-like; K13457 disease resistance protein RPM1; disease resistance protein RPM1	-
TEA028431.1	34.7428	-2.70971	0.394743	6.86448	6.67e-12	3.13e-11	1.27	0.36	0.74	6.3	6.99	5.6	hypothetical protein; K13128 zinc finger CCHC domain-containing protein 8	-
TEA019879.1	20.6163	-1.95739	0.450758	4.34243	1.41e-05	4.08e-05	0.15	0.05	0.12	0.42	0.52	0.6	-	-
TEA013984.1	23825.7	-1.85003	0.0291606	63.443	0	0	318.99	316.78	322.28	1149.34	1140.3	1140.67	carbonic anhydrase 2; K01673 carbonic anhydrase [EC:4.2.1.1]; carbonic anhydrase 2-like; hypothetical protein	GO:0015976`carbon utilization; GO:0004089`carbonate dehydratase activity; GO:0008270`zinc ion binding;
TEA022258.1	785.933	-1.80381	0.0843935	21.3739	2.34e-101	7.1e-100	7.93	7.26	7.62	27.1	25.37	26.95	protein ACCELERATED CELL DEATH 6; K15502 serine/threonine-protein phosphatase 6 regulatory ankyrin repeat subunit A; protein ACCELERATED CELL DEATH 6-like; K19626 inversin; serine/threonine-protein phosphatase 6 regulatory ankyrin repeat subunit A-like isoform X2	-
TEA026842.1	9.95777	-2.98787	0.606734	4.92451	8.46e-07	2.75e-06	0.05	0.05	0.06	1.39	0.9	0.92	pectinesterase-like; K01051 pectinesterase [EC:3.1.1.11]	GO:0045490`pectin catabolic process; GO:0045330`aspartyl esterase activity; GO:0005618`cell wall; GO:0043086`negative regulation of catalytic activity; GO:0004857`enzyme inhibitor activity; GO:0030599`pectinesterase activity; GO:0042545`cell wall modification;
TEA023855.1	360.401	-5.20193	0.208288	24.9747	1.15e-137	4.96e-136	0.25	0.25	0.34	12.01	10.08	11.17	hypothetical protein; K05387 glutamate receptor, ionotropic, plant; glutamate receptor 2.7-like	-
TEA027841.1	107.858	-2.44988	0.223468	10.963	5.76e-28	5.14e-27	2.76	3.22	2.44	17.04	15.85	15.18	ferredoxin-3, chloroplastic; K02639 ferredoxin; ferredoxin, root R-B1-like	GO:0009055`electron carrier activity; GO:0022900`electron transport chain; GO:0051537`2 iron, 2 sulfur cluster binding; GO:0046872`metal ion binding;
TEA021832.1	56.908	-1.84283	0.292469	6.30094	2.96e-10	1.25e-09	0.64	0.65	0.53	1.87	2.22	2.84	-	-
TEA033096.1	111.923	-1.37498	0.207539	6.62519	3.47e-11	1.56e-10	2.27	1.74	1.79	4.76	5.71	4.86	UDP-glycosyltransferase 83A1-like; K04628 ceramide galactosyltransferase [EC:2.4.1.47]; UDP-glycosyltransferase 74F2-like; K13691 pathogen-inducible salicylic acid glucosyltransferase [EC:2.4.1.-]; scopoletin glucosyltransferase; K13496 UDP-glucosyl transferase 73C [EC:2.4.1.-]	-
TEA011660.1	177.038	-2.99736	0.196359	15.2647	1.31e-52	2.05e-51	0.82	1.03	0.89	6.53	8.59	7.58	trans-resveratrol di-O-methyltransferase; K13262 isoflavone-7-O-methyltransferase [EC:2.1.1.150]; OMT2.1, romt; O-methyltransferase; K16040 trans-resveratrol di-O-methyltransferase [EC:2.1.1.240]; iomt2; isoflavone 7-O-methyltransferase-like	-
TEA007518.1	574.886	-1.22113	0.09671	12.6268	1.5e-36	1.68e-35	8.28	8.98	8.94	19	21.77	20.07	actin; K10355 actin, other eukaryote	GO:0005524`ATP binding;
TEA032420.1	6.14281	-2.95455	0.673511	4.38679	1.15e-05	3.36e-05	0	0	0	0.55	1.6	0.43	DCN1-like protein 2; K17822 DCN1-like protein 1/2	-
TEA022498.1	75.45	-1.09462	0.254473	4.30154	1.7e-05	4.87e-05	0.78	1.12	1.15	2.37	1.75	2.49	protein NRT1/ PTR FAMILY 5.5; K14638 solute carrier family 15 (peptide/histidine transporter), member 3/4; protein NRT1/ PTR FAMILY 5.5-like	GO:0016020`membrane;
TEA008220.1	1247.16	-2.71789	0.0810996	33.513	3.12e-246	3.04e-244	8.83	7.47	7.77	56.51	50.9	51.17	hypothetical protein; K03671 thioredoxin 1	GO:0044710`single-organism metabolic process;
TEA032573.1	1115.44	-1.37486	0.071191	19.3123	4.23e-83	1.02e-81	10.64	10.38	10.13	27.71	27.12	25.62	probable serine/threonine-protein kinase At1g18390; K04733 interleukin-1 receptor-associated kinase 4 [EC:2.7.11.1]; LEAF RUST 10 DISEASE-RESISTANCE LOCUS RECEPTOR-LIKE PROTEIN KINASE-like 1.4	GO:0016020`membrane; GO:0016310`phosphorylation; GO:0000166`nucleotide binding; GO:0004672`protein kinase activity;
TEA002897.1	10.8406	-1.83156	0.548371	3.34	0.000837793	0.001939	0.11	0.11	0.13	0.73	0.63	0.39	SLRK1-1; S-receptor kinase 1; K04733 interleukin-1 receptor-associated kinase 4 [EC:2.7.11.1]; S-locus lectin protein kinase family protein, putative; putative receptor protein kinase ZmPK1	GO:0016020`membrane; GO:0030246`carbohydrate binding; GO:0005524`ATP binding; GO:0004674`protein serine/threonine kinase activity; GO:0048544`recognition of pollen; GO:0006468`protein phosphorylation;
TEA017861.1	17.0112	-1.97188	0.472096	4.17686	2.96e-05	8.25e-05	0.19	0.2	0.28	1.04	0.97	1.26	hypothetical protein; K00011 aldehyde reductase [EC:1.1.1.21]; NAD(P)-linked oxidoreductase superfamily protein, putative; K19642 D-galacturonate reductase [EC:1.1.1.365]; D-galacturonate reductase-like	GO:0055114`oxidation-reduction process; GO:0016491`oxidoreductase activity;
TEA005987.1	187.721	-7.44733	0.483582	15.4003	1.63e-53	2.57e-52	0.02	0	0	8.83	8.68	9.96	-	-
TEA024232.1	256.121	-1.35263	0.135493	9.98297	1.81e-23	1.41e-22	4.76	4.58	4.32	12.17	11.31	11.52	Two-component response regulator ARR5; K14492 two-component response regulator ARR-A family; two-component response regulator ARR5; two-component response regulator ARR5-like	GO:0009987`cellular process;
TEA027214.1	372.764	-1.09521	0.136253	8.03806	9.13e-16	5.21e-15	8.52	10.41	13.25	23.61	22.35	22.55	serine acetyltransferase 5-like; K00640 serine O-acetyltransferase [EC:2.3.1.30]; serine acetyltransferase 5	GO:0006535`cysteine biosynthetic process from serine; GO:0009001`serine O-acetyltransferase activity; GO:0005829`cytosol;
TEA027133.1	124.613	-7.12087	0.518707	13.7281	6.89e-43	8.93e-42	0	0	0	6.68	6.28	6.98	-	-
TEA014888.1	2.73761	-1.99273	0.680937	2.92645	0.00342853	0.00722253	0	0	0	0.24	0.25	0.22	LOB domain-containing protein 33-like; K13945; LOB domain-containing protein 33	-
TEA012679.1	62.4493	-1.69234	0.339074	4.99107	6e-07	1.98e-06	0.56	0.43	0.37	1.12	2.64	0.99	-	GO:0005524`ATP binding; GO:0016021`integral component of membrane; GO:0009570`chloroplast stroma;
TEA028428.1	8.05308	-1.33206	0.595868	2.2355	0.0253845	0.0452108	0.13	0.05	0.11	0.36	0.15	0.49	beta-amyrin 28-oxidase; K20667 beta-amyrin 28-monooxygenase [EC:1.14.13.201]; Cytochrome P450; cytochrome P450 family protein	GO:0010268`brassinosteroid homeostasis; GO:0016020`membrane; GO:0046872`metal ion binding; GO:0007275`multicellular organismal development; GO:0016132`brassinosteroid biosynthetic process; GO:0016125`sterol metabolic process; GO:0004497`monooxygenase activity;
TEA022511.1	3.40515	-2.20149	0.682927	3.22361	0.00126586	0.00285903	0	0	0	0.32	0.08	0.33	-	-
TEA005394.1	529.411	-1.72845	0.104375	16.5601	1.35e-61	2.44e-60	2.46	2.95	2.86	8.65	9.08	9.58	uncharacterized LOC106774920; K13963 serpin B; hypothetical protein; K15507 21S rRNA (GM2251-2'-O)-methyltransferase [EC:2.1.1.-]; wall-associated receptor kinase 2-like; K04733 interleukin-1 receptor-associated kinase 4 [EC:2.7.11.1]	-
TEA009352.1	60.3316	-1.28296	0.289378	4.43353	9.27e-06	2.73e-05	4.31	2.23	2.45	6.7	7.83	8.31	-	-
TEA016823.1	532.237	-1.3449	0.0962813	13.9685	2.43e-44	3.23e-43	5.69	6.07	5.63	14.33	14.85	14.91	POPTRDRAFT_711668; autophagy 8g family protein; K08341 GABA(A) receptor-associated protein; autophagy-related protein 8f	GO:0006995`cellular response to nitrogen starvation; GO:0006914`autophagy;
TEA016058.1	228.678	-7.88121	0.499367	15.7824	4.11e-56	6.8e-55	0	0	0	10.82	10.99	8.85	DEAD-box ATP-dependent RNA helicase 40; K12823 ATP-dependent RNA helicase DDX5/DBP2 [EC:3.6.4.13]; dual specificity protein kinase zak2-like; K04733 interleukin-1 receptor-associated kinase 4 [EC:2.7.11.1]; disease resistance protein At4g27190-like; K13459 disease resistance protein RPS2	GO:0046872`metal ion binding;
TEA025179.1	21.9997	-1.84784	0.490236	3.76929	0.00016371	0.000418766	0.1	0.04	0.43	0.73	0.82	0.94	uncharacterized LOC106774920; K13963 serpin B	GO:0016787`hydrolase activity;
TEA013117.1	257.856	-1.21503	0.142228	8.54279	1.31e-17	8.13e-17	1.98	1.77	2.28	4.26	4.88	4.83	kinesin-4; K10406 kinesin family member C2/C3; kinesin-4-like; kinesin KP1-like	-
TEA025556.1	63.0884	-1.16263	0.270457	4.29875	1.72e-05	4.93e-05	0.43	0.44	0.42	0.77	0.97	1.22	uncharacterized LOC100246639; K09422 myb proto-oncogene protein, plant; myb-related protein 315-like; Myb124, putative isoform 1	GO:0003677`DNA binding; GO:0006355`regulation of transcription, DNA-templated; GO:0007049`cell cycle; GO:0003700`sequence-specific DNA binding transcription factor activity;
TEA027933.1	372.801	-3.32098	0.138365	24.0016	2.68e-127	1.06e-125	1.08	0.89	1.02	10.2	10.16	9.97	putative DNA (cytosine-5)-methyltransferase CMT1; K00558 DNA (cytosine-5)-methyltransferase 1 [EC:2.1.1.37]; DNA (cytosine-5)-methyltransferase 1-like	-
TEA004193.1	3.6765	-2.30337	0.683071	3.37208	0.000746023	0.001739	0	0	0	0.08	0.28	0.14	Receptor-like protein kinase 1, putative; K04733 interleukin-1 receptor-associated kinase 4 [EC:2.7.11.1]; G-type lectin S-receptor-like serine/threonine-protein kinase LECRK1; G-type lectin S-receptor-like serine/threonine-protein kinase LECRK3	GO:0016301`kinase activity;
TEA014044.1	302.914	-1.20373	0.137333	8.76508	1.87e-18	1.2e-17	3.69	3.6	4.24	8.09	10.22	8.21	Phosphatidylinositol-4-phosphate 5-kinase 1; K19755 radial spoke head protein 1; MORN repeat-containing protein 4-like; GRMZM2G148180; uncharacterized LOC100192881; K19530 junctophilin	GO:0016020`membrane;
TEA003308.1	2331.02	-2.42745	0.0591713	41.0241	0	0	45.07	41.68	46.01	226.61	242.87	241.12	-	-
TEA002689.1	851.896	-5.54943	0.27332	20.3038	1.19e-91	3.19e-90	0.74	0.87	0.33	36.58	34.21	37.53	vacuolar cation/proton exchanger 3-like; K07300 Ca2+:H+ antiporter	GO:0016020`membrane; GO:0098655`cation transmembrane transport; GO:0006816`calcium ion transport; GO:0008324`cation transmembrane transporter activity;
TEA007121.1	1059.36	-1.01126	0.0817323	12.3728	3.67e-35	3.96e-34	25.31	24.9	26.25	56.84	49.92	46.61	ras-related protein RABB1b; K07877 Ras-related protein Rab-2A	GO:0007264`small GTPase mediated signal transduction; GO:0005525`GTP binding; GO:0009507`chloroplast;
TEA011313.1	74.2803	-1.15851	0.267134	4.33681	1.45e-05	4.18e-05	1.7	1.45	1.24	2.3	3.68	4.13	POPTRDRAFT_547794; RETINOBLASTOMA-RELATED 1 family protein; K04681 retinoblastoma-like protein 1; retinoblastoma-related protein; hypothetical protein	GO:0006357`regulation of transcription from RNA polymerase II promoter; GO:0005634`nucleus; GO:0051726`regulation of cell cycle;
TEA028311.1	135.771	-1.0494	0.203644	5.15309	2.56e-07	8.73e-07	1.29	1.63	2.16	3.79	3.04	3.72	leucine aminopeptidase 1; K01255 leucyl aminopeptidase [EC:3.4.11.1]; hypothetical protein	GO:0008238`exopeptidase activity; GO:0019538`protein metabolic process; GO:0005622`intracellular;
TEA018386.1	381.454	-8.53259	0.484089	17.6261	1.55e-69	3.17e-68	0	0	0	36.77	40.89	33.83	UDP-glycosyltransferase 74F2-like; K13691 pathogen-inducible salicylic acid glucosyltransferase [EC:2.4.1.-]; UDP-glycosyltransferase 74E1-like	GO:0016757`transferase activity, transferring glycosyl groups;
TEA030063.1	15.2969	-2.16638	0.534997	4.04933	5.14e-05	0.000139576	0.15	0.29	0	1.12	1.23	0.6	alpha-mannosidase At3g26720-like; K01191 alpha-mannosidase [EC:3.2.1.24]	-
TEA030406.1	5129.42	-1.55214	0.0510475	30.4058	4.61e-203	3.36e-201	29.87	29.8	31.05	91.29	91.83	81.32	probable CCR4-associated factor 1 homolog 9; K12581 CCR4-NOT transcription complex subunit 7/8; CCR4-NOT transcription complex family protein	GO:0071704`organic substance metabolic process;
TEA027836.1	4497.38	-1.26295	0.0516403	24.4567	4.27e-132	1.75e-130	79.57	90.23	87.8	213.49	201.38	199.34	60S ribosomal protein L10a; K02865 large subunit ribosomal protein L10Ae; 60S ribosomal protein L10a-1	-
TEA031677.1	8.84584	-3.55849	0.652281	5.45546	4.88e-08	1.76e-07	0	0	0	0.37	0.47	0.25	signal recognition particle 54 kDa protein, chloroplastic; K03106 signal recognition particle subunit SRP54 [EC:3.6.5.4]	GO:0006614`SRP-dependent cotranslational protein targeting to membrane; GO:0080085`signal recognition particle, chloroplast targeting; GO:0005525`GTP binding; GO:0003924`GTPase activity; GO:0008312`7S RNA binding; GO:0009570`chloroplast stroma;
TEA018367.1	359.287	-1.25034	0.127125	9.83549	7.92e-23	6.03e-22	4.81	4.9	6.4	12.19	13.22	12.77	-	-
TEA025716.1	27.5464	-1.05129	0.372368	2.82325	0.00475389	0.00977467	0.52	0.67	0.61	1.52	1.19	1.24	rps14, DP_003; ribosomal protein S14; K02954 small subunit ribosomal protein S14; rps14, NnMt_P39, BFS39_gp04; rps14, A6772_mgp20	-
TEA006667.1	7764.12	-1.04728	0.0497247	21.0615	1.79e-98	5.3e-97	72.31	70.34	66.37	131.53	149.01	148.79	nuclear poly(A) polymerase 4; K14376 poly(A) polymerase [EC:2.7.7.19]; nuclear poly(A) polymerase 4-like	-
TEA011691.1	949.38	-1.20155	0.0800087	15.0177	5.62e-51	8.51e-50	6.1	5.96	7.06	14.75	14.42	14.55	shikimate O-hydroxycinnamoyltransferase; K13065 shikimate O-hydroxycinnamoyltransferase [EC:2.3.1.133]; Hydroxycinnamoyl-CoA shikimate/quinate hydroxycinnamoyl transferase isoform 1	-
TEA029927.1	517.067	-3.58973	0.128005	28.0436	4.78e-173	2.7e-171	0.99	1.15	1	12.11	12.31	13.91	-	GO:0016021`integral component of membrane; GO:0005886`plasma membrane;
TEA024110.1	6078.92	-1.22854	0.0508875	24.1423	8.99e-129	3.58e-127	103.52	98.54	96.68	214.03	234.06	247.8	polygalacturonase ADPG1-like; K01184 polygalacturonase [EC:3.2.1.15]; probable polygalacturonase At3g15720; Pectin lyase-like superfamily protein	GO:0005975`carbohydrate metabolic process; GO:0005576`extracellular region; GO:0071555`cell wall organization; GO:0004650`polygalacturonase activity;
TEA000681.1	26.5741	-1.47652	0.460818	3.20414	0.00135468	0.00304179	0.43	0.71	0.07	0.98	1.91	1.05	Putative aconitate hydratase, cytoplasmic; K01681 aconitate hydratase [EC:4.2.1.3]; hypothetical protein; K13422 transcription factor MYC2; phaseolin G-box binding protein PG2	-
TEA021165.1	56.3351	-4.70055	0.421627	11.1486	7.27e-29	6.63e-28	0.18	0.11	0.04	4.58	4.91	4.54	hypothetical protein; K03695 ATP-dependent Clp protease ATP-binding subunit ClpB	GO:0016021`integral component of membrane;
TEA032498.1	18.777	-1.3761	0.449993	3.05804	0.00222788	0.00484899	0.7	0.79	0.33	1.66	2.21	1.57	-	-
TEA018511.1	9.59889	-1.54075	0.566675	2.71894	0.00654919	0.013113	0.41	0.43	0.3	1.31	0.89	2.28	GBF12; G-box binding protein; K09060 plant G-box-binding factor; G-box-binding factor 1-like	-
TEA030309.1	29.2432	-1.8797	0.411816	4.56443	5.01e-06	1.52e-05	0.43	0.77	1.29	4.76	2.84	2.75	-	-
TEA030284.1	907.683	-2.76487	0.0865191	31.9568	4.34e-224	3.64e-222	4.99	5.09	5.04	35.78	34.23	32.77	chlorophyll a-b binding protein CP24 10A, chloroplastic; K08917 light-harvesting complex II chlorophyll a/b binding protein 6	GO:0009768`photosynthesis, light harvesting in photosystem I; GO:0009535`chloroplast thylakoid membrane; GO:0010287`plastoglobule; GO:0009416`response to light stimulus; GO:0018298`protein-chromophore linkage; GO:0031409`pigment binding; GO:0016021`integral component of membrane; GO:0009941`chloroplast envelope; GO:0016168`chlorophyll binding;
TEA010456.1	19.9683	-1.30764	0.451881	2.89378	0.0038064	0.00795698	0.19	0.1	0.31	0.55	0.69	0.42	pentatricopeptide repeat-containing protein At1g63330-like; K17964 leucine-rich PPR motif-containing protein, mitochondrial; Tetratricopeptide repeat (TPR)-like superfamily protein, putative isoform 2; K17710 pentatricopeptide repeat domain-containing protein 1; pentatricopeptide (PPR) repeat protein	-
TEA016439.1	760.87	-1.36277	0.0996079	13.6814	1.31e-42	1.69e-41	12.1	11.89	13.38	32.15	35.9	27.78	molybdopterin biosynthesis protein CNX1; K15376 gephyrin [EC:2.10.1.1 2.7.7.75]; POPTRDRAFT_556880; hypothetical protein; Molybdopterin biosynthesis CNX1 protein / molybdenum cofactor biosynthesis enzyme CNX1 (CNX1) isoform 1	GO:0051188`cofactor biosynthetic process; GO:0090407`organophosphate biosynthetic process; GO:0018130`heterocycle biosynthetic process; GO:0043545`molybdopterin cofactor metabolic process; GO:1901566`organonitrogen compound biosynthetic process; GO:1901362`organic cyclic compound biosynthetic process;
TEA023017.1	44396.8	-1.81806	0.0322699	56.3391	0	0	634.97	631.51	636.16	2277.54	2246.64	2140.16	chlorophyll a-b binding protein CP26, chloroplastic; K08916 light-harvesting complex II chlorophyll a/b binding protein 5	GO:0009765`photosynthesis, light harvesting; GO:0046872`metal ion binding; GO:0009535`chloroplast thylakoid membrane; GO:0016021`integral component of membrane; GO:0016168`chlorophyll binding; GO:0018298`protein-chromophore linkage; GO:0009522`photosystem I;
TEA000344.1	2.94098	-1.68515	0.682308	2.46978	0.0135194	0.0255078	0.03	0	0	0.17	0.04	0.43	tropinone reductase homolog; K08081 tropinone reductase I [EC:1.1.1.206]; hypothetical protein	GO:0055114`oxidation-reduction process; GO:0016491`oxidoreductase activity;
TEA030337.1	728.128	-2.29977	0.0918474	25.039	2.3e-138	9.98e-137	13.2	11.68	11.42	61.63	59.15	58.38	-	-
TEA027217.1	708.035	-1.57096	0.0899362	17.4675	2.53e-68	5.11e-67	5.22	5.6	5.81	17.29	16.49	15.44	inorganic pyrophosphatase 2; K13248 pyridoxal phosphate phosphatase PHOSPHO2 [EC:3.1.3.74]; Pyridoxal phosphate phosphatase-related protein; inorganic pyrophosphatase 1-like	GO:0016311`dephosphorylation; GO:0016791`phosphatase activity;
TEA034017.1	57.4725	-1.14947	0.326419	3.52144	0.00042921	0.00103524	1.63	0.5	1.59	2.56	3.1	2.94	serine carboxypeptidase-like 18; K16296 serine carboxypeptidase-like clade I [EC:3.4.16.-]	-
TEA001818.1	500.164	-1.41551	0.104508	13.5445	8.54e-42	1.08e-40	8.93	8.77	10.4	25.57	25.41	23.7	zerumbone synthase; K09841 xanthoxin dehydrogenase [EC:1.1.1.288]; secoisolariciresinol dehydrogenase-like; zerumbone synthase-like	-
TEA021328.1	47.6319	-1.24321	0.297253	4.18235	2.89e-05	8.06e-05	2.98	2.28	2.13	6.03	5.84	6.38	-	-
TEA020075.1	144.64	-1.07981	0.175831	6.14117	8.19e-10	3.37e-09	3.37	3.45	3.61	7.74	7.63	6.79	allene oxide cyclase 4, chloroplastic; K10525 allene oxide cyclase [EC:5.3.99.6]; hypothetical protein; allene oxide cyclase, chloroplastic-like	GO:0016853`isomerase activity; GO:0009507`chloroplast;
TEA000470.1	25.0345	-2.23984	0.431001	5.19684	2.03e-07	6.97e-07	0.08	0.16	0.29	1.05	0.91	1.02	GA3ox1, GA3ox3; gibberellin 3-beta-dioxygenase 1-like; K04124 gibberellin 3-beta-dioxygenase [EC:1.14.11.15]; GA3ox2	GO:0016491`oxidoreductase activity;
TEA008836.1	8.55984	-3.48756	0.655693	5.3189	1.04e-07	3.67e-07	0	0	0	0.54	0.46	1.06	elongation factor 1-alpha; K03231 elongation factor 1-alpha; spastin; K13254 spastin [EC:3.6.4.3]; NAD(P) transhydrogenase, mitochondrial; K00323 NAD(P) transhydrogenase [EC:1.6.1.2]	-
TEA000720.1	91.2518	-2.80935	0.259565	10.8233	2.67e-27	2.34e-26	0.35	0.52	0.36	2.87	3.6	2.76	low affinity sulfate transporter 3; K17469 sulfate transporter 2, low-affinity; POPTRDRAFT_562634; Early nodulin 70 family protein; Slufate transporter 2,1	GO:0005887`integral component of plasma membrane; GO:1902358`sulfate transmembrane transport; GO:0008271`secondary active sulfate transmembrane transporter activity;
TEA030362.1	55.22	-4.04307	0.385189	10.4963	8.98e-26	7.49e-25	0.05	0.19	0.07	2.01	2.62	2.29	probable 9-cis-epoxycarotenoid dioxygenase NCED5, chloroplastic; K09840 9-cis-epoxycarotenoid dioxygenase [EC:1.13.11.51]; hypothetical protein; CitNCED2; 9-cis-epoxycarotenoid dioxygenase 2	GO:0016702`oxidoreductase activity, acting on single donors with incorporation of molecular oxygen, incorporation of two atoms of oxygen; GO:0055114`oxidation-reduction process;
TEA009865.1	747.715	-3.69177	0.105931	34.8509	4.13e-266	4.4e-264	1.7	1.73	1.94	23.4	22.78	23.51	-	GO:0016021`integral component of membrane;
TEA023309.1	186.915	-2.12138	0.171104	12.3982	2.67e-35	2.89e-34	1.11	0.79	1.07	4.29	4.37	4.44	probable disease resistance protein At4g27220; K13459 disease resistance protein RPS2; probable disease resistance protein At1g12280; hypothetical protein	-
TEA000957.1	41.3719	-1.72778	0.33175	5.20808	1.91e-07	6.57e-07	1.15	2.13	1.43	5.93	5.15	5.73	RING-H2 finger protein ATL79; K19038 E3 ubiquitin-protein ligase ATL41 [EC:2.3.2.27]; E3 ubiquitin-protein ligase ATL41-like; RING-H2 finger protein ATL54-like; K19041 E3 ubiquitin-protein ligase RNF38/44 [EC:2.3.2.27]	GO:0044267`cellular protein metabolic process;
TEA022749.1	3424.27	-1.00014	0.0490384	20.3951	1.85e-92	5.01e-91	49.92	49.85	50.84	94.15	101.46	103.63	hypothetical protein; K07198 5'-AMP-activated protein kinase, catalytic alpha subunit [EC:2.7.11.11]; CBL-interacting protein kinase 23-like isoform X1; CBL-interacting protein kinase 3 isoform 3	GO:0007165`signal transduction; GO:0004674`protein serine/threonine kinase activity; GO:0005524`ATP binding; GO:0006468`protein phosphorylation;
TEA011382.1	835.71	-1.15675	0.107515	10.759	5.38e-27	4.66e-26	13.09	11.88	10.68	21.69	27.77	29.92	2-succinylbenzoate--CoA ligase, chloroplastic/peroxisomal; K14760 acyl-activating enzyme 14 [EC:6.2.1.26]; hypothetical protein	GO:0003824`catalytic activity; GO:0005777`peroxisome; GO:0042372`phylloquinone biosynthetic process; GO:0009507`chloroplast;
TEA000625.1	134.165	-1.45375	0.187537	7.75183	9.06e-15	4.93e-14	1.69	1.5	1.81	4.27	4.56	4.99	isoflavone 2'-hydroxylase-like; K00517; cytochrome P450 81E8-like; K07408 cytochrome P450 family 1 subfamily A polypeptide 1 [EC:1.14.14.1]	-
TEA009347.1	1404.64	-1.43074	0.0730754	19.579	2.34e-85	5.77e-84	31.96	30.35	28.54	77.35	88.65	78.16	caffeoylshikimate esterase; K01054 acylglycerol lipase [EC:3.1.1.23]; caffeoylshikimate esterase-like	-
TEA001388.1	9.3536	-2.18605	0.615168	3.55358	0.000380028	0.000924552	0	0.03	0.19	0.45	0.37	0.99	pathogenesis-related genes transcriptional activator PTI6-like; K13434 pathogenesis-related genes transcriptional activator PTI6; ethylene-responsive transcription factor ERF060-like; K09286 EREBP-like factor; ethylene-responsive transcription factor ERF060	GO:0006351`transcription, DNA-templated;
TEA022714.1	3.37509	-1.85727	0.683078	2.71897	0.00654865	0.0131129	0.01	0	0	0.01	0.11	0.11	probable receptor-like protein kinase At1g11050; K04733 interleukin-1 receptor-associated kinase 4 [EC:2.7.11.1]; hypothetical protein	GO:0004674`protein serine/threonine kinase activity; GO:0005524`ATP binding; GO:0006468`protein phosphorylation; GO:0016021`integral component of membrane;
TEA029896.1	6.05103	-1.909	0.660651	2.88957	0.00385767	0.00805792	0.08	0	0.03	0.65	0.07	0.28	-	-
TEA028391.1	596.54	-1.50024	0.0955428	15.7023	1.46e-55	2.38e-54	11.61	10.3	10.12	31.48	29.63	29.44	-	GO:0006508`proteolysis; GO:0004222`metalloendopeptidase activity; GO:0016021`integral component of membrane;
TEA012108.1	24.1839	-4.18252	0.557165	7.50679	6.06e-14	3.17e-13	0.01	0.01	0.01	0.29	0.92	0.81	glutamate receptor 2.9-like; K05387 glutamate receptor, ionotropic, plant; Glutamate-gated kainate-type ion channel receptor subunit GluR5, putative	-
TEA033257.1	47.5273	-2.8315	0.621089	4.55892	5.14e-06	1.56e-05	0.08	0.22	0.2	5.48	2.25	0.81	-	-
TEA022979.1	106.881	-1.02486	0.21298	4.812	1.49e-06	4.75e-06	6.17	4	4.79	10.32	9.78	10.73	calmodulin-like protein 1; K13448 calcium-binding protein CML; hypothetical protein	-
TEA001219.1	77.0817	-1.58358	0.245726	6.4445	1.16e-10	5.02e-10	0.83	0.81	0.57	2.2	2.38	2.3	anthranilate synthase beta subunit 2, chloroplastic-like; K01658 anthranilate synthase component II [EC:4.1.3.27]	-
TEA013605.1	1037.4	-1.44784	0.0723155	20.0212	3.6e-89	9.32e-88	31.15	30.49	31.29	86.99	83.51	81.85	2-isopropylmalate synthase 1, chloroplastic-like; K01649 2-isopropylmalate synthase [EC:2.3.3.13]; hypothetical protein; 2-isopropylmalate synthase 2, chloroplastic	GO:0009098`leucine biosynthetic process; GO:0003852`2-isopropylmalate synthase activity;
TEA006862.1	557.723	-1.4533	0.0961839	15.1096	1.4e-51	2.14e-50	11.26	12.32	11.53	30.99	33.39	31.56	alcohol dehydrogenase class-3; K00121 S-(hydroxymethyl)glutathione dehydrogenase / alcohol dehydrogenase [EC:1.1.1.284 1.1.1.1]	GO:0006069`ethanol oxidation; GO:0000166`nucleotide binding; GO:0008270`zinc ion binding; GO:0051903`S-(hydroxymethyl)glutathione dehydrogenase activity;
TEA015400.1	123.389	-1.32548	0.197655	6.70606	2e-11	9.12e-11	3	3.01	3.1	8.33	6.4	8.35	-	-
TEA005291.1	1177.91	-2.7743	0.0783238	35.4209	8.15e-275	9.27e-273	11.12	11.38	10.12	76.69	75.35	71.44	Chaperone DnaJ-domain superfamily protein, putative isoform 1; K03686 molecular chaperone DnaJ; Molecular chaperone (DnaJ superfamily) (ISS); K09518 DnaJ homolog subfamily B member 12; chaperone protein DnaJ	GO:0005634`nucleus; GO:0009570`chloroplast stroma;
TEA003012.1	201.81	-2.62112	0.177503	14.7667	2.4e-49	3.53e-48	1.89	2.11	3.05	14.83	14.29	14.82	transcription termination factor MTEF1, chloroplastic; K15032 mTERF domain-containing protein, mitochondrial; hypothetical protein; uncharacterized LOC105175752	GO:0006355`regulation of transcription, DNA-templated; GO:0005739`mitochondrion; GO:0003690`double-stranded DNA binding; GO:0009507`chloroplast;
TEA024322.1	22.5325	-1.00268	0.421939	2.37637	0.017484	0.0322277	0.3	0.66	0.44	1.13	1.15	0.73	-	-
TEA021614.1	44.8679	-1.33208	0.326145	4.08432	4.42e-05	0.000120953	1.08	1.65	2.08	3.65	5.35	3.7	uncharacterized LOC103401427; K13415 protein brassinosteroid insensitive 1 [EC:2.7.10.1 2.7.11.1]; hypothetical protein; K20641 Rho GTPase-activating protein 20	GO:0003006`developmental process involved in reproduction; GO:0007275`multicellular organismal development; GO:0044702`single organism reproductive process;
TEA010094.1	17.3056	-2.49018	0.488948	5.09294	3.53e-07	1.19e-06	0.16	0.28	0.33	1.97	1.94	1.85	hypothetical protein; K14496 abscisic acid receptor PYR/PYL family; abscisic acid receptor PYR1	GO:0080163`regulation of protein serine/threonine phosphatase activity; GO:0010427`abscisic acid binding; GO:0004864`protein phosphatase inhibitor activity; GO:0005634`nucleus; GO:0009738`abscisic acid-activated signaling pathway; GO:0004872`receptor activity; GO:0043086`negative regulation of catalytic activity; GO:0005737`cytoplasm;
TEA023917.1	19.4993	-2.2092	0.500632	4.41284	1.02e-05	2.99e-05	0.19	0.2	0.13	0.58	1.94	0.72	-	GO:0044267`cellular protein metabolic process;
TEA028035.1	388.765	-2.18123	0.118963	18.3353	4.33e-75	9.49e-74	5.53	5.66	5.75	27.19	24.6	25.34	ethylene-responsive transcription factor ERF105-like; K09286 EREBP-like factor; ethylene-responsive transcription factor 5; ethylene-responsive transcription factor	-
TEA032705.1	1508.75	-1.31096	0.0738222	17.7583	1.49e-70	3.08e-69	31.62	26.52	27.36	65.81	71.65	73.85	lipid phosphate phosphatase epsilon 2, chloroplastic; K07252 dolichyldiphosphatase [EC:3.6.1.43]; phosphatidic acid phosphatase (PAP2) family protein	-
TEA023792.1	658.819	-4.70198	0.138336	33.9895	3.18e-253	3.13e-251	0.45	0.31	0.43	10.83	10.55	10.32	hypothetical protein; K08332	-
TEA024431.1	99.6855	-2.87094	0.248681	11.5447	7.85e-31	7.55e-30	1.14	1.34	1.09	9.98	10.16	7.76	cystatin-1-like; K13899 cystatin-C	GO:0010466`negative regulation of peptidase activity; GO:0030414`peptidase inhibitor activity;
TEA026413.1	62.2214	-1.07716	0.268874	4.00618	6.17e-05	0.000166145	0.66	0.93	1.03	1.93	2.02	1.69	hypothetical protein; K13692 UDP-glucose:(indol-3-yl)acetate beta-D-glucosyltransferase [EC:2.4.1.121]; crocetin glucosyltransferase, chloroplastic-like	-
TEA003733.1	233.02	-2.97886	0.170527	17.4686	2.49e-68	5.02e-67	3.83	5.07	5.04	40.8	34.22	37.17	Disease resistance protein family, putative isoform 1; K13457 disease resistance protein RPM1; putative disease resistance protein At1g50180; Nbs-lrr resistance protein	-
TEA025029.1	12120.7	-3.70204	0.0423436	87.4285	0	0	116.18	118.78	123.37	1613.36	1522.74	1500.92	-	-
TEA008439.1	347.31	-1.19999	0.123	9.75604	1.74e-22	1.3e-21	8.72	8.99	7.39	17.73	19.87	20.16	pathogenesis-related genes transcriptional activator PTI6-like; K13434 pathogenesis-related genes transcriptional activator PTI6; pathogenesis-related genes transcriptional activator PTI6; ethylene-responsive transcription factor ERF069-like	-
TEA001644.1	3092.71	-1.17236	0.0520781	22.5115	3.2e-112	1.09e-110	104.75	100	110.97	233.67	243.9	229.23	-	-
TEA000049.1	50.0082	-1.00707	0.292105	3.44761	0.000565565	0.00133872	1.82	2.08	1.9	3.39	4.87	3.73	protein MKS1-like; K20725 MAP kinase substrate 1; POPTRDRAFT_559348; VQ motif-containing family protein	-
TEA029993.1	152.475	-1.93251	0.184104	10.4969	8.93e-26	7.45e-25	2.99	2.53	2.18	10.56	9.95	9.57	uncharacterized LOC102668139; K07874 Ras-related protein Rab-1A	GO:0055085`transmembrane transport; GO:0016021`integral component of membrane; GO:0022857`transmembrane transporter activity;
TEA032256.1	6.09515	-3.03877	0.67019	4.53419	5.78e-06	1.74e-05	0	0	0	0.32	0.36	0.61	metal transporter Nramp3; K12347 natural resistance-associated macrophage protein; hypothetical protein	GO:0016020`membrane;
TEA034031.1	35.6046	-1.80949	0.377717	4.79059	1.66e-06	5.27e-06	0.3	0.25	0.59	1.07	1.92	1.39	serine carboxypeptidase-like 18; K16296 serine carboxypeptidase-like clade I [EC:3.4.16.-]	-
TEA010738.1	15200.1	-1.0485	0.0341625	30.6915	7.4e-207	5.52e-205	221.43	222.16	222.24	471.15	452.95	443.64	-	GO:0003824`catalytic activity; GO:0050662`coenzyme binding;
TEA005381.1	43.9041	-5.73236	0.565751	10.1323	3.97e-24	3.16e-23	0	0	0	1.34	2.1	2.39	-	GO:0006810`transport;
TEA007812.1	4308.32	-1.77048	0.0446901	39.6168	0	0	40.42	40.37	38.57	131.1	138.56	135.34	thaumatin-like protein 1; K04733 interleukin-1 receptor-associated kinase 4 [EC:2.7.11.1]; pathogenesis-related protein 5-like; BRCA1-A complex subunit BRE-like; K12173 BRCA1-A complex subunit BRE	-
TEA024026.1	443.62	-3.90431	0.281849	13.8525	1.23e-43	1.61e-42	1.82	2.93	1.36	32.17	32.52	38.8	probable L-type lectin-domain containing receptor kinase S.7; K04733 interleukin-1 receptor-associated kinase 4 [EC:2.7.11.1]; Concanavalin A-like lectin protein kinase family protein, putative; probable L-type lectin-domain containing receptor kinase S.5	GO:0016301`kinase activity; GO:0005488`binding;
TEA014618.1	2.8823	-2.03916	0.681577	2.99183	0.00277308	0.00593594	0	0	0	0.22	0.11	0.23	-	GO:0016747`transferase activity, transferring acyl groups other than amino-acyl groups;
TEA017601.1	533939	-1.34715	0.035806	37.6236	0	0	19907.7	19197.4	19157.5	49667.5	51000.6	46560	hypothetical protein; K01602 ribulose-bisphosphate carboxylase small chain [EC:4.1.1.39]; ribulose bisphosphate carboxylase small chain, chloroplastic; ribulose bisphosphate carboxylase small chain, chloroplastic-like	-
TEA026434.1	514.028	-1.16647	0.115817	10.0717	7.37e-24	5.82e-23	11.06	10.56	11.72	29.18	23.79	21.75	-	-
TEA008946.1	933.437	-1.83118	0.0810199	22.6016	4.17e-113	1.44e-111	12.99	14.09	12.07	46.97	44.52	47.62	photosynthetic NDH subunit of lumenal location 1, chloroplastic; K02717 photosystem II oxygen-evolving enhancer protein 2; psbP-like protein 2, chloroplastic; PsbP-like protein 2	-
TEA013747.1	88.1204	-2.1879	0.252354	8.66998	4.32e-18	2.74e-17	1.64	0.95	0.92	6.07	5.48	5.39	senescence-specific cysteine protease SAG39; K16292 KDEL-tailed cysteine endopeptidase [EC:3.4.22.-]; senescence-specific cysteine protease SAG39-like	GO:0006508`proteolysis; GO:0008234`cysteine-type peptidase activity;
TEA031069.1	2682.94	-1.05966	0.0566445	18.7072	4.33e-78	9.81e-77	22.55	20.78	22.39	46.19	47.38	42.6	DUF21 domain-containing protein At4g14240; K16302 metal transporter CNNM; POPTRDRAFT_1085756; hypothetical protein	GO:0000166`nucleotide binding; GO:0016021`integral component of membrane; GO:0003676`nucleic acid binding;
TEA028005.1	700.028	-1.04886	0.0895967	11.7064	1.18e-31	1.16e-30	13.33	14.81	15.43	30.71	30.73	28.23	-	-
TEA030098.1	13688.9	-1.67375	0.04708	35.5512	7.96e-277	9.29e-275	333.29	352.07	355.94	1178.53	1096.79	1026.6	ATP synthase delta chain, chloroplastic-like; K02113 F-type H+-transporting ATPase subunit delta; ATP synthase delta chain, chloroplastic	GO:0015986`ATP synthesis coupled proton transport; GO:0045261`proton-transporting ATP synthase complex, catalytic core F(1); GO:0009535`chloroplast thylakoid membrane; GO:0046933`proton-transporting ATP synthase activity, rotational mechanism;
TEA003511.1	353.979	-1.02581	0.120866	8.48714	2.12e-17	1.3e-16	9.84	7.88	8.18	17.39	17.53	17.83	hypothetical protein; K01188 beta-glucosidase [EC:3.2.1.21]	GO:0016021`integral component of membrane;
TEA020820.1	7373.13	-1.50085	0.047063	31.8903	3.63e-223	3.01e-221	194.42	202.74	199.83	574.58	585	519.72	60S ribosomal protein L21-1-like; K02889 large subunit ribosomal protein L21e	GO:0005840`ribosome; GO:0006412`translation; GO:0003735`structural constituent of ribosome;
TEA022782.1	292.261	-2.47977	0.14367	17.2602	9.37e-67	1.84e-65	1.67	1.73	2.04	9.69	9.77	11.08	pectinesterase; K01051 pectinesterase [EC:3.1.1.11]; hypothetical protein	GO:0045330`aspartyl esterase activity; GO:0030599`pectinesterase activity; GO:0045490`pectin catabolic process; GO:0005618`cell wall; GO:0016021`integral component of membrane; GO:0005576`extracellular region; GO:0004857`enzyme inhibitor activity; GO:0043086`negative regulation of catalytic activity; GO:0042545`cell wall modification;
TEA000568.1	128.347	-1.14547	0.195737	5.8521	4.85e-09	1.89e-08	2.49	2.26	2.38	6.28	5.13	4.53	nudix hydrolase 1-like; K03574 8-oxo-dGTP diphosphatase [EC:3.6.1.55]; nudix hydrolase 1	-
TEA006615.1	6159.61	-1.4373	0.0411334	34.9423	1.69e-267	1.83e-265	132.28	132.09	136.97	372.17	348.91	358.47	60S ribosomal protein L6-1-like; K02934 large subunit ribosomal protein L6e	GO:0005840`ribosome; GO:0006412`translation; GO:0003735`structural constituent of ribosome;
TEA001007.1	62.7202	-5.81846	0.503861	11.5478	7.58e-31	7.29e-30	0.04	0.04	0	5.69	5.68	6.36	Ccd1, putative; K16465 centrin-1; calcium-binding protein PBP1; hypothetical protein	GO:0005509`calcium ion binding;
TEA016771.1	171.11	-7.52499	0.507678	14.8224	1.05e-49	1.55e-48	0	0	0	6.51	6.12	6.26	POPTRDRAFT_798114; hypothetical protein; K04733 interleukin-1 receptor-associated kinase 4 [EC:2.7.11.1]; POPTRDRAFT_549459; L-type lectin-domain containing receptor kinase IX.1	GO:0005488`binding;
TEA014503.1	600.762	-5.6224	0.274078	20.5139	1.62e-93	4.45e-92	0.16	0.38	0.45	17.98	18.78	20.24	cysteine-rich receptor-like protein kinase 10; K04733 interleukin-1 receptor-associated kinase 4 [EC:2.7.11.1]	-
TEA005423.1	431.25	-1.13422	0.123408	9.19082	3.9e-20	2.68e-19	8.66	9.88	6.71	18.3	18.92	18.33	14-3-3-like protein; K06630 14-3-3 protein epsilon; 14-3-3-like protein 16R; hypothetical protein	GO:0019904`protein domain specific binding;
TEA030563.1	31.8938	-2.03939	0.387962	5.25667	1.47e-07	5.09e-07	0.17	0.53	0.31	1.51	1.51	1.71	probable protein S-acyltransferase 1; K16675 palmitoyltransferase ZDHHC9/14/18 [EC:2.3.1.225]	GO:0005886`plasma membrane;
TEA007316.1	15.4386	-1.05916	0.470914	2.24916	0.0245024	0.0438163	0.12	0.18	0.11	0.3	0.27	0.39	probable LRR receptor-like serine/threonine-protein kinase At3g47570; K13420 LRR receptor-like serine/threonine-protein kinase FLS2 [EC:2.7.11.1]; putative receptor-like protein kinase At3g47110	-
TEA002254.1	106.31	-1.5305	0.207972	7.35918	1.85e-13	9.45e-13	3.3	2.95	3.67	9.88	9.22	10.01	endoplasmic reticulum-Golgi intermediate compartment protein 3-like; K20367 endoplasmic reticulum-Golgi intermediate compartment protein 3	-
TEA034049.1	15.5669	-2.48437	0.517412	4.80154	1.57e-06	5e-06	0.12	0.03	0.23	0.96	1.1	1.02	serine carboxypeptidase-like 18; K16296 serine carboxypeptidase-like clade I [EC:3.4.16.-]	-
TEA031800.1	31.3872	-1.09311	0.428568	2.55061	0.0107533	0.0206915	0.71	0.17	0.98	1.47	1.91	0.94	hypothetical protein; K13945	-
TEA011014.1	164.031	-1.24035	0.178289	6.95696	3.48e-12	1.65e-11	2.57	2.97	2.82	5.47	7.6	6.82	UPF0235 protein C15orf40 homolog; K09131 uncharacterized protein; uncharacterized LOC100259033; UPF0235 protein C15orf40	-
TEA023858.1	172.707	-6.59754	0.409744	16.1016	2.49e-58	4.27e-57	0.06	0.12	0.21	20.35	23.04	26.29	ATPase 4, plasma membrane-type; K01535 H+-transporting ATPase [EC:3.6.3.6]; plasma membrane ATPase 1-like; hypothetical protein	GO:0006754`ATP biosynthetic process; GO:1902600`hydrogen ion transmembrane transport; GO:0046872`metal ion binding; GO:0005524`ATP binding; GO:0016021`integral component of membrane; GO:0008553`hydrogen-exporting ATPase activity, phosphorylative mechanism;
TEA013552.1	959.358	-1.02519	0.0832547	12.3139	7.63e-35	8.19e-34	5.82	6.31	5.55	13.09	11.53	11.25	G-box-binding factor 1-like; K09060 plant G-box-binding factor; G-box-binding factor 1	GO:0006355`regulation of transcription, DNA-templated; GO:0043565`sequence-specific DNA binding; GO:0003700`sequence-specific DNA binding transcription factor activity;
TEA004290.1	3.48909	-1.73059	0.679513	2.54681	0.0108713	0.0208961	0.03	0.03	0	0.14	0.14	0.31	DNA repair helicase UVH6; K10844 DNA excision repair protein ERCC-2 [EC:3.6.4.12]; DNA repair helicase XPD	GO:0003677`DNA binding; GO:0005634`nucleus; GO:0005524`ATP binding; GO:0032508`DNA duplex unwinding; GO:0006289`nucleotide-excision repair; GO:0004003`ATP-dependent DNA helicase activity;
TEA018713.1	8.45616	-3.47432	0.656045	5.29585	1.18e-07	4.14e-07	0	0	0	1.66	0.75	1.76	isoflavone 2'-hydroxylase-like; K00517; cytochrome P450 81E8-like; K07408 cytochrome P450 family 1 subfamily A polypeptide 1 [EC:1.14.14.1]	GO:0016709`oxidoreductase activity, acting on paired donors, with incorporation or reduction of molecular oxygen, NAD(P)H as one donor, and incorporation of one atom of oxygen; GO:0016020`membrane; GO:0020037`heme binding; GO:0005506`iron ion binding; GO:0044550`secondary metabolite biosynthetic process; GO:0055114`oxidation-reduction process;
TEA017585.1	1454.2	-2.88137	0.0756201	38.1032	0	0	9.29	10.92	9.36	75.29	72.78	69.78	geranylgeranyl diphosphate reductase, chloroplastic; K10960 geranylgeranyl diphosphate/geranylgeranyl-bacteriochlorophyllide a reductase [EC:1.3.1.83 1.3.1.111]; hypothetical protein; K00679 phospholipid:diacylglycerol acyltransferase [EC:2.3.1.158]; T4O12.15; K01188 beta-glucosidase [EC:3.2.1.21]	-
TEA010572.1	922.635	-2.2109	0.0902924	24.4861	2.08e-132	8.56e-131	3.01	2.84	3.37	12.92	14.37	15.25	POPTRDRAFT_771914; hypothetical protein; K04733 interleukin-1 receptor-associated kinase 4 [EC:2.7.11.1]; POPTRDRAFT_771920; POPTRDRAFT_232225	-
TEA031665.1	12.6215	-1.46441	0.561246	2.60921	0.00907526	0.017701	0.05	0.14	0.07	0.38	0.5	0.08	Receptor-like protein kinase 1, putative; K04733 interleukin-1 receptor-associated kinase 4 [EC:2.7.11.1]; G-type lectin S-receptor-like serine/threonine-protein kinase LECRK1; G-type lectin S-receptor-like serine/threonine-protein kinase LECRK3	GO:0016020`membrane; GO:0016310`phosphorylation; GO:0000166`nucleotide binding; GO:0004672`protein kinase activity;
TEA030827.1	14965.7	-1.25436	0.0451854	27.7602	1.31e-169	7.22e-168	195	191.55	194.02	468.08	485.59	422.55	inositol transporter 1-like; K08150 MFS transporter, SP family, solute carrier family 2 (myo-inositol transporter), member 13; inositol transporter 1	GO:0055085`transmembrane transport; GO:0016021`integral component of membrane; GO:0022891`substrate-specific transmembrane transporter activity;
TEA018383.1	310.255	-1.01352	0.123784	8.1878	2.66e-16	1.56e-15	11.49	13.36	13.14	25.63	25.12	25.73	-	-
TEA033895.1	9.83117	-1.88454	0.570839	3.30135	0.000962221	0.00221047	0.04	0.06	0.05	0.27	0.42	0.18	-	-
TEA019080.1	9004.78	-1.03695	0.0417781	24.8204	5.4e-136	2.29e-134	87.02	80.39	84.93	177.74	171.24	165.37	THO complex subunit 4A; K12881 THO complex subunit 4; THO complex subunit 4A-like	GO:0000166`nucleotide binding; GO:0003676`nucleic acid binding;
TEA000887.1	28.6776	-2.00803	0.411774	4.87655	1.08e-06	3.47e-06	0.7	0.35	0.28	1.94	2.79	1.58	-	-
TEA005671.1	359.346	-1.70714	0.128131	13.3234	1.69e-40	2.08e-39	9.37	7.1	8.12	28.83	24.96	26.83	fasciclin-like arabinogalactan protein 4; K19519 transforming growth factor-beta-induced protein	GO:0016021`integral component of membrane;
TEA005837.1	19292.3	-1.57472	0.0412191	38.2036	0	0	285.01	285.48	294.41	862.18	896.85	800.8	MDHG; malate dehydrogenase, glyoxysomal; K00026 malate dehydrogenase [EC:1.1.1.37]	GO:0006099`tricarboxylic acid cycle; GO:0005975`carbohydrate metabolic process; GO:0030060`L-malate dehydrogenase activity; GO:0006108`malate metabolic process;
TEA020650.1	30.9025	-3.05026	0.438596	6.95459	3.54e-12	1.68e-11	0.44	0.46	0.45	2.94	4.89	7.01	-	-
TEA024328.1	2315.93	-1.88801	0.0586965	32.1657	5.32e-227	4.6e-225	8.19	7.72	8.53	30.94	30.5	28.51	ATP-dependent zinc metalloprotease FTSH 10, mitochondrial; K08956 AFG3 family protein [EC:3.4.24.-]; FTSH protease 10; ATP-dependent zinc metalloprotease FTSH 10, mitochondrial-like	GO:0042407`cristae formation; GO:0009535`chloroplast thylakoid membrane; GO:0005524`ATP binding; GO:0004222`metalloendopeptidase activity; GO:0008053`mitochondrial fusion; GO:0005743`mitochondrial inner membrane; GO:0016021`integral component of membrane; GO:0008270`zinc ion binding; GO:0004176`ATP-dependent peptidase activity; GO:0034982`mitochondrial protein processing; GO:0045041`protein impor…
TEA001813.1	28.3067	-1.21703	0.389949	3.12099	0.00180243	0.00397808	0.33	0.46	0.27	0.83	0.62	1.19	probable LRR receptor-like serine/threonine-protein kinase At5g45780; K04733 interleukin-1 receptor-associated kinase 4 [EC:2.7.11.1]; Lj4g3v3060480.2; -; Lj4g3v3060480.1	GO:0004674`protein serine/threonine kinase activity; GO:0005524`ATP binding; GO:0006468`protein phosphorylation; GO:0016021`integral component of membrane;
TEA014784.1	7230.99	-4.35485	0.0479834	90.7573	0	0	21.52	21.68	21.15	441.05	446.77	424.69	uncharacterized LOC104605628; K13348 protein Mpv17; mpv17-like protein; uncharacterized LOC102590255	-
TEA006848.1	5272.07	-1.16469	0.0409392	28.4493	4.97e-178	2.92e-176	122.45	124.52	126.43	284.06	277.15	270.23	uncharacterized LOC100527647; K02966 small subunit ribosomal protein S19e; 40S ribosomal protein S19-3; uncharacterized LOC100499800	GO:0005840`ribosome; GO:0006412`translation; GO:0003735`structural constituent of ribosome;
TEA023072.1	13.6003	-2.1876	0.526221	4.15719	3.22e-05	8.95e-05	0.04	0.14	0.11	0.47	0.66	0.72	hypothetical protein; K05666 ATP-binding cassette, subfamily C (CFTR/MRP), member 2; ABC transporter C family member 10-like; Multidrug resistance-associated protein 14 isoform 1	GO:0055085`transmembrane transport; GO:0005524`ATP binding; GO:0042626`ATPase activity, coupled to transmembrane movement of substances; GO:0016021`integral component of membrane;
TEA026025.1	1232.89	-1.76061	0.0758925	23.1987	4.69e-119	1.71e-117	10.94	9.25	9.29	31.96	33.76	33.99	POPTRDRAFT_835294; hypothetical protein; K16908 chloroplast NAD(P)H dehydrogenase [EC:1.6.99.-]; dihydrodipicolinate reductase-like protein CRR1, chloroplastic	GO:0019684`photosynthesis, light reaction; GO:0009089`lysine biosynthetic process via diaminopimelate; GO:0019877`diaminopimelate biosynthetic process; GO:0055114`oxidation-reduction process; GO:0008839`4-hydroxy-tetrahydrodipicolinate reductase; GO:0009570`chloroplast stroma;
TEA007113.1	96.127	-1.11626	0.249887	4.46705	7.93e-06	2.36e-05	1.35	0.89	1.73	3.24	2.21	3.29	-	-
TEA004411.1	37.3774	-2.03959	0.359349	5.6758	1.38e-08	5.18e-08	0.85	0.45	0.4	2.97	2.39	2.52	-	-
TEA004389.1	642.404	-1.25963	0.0928967	13.5595	6.96e-42	8.81e-41	13.73	11.88	13.36	29.38	31.17	32.41	vesicle-associated membrane protein 711; K08515 vesicle-associated membrane protein 7; synaptobrevin-like protein; vesicle-associated membrane protein 711-like	GO:0000149`SNARE binding; GO:0005484`SNAP receptor activity; GO:0006906`vesicle fusion; GO:0031201`SNARE complex; GO:0006887`exocytosis;
TEA018721.1	151.404	-4.54791	0.272663	16.6796	1.84e-62	3.37e-61	0.14	0.42	0.22	7.53	7.09	6.19	probable terpene synthase 13; K15086 (3S)-linalool synthase [EC:4.2.3.25]; RcSeTPS13, TPS13; (3S,6E)-nerolidol synthase 1, chloroplastic-like	-
TEA023571.1	3.65395	-1.52712	0.676135	2.2586	0.0239083	0.0428448	0.02	0.02	0.03	0.18	0.06	0.28	probable serine/threonine-protein kinase At1g09600; K08819 cyclin-dependent kinase 12/13 [EC:2.7.11.22 2.7.11.23]; probable serine/threonine-protein kinase At1g54610	-
TEA024223.1	1198.63	-1.123	0.0688458	16.3118	8.14e-60	1.43e-58	11.83	11.54	11.95	25.41	26.72	24.39	NAD(P)H dehydrogenase B1 isoform 3; K17871 NADH:ubiquinone reductase (non-electrogenic) [EC:1.6.5.9]; external alternative NAD(P)H-ubiquinone oxidoreductase B1, mitochondrial-like	GO:0005739`mitochondrion;
TEA028670.1	43.83	-1.59973	0.321326	4.97853	6.41e-07	2.1e-06	0.73	0.7	1.07	2.41	2.4	3.15	probable serine/threonine-protein kinase At1g18390; K04733 interleukin-1 receptor-associated kinase 4 [EC:2.7.11.1]	GO:0005524`ATP binding; GO:0004715`non-membrane spanning protein tyrosine kinase activity; GO:0030247`polysaccharide binding; GO:0016021`integral component of membrane; GO:0018108`peptidyl-tyrosine phosphorylation;
TEA030679.1	64.9	-4.37402	0.376182	11.6274	2.99e-31	2.91e-30	0.2	0.07	0.08	3.57	3.18	3.13	-	GO:0008081`phosphoric diester hydrolase activity; GO:0006629`lipid metabolic process;
TEA007749.1	989.992	-1.22912	0.0916684	13.4083	5.4e-41	6.71e-40	14.37	15.48	13.47	29.95	32.88	38.42	UDP-galactose/UDP-glucose transporter 3; K15275 solute carrier family 35 (UDP-galactose transporter), member B1; solute carrier family 35 member B1-like; UDP-galactose transporter 3 isoform 1	-
TEA014477.1	365.26	-1.73534	0.120328	14.4218	3.77e-47	5.33e-46	1.71	1.85	2.1	6.4	6.22	6.23	ATP binding microtubule motor family protein isoform 1; K10393 kinesin family member 2/24; kinesin-13A; kinesin-like protein KIN-13B	GO:0007018`microtubule-based movement; GO:0005634`nucleus; GO:0005524`ATP binding; GO:0005874`microtubule; GO:0008017`microtubule binding; GO:0003777`microtubule motor activity; GO:0005886`plasma membrane; GO:0005871`kinesin complex; GO:0016887`ATPase activity;
TEA009177.1	15.1283	-3.23071	0.560862	5.76026	8.4e-09	3.2e-08	0.13	0	0.04	1.08	0.83	1.41	pentatricopeptide repeat-containing protein At4g01400, mitochondrial; K20291 conserved oligomeric Golgi complex subunit 4; POPTRDRAFT_572467; hypothetical protein	-
TEA022927.1	496.942	-2.05032	0.107306	19.1072	2.2e-81	5.17e-80	5.21	5.02	4.55	21.56	20.53	19.37	3-ketoacyl-CoA synthase 4; K15397 3-ketoacyl-CoA synthase [EC:2.3.1.199]; 3-ketoacyl-CoA synthase 4-like	-
TEA031197.1	11.9376	-1.54901	0.546547	2.83418	0.00459439	0.00947345	0.09	0.09	0.21	0.29	0.38	0.78	protein argonaute MEL1; K11593 eukaryotic translation initiation factor 2C; protein argonaute 5; POPTRDRAFT_821668; argonaute family protein	GO:0003676`nucleic acid binding;
TEA021086.1	139.399	-1.79743	0.187507	9.58597	9.16e-22	6.69e-21	0.95	0.88	1.02	3.14	3.66	3.29	putative receptor protein kinase ZmPK1; K04733 interleukin-1 receptor-associated kinase 4 [EC:2.7.11.1]	-
TEA002076.1	642.053	-1.94065	0.114769	16.9091	3.86e-64	7.22e-63	11.03	12.36	15.37	53.04	43.52	51.94	-	-
TEA006927.1	8103.21	-2.52172	0.0519775	48.5157	0	0	61.04	64.29	63.99	389.79	358.28	333.73	-	GO:0044434`chloroplast part;
TEA027165.1	114.602	-2.61537	0.234444	11.1556	6.72e-29	6.14e-28	1.64	2.8	1.83	15.49	12.82	12.18	probable calcium-binding protein CML25; K13448 calcium-binding protein CML	-
TEA020855.1	443.706	-1.0291	0.109959	9.35893	8.05e-21	5.67e-20	14.61	13.44	14.01	25.57	29.05	30.98	hypothetical protein; K10365 capping protein (actin filament) muscle Z-line, beta; probable F-actin-capping protein subunit beta; F-actin capping protein beta subunit family protein	GO:0003779`actin binding; GO:0030036`actin cytoskeleton organization; GO:0044430`cytoskeletal part; GO:0015629`actin cytoskeleton;
TEA029083.1	29538.4	-1.12627	0.0319053	35.3004	5.79e-273	6.42e-271	166.86	164.85	165.5	359.29	369.78	348.85	glycine dehydrogenase (decarboxylating), mitochondrial; K00281 glycine dehydrogenase [EC:1.4.4.2]	GO:0006546`glycine catabolic process; GO:0055114`oxidation-reduction process; GO:0004375`glycine dehydrogenase (decarboxylating) activity;
TEA029972.1	6569.72	-1.57629	0.0934436	16.8688	7.63e-64	1.42e-62	213.03	226	229.12	733.38	660.3	594.15	photosystem II core complex proteins psbY, chloroplastic; K02723 photosystem II PsbY protein; photosystem II core complex proteins psbY, chloroplastic-like	GO:0009523`photosystem II; GO:0016021`integral component of membrane; GO:0015979`photosynthesis; GO:0030145`manganese ion binding;
TEA028034.1	17.4249	-1.53196	0.479863	3.1925	0.00141049	0.00316104	0.17	0.15	0.17	0.76	0.26	0.68	gibberellin receptor GID1B; K14493 gibberellin receptor GID1 [EC:3.-.-.-]; POPTRDRAFT_731943; hypothetical protein; gibberellin receptor GID1B-like	-
TEA025328.1	26.27	-2.56165	0.434949	5.88953	3.87e-09	1.52e-08	0.78	0.32	0.22	3.66	3.56	2.88	-	-
TEA008851.1	675.695	-1.31497	0.0925878	14.2024	8.86e-46	1.22e-44	8.31	8.1	9.01	22.68	19.56	20.73	putative inactive purple acid phosphatase 27; K14407 cleavage stimulation factor subunit 2	-
TEA013757.1	43.8179	-5.73879	0.564919	10.1586	3.03e-24	2.42e-23	0	0	0	3.56	2.26	2.43	UDP-glycosyltransferase 74F2-like; K13691 pathogen-inducible salicylic acid glucosyltransferase [EC:2.4.1.-]; hypothetical protein; UDP-glycosyltransferase 74E1-like	GO:0008152`metabolic process; GO:0016758`transferase activity, transferring hexosyl groups;
TEA003966.1	484.673	-2.67472	0.128782	20.7693	8.21e-96	2.34e-94	0.95	0.94	1.36	6.39	6.83	7.51	putative disease resistance protein At1g50180; K13457 disease resistance protein RPM1; Disease resistance protein RPH8A, putative	-
TEA013378.1	304.735	-3.49335	0.173976	20.0795	1.11e-89	2.91e-88	2.91	2.64	1.48	28.82	30.08	24.17	Beta-hexosaminidase 3 isoform 1; K12373 hexosaminidase [EC:3.2.1.52]; beta-hexosaminidase 3	GO:0004563`beta-N-acetylhexosaminidase activity; GO:0009505`plant-type cell wall; GO:0005975`carbohydrate metabolic process; GO:0005886`plasma membrane;
TEA025755.1	8.70628	-2.8906	0.642682	4.49771	6.87e-06	2.05e-05	0.02	0.03	0	0.26	0.23	0.97	triacylglycerol lipase 2-like; K01052 lysosomal acid lipase/cholesteryl ester hydrolase [EC:3.1.1.13]; POPTRDRAFT_899740; hypothetical protein; POPTRDRAFT_824324	-
TEA030080.1	189.987	-1.49822	0.164509	9.10721	8.45e-20	5.74e-19	1.33	1.44	1.39	3.36	4.16	4.3	elongation factor G-2, chloroplastic; K02355 elongation factor G	GO:0003746`translation elongation factor activity; GO:0006414`translational elongation; GO:0005525`GTP binding; GO:0003924`GTPase activity; GO:0009507`chloroplast;
TEA000471.1	15.3755	-2.13471	0.511582	4.17276	3.01e-05	8.39e-05	0.19	0.06	0.05	0.63	0.49	0.67	Eix1; EIX receptor 1; K13466 EIX receptor 1/2; Eix2; EIX receptor 2; probable LRR receptor-like serine/threonine-protein kinase At4g36180; K13465 ethylene-1,4-beta-xylanase [EC:3.2.1.8]	-
TEA012280.1	138.808	-3.57558	0.229228	15.5984	7.47e-55	1.21e-53	2.1	1.82	1.49	23.28	23.19	23.22	N-acylneuraminate-9-phosphatase; K01097 N-acylneuraminate-9-phosphatase [EC:3.1.3.29]; hypothetical protein; K01082 3'(2'), 5'-bisphosphate nucleotidase [EC:3.1.3.7]	GO:0008152`metabolic process; GO:0016787`hydrolase activity;
TEA026005.1	144.355	-1.03195	0.196492	5.25188	1.51e-07	5.22e-07	2.81	3.96	2.9	7.86	6.44	5.67	SORBIDRAFT_02g043510, Sb02g043510; hypothetical protein; K02183 calmodulin; Calmodulin-related protein; family of serine hydrolases 3-like	-
TEA007960.1	3029.8	-1.09227	0.0536178	20.3715	3e-92	8.07e-91	99.8	95.02	96.11	217.25	205.88	193.59	-	GO:0046906`tetrapyrrole binding; GO:0010019`chloroplast-nucleus signaling pathway; GO:0019899`enzyme binding; GO:0009507`chloroplast;
TEA018378.1	25.9993	-2.93356	0.460357	6.37236	1.86e-10	7.98e-10	0.12	0.01	0.08	0.99	0.64	0.65	probable inactive receptor kinase At4g23740; K04733 interleukin-1 receptor-associated kinase 4 [EC:2.7.11.1]; inactive leucine-rich repeat receptor-like serine/threonine-protein kinase At5g24100; probable inactive receptor kinase At5g58300	GO:0005524`ATP binding; GO:0004672`protein kinase activity; GO:0006468`protein phosphorylation; GO:0016021`integral component of membrane; GO:0005886`plasma membrane;
TEA022989.1	24.0478	-1.49792	0.409917	3.6542	0.000257988	0.000642148	0.28	0.19	0.37	0.83	0.74	1.05	calreticulin-like; K08057 calreticulin; calreticulin; hypothetical protein	-
TEA012726.1	5089.67	-1.42543	0.0440916	32.3289	2.75e-229	2.42e-227	247.63	253.78	255.52	695.99	679.63	644.42	40S ribosomal protein S16; K02960 small subunit ribosomal protein S16e	GO:0005840`ribosome; GO:0006412`translation; GO:0003735`structural constituent of ribosome;
TEA006743.1	552.335	-1.29889	0.100801	12.8856	5.42e-38	6.28e-37	6.63	6.76	6.55	17.99	15.04	15.93	tRNA-dihydrouridine(16/17) synthase [NAD(P)(+)]-like; K05542 tRNA-dihydrouridine synthase 1 [EC:1.3.1.88]	GO:0002943`tRNA dihydrouridine synthesis; GO:0017150`tRNA dihydrouridine synthase activity; GO:0050660`flavin adenine dinucleotide binding; GO:0055114`oxidation-reduction process;
TEA000145.1	204.179	-1.04016	0.160931	6.46341	1.02e-10	4.45e-10	1.74	1.8	1.59	3.15	4.19	3.26	calcium-dependent protein kinase 20-like; K13412 calcium-dependent protein kinase [EC:2.7.11.1]	GO:0004674`protein serine/threonine kinase activity; GO:0005524`ATP binding; GO:0005509`calcium ion binding; GO:0006468`protein phosphorylation;
TEA030724.1	7.72946	-1.5268	0.601278	2.53926	0.0111088	0.0213175	0.13	0.11	0.03	0.49	0.47	0.22	hypothetical protein; K06997 PLP dependent protein	-
TEA030079.1	101.26	-1.52465	0.216146	7.05381	1.74e-12	8.41e-12	1.05	0.9	1.1	2.6	3.21	3.1	U-box domain-containing protein 14-like; K08332; hypothetical protein	-
TEA026030.1	6.57745	-1.53061	0.624453	2.45112	0.0142411	0.0267441	0.12	0.05	0.03	0.16	0.38	0.37	UDP-glucuronate 4-epimerase 6; K08679 UDP-glucuronate 4-epimerase [EC:5.1.3.6]; UDP-glucuronate 4-epimerase 6-like	-
TEA016870.1	105.328	-1.24382	0.214295	5.80424	6.47e-09	2.49e-08	3.09	2.88	2.13	6.29	7.25	6.06	germin-like protein subfamily 1 member 17; K11426 SET and MYND domain-containing protein; thioredoxin reductase 1-like; K00384 thioredoxin reductase (NADPH) [EC:1.8.1.9]	GO:0045735`nutrient reservoir activity; GO:0005576`extracellular region; GO:0030145`manganese ion binding;
TEA022386.1	1966.02	-2.41341	0.0667613	36.1499	3.73e-286	4.53e-284	35.45	36.11	34.51	199.86	189.88	173.84	hypothetical protein; K00011 aldehyde reductase [EC:1.1.1.21]; D-galacturonate reductase; K19642 D-galacturonate reductase [EC:1.1.1.365]; NAD(P)-linked oxidoreductase superfamily protein, putative	-
TEA027456.1	22.625	-2.84031	0.465104	6.10682	1.02e-09	4.15e-09	0.15	0.23	0.08	1.5	1.23	1.85	putative disease resistance protein RGA3; K15078 structure-specific endonuclease subunit SLX1 [EC:3.6.1.-]; putative disease resistance protein RGA4	-
TEA030345.1	196.818	-1.14329	0.159027	7.18928	6.51e-13	3.23e-12	7.85	10.26	9.45	21.61	20.38	19.06	-	-
TEA015112.1	490.935	-1.27799	0.112621	11.3477	7.61e-30	7.13e-29	11.31	11.46	8.5	25.34	25.02	25.64	pheophorbidase; K13544 pheophorbidase [EC:3.1.1.82]; pheophorbidase-like	GO:0080030`methyl indole-3-acetate esterase activity; GO:0033473`indoleacetic acid conjugate metabolic process; GO:0048367`shoot system development;
TEA012993.1	11.9491	-1.42204	0.522188	2.72324	0.00646457	0.0129561	0.14	0.15	0.27	0.6	0.72	0.51	-	-
TEA024878.1	15.6294	-2.18427	0.52837	4.13397	3.57e-05	9.86e-05	0.03	0.09	0.04	0.35	0.16	0.54	uncharacterized protein LOC103988817; K10581 ubiquitin-conjugating enzyme E2 O [EC:2.3.2.24]; uncharacterized LOC105047412; uncharacterized LOC105041516	-
TEA015563.1	116.442	-1.55047	0.233143	6.65031	2.92e-11	1.32e-10	1	1.28	1.93	3.39	4.38	4.78	-	-
TEA007192.1	368.249	-1.01596	0.128717	7.89297	2.95e-15	1.65e-14	5.5	3.9	4.27	9.26	9.09	9.31	hypothetical protein; K04733 interleukin-1 receptor-associated kinase 4 [EC:2.7.11.1]; cysteine-rich receptor-like protein kinase 10; cysteine-rich receptor-like protein kinase 15	-
TEA028694.1	8273.02	-1.20998	0.0462274	26.1746	5.18e-151	2.48e-149	184.68	184.43	190.67	459.09	423.15	404.35	50S ribosomal protein L27, chloroplastic; K02899 large subunit ribosomal protein L27	GO:0005840`ribosome; GO:0006412`translation; GO:0009735`response to cytokinin; GO:0003735`structural constituent of ribosome; GO:0009941`chloroplast envelope; GO:0009579`thylakoid; GO:0009570`chloroplast stroma;
TEA010126.1	6.34669	-3.11511	0.667539	4.66656	3.06e-06	9.46e-06	0	0	0	0.66	0.89	0.93	Os06g0184900; Transferase family protein.; K13065 shikimate O-hydroxycinnamoyltransferase [EC:2.3.1.133]; hypothetical protein; shikimate O-hydroxycinnamoyltransferase-like	GO:0016747`transferase activity, transferring acyl groups other than amino-acyl groups;
TEA003164.1	65.894	-2.5271	0.348415	7.25316	4.07e-13	2.04e-12	0.87	0.56	0.66	4.96	6.66	2.17	uncharacterized LOC105349335; K10706 senataxin [EC:3.6.4.-]	GO:0005524`ATP binding; GO:0016021`integral component of membrane; GO:0009570`chloroplast stroma;
TEA024645.1	258.059	-1.46665	0.150206	9.76426	1.6e-22	1.2e-21	3.3	3.15	3.79	10.41	10.06	7.94	high affinity nitrate transporter 2.5; K02575 MFS transporter, NNP family, nitrate/nitrite transporter; Nitrate transporter2.5	GO:0016020`membrane;
TEA008097.1	132.336	-1.26733	0.201845	6.27872	3.41e-10	1.44e-09	2.81	2.6	1.86	4.99	6.6	6.23	putative receptor-like protein kinase At4g00960; K04733 interleukin-1 receptor-associated kinase 4 [EC:2.7.11.1]	GO:0004674`protein serine/threonine kinase activity; GO:0005524`ATP binding; GO:0006468`protein phosphorylation; GO:0016021`integral component of membrane;
TEA006876.1	28.167	-3.8603	0.491723	7.85056	4.14e-15	2.29e-14	0.04	0.04	0.07	0.84	1.58	1.04	hydroxyproline O-galactosyltransferase HPGT1; K20854 hydroxyproline O-galactosyltransferase HPGT [EC:2.4.1.-]	-
TEA013711.1	27.8347	-4.46826	0.536961	8.32139	8.69e-17	5.2e-16	0.11	0	0	2.7	2.7	1.66	SNRNP200; DExH-box ATP-dependent RNA helicase DExH12; K12854 pre-mRNA-splicing helicase BRR2 [EC:3.6.4.13]; U5 small nuclear ribonucleoprotein helicase, putative isoform 1; U5 small nuclear ribonucleoprotein 200 kDa helicase-like	GO:0055085`transmembrane transport; GO:0016021`integral component of membrane; GO:0005886`plasma membrane; GO:0022857`transmembrane transporter activity;
TEA015739.1	567.796	-3.38206	0.12535	26.981	2.47e-160	1.28e-158	1.01	0.73	0.93	10.4	9.1	8.75	vacuolar amino acid transporter 1; K15015 solute carrier family 32 (vesicular inhibitory amino acid transporter); Transmembrane amino acid transporter family protein; vacuolar amino acid transporter 1-like	GO:0003333`amino acid transmembrane transport; GO:0016021`integral component of membrane; GO:0015171`amino acid transmembrane transporter activity;
TEA017877.1	1905.29	-1.94038	0.0687473	28.2248	2.9e-175	1.67e-173	46.22	49.88	46.82	195.36	184.87	166.37	50S ribosomal protein 5, chloroplastic; K19034 50S ribosomal protein 5; 50S ribosomal protein 5 alpha, chloroplastic-like	-
TEA021516.1	102.998	-1.03988	0.217377	4.78376	1.72e-06	5.44e-06	2.42	1.61	1.8	4.44	3.85	3.88	phenolic glucoside malonyltransferase 1-like; K13264 isoflavone 7-O-glucoside-6''-O-malonyltransferase [EC:2.3.1.115]; AT133, GmAT133; malonyl-CoA:isoflavone 7-O-glucoside-6''-O-malonyltransferase; IF7MaT, GmIF7MaT	-
TEA022948.1	736.202	-2.55179	0.0937139	27.2296	2.9e-163	1.54e-161	5.27	4.99	4.77	28.43	28.68	31.22	-	GO:0016020`membrane;
TEA004352.1	1731.71	-1.47924	0.0615359	24.0386	1.1e-127	4.36e-126	22.06	24	21.47	63.9	61.59	61.94	protoporphyrinogen oxidase 1, chloroplastic; K00231 protoporphyrinogen/coproporphyrinogen III oxidase [EC:1.3.3.4 1.3.3.15]; protoporphyrinogen oxidase 1, chloroplastic-like	GO:0009941`chloroplast envelope; GO:0055114`oxidation-reduction process; GO:0009534`chloroplast thylakoid; GO:0006779`porphyrin-containing compound biosynthetic process; GO:0004729`oxygen-dependent protoporphyrinogen oxidase activity;
TEA001131.1	307.583	-1.12922	0.128696	8.77433	1.72e-18	1.11e-17	6.12	5.87	5.49	11.7	12.4	14.13	protein ACCELERATED CELL DEATH 6; K15502 serine/threonine-protein phosphatase 6 regulatory ankyrin repeat subunit A; uncharacterized LOC104881480; protein ACCELERATED CELL DEATH 6-like; K19626 inversin	-
TEA003138.1	59.8117	-2.51524	0.31258	8.04671	8.5e-16	4.87e-15	0.87	1.25	0.43	6.25	4.92	5.13	cytokinin riboside 5'-monophosphate phosphoribohydrolase LOG1; K06966 uncharacterized protein; probable cytokinin riboside 5'-monophosphate phosphoribohydrolase LOGL10	-
TEA020878.1	2204.09	-1.21889	0.0569212	21.4136	9.98e-102	3.04e-100	28.99	26.64	25.67	62.08	63.72	62.53	-	GO:0016021`integral component of membrane;
TEA031285.1	71.7535	-2.38081	0.269624	8.83009	1.05e-18	6.81e-18	0.34	0.31	0.24	1.54	1.85	1.58	Lysine histidine transporter 1; K15015 solute carrier family 32 (vesicular inhibitory amino acid transporter); lysine histidine transporter-like 1; K14209 solute carrier family 36 (proton-coupled amino acid transporter)	GO:0003333`amino acid transmembrane transport; GO:0016021`integral component of membrane; GO:0005886`plasma membrane; GO:0015171`amino acid transmembrane transporter activity;
TEA000324.1	48.2526	-5.8916	0.55798	10.5588	4.62e-26	3.89e-25	0	0	0	1.83	2.02	1.64	serine hydroxymethyltransferase 3, chloroplastic; K00600 glycine hydroxymethyltransferase [EC:2.1.2.1]; serine hydroxymethyltransferase-like; POPTRDRAFT_819509; glycine hydroxymethyltransferase family protein	GO:0004372`glycine hydroxymethyltransferase activity; GO:0008168`methyltransferase activity; GO:0006544`glycine metabolic process; GO:0035999`tetrahydrofolate interconversion; GO:0032259`methylation; GO:0030170`pyridoxal phosphate binding; GO:0006563`L-serine metabolic process;
TEA013217.1	97.3522	-2.34075	0.241662	9.68607	3.46e-22	2.56e-21	0.87	0.58	0.81	4.42	4.2	3.34	POPTRDRAFT_548646; gibberellin 3-beta-hydroxylase family protein; K04124 gibberellin 3-beta-dioxygenase [EC:1.14.11.15]; gibberellin 3-beta-dioxygenase 1; POPTRDRAFT_756811	GO:0046872`metal ion binding; GO:0055114`oxidation-reduction process; GO:0016491`oxidoreductase activity;
TEA032725.1	3601.42	-3.24941	0.0582303	55.8027	0	0	25.14	26.39	25.79	254.83	250.18	227.77	-	GO:0009415`response to water; GO:0006950`response to stress;
TEA001900.1	202.31	-1.08431	0.155571	6.96982	3.17e-12	1.51e-11	2.69	2.32	2.38	5.87	4.89	4.98	eukaryotic translation initiation factor 2 subunit alpha-like; K03237 translation initiation factor 2 subunit 1; eukaryotic translation initiation factor 2 subunit alpha homolog	-
TEA025851.1	48.6949	-1.74418	0.320124	5.44844	5.08e-08	1.82e-07	1.08	1.05	1.18	4.03	5.11	2.75	hypothetical protein; K16221 transcription factor TCP21 (protein CCA1 HIKING EXPEDITION); transcription factor TCP21	-
TEA005137.1	363.873	-1.42762	0.121705	11.7301	8.93e-32	8.84e-31	4.19	4.17	4.51	11.03	10.69	12.85	putative disease resistance protein At1g50180; K13457 disease resistance protein RPM1	-
TEA019998.1	2809.49	-2.2926	0.0536655	42.7202	0	0	101.83	93.82	99.41	495.03	471.88	471.66	-	-
TEA009919.1	334.872	-2.55273	0.146829	17.3857	1.06e-67	2.11e-66	5.74	6.23	7.48	44.5	35.89	34.75	-	-
TEA026201.1	10.5965	-1.57948	0.544805	2.89917	0.00374154	0.00783476	0.13	0.14	0.24	0.78	0.66	0.51	UDP-glucosyltransferase family protein; K18823 soyasaponin III rhamnosyltransferase [EC:2.4.1.273]; UGT91H8; soyasaponin III rhamnosyltransferase; soyasaponin III rhamnosyltransferase-like	-
TEA029878.1	6.84981	-2.68659	0.643359	4.17588	2.97e-05	8.28e-05	0.04	0.04	0	0.69	0.6	0.58	DNA gyrase subunit B, chloroplastic/mitochondrial; K02470 DNA gyrase subunit B [EC:5.99.1.3]; DNA gyrase subunit B, chloroplastic/mitochondrial-like	GO:0003677`DNA binding; GO:0005524`ATP binding; GO:0003918`DNA topoisomerase type II (ATP-hydrolyzing) activity; GO:0005694`chromosome; GO:0006265`DNA topological change;
TEA019553.1	4930.21	-1.51993	0.0421597	36.0516	1.3e-284	1.56e-282	131.93	124.91	132.06	367.1	375.18	365.8	60S acidic ribosomal protein P3-like; K02942 large subunit ribosomal protein LP1; hypothetical protein	GO:0005840`ribosome; GO:0006414`translational elongation; GO:0003735`structural constituent of ribosome;
TEA000370.1	38.8985	-2.18089	0.342867	6.36075	2.01e-10	8.58e-10	0.69	0.68	0.5	3.1	3.05	3.3	-	-
TEA010721.1	172.038	-3.10875	0.210422	14.7739	2.16e-49	3.17e-48	0.63	0.47	1.04	6.68	5.89	6.41	Os07g0169600; 2OG-Fe(II) oxygenase domain containing protein.; K18054 2'-deoxymugineic-acid 2'-dioxygenase / mugineic-acid 3-dioxygenase [EC:1.14.11.24 1.14.11.25]; 2'-deoxymugineic-acid 2'-dioxygenase-like	-
TEA005603.1	24.966	-1.71712	0.42066	4.08196	4.47e-05	0.000122102	0.32	0.18	0.21	0.57	1.13	1.03	phospholipase A(1) DAD1, chloroplastic; K16818 phospholipase A1 [EC:3.1.1.32]; phospholipase A1-IIbeta-like; K00145 N-acetyl-gamma-glutamyl-phosphate reductase [EC:1.2.1.38]	GO:0016787`hydrolase activity; GO:0006629`lipid metabolic process;
TEA020622.1	9405.09	-1.02351	0.0435364	23.5094	3.27e-122	1.23e-120	140.69	140.67	141.5	299.92	287.56	266.51	hypothetical protein; K03363 cell division cycle 20, cofactor of APC complex	-
TEA033570.1	44.2182	-1.29476	0.343085	3.77387	0.000160734	0.000411742	0.55	0.75	0.51	1.18	1.17	2.34	protein ODORANT1; K09422 myb proto-oncogene protein, plant; Myb domain protein 42; protein ODORANT1-like	GO:0003677`DNA binding;
TEA015967.1	141.967	-1.05045	0.193749	5.4217	5.9e-08	2.11e-07	0.93	1.41	1.4	2.83	2.51	2.43	WAS/WASL-interacting protein family member 1-like; K19475 WAS/WASL-interacting protein	-
TEA018839.1	22721.5	-1.39707	0.0369498	37.8099	0	0	248.94	248.13	254.87	668.44	675.7	623.02	serine hydroxymethyltransferase, mitochondrial; K00600 glycine hydroxymethyltransferase [EC:2.1.2.1]	GO:0004372`glycine hydroxymethyltransferase activity; GO:0006544`glycine metabolic process; GO:0035999`tetrahydrofolate interconversion; GO:0030170`pyridoxal phosphate binding; GO:0006563`L-serine metabolic process;
TEA010309.1	75.1525	-6.25216	0.515566	12.1268	7.62e-34	7.92e-33	0	0	0.02	3.24	3.59	3.47	-	-
TEA023708.1	46.4486	-1.36719	0.339103	4.0318	5.54e-05	0.000149713	1	1.35	0.84	3.65	1.66	3.44	-	-
TEA023946.1	615.463	-1.13533	0.0977766	11.6115	3.6e-31	3.5e-30	8.62	8.28	7.55	16.08	18.93	18.59	2-oxoglutarate-iron(II)-dependent oxygenase; K06892 feruloyl-CoA ortho-hydroxylase [EC:1.14.11.-]; flavonol synthase/flavanone 3-hydroxylase; K05278 flavonol synthase [EC:1.14.11.23]; Lj1g3v1380920.1; -	GO:0005506`iron ion binding; GO:0055114`oxidation-reduction process; GO:0051213`dioxygenase activity;
TEA023316.1	50.3919	-5.95124	0.555826	10.707	9.43e-27	8.11e-26	0	0	0	6.76	6.73	7.94	probable serine/threonine-protein kinase At1g09600; K08819 cyclin-dependent kinase 12/13 [EC:2.7.11.22 2.7.11.23]; receptor-like cytosolic serine/threonine-protein kinase RBK2; K04733 interleukin-1 receptor-associated kinase 4 [EC:2.7.11.1]	GO:0016310`phosphorylation; GO:0016301`kinase activity;
TEA012221.1	11751	-1.90207	0.0393741	48.3076	0	0	234.82	236.41	232.53	907.23	876.44	830.51	hypothetical protein; K02885 large subunit ribosomal protein L19e; 60S ribosomal protein L19-1-like; 60S ribosomal protein L19-3	GO:0006412`translation; GO:0022625`cytosolic large ribosomal subunit; GO:0003735`structural constituent of ribosome; GO:0005886`plasma membrane;
TEA020644.1	16.7017	-4.42	0.617989	7.15223	8.54e-13	4.2e-12	0	0	0	2.92	1.66	1.48	-	-
TEA013399.1	459.224	-1.73997	0.114409	15.2083	3.11e-52	4.83e-51	8.31	9.09	8.91	32.93	27.84	27.19	-	-
TEA023354.1	6.39807	-2.07882	0.640437	3.24594	0.00117064	0.00265441	0	0.13	0.15	0.98	0.5	1.04	-	-
TEA002085.1	408.779	-1.90034	0.118774	15.9997	1.28e-57	2.18e-56	6.63	7.65	7.09	27.82	27.99	24.21	Chaperone DnaJ-domain superfamily protein; K09528 DnaJ homolog subfamily C member 8; protein FAF-like, chloroplastic	-
TEA016417.1	49.1701	-4.18752	0.40886	10.2419	1.29e-24	1.04e-23	0.21	0.11	0.4	6.61	6.08	5.47	hypothetical protein; K13065 shikimate O-hydroxycinnamoyltransferase [EC:2.3.1.133]; spermidine hydroxycinnamoyl transferase; spermidine hydroxycinnamoyl transferase-like	GO:0016410`N-acyltransferase activity;
TEA029336.1	410.294	-1.0246	0.120988	8.46861	2.48e-17	1.52e-16	5.67	5.74	5.89	10.8	10.59	13.71	U-box domain-containing protein 14-like; K08332; U-box domain-containing protein 13-like; hypothetical protein	GO:0016567`protein ubiquitination; GO:0004842`ubiquitin-protein transferase activity;
TEA029280.1	522.219	-1.00229	0.101685	9.85684	6.4e-23	4.89e-22	18.7	19.49	18.23	38.35	40.35	34.06	protein LUTEIN DEFICIENT 5, chloroplastic-like; K15747 beta-ring hydroxylase [EC:1.14.-.-]; hypothetical protein	GO:0016705`oxidoreductase activity, acting on paired donors, with incorporation or reduction of molecular oxygen; GO:0020037`heme binding; GO:0005506`iron ion binding; GO:0004497`monooxygenase activity; GO:0055114`oxidation-reduction process;
TEA015502.1	74.1573	-4.97053	0.407023	12.2119	2.68e-34	2.83e-33	0.21	0.07	0.09	7.22	6.53	4.69	calcium-transporting ATPase 2, plasma membrane-type-like; K01537 Ca2+-transporting ATPase [EC:3.6.3.8]; probable ADP-ribosylation factor GTPase-activating protein AGD11; K12486 stromal membrane-associated protein	-
TEA013238.1	573.353	-3.50266	0.120449	29.0801	6.42e-186	4.06e-184	3.2	4.24	4.42	46.71	43.9	44.65	-	GO:0050832`defense response to fungus; GO:0008061`chitin binding; GO:0042742`defense response to bacterium;
TEA009185.1	52.7483	-1.10369	0.296863	3.71785	0.000200922	0.000507596	1.35	2.15	1.32	3.08	4.2	3.44	-	-
TEA006156.1	5152.37	-3.88389	0.0597925	64.9562	0	0	20.75	21.68	25.59	345.28	333.64	319.33	receptor homology region, transmembrane domain- and RING domain-containing protein 1; K15692 E3 ubiquitin-protein ligase RNF13 [EC:2.3.2.27]	-
TEA029282.1	2.19999	-1.64831	0.669373	2.46247	0.0137985	0.0259854	0	0	0	0.05	0.34	0.17	multidrug and toxin extrusion protein 1-like; K03327 multidrug resistance protein, MATE family; MATE efflux family protein isoform 1; protein DETOXIFICATION 53	-
TEA004665.1	14.3261	-2.35243	0.523492	4.49372	7e-06	2.09e-05	0.03	0.05	0.12	0.55	0.47	0.46	POPTRDRAFT_227100; hypothetical protein; K01657 anthranilate synthase component I [EC:4.1.3.27]; anthranilate synthase alpha subunit 1, chloroplastic	GO:0000162`tryptophan biosynthetic process; GO:0004049`anthranilate synthase activity;
TEA030016.1	6.06057	-2.96495	0.673063	4.40516	1.06e-05	3.1e-05	0	0	0	0.54	0.18	0.73	preprotein translocase subunit SCY1, chloroplastic; K10956 protein transport protein SEC61 subunit alpha; POPTRDRAFT_262437; hypothetical protein; preprotein translocase subunit SECY, chloroplastic	GO:0016021`integral component of membrane; GO:0015031`protein transport;
TEA030719.1	16.1923	-4.40675	0.61766	7.13459	9.71e-13	4.76e-12	0	0	0	1.36	1.5	2.25	-	-
TEA007740.1	26.4876	-2.99274	0.456639	6.55385	5.61e-11	2.48e-10	0.22	0.04	0.05	1.23	1.08	1.24	probable receptor-like protein kinase At1g67000; K04733 interleukin-1 receptor-associated kinase 4 [EC:2.7.11.1]; probable receptor-like protein kinase At5g39020	-
TEA005850.1	2527.39	-2.39473	0.0607856	39.3964	0	0	31.48	31.05	31.29	172.61	166.94	151.96	-	GO:0016020`membrane; GO:0009507`chloroplast;
TEA013578.1	4.34192	-1.96786	0.674454	2.9177	0.00352622	0.00741095	0	0.11	0	0.34	0.76	0.37	outer envelope protein 80, chloroplastic-like; K07277 outer membrane protein insertion porin family	GO:0019867`outer membrane;
TEA010235.1	307.934	-4.07294	0.594197	6.85452	7.16e-12	3.35e-11	0.12	0.66	0.1	16.22	12.91	13.53	glycine dehydrogenase (decarboxylating), mitochondrial; K00281 glycine dehydrogenase [EC:1.4.4.2]	GO:0006546`glycine catabolic process; GO:0055114`oxidation-reduction process; GO:0004375`glycine dehydrogenase (decarboxylating) activity;
TEA000134.1	114.411	-1.72953	0.21433	8.06948	7.06e-16	4.06e-15	2.82	2.87	3.63	10.48	12.16	8.89	E3 ubiquitin-protein ligase RNF185; K10666 E3 ubiquitin-protein ligase RNF5 [EC:2.3.2.27]; E3 ubiquitin-protein ligase RNF185-like	GO:0008270`zinc ion binding;
TEA002774.1	3726.06	-2.80755	0.0518164	54.1825	0	0	24.07	23.44	25.16	173.88	170.19	161.97	heavy metal-associated isoprenylated plant protein 26-like; K10752 histone-binding protein RBBP4; hypothetical protein; K07213 copper chaperone; copper transport protein ATX1	-
TEA026252.1	2395.9	-1.65061	0.0618386	26.6922	5.8e-157	2.92e-155	37.28	41.47	34.56	121.46	116.66	116.26	hypothetical protein; K03686 molecular chaperone DnaJ; chaperone protein DnaJ; DNAJ heat shock family protein	GO:0016020`membrane;
TEA028883.1	47.3718	-1.22572	0.379395	3.23073	0.00123476	0.00279277	0.86	1.21	1.03	1.59	4.73	1.48	RING-H2 finger protein ATL78-like; K19040 E3 ubiquitin-protein ligase ATL10/75/76/77/78 [EC:2.3.2.27]; RING-H2 finger protein ATL72-like; hypothetical protein	-
TEA028249.1	7.52755	-1.88244	0.643666	2.92457	0.00344937	0.00726076	0	0.17	0	0.19	0.53	0.61	disease resistance protein RPS2-like; K13459 disease resistance protein RPS2; hypothetical protein; K16225 probable WRKY transcription factor 52; RRS1; Disease resistance protein (TIR-NBS-LRR class)	-
TEA028348.1	37.4286	-3.26006	0.411649	7.91952	2.38e-15	1.33e-14	0.15	0.12	0.53	2.91	2.97	3.73	-	-
TEA010002.1	6.68254	-2.4115	0.63637	3.78946	0.000150973	0.000387768	0.06	0.06	0.08	1.07	0.93	0.75	ATP-dependent Clp protease proteolytic subunit-related protein 4, chloroplastic; K01358 ATP-dependent Clp protease, protease subunit [EC:3.4.21.92]; hypothetical protein	-
TEA006799.1	2457.89	-1.42321	0.0623476	22.8269	2.48e-115	8.74e-114	40.97	42.63	40.6	118.77	111.69	101.01	psbP-like protein 1, chloroplastic; K02717 photosystem II oxygen-evolving enhancer protein 2; PsbP-like protein 1 isoform 1	GO:0009535`chloroplast thylakoid membrane; GO:0005509`calcium ion binding; GO:0019898`extrinsic component of membrane; GO:0009543`chloroplast thylakoid lumen; GO:0048564`photosystem I assembly; GO:0009570`chloroplast stroma; GO:0009654`photosystem II oxygen evolving complex;
TEA011846.1	300.29	-1.84487	0.131032	14.0796	5.07e-45	6.84e-44	2.72	2.32	2.73	9.33	9.46	9.23	L-type lectin-domain containing receptor kinase S.1-like; K04733 interleukin-1 receptor-associated kinase 4 [EC:2.7.11.1]; L-type lectin-domain containing receptor kinase S.1	-
TEA014553.1	5011.14	-1.29348	0.0415059	31.1638	3.3e-213	2.55e-211	225.18	217.51	221.4	523.77	552.02	541.57	-	-
TEA030632.1	254.113	-2.50339	0.149228	16.7756	3.68e-63	6.8e-62	2.51	2.67	2.65	15.81	14.4	14.76	-	-
TEA015223.1	160.003	-1.5268	0.200054	7.63195	2.31e-14	1.23e-13	0.42	0.3	0.58	1.37	1.24	1.17	hypothetical protein; K08332; armadillo/beta-catenin repeat protein; U-box domain-containing protein 4-like	-
TEA029323.1	3771.89	-1.56062	0.0443629	35.1786	4.26e-271	4.64e-269	162.92	161.22	159.37	476.32	479.26	462.36	putative EG45-like domain containing protein 1; K20628 expansin; uncharacterized LOC104415908; K14771 U3 small nucleolar RNA-associated protein 19; uncharacterized LOC104428623	-
TEA002322.1	5437.85	-1.09422	0.0386288	28.3266	1.63e-176	9.49e-175	52.83	53.23	54.32	112.37	114.26	113.38	NAD-dependent malic enzyme 59 kDa isoform, mitochondrial; K00028 malate dehydrogenase (decarboxylating) [EC:1.1.1.39]	GO:0004471`malate dehydrogenase (decarboxylating) (NAD+) activity; GO:0005524`ATP binding; GO:0051287`NAD binding; GO:0055114`oxidation-reduction process; GO:0042803`protein homodimerization activity; GO:0006108`malate metabolic process; GO:0050897`cobalt ion binding; GO:0008270`zinc ion binding; GO:0005739`mitochondrion; GO:0009507`chloroplast;
TEA032578.1	29.9538	-1.12236	0.367939	3.05039	0.00228547	0.00496551	0.45	0.3	0.42	0.75	0.84	1.12	SORBIDRAFT_06g028760, Sb06g028760; hypothetical protein; K13420 LRR receptor-like serine/threonine-protein kinase FLS2 [EC:2.7.11.1]; Os04g0618700; Protein kinase, core domain containing protein.; LRR receptor-like serine/threonine-protein kinase FLS2	-
TEA014373.1	791.21	-1.12565	0.0820393	13.7209	7.62e-43	9.85e-42	17.88	16.97	18.25	40.31	38.17	36.83	-	-
TEA006585.1	22.7419	-2.26036	0.45695	4.94663	7.55e-07	2.47e-06	0.18	0.13	0.04	0.56	0.59	0.95	-	-
TEA016326.1	11.9567	-1.62885	0.57062	2.85453	0.00430999	0.00893144	0.38	0	0.24	1.34	0.68	0.65	lectin-domain containing receptor kinase VI.4-like; K04733 interleukin-1 receptor-associated kinase 4 [EC:2.7.11.1]; hypothetical protein; L-type lectin-domain containing receptor kinase IV.1-like	GO:0004674`protein serine/threonine kinase activity; GO:0005524`ATP binding; GO:0006468`protein phosphorylation;
TEA006250.1	73.09	-1.15957	0.254763	4.55156	5.33e-06	1.61e-05	1.61	1.12	1.66	3.53	2.77	3.7	hypothetical protein; K01246 DNA-3-methyladenine glycosylase I [EC:3.2.2.20]; POPTRDRAFT_850862; DNA-3-methyladenine glycosylase 1	-
TEA007126.1	1113.8	-1.01983	0.075003	13.5972	4.16e-42	5.28e-41	21.14	21.98	20.72	40.25	46.51	42.08	-	-
TEA030625.1	85.2541	-1.02476	0.236719	4.32903	1.5e-05	4.32e-05	1.04	1.45	1.47	2.98	2.27	2.92	serine/threonine-protein phosphatase 6 regulatory ankyrin repeat subunit A-like isoform X2; K15502 serine/threonine-protein phosphatase 6 regulatory ankyrin repeat subunit A; uncharacterized LOC104881480; hypothetical protein	-
TEA027207.1	163.25	-1.4444	0.168762	8.55877	1.14e-17	7.09e-17	0.55	0.57	0.6	1.64	1.6	1.48	ATP sulfurylase 1, chloroplastic-like; K13811 3'-phosphoadenosine 5'-phosphosulfate synthase [EC:2.7.7.4 2.7.1.25]; ATP sulfurylase 1, chloroplastic	GO:0000103`sulfate assimilation; GO:0016310`phosphorylation; GO:0004020`adenylylsulfate kinase activity; GO:0005739`mitochondrion; GO:0004781`sulfate adenylyltransferase (ATP) activity; GO:0009570`chloroplast stroma;
TEA019309.1	41.7066	-2.90248	0.39631	7.32375	2.41e-13	1.22e-12	0.37	0.31	0.41	5.12	2.07	2.79	-	-
TEA016272.1	552.759	-1.5566	0.101127	15.3926	1.84e-53	2.89e-52	9.44	8.65	8.16	27.33	25.87	24.07	uncharacterized protein LOC103970050 isoform X1; K02639 ferredoxin; ferredoxin-1	GO:0009055`electron carrier activity; GO:0022900`electron transport chain; GO:0051537`2 iron, 2 sulfur cluster binding; GO:0046872`metal ion binding; GO:0009507`chloroplast;
TEA009822.1	13.1012	-1.1078	0.504134	2.19744	0.027989	0.0493751	0.19	0.1	0.14	0.31	0.47	0.27	ubiquitin fusion degradation protein 1 homolog; K14016 ubiquitin fusion degradation protein 1; ubiquitin fusion degradation 1 protein; Lj4g3v3113070.1; -	-
TEA014872.1	3949.63	-1.23529	0.0544925	22.669	9.07e-114	3.16e-112	149.18	148.24	151.89	378.11	348.8	324.62	hypothetical protein; K19033 RPS31; 30S ribosomal protein S31; POPTRDRAFT_825331; PLASTID-SPECIFIC RIBOSOMAL protein 4; 30S ribosomal protein S31, chloroplastic	GO:0005840`ribosome; GO:0032544`plastid translation; GO:0009941`chloroplast envelope; GO:0009570`chloroplast stroma;
TEA030902.1	146.765	-1.77985	0.195406	9.10846	8.36e-20	5.68e-19	1.92	3.21	2.68	9.43	9.1	8.75	-	-
TEA013617.1	495.876	-6.03401	0.22075	27.3341	1.67e-164	8.88e-163	0.08	0.16	0.16	9.21	9.24	10.34	cysteine-rich receptor-like protein kinase 10; K04733 interleukin-1 receptor-associated kinase 4 [EC:2.7.11.1]; hypothetical protein	GO:0097159`organic cyclic compound binding; GO:1901363`heterocyclic compound binding; GO:0004674`protein serine/threonine kinase activity; GO:0009506`plasmodesma; GO:0006952`defense response; GO:0006468`protein phosphorylation; GO:0005886`plasma membrane;
TEA018635.1	1169.99	-1.29359	0.0706147	18.319	5.84e-75	1.28e-73	20.95	21.03	22.06	52.77	54.02	49.36	L-ascorbate peroxidase-like; K00434 L-ascorbate peroxidase [EC:1.11.1.11]; putative L-ascorbate peroxidase 6	GO:0009791`post-embryonic development; GO:0050896`response to stimulus;
TEA014242.1	1381.85	-1.93936	0.0676382	28.6726	8.38e-181	5.11e-179	11.35	10.92	11.54	42.05	45.03	42.03	uncharacterized LOC101303065; K02897 large subunit ribosomal protein L25; 50S ribosomal protein L25; hypothetical protein	-
TEA022743.1	54.4536	-2.24608	0.305475	7.35276	1.94e-13	9.9e-13	0.28	0.47	0.55	2.17	2.29	2.14	NAC domain-containing protein 89-like; K12581 CCR4-NOT transcription complex subunit 7/8; NAC domain-containing protein 66-like; K13126 polyadenylate-binding protein; uncharacterized LOC106399005; K01054 acylglycerol lipase [EC:3.1.1.23]	GO:0006351`transcription, DNA-templated;
TEA015091.1	34.7194	-3.05578	0.399123	7.65624	1.91e-14	1.03e-13	0.08	0.14	0.14	1.28	1.35	1.05	receptor-like protein kinase FERONIA; K04733 interleukin-1 receptor-associated kinase 4 [EC:2.7.11.1]	-
TEA003596.1	422.871	-1.77147	0.116543	15.2002	3.53e-52	5.47e-51	6.63	6.99	6.37	21.17	21.88	25.35	CMP-sialic acid transporter 5; K15272 solute carrier family 35 (UDP-sugar transporter), member A1/2/3	GO:0006810`transport; GO:0016021`integral component of membrane; GO:0005215`transporter activity;
TEA020688.1	8.45868	-1.44922	0.602136	2.4068	0.0160928	0.0298943	0	0.16	0.16	0.52	0.32	0.41	Chitinase (Class I) / Hevein; K20547 basic endochitinase B [EC:3.2.1.14]; endochitinase 3-like; K01183 chitinase [EC:3.2.1.14]; basic 30 kDa endochitinase	GO:0006952`defense response; GO:0005975`carbohydrate metabolic process; GO:0009987`cellular process; GO:0009057`macromolecule catabolic process; GO:0016798`hydrolase activity, acting on glycosyl bonds;
TEA006316.1	177.635	-1.49839	0.192672	7.77688	7.43e-15	4.06e-14	7.65	9.82	5.31	19.35	24.72	21.59	lysophospholipid acyltransferase LPEAT2; K13510 lysophosphatidylcholine acyltransferase / lyso-PAF acetyltransferase [EC:2.3.1.23 2.3.1.67]; lysophospholipid acyltransferase LPEAT2-like	-
TEA032365.1	71.3149	-1.77261	0.268053	6.61291	3.77e-11	1.69e-10	0.76	0.83	0.87	2.24	3.63	2.91	probable LRR receptor-like serine/threonine-protein kinase At4g08850; K04733 interleukin-1 receptor-associated kinase 4 [EC:2.7.11.1]; MDIS1-interacting receptor like kinase 2-like; MDIS1-interacting receptor like kinase 2	GO:0016020`membrane; GO:0016310`phosphorylation; GO:0000166`nucleotide binding; GO:0016301`kinase activity;
TEA015339.1	281.389	-4.89466	0.536195	9.12851	6.95e-20	4.74e-19	0.33	0.15	0.02	12.29	11.55	12.48	-	-
TEA025702.1	19.5886	-1.29068	0.44966	2.87033	0.00410038	0.00852787	0.31	0.47	0.19	1.23	0.72	0.77	NADH-quinone oxidoreductase protein; K03878 NADH-ubiquinone oxidoreductase chain 1 [EC:1.6.5.3]; nad1, BevupMp038; NADH dehydrogenase subunit 1; nad1, RCOM_Mp09	GO:0005840`ribosome; GO:0006412`translation; GO:0003735`structural constituent of ribosome; GO:0005739`mitochondrion;
TEA017482.1	10.9014	-2.85863	0.599022	4.77216	1.82e-06	5.75e-06	0	0.04	0.05	0.69	0.33	0.34	2-carboxy-1,4-naphthoquinone phytyltransferase, chloroplastic; K02548 1,4-dihydroxy-2-naphthoate octaprenyltransferase [EC:2.5.1.74 2.5.1.-]; 1,4-dihydroxy-2-naphthoate polyprenyltransferase, chloroplastic; hypothetical protein	-
TEA004887.1	23.754	-4.94185	0.594767	8.30889	9.66e-17	5.76e-16	0	0	0	2.66	3.66	2.8	disease resistance protein At4g27190-like; K13459 disease resistance protein RPS2; hypothetical protein; probable disease resistance protein At4g27220	-
TEA005630.1	3.74986	-1.80797	0.676302	2.67332	0.00751056	0.0148722	0	0.05	0.06	0.42	0.36	0.51	-	-
TEA021331.1	367.121	-1.34468	0.118469	11.3504	7.38e-30	6.92e-29	9.77	9.18	10.87	23.8	25.05	26.67	protein HEADING DATE 3A; K16223 protein FLOWERING LOCUS T; protein FLOWERING LOCUS T-like; Lj1g3v3944940.1; -	GO:0005634`nucleus; GO:0010030`positive regulation of seed germination; GO:0016021`integral component of membrane; GO:0009737`response to abscisic acid;
TEA013366.1	174.691	-7.16288	0.468029	15.3044	7.15e-53	1.12e-51	0	0	0.17	30.49	30.12	23.38	dnaJ homolog 1, mitochondrial; K03686 molecular chaperone DnaJ; dnj11; molecular chaperone; K09518 DnaJ homolog subfamily B member 12; hypothetical protein	-
TEA025426.1	70.047	-1.01538	0.270794	3.74964	0.00017709	0.000450726	2.41	2.64	3.24	7.37	4.06	5.64	-	-
TEA026875.1	104.059	-1.79962	0.218431	8.23887	1.74e-16	1.03e-15	1.13	1.24	1.07	4.65	3.55	4.14	hypothetical protein; K19720 collagen, type III, alpha; K12135 zinc finger protein CONSTANS; CO; B-box type zinc finger protein with CCT domain-containing protein	GO:0000989`transcription factor binding transcription factor activity; GO:0005634`nucleus; GO:0006355`regulation of transcription, DNA-templated; GO:0009640`photomorphogenesis;
TEA004127.1	7.44886	-2.0297	0.642355	3.15977	0.00157892	0.00351514	0.09	0.05	0.11	0.12	0.6	1.4	Ethylene-responsive transcription factor 1; K09286 EREBP-like factor; cip353; ethylene-responsive transcription factor RAP2-3	-
TEA013481.1	561.174	-2.11564	0.118393	17.8696	2.03e-71	4.26e-70	3.15	2.17	3.11	11.46	12.69	12.5	adagio protein 2-like; K12117 LOV kelch protein 2; hypothetical protein	-
TEA016727.1	7.1051	-2.05423	0.658074	3.12159	0.0017988	0.00397121	0	0.05	0.02	0.43	0.02	0.26	POPTRDRAFT_1069654; hypothetical protein; K15923 alpha-L-fucosidase 2 [EC:3.2.1.51]; alpha-L-fucosidase 2	GO:0004560`alpha-L-fucosidase activity;
TEA017919.1	697.404	-1.86601	0.103393	18.0477	8.22e-73	1.76e-71	6.35	7.17	7.42	26.35	27.76	22.19	hypothetical protein; K01381 saccharopepsin [EC:3.4.23.25]; aspartic proteinase nepenthesin-1; K02882 large subunit ribosomal protein L18Ae	-
TEA016046.1	7.70903	-2.33988	0.631538	3.70506	0.000211345	0.000531884	0.02	0.05	0.03	0.68	0.16	0.34	alcohol dehydrogenase; K18857 alcohol dehydrogenase class-P [EC:1.1.1.1]; hypothetical protein; alcohol dehydrogenase-like	GO:0008270`zinc ion binding; GO:0055114`oxidation-reduction process; GO:0016491`oxidoreductase activity;
TEA011750.1	57.8285	-1.34281	0.325903	4.12029	3.78e-05	0.000104231	0.47	0.2	0.31	0.81	1.23	0.61	LRR receptor-like kinase family protein; K17422 large subunit ribosomal protein L41; POPTRDRAFT_761511; receptor protein kinase; K00924; hypothetical protein; K13420 LRR receptor-like serine/threonine-protein kinase FLS2 [EC:2.7.11.1]	GO:0004674`protein serine/threonine kinase activity; GO:0005524`ATP binding; GO:0006468`protein phosphorylation; GO:0016021`integral component of membrane;
TEA023507.1	34.9271	-5.17421	0.556688	9.29464	1.48e-20	1.03e-19	0	0	0.07	2.96	5.74	4.72	-	GO:0010951`negative regulation of endopeptidase activity; GO:0008233`peptidase activity; GO:0004866`endopeptidase inhibitor activity;
TEA020583.1	1339.16	-1.30028	0.0714283	18.2039	4.8e-74	1.04e-72	30.78	30.61	32.38	77.52	70.4	81.64	PURPLE ACID PHOSPHATASE PRECURSOR family protein; K14379 tartrate-resistant acid phosphatase type 5 [EC:3.1.3.2]; POPTRDRAFT_1085232; hypothetical protein; purple acid phosphatase 3	GO:0003993`acid phosphatase activity; GO:0016311`dephosphorylation;
TEA012351.1	3.27792	-1.59864	0.681173	2.34689	0.0189306	0.0346761	0	0.09	0.1	0.89	0.57	0.3	zerumbone synthase; K09841 xanthoxin dehydrogenase [EC:1.1.1.288]; zerumbone synthase-like	GO:0004316`3-oxoacyl-[acyl-carrier-protein] reductase (NADPH) activity; GO:0055114`oxidation-reduction process;
TEA019215.1	842.903	-1.33832	0.0815711	16.4067	1.71e-60	3.04e-59	8.4	9.29	9.4	22.69	23.54	21.93	uncharacterized LOC105041516; K10581 ubiquitin-conjugating enzyme E2 O [EC:2.3.2.24]; uncharacterized LOC105047412; uncharacterized protein LOC103988817	-
TEA022656.1	1.99275	-1.55584	0.664536	2.34124	0.0192197	0.0351412	0	0	0	0.38	0.06	0.23	-	GO:0009699`phenylpropanoid biosynthetic process; GO:0042349`guiding stereospecific synthesis activity;
TEA006960.1	2713.64	-2.28771	0.0566693	40.3695	0	0	21.38	22	21.06	108.32	106.67	98.41	U2 snRNP-associated SURP motif-containing protein; K12842 U2-associated protein SR140	-
TEA029702.1	73.35	-1.10805	0.24621	4.50044	6.78e-06	2.03e-05	0.6	0.67	0.51	1.33	1.13	1.44	hypothetical protein; K14319 Ran GTPase-activating protein 1; K01239 purine nucleosidase [EC:3.2.2.1]; URH1; uridine-ribohydrolase 1; K01240 uridine nucleosidase [EC:3.2.2.3]	GO:0008477`purine nucleosidase activity; GO:0006152`purine nucleoside catabolic process; GO:0005829`cytosol; GO:0016021`integral component of membrane;
TEA014560.1	145.613	-1.02832	0.193657	5.31	1.1e-07	3.84e-07	3.12	2.17	3.47	5.68	5.61	6.64	spermine synthase; K00797 spermidine synthase [EC:2.5.1.16]; SPMS; spermine synthase-like; Spermidine synthase 3 isoform 1	GO:0003824`catalytic activity;
TEA024758.1	2102.19	-1.05093	0.0591762	17.7593	1.46e-70	3.03e-69	52.07	51.01	56.18	114.9	106.47	106.36	dihydroflavonol 4-reductase-like; K13082 bifunctional dihydroflavonol 4-reductase/flavanone 4-reductase [EC:1.1.1.219 1.1.1.234]; bifunctional dihydroflavonol 4-reductase/flavanone 4-reductase; hypothetical protein	-
TEA023983.1	11.8684	-1.16502	0.521779	2.23277	0.0255639	0.0454976	0.28	0.15	0.12	0.44	0.42	0.6	probable LRR receptor-like serine/threonine-protein kinase At4g08850; K04733 interleukin-1 receptor-associated kinase 4 [EC:2.7.11.1]; MDIS1-interacting receptor like kinase 2	GO:0005524`ATP binding; GO:0004672`protein kinase activity; GO:0006468`protein phosphorylation; GO:0016021`integral component of membrane;
TEA005896.1	651.749	-2.37597	0.0989134	24.0207	1.69e-127	6.69e-126	9.79	10.16	11.06	55.88	55.05	49.95	uncharacterized LOC105161213; K07573 exosome complex component CSL4; ammonium transporter 1 member 2; K03320 ammonium transporter, Amt family	GO:0009535`chloroplast thylakoid membrane; GO:0016021`integral component of membrane;
TEA020907.1	330.284	-2.15869	0.128276	16.8285	1.51e-63	2.8e-62	10.18	11.04	9.41	45.7	47.6	44.62	-	GO:0010196`nonphotochemical quenching; GO:0016021`integral component of membrane; GO:0009507`chloroplast;
TEA024037.1	122.94	-1.00175	0.189251	5.29324	1.2e-07	4.2e-07	2.16	2.13	2.49	4.34	4.77	4.53	MDIS1-interacting receptor like kinase 2; K04733 interleukin-1 receptor-associated kinase 4 [EC:2.7.11.1]; probable leucine-rich repeat receptor-like protein kinase At1g35710	-
TEA014506.1	6004.76	-1.12601	0.0390809	28.8121	1.51e-182	9.37e-181	130.67	129.35	136.54	284.52	286.53	288.3	Indole-3-acetic acid 7 isoform 1; K14484 auxin-responsive protein IAA; auxin-responsive protein IAA14; auxin-responsive protein IAA14-like	GO:0005634`nucleus; GO:0006355`regulation of transcription, DNA-templated; GO:0009734`auxin-activated signaling pathway;
TEA021751.1	3.26376	-2.21573	0.683043	3.24391	0.00117902	0.00267209	0	0	0	0.38	0.32	0.4	phospholipase D gamma 1; K01115 phospholipase D1/2 [EC:3.1.4.4]; PLDbeta2; phospholipase D beta 2; PLDbeta1; phospholipase D beta 1-like	-
TEA030600.1	35.2329	-5.23778	0.551403	9.49901	2.12e-21	1.52e-20	0	0.02	0	1.33	1.57	1.55	cytochrome P450 78A5-like; K00517	GO:0016705`oxidoreductase activity, acting on paired donors, with incorporation or reduction of molecular oxygen; GO:0020037`heme binding; GO:0005506`iron ion binding; GO:0016021`integral component of membrane; GO:0004497`monooxygenase activity; GO:0055114`oxidation-reduction process;
TEA002334.1	84.7884	-5.61168	0.434868	12.9043	4.26e-38	4.93e-37	0.17	0.12	0.07	12.16	12.22	9.25	transcription factor GTE7; K11721 bromodomain-containing protein 3; transcription factor GTE2; transcription factor GTE7-like	-
TEA000129.1	132.757	-1.46914	0.206373	7.11887	1.09e-12	5.32e-12	2.85	2.62	1.58	7.09	6.44	6.49	calcium uniporter protein 2, mitochondrial; K20858 calcium uniporter protein, mitochondrial; calcium uniporter protein 2, mitochondrial-like	-
TEA001669.1	724.406	-1.53883	0.0877975	17.527	8.92e-69	1.81e-67	7.97	7.1	7.86	21.06	22.85	22.49	-	GO:0016787`hydrolase activity; GO:0016021`integral component of membrane;
TEA014729.1	82.4094	-1.32281	0.260284	5.0822	3.73e-07	1.25e-06	0.88	0.68	0.38	1.7	1.76	1.6	disease resistance protein RPM1-like; K13457 disease resistance protein RPM1; hypothetical protein	-
TEA007490.1	558.844	-1.20139	0.102308	11.7429	7.68e-32	7.61e-31	6.44	6.72	7.93	16.81	16.26	15.19	-	-
TEA016429.1	418.795	-1.87343	0.117312	15.9697	2.08e-57	3.52e-56	9.69	10.84	10.84	37	42.13	35.97	Molybdopterin biosynthesis CNX1 protein / molybdenum cofactor biosynthesis enzyme CNX1 (CNX1) isoform 1; K15376 gephyrin [EC:2.10.1.1 2.7.7.75]; molybdopterin biosynthesis protein CNX1	GO:0009987`cellular process;
TEA010170.1	144.681	-1.71523	0.216508	7.92222	2.33e-15	1.31e-14	1.7	0.86	1.03	4.05	4.47	3.63	Fructose-1,6-bisphosphatase, cytosolic; K03841 fructose-1,6-bisphosphatase I [EC:3.1.3.11]; fructose-1,6-bisphosphatase, cytosolic; fructose-1,6-bisphosphatase, cytosolic-like	-
TEA027372.1	303.481	-1.35628	0.135108	10.0385	1.03e-23	8.1e-23	2.57	2.49	3.06	6.22	6.93	7.6	hypothetical protein; K05760 paxillin	-
TEA022954.1	117.796	-2.49358	0.220886	11.289	1.49e-29	1.38e-28	0.59	0.65	0.49	3.13	3.89	3.13	POPTRDRAFT_201036; hypothetical protein; K05544 tRNA-dihydrouridine synthase 3 [EC:1.3.1.89]; tRNA-dihydrouridine(47) synthase [NAD(P)(+)]-like	GO:0046872`metal ion binding; GO:0002943`tRNA dihydrouridine synthesis; GO:0017150`tRNA dihydrouridine synthase activity; GO:0005829`cytosol; GO:0050660`flavin adenine dinucleotide binding; GO:0055114`oxidation-reduction process;
TEA011511.1	1270.11	-4.15547	0.0982874	42.2788	0	0	2.07	2.15	2.42	41.45	41.35	35.84	beta-glucosidase BoGH3B-like; K05349 beta-glucosidase [EC:3.2.1.21]	GO:0004553`hydrolase activity, hydrolyzing O-glycosyl compounds; GO:0005975`carbohydrate metabolic process;
TEA002791.1	62.6386	-1.10058	0.287931	3.82238	0.000132167	0.000341844	1.17	1.54	1.02	3.72	2.44	2.11	beta-glucosidase 12-like; K01188 beta-glucosidase [EC:3.2.1.21]; beta-glucosidase 12	GO:0004553`hydrolase activity, hydrolyzing O-glycosyl compounds; GO:0008152`metabolic process;
TEA022790.1	6071.13	-1.38608	0.0377185	36.7481	1.25e-295	1.59e-293	303.19	308.1	303.51	785.51	802.52	787.34	60S ribosomal protein L27a-3-like; K02900 large subunit ribosomal protein L27Ae; 60S ribosomal protein L27a-3	GO:0006412`translation; GO:0022625`cytosolic large ribosomal subunit; GO:0003735`structural constituent of ribosome;
TEA000788.1	3035.49	-1.09664	0.048343	22.6845	6.37e-114	2.22e-112	39.69	36.83	37.57	80.06	81.7	80.77	nuclear/nucleolar GTPase 2; K14537 nuclear GTP-binding protein; nuclear/nucleolar GTPase 2-like	-
TEA029185.1	7.62266	-2.41329	0.622067	3.87947	0.000104683	0.000274044	0.1	0.1	0	0.8	0.74	0.96	serine/threonine-protein kinase RUNKEL; K17545 serine/threonine-protein kinase ULK4 [EC:2.7.11.1]	GO:0005524`ATP binding; GO:0009506`plasmodesma; GO:0006468`protein phosphorylation; GO:0000914`phragmoplast assembly; GO:0004697`protein kinase C activity; GO:0008017`microtubule binding; GO:0010342`endosperm cellularization;
TEA006970.1	3.32337	-1.86943	0.682587	2.73875	0.00616731	0.0124101	0	0	0.07	0.56	0.43	0.19	beta-glucosidase 11-like; K01188 beta-glucosidase [EC:3.2.1.21]; hypothetical protein	-
TEA017944.1	25.5242	-1.66694	0.406568	4.10004	4.13e-05	0.000113334	0.18	0.34	0.2	0.68	0.99	0.92	high mobility group B protein 6; K09273 upstream-binding transcription factor; HMG box protein isoform 2; high mobility group B protein 6-like	-
TEA020005.1	7724.4	-1.01657	0.0355751	28.5752	1.36e-179	8.23e-178	61.38	61.23	62.99	123.3	125.56	123.99	puromycin-sensitive aminopeptidase; K01256 aminopeptidase N [EC:3.4.11.2]	GO:0006508`proteolysis; GO:0004177`aminopeptidase activity; GO:0008237`metallopeptidase activity; GO:0008270`zinc ion binding;
TEA019656.1	12.1237	-1.43158	0.531668	2.69262	0.00708931	0.014096	0.51	0.36	0.85	2.88	1.41	1.46	-	-
TEA015802.1	11.2834	-2.16761	0.568025	3.81605	0.000135606	0.000350335	0.03	0.04	0.11	0.23	0.59	0.4	protein DETOXIFICATION 16; K03327 multidrug resistance protein, MATE family	-
TEA030429.1	63.3194	-1.30429	0.273199	4.77413	1.8e-06	5.7e-06	4.5	3.22	3.17	9.62	10.72	7.58	putative HVA22-like protein g; K17338 receptor expression-enhancing protein 1/2/3/4	-
TEA018749.1	82.4582	-1.07874	0.231943	4.65087	3.31e-06	1.02e-05	1.66	1.37	1.28	3.11	2.82	3.34	DNA repair protein RAD51 homolog 3; K10870 RAD51-like protein 2	GO:0005654`nucleoplasm; GO:0010212`response to ionizing radiation; GO:0005524`ATP binding; GO:0003690`double-stranded DNA binding; GO:0042148`strand invasion; GO:0004520`endodeoxyribonuclease activity; GO:0070192`chromosome organization involved in meiosis; GO:0000150`recombinase activity; GO:0003697`single-stranded DNA binding; GO:0007131`reciprocal meiotic recombination; GO:0000794`condensed nu…
TEA032040.1	45.1787	-3.29595	0.393941	8.36663	5.93e-17	3.57e-16	0.05	0.66	0.48	5.78	4.29	4.41	uncharacterized LOC101309317; K02109 F-type H+-transporting ATPase subunit b	-
TEA011354.1	197.973	-1.35683	0.166179	8.16486	3.22e-16	1.88e-15	10.96	8.9	8.87	24.32	28.43	21.6	Serine carboxypeptidase-like 40; K16297 serine carboxypeptidase-like clade II [EC:3.4.16.-]; hypothetical protein; serine carboxypeptidase-like 40	GO:0004180`carboxypeptidase activity;
TEA014131.1	34.6794	-1.07678	0.355498	3.02894	0.00245416	0.00530464	0.35	0.27	0.57	0.76	1.02	0.84	POPTRDRAFT_574576; hypothetical protein; K18812 cyclin D6, plant; putative cyclin-D6-1	-
TEA009333.1	1136.94	-1.46528	0.0774029	18.9305	6.39e-80	1.48e-78	58.76	65.17	69.56	183.11	166.93	180.99	-	-
TEA010125.1	12907.7	-2.38816	0.0394733	60.5007	0	0	61.19	57.11	58.74	299.29	319.68	302.44	probable serine/threonine-protein kinase WNK5; K08867 WNK lysine deficient protein kinase [EC:2.7.11.1]; hypothetical protein	GO:0004674`protein serine/threonine kinase activity; GO:0005829`cytosol; GO:0006468`protein phosphorylation; GO:0035556`intracellular signal transduction; GO:0005488`binding;
TEA007705.1	7.22084	-1.43154	0.609451	2.34891	0.0188286	0.0345081	0.31	0.09	0.05	0.53	0.6	0.7	35G; 14-3-3 protein 1; K06630 14-3-3 protein epsilon; TFT1	GO:0019904`protein domain specific binding;
TEA005687.1	118.012	-1.08996	0.191782	5.68333	1.32e-08	4.96e-08	2.08	2.03	1.95	4.2	4.59	4.25	-	GO:0016787`hydrolase activity; GO:0006629`lipid metabolic process;
TEA021527.1	507.939	-1.40294	0.117367	11.9535	6.23e-33	6.34e-32	20.77	16.94	24.08	55.48	57.08	50.44	AP2/ERF and B3 domain-containing transcription factor RAV1; K09287 RAV-like factor; AP2/ERF and B3 domain-containing transcription factor RAV1-like	-
TEA011383.1	1516.37	-1.02089	0.0750096	13.6101	3.49e-42	4.44e-41	20.94	19.9	18.48	38.1	37.31	44.41	somatic embryogenesis receptor kinase 2; K13418 somatic embryogenesis receptor kinase 1 [EC:2.7.10.1 2.7.11.1]; somatic embryogenesis receptor kinase 2-like	GO:0019199`transmembrane receptor protein kinase activity; GO:0007165`signal transduction; GO:0004674`protein serine/threonine kinase activity; GO:0005524`ATP binding; GO:0006468`protein phosphorylation; GO:0016021`integral component of membrane;
TEA028361.1	56.4512	-2.16655	0.305551	7.09064	1.33e-12	6.49e-12	0.75	0.55	0.32	2.63	2.42	2.9	POPTRDRAFT_662757; cyclin family protein; K18636 microtubule-binding protein TANGLED1; microtubule-binding protein TANGLED; microtubule-binding protein TANGLED-like	GO:0016020`membrane; GO:0015630`microtubule cytoskeleton; GO:0044430`cytoskeletal part;
TEA011690.1	72.2019	-1.41142	0.270795	5.21211	1.87e-07	6.43e-07	0.34	0.45	0.32	0.72	1.25	1.08	indole-3-acetic acid-amido synthetase GH3.6; K14487 auxin responsive GH3 gene family; Auxin-responsive GH3 family protein	-
TEA026936.1	15.3104	-3.21572	0.562306	5.71881	1.07e-08	4.05e-08	0	0.14	0.04	1.1	1.52	0.8	-	-
TEA023838.1	1133.97	-2.79633	0.0783517	35.6895	5.75e-279	6.76e-277	8.4	8.16	8.94	57.48	58.23	60.97	hypothetical protein; K01673 carbonic anhydrase [EC:4.2.1.1]; carbonic anhydrase 2-like; carbonic anhydrase 2	-
TEA016225.1	1002.19	-3.53288	0.103484	34.1393	1.93e-255	1.92e-253	8.91	11.86	9.5	129	115.47	108.51	abscisic acid receptor PYL4; K14496 abscisic acid receptor PYR/PYL family	GO:0080163`regulation of protein serine/threonine phosphatase activity; GO:0010427`abscisic acid binding; GO:0004864`protein phosphatase inhibitor activity; GO:0005634`nucleus; GO:0009738`abscisic acid-activated signaling pathway; GO:0004872`receptor activity; GO:0043086`negative regulation of catalytic activity; GO:0005737`cytoplasm;
TEA004579.1	18.5673	-1.06444	0.452485	2.35243	0.0186513	0.0342157	0.16	0.12	0.18	0.41	0.2	0.44	Eix2; EIX receptor 2; K13466 EIX receptor 1/2; Eix1; EIX receptor 1; Lysyl-tRNA synthetase; K04567 lysyl-tRNA synthetase, class II [EC:6.1.1.6]	-
TEA000204.1	6.77548	-1.52553	0.623751	2.44573	0.0144557	0.0271187	0.09	0.02	0.09	0.47	0.32	0.14	Nbs-lrr resistance protein, putative; K13457 disease resistance protein RPM1; disease resistance protein RPM1-like; disease resistance protein RPM1	-
TEA014936.1	31.3842	-4.49605	0.508803	8.83652	9.87e-19	6.44e-18	0.09	0.2	0.12	6.25	6.49	7.82	probable amino-acid acetyltransferase NAGS1, chloroplastic; K14682 amino-acid N-acetyltransferase [EC:2.3.1.1]; probable amino-acid acetyltransferase NAGS2, chloroplastic	-
TEA017549.1	7065.33	-2.47415	0.0578535	42.7658	0	0	27.4	32.48	31.47	175.74	172.87	156.54	hypothetical protein; K06611 stachyose synthetase [EC:2.4.1.67]; stachyose synthase-like; stachyose synthase	GO:0003824`catalytic activity;
TEA029557.1	118.982	-1.4458	0.219383	6.59029	4.39e-11	1.96e-10	1.48	2.53	1.6	5.66	5.32	4.62	CYN51; peptidyl-prolyl cis-trans isomerase, cyclophilin-type; K05864 peptidyl-prolyl isomerase D [EC:5.2.1.8]; hypothetical protein; K20782 hydroxyproline O-arabinosyltransferase [EC:2.4.2.58]	-
TEA020945.1	61.7703	-2.38738	0.300856	7.93531	2.1e-15	1.18e-14	1.28	0.65	0.63	5.17	4.41	5.11	glucose-6-phosphate isomerase, cytosolic 2B; K01810 glucose-6-phosphate isomerase [EC:5.3.1.9]; glucose-6-phosphate isomerase, cytosolic; glucose-6-phosphate isomerase	-
TEA025123.1	3508.42	-1.31738	0.0590206	22.3207	2.33e-110	7.84e-109	32.26	32.64	32.29	83.78	84.95	72.18	-	-
TEA014615.1	6851.31	-1.2835	0.0431805	29.7241	3.75e-194	2.51e-192	78.28	77.41	77.37	192.77	193.77	177.25	cystathionine gamma-synthase 1, chloroplastic; K01739 cystathionine gamma-synthase [EC:2.5.1.48]; cystathionine gamma-synthase 1, chloroplastic-like	GO:0016740`transferase activity; GO:0030170`pyridoxal phosphate binding;
TEA016204.1	34.2681	-1.33935	0.35511	3.77166	0.000162168	0.000415099	0.31	0.45	0.22	0.99	0.79	0.88	Di-glucose binding protein with Kinesin motor domain; K10406 kinesin family member C2/C3; receptor-like protein 12; K19613 leucine-rich repeat protein SHOC2	-
TEA018482.1	21.0902	-4.30074	0.562869	7.64075	2.16e-14	1.16e-13	0.03	0	0.04	1.59	1.49	1.44	-	-
TEA024162.1	1819.93	-5.42643	0.439717	12.3407	5.47e-35	5.89e-34	2.57	2.51	0.72	134.94	148.5	133.03	beta-hexosaminidase 3; K12373 hexosaminidase [EC:3.2.1.52]	GO:0004563`beta-N-acetylhexosaminidase activity; GO:0009505`plant-type cell wall; GO:0005975`carbohydrate metabolic process; GO:0005886`plasma membrane;
TEA025515.1	723.857	-1.07366	0.0840706	12.7709	2.38e-37	2.71e-36	9.33	9.75	10.3	20.18	20.19	21.1	hypothetical protein; K14684 solute carrier family 25 (mitochondrial phosphate transporter), member 23/24/25/41	-
TEA029084.1	174.145	-3.15081	0.193937	16.2466	2.36e-59	4.12e-58	1.37	1.48	1.13	12.07	11.89	12.93	CBL06; calcineurin B-like protein 06; K06268 serine/threonine-protein phosphatase 2B regulatory subunit; calcineurin B-like protein 9; calcineurin B-like protein 10	GO:0005509`calcium ion binding; GO:0016021`integral component of membrane;
TEA009423.1	19376.1	-4.56376	0.0437494	104.316	0	0	22.62	23.29	22.07	554.32	542.8	504.87	linoleate 13S-lipoxygenase 2-1, chloroplastic; K00454 lipoxygenase [EC:1.13.11.12]; hypothetical protein; linoleate 13S-lipoxygenase 2-1, chloroplastic-like	GO:0016702`oxidoreductase activity, acting on single donors with incorporation of molecular oxygen, incorporation of two atoms of oxygen; GO:0046872`metal ion binding; GO:0006633`fatty acid biosynthetic process; GO:0055114`oxidation-reduction process; GO:0031408`oxylipin biosynthetic process;
TEA032382.1	2793.9	-1.8779	0.0584119	32.1492	9.06e-227	7.81e-225	43.53	42.43	41	164.46	156.21	144.02	cytochrome P450 CYP736A12; K20562 biphenyl-4-hydroxylase; Cytochrome P450 superfamily protein; cytochrome P450 CYP736A12-like	GO:0016020`membrane; GO:0046872`metal ion binding; GO:0016491`oxidoreductase activity;
TEA032819.1	138.906	-1.1337	0.187161	6.05734	1.38e-09	5.59e-09	2.31	2.09	2.99	5.54	5.32	5.43	Lj6g3v1055580.1; -; K13429 chitin elicitor receptor kinase 1; Chitin elicitor receptor kinase 1, RLK1 isoform 1; chitin elicitor receptor kinase 1	GO:0004674`protein serine/threonine kinase activity; GO:0005524`ATP binding; GO:0004715`non-membrane spanning protein tyrosine kinase activity; GO:0016021`integral component of membrane; GO:0018108`peptidyl-tyrosine phosphorylation;
TEA022643.1	25.4795	-2.16395	0.441766	4.8984	9.66e-07	3.13e-06	0.13	0.12	0.16	0.52	0.51	1.18	dnaJ homolog subfamily B member 6-like; K09511 DnaJ homolog subfamily B member 5; hypothetical protein; K09518 DnaJ homolog subfamily B member 12; dnaJ homolog subfamily B member 14-like	-
TEA032607.1	358.135	-1.73596	0.127215	13.6459	2.14e-42	2.73e-41	5.04	4.12	3.79	14.97	13.63	14.82	thaumatin-like protein 1; K04733 interleukin-1 receptor-associated kinase 4 [EC:2.7.11.1]; pathogenesis-related protein 5-like; POPTRDRAFT_196537; hypothetical protein	-
TEA028381.1	42.8389	-1.10562	0.327778	3.37309	0.000743296	0.00173294	0.28	0.26	0.47	0.65	0.68	0.92	proline-rich receptor-like protein kinase PERK3; K04733 interleukin-1 receptor-associated kinase 4 [EC:2.7.11.1]; adenine nucleotide alpha hydrolase-like domain kinase; pto-interacting protein 1-like	GO:0016310`phosphorylation; GO:0016301`kinase activity;
TEA031742.1	14.6309	-2.65795	0.53276	4.98902	6.07e-07	2e-06	0.09	0.1	0.03	0.55	0.69	0.95	probable receptor-like protein kinase At1g11050; K04733 interleukin-1 receptor-associated kinase 4 [EC:2.7.11.1]	GO:0016310`phosphorylation; GO:0004674`protein serine/threonine kinase activity; GO:0000166`nucleotide binding; GO:0005886`plasma membrane;
TEA033258.1	12.9531	-4.02661	0.635471	6.33643	2.35e-10	1e-09	0	0	0	0.48	1.06	0.41	-	-
TEA017468.1	113.513	-3.46969	0.250085	13.8741	9.1e-44	1.2e-42	0.55	0.37	0.36	4.98	5.44	5.09	hypothetical protein; K13420 LRR receptor-like serine/threonine-protein kinase FLS2 [EC:2.7.11.1]; putative receptor-like protein kinase At3g47110	GO:0016740`transferase activity;
TEA023291.1	747.047	-2.91275	0.0939861	30.9913	7.07e-211	5.37e-209	3.33	3.18	3.4	25.12	25.06	24.58	homeobox-leucine zipper protein HAT4; K09338 homeobox-leucine zipper protein; homeobox-leucine zipper protein HAT4-like; Homeobox-leucine zipper protein 4 / HD-ZIP protein	GO:0045892`negative regulation of transcription, DNA-templated; GO:0009826`unidimensional cell growth; GO:0009733`response to auxin; GO:0005634`nucleus; GO:0010016`shoot system morphogenesis; GO:0048364`root development; GO:0042803`protein homodimerization activity; GO:0008283`cell proliferation; GO:0043565`sequence-specific DNA binding; GO:0003700`sequence-specific DNA binding transcription fact…
TEA027080.1	819.442	-2.04259	0.0844674	24.182	3.44e-129	1.38e-127	5.17	5.74	5.44	22.64	21.58	22.97	hypothetical protein; K04733 interleukin-1 receptor-associated kinase 4 [EC:2.7.11.1]; nuclear RNA-binding-like protein; K13199 plasminogen activator inhibitor 1 RNA-binding protein; hevamine-A-like; K01183 chitinase [EC:3.2.1.14]	GO:0008236`serine-type peptidase activity;
TEA008811.1	829.235	-1.0971	0.0779364	14.0768	5.27e-45	7.1e-44	19.16	19.51	19.2	41.51	39.61	42.06	hypothetical protein; K04079 molecular chaperone HtpG; F-box protein At4g22390-like; K15030 translation initiation factor 3 subunit M	-
TEA016201.1	253.216	-4.27063	0.198828	21.479	2.45e-102	7.49e-101	0.93	0.68	0.87	15.67	17	18.13	pre-mRNA-splicing factor syf2; K12868 pre-mRNA-splicing factor SYF2	-
TEA024939.1	178.698	-1.33529	0.167666	7.96398	1.67e-15	9.4e-15	2.1	2.58	2.08	5.18	6.24	5.76	cyclic dof factor 1-like; K16222 Dof zinc finger protein DOF5.5	GO:0006355`regulation of transcription, DNA-templated; GO:0044212`transcription regulatory region DNA binding;
TEA030791.1	7645.3	-1.45003	0.0363495	39.8913	0	0	41.79	41.11	42.19	113.8	114.37	111.28	hypothetical protein; K00696 sucrose-phosphate synthase [EC:2.4.1.14]; probable sucrose-phosphate synthase 3; probable sucrose-phosphate synthase 2	-
TEA022102.1	180.079	-4.61646	0.248152	18.6033	3.02e-77	6.78e-76	0.67	0.41	0.53	14.56	15.22	14.41	-	-
TEA032183.1	55.7592	-3.85424	0.36581	10.5362	5.88e-26	4.94e-25	0.08	0.16	0.21	2.67	2.49	2.86	vacuolar amino acid transporter 1; K15015 solute carrier family 32 (vesicular inhibitory amino acid transporter)	GO:0016021`integral component of membrane;
TEA012742.1	10210.3	-2.06738	0.0414802	49.8402	0	0	47.64	49.57	53.26	209.85	209.85	206.72	beta-amyrin synthase-like; K15813 beta-amyrin synthase [EC:5.4.99.39]; beta-amyrin synthase	GO:0042300`beta-amyrin synthase activity; GO:0019745`pentacyclic triterpenoid biosynthetic process;
TEA004351.1	7.24054	-1.71829	0.630828	2.72386	0.00645234	0.0129373	0.03	0.11	0.07	0.32	0.73	0.13	ethylene-responsive transcription factor 1B-like; K14516 ethylene-responsive transcription factor 1	-
TEA021512.1	151.987	-4.74838	0.281235	16.884	5.9e-64	1.1e-62	0.19	0.13	0.21	5.49	6.21	4.78	isoflavone 2'-hydroxylase-like; K00517; cytochrome P450 81D11-like; cytochrome P450 81E8; K13260 isoflavone 2'-hydroxylase [EC:1.14.13.89]	GO:0046872`metal ion binding; GO:0016491`oxidoreductase activity;
TEA001239.1	352.162	-2.1726	0.133729	16.2463	2.37e-59	4.14e-58	4.1	2.9	3.67	16.92	16.24	15.31	soyasaponin III rhamnosyltransferase-like; K18823 soyasaponin III rhamnosyltransferase [EC:2.4.1.273]; GmSGT3, Gma.55603; UDP-glycosyltransferase 91A1-like	GO:0016758`transferase activity, transferring hexosyl groups;
TEA032586.1	56.8275	-2.95934	0.323498	9.14793	5.8e-20	3.97e-19	0.23	0.23	0.36	2.4	2.02	2.77	uncharacterized LOC100263178; K17985 activating molecule in BECN1-regulated autophagy protein 1; hypothetical protein; uncharacterized LOC103323811	-
TEA033217.1	7.40712	-2.69528	0.647091	4.16524	3.11e-05	8.65e-05	0.06	0	0.07	0.94	0.4	1.62	-	-
TEA010013.1	46.5431	-3.6497	0.395303	9.23267	2.64e-20	1.83e-19	0.2	0.05	0.04	1.8	1.64	1.54	protein NRT1/ PTR FAMILY 4.6-like; K14638 solute carrier family 15 (peptide/histidine transporter), member 3/4; hypothetical protein	GO:0006810`transport; GO:0016021`integral component of membrane; GO:0005215`transporter activity;
TEA009807.1	22.6678	-2.52241	0.445493	5.66207	1.5e-08	5.59e-08	0.55	0.29	0.51	3.53	2.84	3.54	30S ribosomal protein S31; K19033 RPS31; 30S ribosomal protein S31, mitochondrial	-
TEA031520.1	177.586	-2.31245	0.178853	12.9293	3.07e-38	3.58e-37	3	3.02	3.45	17.44	13.95	16.46	calmodulin; K13448 calcium-binding protein CML; calmodulin-like; K02183 calmodulin	GO:0032440`2-alkenal reductase [NAD(P)] activity; GO:0005509`calcium ion binding; GO:0055114`oxidation-reduction process;
TEA021736.1	13.2572	-4.14612	0.627968	6.60243	4.04e-11	1.81e-10	0	0	0	0.6	0.43	0.54	CYP94C1; cytochrome P450, family 94, subfamily C, polypeptide 1; K20624 12-hydroxyjasmonoyl-L-isoleucine oxidase / fatty acid hydroxylase [EC:1.14.-.-]; hypothetical protein	GO:0016705`oxidoreductase activity, acting on paired donors, with incorporation or reduction of molecular oxygen; GO:0020037`heme binding; GO:0005506`iron ion binding; GO:0016021`integral component of membrane; GO:0004497`monooxygenase activity; GO:0055114`oxidation-reduction process;
TEA028404.1	501.219	-1.56392	0.104552	14.9583	1.37e-50	2.06e-49	6.36	7.1	6.55	20.61	18.17	20.32	filaggrin-like; K12472 epidermal growth factor receptor substrate 15; hypothetical protein; K06699 proteasome activator subunit 4	-
TEA021154.1	120.141	-1.63266	0.216096	7.55525	4.18e-14	2.2e-13	2.23	1.7	1.64	7.24	5.42	5.06	-	-
TEA016858.1	1.85797	-1.49422	0.660892	2.26092	0.0237644	0.0426182	0	0	0	0.03	0.09	0.03	uncharacterized protein At4g38062-like; K20283 golgin subfamily A member 4; hypothetical protein	-
TEA006034.1	1705.95	-2.10263	0.0628916	33.4326	4.61e-245	4.42e-243	9.22	8.35	8.96	36.9	38.59	38	hypothetical protein; K16815 calcium-independent phospholipase A2-gamma	-
TEA027930.1	33.4598	-5.38932	0.577584	9.33079	1.05e-20	7.37e-20	0	0	0	5.57	8.56	6.18	-	GO:0005432`calcium:sodium antiporter activity; GO:0035725`sodium ion transmembrane transport; GO:0005509`calcium ion binding; GO:0016021`integral component of membrane; GO:0055074`calcium ion homeostasis;
TEA033577.1	12.5791	-2.74965	0.580682	4.7352	2.19e-06	6.85e-06	0.01	0.06	0	0.2	0.47	0.29	G-type lectin S-receptor-like serine/threonine-protein kinase B120; K04733 interleukin-1 receptor-associated kinase 4 [EC:2.7.11.1]; G-type lectin S-receptor-like serine/threonine-protein kinase At4g27290; hypothetical protein	GO:0016020`membrane; GO:0016310`phosphorylation; GO:0004672`protein kinase activity; GO:0005488`binding;
TEA007810.1	176.256	-1.30816	0.163483	8.00186	1.23e-15	6.96e-15	1.5	1.74	1.5	3.98	3.68	4.15	casein kinase II subunit alpha-like; K03097 casein kinase II subunit alpha [EC:2.7.11.1]	-
TEA024388.1	39.0954	-1.3728	0.347365	3.95203	7.75e-05	0.000206064	1.39	0.66	0.68	2.32	2.86	2.41	Lj0g3v0158079.1; -; K02147 V-type H+-transporting ATPase subunit B; V-type proton ATPase subunit B 2-like; V-type proton ATPase subunit B2-like	GO:0046034`ATP metabolic process; GO:0015991`ATP hydrolysis coupled proton transport; GO:0016820`hydrolase activity, acting on acid anhydrides, catalyzing transmembrane movement of substances; GO:0005524`ATP binding; GO:0033180`proton-transporting V-type ATPase, V1 domain;
TEA011768.1	3098.97	-1.33334	0.0586724	22.7252	2.53e-114	8.86e-113	73.85	70.18	73.77	197.69	178.66	169.4	-	GO:0009535`chloroplast thylakoid membrane; GO:0009543`chloroplast thylakoid lumen;
TEA028415.1	685.599	-1.91685	0.0928077	20.654	8.98e-95	2.52e-93	4.04	4.85	4.7	16.88	17.17	17.12	F-box/LRR-repeat protein 3; K10268 F-box and leucine-rich repeat protein 2/20; F-box family protein	GO:0016874`ligase activity;
TEA010736.1	38.5387	-1.29189	0.326649	3.95498	7.65e-05	0.000203617	1.32	1.39	1.57	3.55	4.22	3.22	-	-
TEA033064.1	1454.89	-1.61436	0.0739371	21.8342	1.1e-105	3.5e-104	15.75	15.88	17.58	53.44	50.59	45.85	propable 16S pseudouridylate synthase (ISS); K06182 23S rRNA pseudouridine2604 synthase [EC:5.4.99.21]; RSU; pseudouridylate synthase; RNA pseudouridine synthase family protein	-
TEA024779.1	753.636	-1.0494	0.260885	4.02247	5.76e-05	0.000155522	11.88	13.32	13.48	31.37	17.99	32.41	sugar porter (SP) family MFS transporter; K08150 MFS transporter, SP family, solute carrier family 2 (myo-inositol transporter), member 13; hypothetical protein; inositol transporter 1	-
TEA006776.1	417.025	-4.44084	0.164703	26.9628	4.04e-160	2.09e-158	1.32	1.72	1.27	33.15	34.69	29.89	40S ribosomal protein S4-3-like; K02987 small subunit ribosomal protein S4e; 40S ribosomal protein S4; 40S ribosomal protein S4-1	GO:0005840`ribosome; GO:0006412`translation; GO:0003735`structural constituent of ribosome; GO:0019843`rRNA binding;
TEA027143.1	4.97439	-2.04444	0.676406	3.0225	0.00250697	0.00541056	0.04	0	0	0.03	0.38	0.31	LOB domain-containing protein 16; K13944; POPTRDRAFT_559669; LOB domain protein 16	-
TEA024768.1	40.8509	-1.6881	0.323948	5.21102	1.88e-07	6.47e-07	0.8	0.89	0.73	3.11	2.66	2.59	hypothetical protein; K17744 L-galactose dehydrogenase [EC:1.1.1.316]	-
TEA003460.1	1365.56	-1.98299	0.0694873	28.5374	4.03e-179	2.4e-177	15.58	13.43	14.55	56.96	57.04	57.61	LOB domain-containing protein 16; K13944	-
TEA021790.1	11967.5	-1.06397	0.0378841	28.0848	1.5e-173	8.52e-172	158.56	158.37	164.2	338.07	341.91	319.01	carbonic anhydrase 2-like; K01673 carbonic anhydrase [EC:4.2.1.1]; carbonic anhydrase 2	GO:0015976`carbon utilization; GO:0004089`carbonate dehydratase activity; GO:0008270`zinc ion binding;
TEA008300.1	4.15	-2.52967	0.681216	3.71347	0.000204436	0.000515653	0	0	0	0.48	0.42	0.62	-	-
TEA012682.1	5697.93	-1.82457	0.0412606	44.2206	0	0	55.6	57.77	57.25	203.78	202.09	194.71	endoplasmic reticulum-Golgi intermediate compartment protein 3; K20367 endoplasmic reticulum-Golgi intermediate compartment protein 3; endoplasmic reticulum-Golgi intermediate compartment protein 3-like	GO:0016020`membrane;
TEA002097.1	870.56	-2.65511	0.0850429	31.2209	5.55e-214	4.33e-212	2.96	2.8	2.85	18.34	17.87	18.08	-	-
TEA030983.1	69.0359	-1.14301	0.249661	4.57827	4.69e-06	1.43e-05	0.9	0.7	0.77	1.67	1.79	1.89	A/G-specific adenine DNA glycosylase; K03575 A/G-specific adenine glycosylase [EC:3.2.2.-]	GO:0006281`DNA repair; GO:0016787`hydrolase activity; GO:0005488`binding;
TEA028968.1	1343.18	-1.99398	0.0850339	23.4492	1.35e-121	5.04e-120	16.16	18.44	19.1	79.86	66.87	66.47	MSRA, E4; peptide methionine sulfoxide reductase; K07304 peptide-methionine (S)-S-oxide reductase [EC:1.8.4.11]; peptide methionine sulfoxide reductase-like	GO:0006979`response to oxidative stress; GO:0008113`peptide-methionine (S)-S-oxide reductase activity; GO:0030091`protein repair; GO:0055114`oxidation-reduction process;
TEA005971.1	90.3748	-1.06196	0.224203	4.73661	2.17e-06	6.81e-06	3.63	3.26	2.6	7.1	6.11	6.94	tyrosine/DOPA decarboxylase; K01592 tyrosine decarboxylase [EC:4.1.1.25]	-
TEA007704.1	178.466	-1.04431	0.163817	6.37485	1.83e-10	7.85e-10	4.87	4.2	4.75	10.17	10	8.46	filaggrin-like; K12472 epidermal growth factor receptor substrate 15; hypothetical protein; K06699 proteasome activator subunit 4	-
TEA012764.1	160.804	-1.13054	0.190114	5.94664	2.74e-09	1.08e-08	1.98	1.79	1.38	3.47	3.31	4.64	heat stress transcription factor B-2b; K09419 heat shock transcription factor, other eukaryote; hypothetical protein	-
TEA019912.1	12.841	-1.4198	0.53716	2.64316	0.00821369	0.0161459	0.17	0.05	0.05	0.45	0.28	0.19	AT3g52840/F8J2_10; K12309 beta-galactosidase [EC:3.2.1.23]; BGAL2; beta-galactosidase 2	GO:0004565`beta-galactosidase activity; GO:0005618`cell wall; GO:0005975`carbohydrate metabolic process; GO:0005773`vacuole;
TEA029484.1	98.351	-2.24803	0.235874	9.53065	1.56e-21	1.13e-20	0.55	0.73	0.7	3.42	2.73	3.63	thaumatin-like protein 1; K04733 interleukin-1 receptor-associated kinase 4 [EC:2.7.11.1]; pathogenesis-related protein 5-like; POPTRDRAFT_196537; hypothetical protein	-
TEA018918.1	4.18614	-2.54051	0.68106	3.73022	0.000191312	0.000484407	0	0	0	0.33	0.22	0.26	inositol-pentakisphosphate 2-kinase; K10572 inositol-pentakisphosphate 2-kinase [EC:2.7.1.158]; inositol-pentakisphosphate 2-kinase-like; Lj1g3v2127260.1; -	-
TEA020986.1	24.7695	-3.20871	0.484262	6.62597	3.45e-11	1.55e-10	0.08	0.03	0.05	0.45	1.08	0.81	cytokinin dehydrogenase 5; K00279 cytokinin dehydrogenase [EC:1.5.99.12]; POPTRDRAFT_754101; cytokinin oxidase 6 family protein; POPTRDRAFT_761417; hypothetical protein	GO:0016614`oxidoreductase activity, acting on CH-OH group of donors; GO:0019139`cytokinin dehydrogenase activity; GO:0009690`cytokinin metabolic process; GO:0050660`flavin adenine dinucleotide binding; GO:0055114`oxidation-reduction process;
TEA008861.1	175.03	-1.7738	0.190755	9.29882	1.42e-20	9.92e-20	4.34	6.99	4.76	21.51	17.82	16.78	POPTRDRAFT_555085; hypothetical protein; K01025; cytosolic sulfotransferase 15-like	GO:0008146`sulfotransferase activity;
TEA007591.1	790.383	-1.40414	0.087416	16.0627	4.66e-58	7.94e-57	17.47	14.62	17.23	43.37	44.6	42.09	probable ribose-5-phosphate isomerase 4, chloroplastic; K01807 ribose 5-phosphate isomerase A [EC:5.3.1.6]; Lj6g3v1588720.1; -	GO:0009052`pentose-phosphate shunt, non-oxidative branch; GO:0004751`ribose-5-phosphate isomerase activity;
TEA033879.1	7.95882	-1.54468	0.592352	2.6077	0.00911528	0.0177691	0.18	0.09	0.22	0.53	0.97	0.54	-	-
TEA004003.1	552.777	-1.78802	0.0967482	18.4811	2.93e-76	6.53e-75	15.23	15.59	14.53	51.06	52.48	53.04	-	-
TEA015628.1	3425.96	-2.1706	0.0482519	44.9847	0	0	28.49	28.15	28.73	131.21	124.04	126.92	-	-
TEA006980.1	1024.58	-3.32958	0.461747	7.21084	5.56e-13	2.76e-12	8.6	11.51	10.15	169.76	202.48	57.7	calmodulin-like protein 3; K13448 calcium-binding protein CML; calmodulin-like protein 5	-
TEA015950.1	1950.99	-1.36862	0.0617301	22.1711	6.53e-109	2.17e-107	15.45	16.08	17.28	43.51	41.9	39.82	-	GO:0005524`ATP binding; GO:0009507`chloroplast;
TEA016434.1	235.26	-2.94935	0.164864	17.8896	1.42e-71	2.98e-70	2.93	3.62	2.9	26.08	23.75	25.04	abscisic acid receptor PYL4; K14496 abscisic acid receptor PYR/PYL family	GO:0080163`regulation of protein serine/threonine phosphatase activity; GO:0010427`abscisic acid binding; GO:0004864`protein phosphatase inhibitor activity; GO:0005634`nucleus; GO:0009738`abscisic acid-activated signaling pathway; GO:0004872`receptor activity; GO:0043086`negative regulation of catalytic activity; GO:0005737`cytoplasm;
TEA011655.1	7.69186	-1.73474	0.601276	2.8851	0.00391292	0.00816636	0.07	0.08	0.19	0.66	0.67	0.41	trans-resveratrol di-O-methyltransferase; K13262 isoflavone-7-O-methyltransferase [EC:2.1.1.150]; OMT2.1, romt; O-methyltransferase; K16040 trans-resveratrol di-O-methyltransferase [EC:2.1.1.240]; iomt2; isoflavone 7-O-methyltransferase-like	GO:0008171`O-methyltransferase activity; GO:0032259`methylation; GO:0046983`protein dimerization activity;
TEA012313.1	312.395	-5.42449	0.235716	23.0128	3.47e-117	1.25e-115	0.12	0.09	0.08	4.27	5.23	4.96	hypothetical protein; K13459 disease resistance protein RPS2; probable disease resistance protein At4g27220	-
TEA028972.1	368.862	-1.42515	0.129064	11.0423	2.39e-28	2.15e-27	3.62	4.57	4.23	10.36	10.34	12.65	-	-
TEA013438.1	119.169	-1.22857	0.207915	5.90901	3.44e-09	1.35e-08	2.03	2.24	1.73	4.74	5.63	3.92	abscisate beta-glucosyltransferase-like; K14595 abscisate beta-glucosyltransferase [EC:2.4.1.263]; abscisate beta-glucosyltransferase	-
TEA013078.1	3265.65	-1.10502	0.0501612	22.0294	1.5e-107	4.89e-106	27.11	25.83	26.58	59.69	54.98	55.32	Gibberellin 3-beta hydroxylase, putative; K04124 gibberellin 3-beta-dioxygenase [EC:1.14.11.15]; 1-aminocyclopropane-1-carboxylate oxidase 1-like; K05933 aminocyclopropanecarboxylate oxidase [EC:1.14.17.4]	GO:0046872`metal ion binding; GO:0055114`oxidation-reduction process; GO:0051213`dioxygenase activity;
TEA002102.1	30806.4	-2.44626	0.0316855	77.2044	0	0	191.93	190.93	194.54	1040.47	1068.51	1017.47	nuclear transcription factor Y protein; K08066 nuclear transcription factor Y, gamma; Nuclear transcription factor Y subunit C-9 isoform 1; nuclear transcription factor Y subunit C-3-like	-
TEA017787.1	1883.43	-2.21278	0.0670657	32.9942	9.85e-239	9.1e-237	13.03	11.72	11.92	54.57	60.61	54.37	cytochrome P450 CYP72A219-like; K07428 cytochrome P450 family 4 subfamily X [EC:1.14.14.1]	GO:0016020`membrane; GO:0046872`metal ion binding; GO:0016491`oxidoreductase activity;
TEA002439.1	2150.08	-1.7181	0.0572786	29.9956	1.12e-197	7.75e-196	20.58	22.18	20.49	70.14	70.27	66.7	POPTRDRAFT_217377; hypothetical protein; K14652 3,4-dihydroxy 2-butanone 4-phosphate synthase / GTP cyclohydrolase II [EC:4.1.99.12 3.5.4.25]; bifunctional riboflavin biosynthesis protein RIBA 1, chloroplastic; GTP cyclohydrolase II isoform 1	GO:0008686`3,4-dihydroxy-2-butanone-4-phosphate synthase activity; GO:0016310`phosphorylation; GO:0016301`kinase activity; GO:0003935`GTP cyclohydrolase II activity; GO:0009231`riboflavin biosynthetic process; GO:0009507`chloroplast;
TEA008219.1	2213.77	-1.12251	0.065762	17.0692	2.51e-65	4.8e-64	27.06	27.95	31.58	65.03	64.03	58.26	pus4; tRNA pseudouridine synthase mitochondrial precursor; K01855 tRNA pseudouridine38/39 synthase [EC:5.4.99.45]; DNA-directed RNA polymerase IV subunit 1; K16250 DNA-directed RNA polymerase IV subunit 1 [EC:2.7.7.6]; hypothetical protein	-
TEA016756.1	614.442	-1.64373	0.105901	15.5215	2.48e-54	3.98e-53	5.37	6.51	5.78	19.69	19.21	16.26	-	GO:0055085`transmembrane transport; GO:0016021`integral component of membrane;
TEA003013.1	100.393	-1.53284	0.214239	7.15483	8.38e-13	4.12e-12	2.1	2.28	1.81	5.75	6.46	6.12	rust resistance kinase Lr10-like; K04733 interleukin-1 receptor-associated kinase 4 [EC:2.7.11.1]	-
TEA012854.1	611.687	-1.35203	0.102945	13.1336	2.11e-39	2.53e-38	21.32	20.57	20.98	53.71	59.76	46.84	argininosuccinate synthase, chloroplastic; K01940 argininosuccinate synthase [EC:6.3.4.5]; hypothetical protein; Arginosuccinate synthase family isoform 1	-
TEA021940.1	40.5214	-1.3738	0.337778	4.06715	4.76e-05	0.000129739	1.49	1.16	1.07	3.36	4.48	2.46	quinolinate synthase, chloroplastic-like; K03517 quinolinate synthase [EC:2.5.1.72]; quinolinate synthase, chloroplastic; hypothetical protein	GO:0044763`single-organism cellular process; GO:0044237`cellular metabolic process; GO:0044710`single-organism metabolic process;
TEA017022.1	35.0154	-1.01041	0.347287	2.90944	0.00362072	0.00759358	0.47	0.61	0.66	1.59	1.06	1.02	-	-
TEA012033.1	11.3341	-2.92835	0.599331	4.88602	1.03e-06	3.32e-06	0.03	0	0.01	0.16	0.43	0.31	hypothetical protein; K04733 interleukin-1 receptor-associated kinase 4 [EC:2.7.11.1]; probable LRR receptor-like serine/threonine-protein kinase At1g07650; probable leucine-rich repeat receptor-like serine/threonine-protein kinase At3g14840	-
TEA024411.1	1872.7	-1.86755	0.0612139	30.5086	2e-204	1.48e-202	15.48	16.1	14.84	57.98	53.53	57.17	LETM1 and EF-hand domain-containing protein 1, mitochondrial; K17800 LETM1 and EF-hand domain-containing protein 1, mitochondrial; BT2; BTB and TAZ domain protein 2; K00517; BTB/POZ and TAZ domain-containing protein 2	GO:0005634`nucleus; GO:0006355`regulation of transcription, DNA-templated; GO:0004402`histone acetyltransferase activity; GO:0008270`zinc ion binding; GO:0003712`transcription cofactor activity; GO:0016573`histone acetylation;
TEA020854.1	85.6541	-1.22494	0.239351	5.11774	3.09e-07	1.04e-06	2.58	1.52	2.18	4.64	5.06	5.3	hypothetical protein; K01738 cysteine synthase A [EC:2.5.1.47]; O-acetylserine lyase B isoform 1; cysteine synthase, chloroplastic/chromoplastic-like	GO:0005507`copper ion binding; GO:0055114`oxidation-reduction process; GO:0016491`oxidoreductase activity;
TEA014156.1	89.0502	-1.2309	0.223995	5.4952	3.9e-08	1.41e-07	3.54	2.95	2.98	7.34	6.99	8.3	ethylene-responsive transcription factor 1B-like; K14516 ethylene-responsive transcription factor 1; ethylene-responsive transcription factor 1B	GO:0003677`DNA binding; GO:0005634`nucleus; GO:0006355`regulation of transcription, DNA-templated; GO:0003700`sequence-specific DNA binding transcription factor activity;
TEA004693.1	107.76	-1.97878	0.215343	9.18894	3.97e-20	2.73e-19	0.95	0.88	0.97	4.18	3.35	3.83	Phenylalanyl-tRNA synthetase class IIc family protein; K01889 phenylalanyl-tRNA synthetase alpha chain [EC:6.1.1.20]; F-box and associated interaction domain protein; K11649 SWI/SNF related-matrix-associated actin-dependent regulator of chromatin subfamily C; uncharacterized LOC103856145; K15030 translation initiation factor 3 subunit M	-
TEA029496.1	44.1253	-1.33198	0.307889	4.32619	1.52e-05	4.37e-05	1.08	1.21	0.85	2.86	2.82	2.64	cyclin-dependent kinase inhibitor 4-like; K06624 cyclin-dependent kinase inhibitor 1B	-
TEA033542.1	63.1228	-2.88235	0.306216	9.41278	4.83e-21	3.44e-20	1.44	0.9	1.9	11.1	12.71	10.59	small heat shock protein, chloroplastic; K13993 HSP20 family protein; Small heat shock protein isoform 1	-
TEA015521.1	115.389	-1.20673	0.228701	5.27647	1.32e-07	4.59e-07	1.98	3.78	2.19	6.13	6.64	5.95	vegetative storage protein 2-like; K20728 vegetative storage protein 2; Os03g0332533; Similar to Plant acid phosphatase family protein, expressed.; K02866 large subunit ribosomal protein L10e; acid phosphatase 1	GO:0003993`acid phosphatase activity; GO:0016311`dephosphorylation;
TEA026600.1	23.22	-4.65328	0.574958	8.09325	5.81e-16	3.35e-15	0	0	0.06	2.91	2.24	2.82	LOB domain-containing protein 16-like; K13944; LOB domain-containing protein 16	-
TEA012973.1	11.2035	-3.88599	0.639441	6.07717	1.22e-09	4.96e-09	0	0	0	1.94	1.32	1.04	-	-
TEA015566.1	35.3572	-1.4769	0.378724	3.89967	9.63e-05	0.000253242	0.22	0.42	0.12	0.73	0.91	0.68	putative disease resistance RPP13-like protein 1; K19613 leucine-rich repeat protein SHOC2; putative disease resistance protein At3g14460	-
TEA005770.1	2250.06	-1.26993	0.0596073	21.305	1.02e-100	3.08e-99	38.12	38.96	41.58	90.16	93.07	100.99	-	-
TEA000598.1	10637.8	-1.36813	0.0417202	32.7929	7.42e-236	6.74e-234	245.51	244.48	231.72	648.1	612.11	591.32	glutathione S-transferase T1; K00799 glutathione S-transferase [EC:2.5.1.18]	-
TEA014972.1	21.2328	-2.18861	0.443729	4.9323	8.13e-07	2.65e-06	0.31	0.33	0.59	2.12	2.3	2.37	probable 2-oxoacid dependent dioxygenase; K13525 transitional endoplasmic reticulum ATPase; bx6; benzoxazin 6; K13229 2,4-dihydroxy-1,4-benzoxazin-3-one-glucoside dioxygenase [EC:1.14.20.2]; feruloyl CoA ortho-hydroxylase 1-like; K06892 feruloyl-CoA ortho-hydroxylase [EC:1.14.11.-]	GO:0016491`oxidoreductase activity;
TEA019280.1	13.6066	-2.60308	0.554446	4.69492	2.67e-06	8.29e-06	0.22	0.16	0.28	3.42	2.05	1.19	-	GO:0005739`mitochondrion;
TEA017518.1	27.4301	-4.12041	0.511826	8.05041	8.25e-16	4.73e-15	0.16	0	0.05	3.23	2.3	2.15	-	GO:0006952`defense response; GO:0009607`response to biotic stimulus;
TEA010077.1	1315.9	-1.69929	0.0675065	25.1722	8.07e-140	3.55e-138	16.07	15.17	15.47	49.95	48.66	52.41	-	GO:0016020`membrane;
TEA026432.1	25.7516	-2.15159	0.411001	5.235	1.65e-07	5.71e-07	0.27	0.37	0.53	1.87	1.96	2.17	BRCA1-associated RING domain protein 1-like; K10683 BRCA1-associated RING domain protein 1; BRCA1-associated RING domain protein 1	-
TEA009514.1	5372.56	-1.02504	0.0517205	19.8188	2.05e-87	5.18e-86	102.06	99.68	105.59	223.36	204.72	193.32	-	GO:0005509`calcium ion binding;
TEA030129.1	12.5464	-2.15318	0.562123	3.83044	0.000127915	0.000331514	0.16	0.02	0.02	0.49	0.35	0.6	probable amino acid permease 7; K14209 solute carrier family 36 (proton-coupled amino acid transporter); transmembrane amino acid transporter family protein	GO:0016021`integral component of membrane;
TEA007746.1	30.0362	-1.89808	0.402547	4.71518	2.41e-06	7.54e-06	0.22	0.19	0.15	0.75	1.18	0.51	hypothetical protein; K04733 interleukin-1 receptor-associated kinase 4 [EC:2.7.11.1]	GO:0005524`ATP binding; GO:0004672`protein kinase activity; GO:0006468`protein phosphorylation; GO:0016021`integral component of membrane;
TEA012448.1	2.94155	-1.94873	0.679488	2.86794	0.0041316	0.00858685	0	0	0	0.03	0.34	0.15	protein ACCELERATED CELL DEATH 6; K15502 serine/threonine-protein phosphatase 6 regulatory ankyrin repeat subunit A; uncharacterized protein LOC107275242; K19044 E3 ubiquitin-protein ligase XBAT32/33 [EC:2.3.2.27]; uncharacterized LOC104881480	-
TEA025747.1	113.684	-1.88754	0.210068	8.98536	2.58e-19	1.72e-18	1.58	1.82	1.6	6.9	6.54	5.54	uncharacterized LOC103427988; K20793 N-alpha-acetyltransferase 50 [EC:2.3.1.258]; 2,3-bisphosphoglycerate-dependent phosphoglycerate mutase-like; K01834 2,3-bisphosphoglycerate-dependent phosphoglycerate mutase [EC:5.4.2.11]	GO:0016740`transferase activity;
TEA024043.1	19.6104	-1.39446	0.435456	3.2023	0.00136335	0.00305999	0.35	0.4	0.29	0.79	1.17	1.15	-	-
TEA017354.1	1173.92	-1.03895	0.073398	14.1551	1.74e-45	2.37e-44	35.93	38.38	38.97	80.19	79.75	71.55	H/ACA ribonucleoprotein complex subunit 2-like protein; K11129 H/ACA ribonucleoprotein complex subunit 2	GO:0000469`cleavage involved in rRNA processing; GO:0022625`cytosolic large ribosomal subunit; GO:0034513`box H/ACA snoRNA binding; GO:0031429`box H/ACA snoRNP complex; GO:0000470`maturation of LSU-rRNA; GO:0031120`snRNA pseudouridine synthesis; GO:0006412`translation; GO:0031118`rRNA pseudouridine synthesis;
TEA014323.1	1512.26	-1.49082	0.0709888	21.0008	6.45e-98	1.89e-96	29.81	31.98	28.76	90.7	84.38	78.52	-	-
TEA024103.1	34.9697	-1.58909	0.394272	4.03044	5.57e-05	0.000150524	0.25	0.47	0.17	1.47	0.82	0.7	-	-
TEA031326.1	10.5275	-1.4073	0.555484	2.53346	0.0112943	0.0216198	0.06	0.16	0.04	0.37	0.23	0.3	Cytochrome P450, family 86, subfamily B, polypeptide 1 isoform 1; K15402 fatty acid omega-hydroxylase [EC:1.14.-.-]; POPTRDRAFT_562811; hypothetical protein; cytochrome P450 86B1	GO:0016705`oxidoreductase activity, acting on paired donors, with incorporation or reduction of molecular oxygen; GO:0020037`heme binding; GO:0005506`iron ion binding; GO:0016021`integral component of membrane; GO:0004497`monooxygenase activity; GO:0055114`oxidation-reduction process;
TEA033273.1	11.7763	-1.42862	0.59998	2.38111	0.0172605	0.0318593	0	0.6	0.23	1.97	0.45	0.75	-	-
TEA030397.1	548.208	-1.18104	0.0996641	11.8502	2.15e-32	2.16e-31	9.61	9.81	9.3	23.22	22.05	19.74	aspartic proteinase nepenthesin-1; K02882 large subunit ribosomal protein L18Ae; aspartic proteinase-like protein 2; K00924	GO:0006508`proteolysis; GO:0030163`protein catabolic process; GO:0004190`aspartic-type endopeptidase activity;
TEA005440.1	1125.57	-1.65755	0.0761905	21.7553	6.16e-105	1.93e-103	63.84	56.2	55.64	190.68	186.28	176.15	-	-
TEA011516.1	524.258	-1.98494	0.102312	19.4008	7.6e-84	1.84e-82	8.84	8.39	7.69	32.81	33.9	32.23	syntaxin-132; K08486 syntaxin 1B/2/3; syntaxin-132-like	GO:0006886`intracellular protein transport; GO:0005484`SNAP receptor activity; GO:0061025`membrane fusion; GO:0005622`intracellular; GO:0016021`integral component of membrane; GO:0016192`vesicle-mediated transport;
TEA016689.1	12082.7	-3.73294	0.091434	40.8266	0	0	59.88	68.45	73.85	935.33	890.1	872.98	Putative serine/threonine-protein kinase; K04733 interleukin-1 receptor-associated kinase 4 [EC:2.7.11.1]	-
TEA007692.1	6.11495	-2.88496	0.675907	4.26828	1.97e-05	5.61e-05	0	0	0	0.12	0.93	0.94	tuliposide A-converting enzyme 2, chloroplastic-like; K20506 tuliposide A-converting enzyme [EC:4.2.99.22]	-
TEA021299.1	588.005	-1.21628	0.0958484	12.6896	6.75e-37	7.58e-36	39.52	40.05	38.06	93.39	95.97	83.42	-	-
TEA034054.1	13.0928	-1.74994	0.542235	3.22728	0.00124975	0.00282407	0.55	0.44	0.17	2.62	2	0.76	GS; glutamine synthetase cytosolic isozyme 1; K01915 glutamine synthetase [EC:6.3.1.2]	GO:0006807`nitrogen compound metabolic process; GO:0000166`nucleotide binding; GO:0016874`ligase activity;
TEA019941.1	97.9245	-2.00741	0.23581	8.51281	1.7e-17	1.05e-16	1.04	0.85	0.59	3.14	3.45	3.88	UDP-glycosyltransferase 83A1-like; K04628 ceramide galactosyltransferase [EC:2.4.1.47]; UDP-glycosyltransferase 74E1-like; K13691 pathogen-inducible salicylic acid glucosyltransferase [EC:2.4.1.-]; POPTRDRAFT_666418; UDP-glucoronosyl/UDP-glucosyl transferase family protein; K11820 N-hydroxythioamide S-beta-glucosyltransferase [EC:2.4.1.195]	GO:0080043`quercetin 3-O-glucosyltransferase activity; GO:0043231`intracellular membrane-bounded organelle; GO:0009813`flavonoid biosynthetic process; GO:0080044`quercetin 7-O-glucosyltransferase activity; GO:0052696`flavonoid glucuronidation;
TEA017148.1	2502.1	-1.37167	0.0534855	25.6456	4.73e-145	2.17e-143	50.15	53.74	55.47	136.62	137.9	135.09	hypothetical protein; K14397 cleavage and polyadenylation specificity factor subunit 5; pre-mRNA cleavage factor Im 25 kDa subunit 2; Cleavage/polyadenylation specificity factor, 25kDa subunit	GO:0003729`mRNA binding; GO:0016787`hydrolase activity; GO:0006378`mRNA polyadenylation; GO:0005849`mRNA cleavage factor complex;
TEA027344.1	16.996	-2.54851	0.501948	5.07723	3.83e-07	1.28e-06	0.1	0.17	0.16	1.36	0.8	1.39	-	-
TEA003342.1	146397	-1.12352	0.0387581	28.988	9.33e-185	5.85e-183	1878.05	1879.6	1876.84	4232.24	4173.17	3788.08	26S protease regulatory subunit 10B homolog A-like; K03064 26S proteasome regulatory subunit T4	GO:0005524`ATP binding;
TEA030666.1	664.813	-1.34969	0.0875441	15.4173	1.25e-53	1.98e-52	12.09	13.19	12.25	31.39	31.51	32.42	ADP-ribosylation factor 1; K07937 ADP-ribosylation factor 1; hypothetical protein; ADP-ribosylation factor	-
TEA010040.1	1350.03	-1.24843	0.075634	16.5062	3.31e-61	5.93e-60	27.12	28.55	27.85	72.8	64.39	60.36	photosynthetic NDH subunit of lumenal location 2, chloroplastic; K08901 photosystem II oxygen-evolving enhancer protein 3	GO:0005509`calcium ion binding; GO:0019898`extrinsic component of membrane; GO:0015979`photosynthesis; GO:0009654`photosystem II oxygen evolving complex;
TEA029278.1	10628.5	-1.199	0.0454849	26.3603	3.91e-153	1.89e-151	405.02	397.89	408.82	980.54	926.36	857.15	germin-like protein subfamily 1 member 17; K11426 SET and MYND domain-containing protein	GO:0045735`nutrient reservoir activity; GO:0005576`extracellular region; GO:0030145`manganese ion binding;
TEA004652.1	664.624	-1.34005	0.0948993	14.1208	2.83e-45	3.84e-44	5.54	6.52	5.69	16.03	14.47	14.34	proline-rich receptor-like protein kinase PERK1; K04733 interleukin-1 receptor-associated kinase 4 [EC:2.7.11.1]; PERK1, GmPERK1; putative receptor protein kinase PERK1	GO:0005199`structural constituent of cell wall; GO:0004674`protein serine/threonine kinase activity; GO:0005524`ATP binding; GO:0006468`protein phosphorylation; GO:0016021`integral component of membrane;
TEA015163.1	154.478	-1.11224	0.171757	6.47564	9.44e-11	4.11e-10	4.59	5.31	5.65	11.01	11.46	11.22	malate dehydrogenase, mitochondrial; K00026 malate dehydrogenase [EC:1.1.1.37]; malate dehydrogenase, mitochondrial-like	GO:0019752`carboxylic acid metabolic process; GO:0016616`oxidoreductase activity, acting on the CH-OH group of donors, NAD or NADP as acceptor; GO:0016615`malate dehydrogenase activity; GO:0044238`primary metabolic process; GO:0055114`oxidation-reduction process;
TEA032095.1	1068.61	-1.03317	0.0843701	12.2457	1.77e-34	1.88e-33	62.79	61.44	62.72	141.78	111.83	127.17	40S ribosomal protein S20-1; K02969 small subunit ribosomal protein S20e; 40S ribosomal protein S20-2-like	GO:0003735`structural constituent of ribosome; GO:0022627`cytosolic small ribosomal subunit;
TEA021584.1	101.366	-1.09618	0.221788	4.94245	7.71e-07	2.52e-06	4.09	5.61	5.32	8.84	12.3	11.35	-	-
TEA005263.1	8405.65	-1.3715	0.0400026	34.2853	1.3e-257	1.31e-255	110.34	114.58	115.69	296.12	299.07	280.22	5'-3' exoribonuclease 4; K20553 5'-3' exoribonuclease 4 [EC:3.1.13.-]; 5'-3' exoribonuclease 4-like	GO:0016021`integral component of membrane;
TEA029360.1	192.642	-6.62531	0.398503	16.6255	4.56e-62	8.26e-61	0.08	0.08	0.03	9.78	14.17	12.59	-	-
TEA004323.1	77.2846	-1.03823	0.235063	4.41683	1e-05	2.94e-05	2.1	1.88	1.68	3.76	4.09	3.99	-	-
TEA004996.1	504.143	-3.30344	0.122581	26.9489	5.87e-160	3.03e-158	2.37	2.91	2.82	28.39	25.96	26.22	-	-
TEA016614.1	2.14734	-1.68037	0.671311	2.50312	0.0123103	0.0233983	0	0	0	0.17	0.09	0.23	AP2/ERF and B3 domain-containing transcription factor RAV1-like; K09287 RAV-like factor; AP2/ERF and B3 domain-containing transcription factor RAV1; SlRAV2, RAV2; transcription factor RELATED TO ABI3/VP1 2	-
TEA032242.1	20219.6	-2.2155	0.0468917	47.2471	0	0	70.36	74.02	74.03	363.26	331.66	313.73	vacuolar protein sorting-associated protein 32 homolog 2-like; K12198 charged multivesicular body protein 5	-
TEA003134.1	14.4614	-2.86699	0.548221	5.22962	1.7e-07	5.87e-07	0.05	0.03	0.04	0.38	0.43	0.78	DELLA protein GAI1-like; K14494 DELLA protein; DELLA protein GAI-like	GO:0006355`regulation of transcription, DNA-templated;
TEA010589.1	102.685	-1.37534	0.220536	6.23637	4.48e-10	1.87e-09	2.39	2.09	3.15	6.85	5.89	7.3	germin-like protein subfamily 1 member 17; K11426 SET and MYND domain-containing protein; thioredoxin reductase 1-like; K00384 thioredoxin reductase (NADPH) [EC:1.8.1.9]	GO:0045735`nutrient reservoir activity; GO:0005576`extracellular region; GO:0030145`manganese ion binding;
TEA021399.1	5.57925	-2.28462	0.66646	3.428	0.000608056	0.00143176	0.05	0	0	0.59	0.14	0.25	rpoB, LyesC2p077; RNA polymerase beta subunit; K03043 DNA-directed RNA polymerase subunit beta [EC:2.7.7.6]; rpoB, SotuCp013; RNA polymerase beta chain; rpoB, CP95_p075	GO:0003899`DNA-directed RNA polymerase activity; GO:0032549`ribonucleoside binding; GO:0003677`DNA binding; GO:0006351`transcription, DNA-templated; GO:0009507`chloroplast;
TEA025603.1	1525.66	-1.5943	0.0730227	21.833	1.13e-105	3.59e-104	28.09	24.31	23.37	74.44	80.38	73.45	uncharacterized LOC103490489; K02116 ATP synthase protein I	-
TEA011247.1	2137.52	-1.64556	0.0630496	26.0994	3.7e-150	1.75e-148	19.93	22.05	21.91	68.62	68.38	61.81	Farnesylcysteine lyase; K05906 prenylcysteine oxidase / farnesylcysteine lyase [EC:1.8.3.5 1.8.3.6]; farnesylcysteine lyase	GO:0001735`prenylcysteine oxidase activity; GO:0009738`abscisic acid-activated signaling pathway; GO:0030327`prenylated protein catabolic process; GO:0055114`oxidation-reduction process; GO:0005774`vacuolar membrane; GO:0016829`lyase activity; GO:0030328`prenylcysteine catabolic process; GO:0045338`farnesyl diphosphate metabolic process;
TEA000150.1	541.175	-1.44082	0.106285	13.5562	7.28e-42	9.2e-41	14.97	13.61	14.97	43.98	38.3	35.82	-	-
TEA025801.1	275.639	-1.36597	0.1486	9.19231	3.85e-20	2.65e-19	3.88	5.59	5.64	12.5	12.62	13.86	-	-
TEA009532.1	448.218	-2.97877	0.125752	23.6877	4.83e-124	1.84e-122	3.4	3.03	2.68	24.41	25.87	22.66	EXP2; expansin; K20628 expansin; expansin-A10-like; expansin-A2-like	GO:0016020`membrane; GO:0009664`plant-type cell wall organization; GO:0005618`cell wall; GO:0005576`extracellular region;
TEA032128.1	266.009	-5.99347	0.288641	20.7644	9.08e-96	2.58e-94	0.3	0.17	0.17	16.45	17.12	17.52	1,4-dihydroxy-2-naphthoyl-CoA synthase, peroxisomal; K01661 naphthoate synthase [EC:4.1.3.36]	GO:0009234`menaquinone biosynthetic process; GO:0008935`1,4-dihydroxy-2-naphthoyl-CoA synthase activity;
TEA032075.1	504.122	-1.01546	0.103147	9.84477	7.22e-23	5.5e-22	4.49	4.01	4.45	7.96	8.84	9.26	hypothetical protein; K01115 phospholipase D1/2 [EC:3.1.4.4]; phospholipase D delta; phospholipase D delta-like	GO:0004630`phospholipase D activity; GO:0016020`membrane; GO:0016042`lipid catabolic process; GO:0046470`phosphatidylcholine metabolic process; GO:0005509`calcium ion binding; GO:0070290`N-acylphosphatidylethanolamine-specific phospholipase D activity;
TEA028477.1	189.872	-1.52779	0.161878	9.43788	3.8e-21	2.71e-20	7.86	8.15	7.15	24.33	20.05	23.02	squidulin; K02183 calmodulin; calmodulin-4; calmodulin-like	-
TEA007744.1	68.3198	-2.32526	0.273005	8.5173	1.63e-17	1.01e-16	0.63	0.69	0.82	3.37	3.92	4.09	uncharacterized LOC100246639; K09422 myb proto-oncogene protein, plant; myb-related protein 315-like; Myb124, putative isoform 1	GO:0009987`cellular process;
TEA010951.1	5.29596	-2.84684	0.675243	4.21602	2.49e-05	7e-05	0	0	0	0.23	0.12	0.14	-	-
TEA012279.1	27.5811	-1.43287	0.385069	3.72107	0.000198382	0.000501509	0.2	0.17	0.11	0.4	0.5	0.53	probable disease resistance protein At4g27220; K13459 disease resistance protein RPS2; hypothetical protein	-
TEA031749.1	5.75614	-1.55882	0.668028	2.33347	0.0196237	0.0357996	0.02	0.02	0.06	0.28	0	0.33	laccase-7-like; K05909 laccase [EC:1.10.3.2]	-
TEA032063.1	46.6848	-1.41609	0.306271	4.62366	3.77e-06	1.16e-05	1.96	2.67	2.64	5.73	6.85	7.69	-	-
TEA004759.1	2598.89	-1.12943	0.0531079	21.2668	2.31e-100	6.96e-99	49.31	47.95	48.34	111.28	103.44	101.94	60S ribosomal protein L8-like; K02938 large subunit ribosomal protein L8e; 60S ribosomal protein L8-1	GO:0002181`cytoplasmic translation; GO:0022625`cytosolic large ribosomal subunit; GO:0003735`structural constituent of ribosome;
TEA004641.1	8244.29	-11.117	0.279906	39.7169	0	0	0.26	0.37	0.11	865.05	873.46	851.42	-	-
TEA000517.1	32.9902	-2.41317	0.400578	6.02423	1.7e-09	6.83e-09	0.19	0.51	0.17	2.14	1.85	1.55	probable glutathione S-transferase; K00799 glutathione S-transferase [EC:2.5.1.18]; probable glutathione S-transferase parC	-
TEA008062.1	360.434	-1.94047	0.123347	15.7319	9.15e-56	1.5e-54	6.57	6.62	7.09	23.7	27.14	27.17	-	-
TEA017905.1	2.67019	-1.86844	0.677625	2.75734	0.00582737	0.0117841	0	0	0	0.24	0.04	0.29	inositol oxygenase 2-like; K00469 inositol oxygenase [EC:1.13.99.1]; MIOX; myo-inositol oxygenase; inositol oxygenase 4-like	GO:0019310`inositol catabolic process; GO:0005506`iron ion binding; GO:0055114`oxidation-reduction process; GO:0005737`cytoplasm; GO:0050113`inositol oxygenase activity;
TEA032106.1	114.415	-1.82311	0.212202	8.59143	8.59e-18	5.37e-17	2.98	1.95	2.56	9.68	8.82	8.67	-	-
TEA009503.1	438.241	-1.14629	0.106704	10.7427	6.42e-27	5.54e-26	5.85	5.36	5.97	12.16	13.36	12.38	Lj2g3v3339010.3; -; K14411 RNA-binding protein Musashi; Lj2g3v3339010.2; Lj2g3v3339010.1	GO:0000166`nucleotide binding; GO:0003676`nucleic acid binding;
TEA007298.1	49.2212	-1.32764	0.303998	4.36727	1.26e-05	3.66e-05	0.45	0.34	0.6	1.15	1.4	1.09	-	-
TEA021579.1	59.9279	-5.11623	0.451204	11.3391	8.4e-30	7.85e-29	0.07	0.07	0.08	3.91	4.25	5.69	POPTRDRAFT_411874; hypothetical protein; K20557 transcription factor VIP1; transcription factor VIP1	GO:0005634`nucleus; GO:0006355`regulation of transcription, DNA-templated; GO:0043565`sequence-specific DNA binding; GO:0003700`sequence-specific DNA binding transcription factor activity;
TEA027955.1	11.5999	-2.85502	0.58177	4.90747	9.23e-07	2.99e-06	0.05	0.01	0	0.39	0.32	0.37	adenosine/AMP deaminase family protein; K01488 adenosine deaminase [EC:3.5.4.4]; hypothetical protein; adenosine deaminase-like protein	GO:0005829`cytosol; GO:0043103`hypoxanthine salvage; GO:0004000`adenosine deaminase activity; GO:0046103`inosine biosynthetic process; GO:0006154`adenosine catabolic process;
TEA023251.1	382.44	-2.32878	0.12559	18.5427	9.34e-77	2.09e-75	1.33	1.04	1.13	5.93	6.15	5.66	EFR; LRR receptor-like serine/threonine-protein kinase EFR; K13428 LRR receptor-like serine/threonine-protein kinase EFR [EC:2.7.11.1]; EF-TU receptor	-
TEA006795.1	7008.81	-1.46861	0.0387365	37.9129	0	0	133.56	132.38	132.5	376.85	362.75	356.06	60S ribosomal protein L23a; K02893 large subunit ribosomal protein L23Ae; 60S ribosomal protein L23a-like	GO:0000166`nucleotide binding; GO:0000027`ribosomal large subunit assembly; GO:0006412`translation; GO:0022625`cytosolic large ribosomal subunit; GO:0003735`structural constituent of ribosome;
TEA005615.1	403.164	-1.2351	0.11416	10.819	2.8e-27	2.45e-26	5.14	4.64	4.42	11.57	11.6	10.29	SORBIDRAFT_09g028130, Sb09g028130; hypothetical protein; K14775 ribosome biogenesis protein UTP30	-
TEA004475.1	1537.01	-1.0746	0.061537	17.4627	2.76e-68	5.56e-67	13.23	13.09	12.5	26.18	27.11	28.02	BTB/POZ domain-containing protein; K10523 speckle-type POZ protein	-
TEA008286.1	1136.32	-3.50541	0.089871	39.005	0	0	3.21	3.8	2.97	37.81	36.46	39.7	uncharacterized LOC105167560; K19476 vacuolar protein sorting-associated protein IST1; Regulator of Vps4 activity in the MVB pathway protein, putative; uncharacterized LOC107025522	-
TEA019111.1	374.432	-1.14449	0.116933	9.78753	1.27e-22	9.6e-22	6.85	6.12	5.52	13.87	13.77	13.3	Homeobox-leucine zipper protein HAT5; K09338 homeobox-leucine zipper protein; homeobox-leucine zipper protein HAT5; homeobox-leucine zipper protein HAT5-like	GO:0003677`DNA binding; GO:0006355`regulation of transcription, DNA-templated;
TEA015061.1	19.4641	-1.09644	0.452718	2.42191	0.0154392	0.0288012	0.21	0.29	0.32	0.82	0.32	0.79	probable LRR receptor-like serine/threonine-protein kinase At4g08850; K04733 interleukin-1 receptor-associated kinase 4 [EC:2.7.11.1]; MDIS1-interacting receptor like kinase 2-like	GO:0016020`membrane; GO:0016310`phosphorylation; GO:0000166`nucleotide binding; GO:0016301`kinase activity;
TEA002105.1	2891.95	-1.05852	0.0541738	19.5394	5.08e-85	1.25e-83	18.29	18.43	17.78	38.31	39.43	35.12	probable phosphoribosylformylglycinamidine synthase, chloroplastic/mitochondrial; K01952 phosphoribosylformylglycinamidine synthase [EC:6.3.5.3]; POPTRDRAFT_882858; phosphoribosylformylglycinamidine synthase family protein; POPTRDRAFT_563927; hypothetical protein	GO:0006541`glutamine metabolic process; GO:0004642`phosphoribosylformylglycinamidine synthase activity; GO:0005524`ATP binding; GO:0006189`'de novo' IMP biosynthetic process; GO:0005737`cytoplasm;
TEA014970.1	216.226	-1.23921	0.154232	8.03469	9.38e-16	5.36e-15	6.67	6.24	6.52	14.43	17.75	13.9	POPTRDRAFT_726819; calcium binding family protein; K17991 peroxygenase [EC:1.11.2.3]; probable peroxygenase 4	GO:0016021`integral component of membrane;
TEA029543.1	655.917	-1.15338	0.0889835	12.9618	2.02e-38	2.36e-37	8.18	7.94	8.71	19.04	17.44	18.48	receptor-like cytosolic serine/threonine-protein kinase RBK1; K04733 interleukin-1 receptor-associated kinase 4 [EC:2.7.11.1]	-
TEA031272.1	57.5686	-1.12836	0.27588	4.09005	4.31e-05	0.000118124	0.49	0.46	0.53	1.05	1.33	0.95	5'-3' exoribonuclease 3-like; K12619 5'-3' exoribonuclease 2 [EC:3.1.13.-]; 5'-3' exoribonuclease 3	-
TEA029291.1	54.0566	-6.04276	0.552582	10.9355	7.8e-28	6.94e-27	0	0	0	3.99	3.36	3.61	F-box protein At4g22390-like; K15030 translation initiation factor 3 subunit M	-
TEA010966.1	37.9518	-5.57915	0.569298	9.80004	1.13e-22	8.49e-22	0	0	0	7.15	8.11	8.5	heavy metal-associated isoprenylated plant protein 26-like; K10752 histone-binding protein RBBP4; hypothetical protein; K18081 myotubularin-related protein 1/2 [EC:3.1.3.64 3.1.3.95]	GO:0046872`metal ion binding; GO:0030001`metal ion transport;
TEA009414.1	27.6527	-3.61166	0.473556	7.62668	2.41e-14	1.29e-13	0.07	0.02	0.09	0.95	1.43	1.13	-	GO:0016787`hydrolase activity; GO:0016021`integral component of membrane;
TEA003591.1	1858.1	-1.05189	0.0575061	18.2918	9.61e-75	2.1e-73	40.6	42.59	43.63	84.65	89.06	87.45	Gb:AAF04863.1; K17822 DCN1-like protein 1/2; DCN1-like protein 2; POPTRDRAFT_814035; hypothetical protein	GO:0045116`protein neddylation; GO:0000151`ubiquitin ligase complex; GO:0032182`ubiquitin-like protein binding; GO:0097602`cullin family protein binding; GO:0051443`positive regulation of ubiquitin-protein transferase activity; GO:0031624`ubiquitin conjugating enzyme binding;
TEA021933.1	640.649	-8.87686	0.433746	20.4656	4.36e-93	1.19e-91	0.01	0.01	0	16.15	16.63	14.97	-	-
TEA018459.1	12.0769	-1.34369	0.529981	2.53536	0.0112331	0.021521	0.33	0.27	0.08	0.53	0.72	0.92	PERK1, GmPERK1; putative receptor protein kinase PERK1; K04733 interleukin-1 receptor-associated kinase 4 [EC:2.7.11.1]; proline-rich receptor-like protein kinase PERK1	GO:0005199`structural constituent of cell wall; GO:0004674`protein serine/threonine kinase activity; GO:0005524`ATP binding; GO:0006468`protein phosphorylation; GO:0016021`integral component of membrane;
TEA021151.1	17.2673	-1.02182	0.455988	2.2409	0.0250326	0.044643	0.31	0.2	0.15	0.59	0.41	0.51	G2/mitotic-specific cyclin S13-7-like; K05868 cyclin B	-
TEA017058.1	1861.29	-1.20836	0.0624978	19.3344	2.76e-83	6.65e-82	27.06	23.8	23.99	57.39	58.86	55.93	60S ribosomal protein L11; K02868 large subunit ribosomal protein L11e; 60S ribosomal protein L11-like	GO:0005840`ribosome; GO:0006412`translation; GO:0003735`structural constituent of ribosome;
TEA000535.1	6630.85	-1.22782	0.0454159	27.035	5.74e-161	3e-159	76.96	81.32	82.83	193.2	190.54	177.23	photosystem I chlorophyll a/b-binding protein 3-1, chloroplastic; K08909 light-harvesting complex I chlorophyll a/b binding protein 3; hypothetical protein; chlorophyll a-b binding protein 8, chloroplastic	GO:0009765`photosynthesis, light harvesting; GO:0046872`metal ion binding; GO:0009535`chloroplast thylakoid membrane; GO:0016021`integral component of membrane; GO:0016168`chlorophyll binding; GO:0018298`protein-chromophore linkage; GO:0009522`photosystem I;
TEA006936.1	92.5	-2.12436	0.23647	8.98362	2.62e-19	1.75e-18	0.79	0.79	1.01	3.39	3.95	4.3	DEAD-box ATP-dependent RNA helicase 1; K14807 ATP-dependent RNA helicase DDX51/DBP6 [EC:3.6.4.13]; hypothetical protein	-
TEA011649.1	405.128	-1.21831	0.117352	10.3817	3e-25	2.47e-24	10.02	11.67	10.12	26.69	24.99	22.34	tuliposide A-converting enzyme 2, chloroplastic-like; K20506 tuliposide A-converting enzyme [EC:4.2.99.22]	-
TEA004537.1	256.831	-2.55809	0.151537	16.881	6.21e-64	1.16e-62	1.95	2.01	1.85	12.01	10.55	12.17	cyclin-D3-2; K14505 cyclin D3, plant; hypothetical protein; cyclin-D3-3	GO:0005634`nucleus;
TEA014953.1	20.6177	-2.02418	0.447056	4.52779	5.96e-06	1.79e-05	0.14	0.27	0.18	1.17	0.87	0.86	UGT72C1; UDP-glucosyl transferase 72C1; K13496 UDP-glucosyl transferase 73C [EC:2.4.1.-]; hypothetical protein; UDP-glycosyltransferase 73C5-like	GO:0008152`metabolic process; GO:0016758`transferase activity, transferring hexosyl groups;
TEA030182.1	6.26594	-1.52065	0.648307	2.34557	0.0189978	0.0347826	0.17	0.04	0.04	0.76	0.09	0.41	-	-
TEA017581.1	31.3733	-1.59146	0.372718	4.26987	1.96e-05	5.58e-05	0.44	0.41	0.51	1.78	1.67	1.04	-	GO:0016021`integral component of membrane;
TEA033200.1	104.018	-6.31986	0.468085	13.5015	1.53e-41	1.92e-40	0.14	0	0	9.55	11.91	12.44	ribosome biogenesis protein BRX1; K14820 ribosome biogenesis protein BRX1; ribosome biogenesis protein BRX1-like	GO:0003723`RNA binding; GO:0005730`nucleolus; GO:0000027`ribosomal large subunit assembly;
TEA014801.1	5535	-1.82888	0.0452135	40.45	0	0	32.3	32.77	33.72	119.91	118.42	110.47	potassium channel AKT1-like; K04908 potassium voltage-gated channel Eag-related subfamily H member 5; potassium channel KAT3-like; probable cyclic nucleotide-gated ion channel 5; K05391 cyclic nucleotide gated channel, other eukaryote	GO:0016020`membrane; GO:0006813`potassium ion transport; GO:0005216`ion channel activity; GO:0034220`ion transmembrane transport;
TEA009268.1	2562.01	-2.68181	0.0558375	48.0288	0	0	33.05	30.86	31.17	201.27	207.66	199.06	C-terminal cysteine residue is changed to a serine 1; K03671 thioredoxin 1; thioredoxin-like protein CXXS1; TRX, CxxS2; thioredoxin h	GO:0006662`glycerol ether metabolic process; GO:0015035`protein disulfide oxidoreductase activity; GO:0005623`cell; GO:0055114`oxidation-reduction process; GO:0045454`cell redox homeostasis;
TEA017397.1	90.9178	-5.58787	0.420602	13.2854	2.81e-40	3.43e-39	0.21	0	0.2	10.04	13.24	11.4	-	-
TEA030708.1	56.4541	-1.05491	0.298889	3.52943	0.000416462	0.00100638	1.54	1.25	1.47	4.16	2.07	2.89	F-actin capping protein beta subunit; K10365 capping protein (actin filament) muscle Z-line, beta; probable F-actin-capping protein subunit beta; hypothetical protein	GO:0003779`actin binding; GO:0051016`barbed-end actin filament capping; GO:0005737`cytoplasm; GO:0008290`F-actin capping protein complex;
TEA000131.1	43.0891	-1.17126	0.308306	3.79904	0.00014526	0.00037395	0.24	0.22	0.19	0.52	0.45	0.56	DNA topoisomerase 2-like; K03164 DNA topoisomerase II [EC:5.99.1.3]; DNA topoisomerase 2	GO:0003677`DNA binding; GO:0005634`nucleus; GO:0005524`ATP binding; GO:0003918`DNA topoisomerase type II (ATP-hydrolyzing) activity; GO:0006265`DNA topological change;
TEA024276.1	9644.39	-1.57089	0.046675	33.656	2.55e-248	2.5e-246	237.78	240.82	236.68	761.56	681.02	669.66	glycine cleavage system H protein, mitochondrial; K02437 glycine cleavage system H protein; glycine cleavage system H protein 3, mitochondrial-like; Single hybrid motif superfamily protein	GO:0019464`glycine decarboxylation via glycine cleavage system; GO:0005960`glycine cleavage complex;
TEA025942.1	361.794	-1.1481	0.120387	9.53672	1.47e-21	1.07e-20	10.56	9.36	9.37	20.09	23.77	21.07	-	GO:0006032`chitin catabolic process; GO:0008061`chitin binding; GO:0005975`carbohydrate metabolic process; GO:0004568`chitinase activity; GO:0005576`extracellular region;
TEA013522.1	273.193	-1.12999	0.14469	7.80975	5.73e-15	3.15e-14	2.42	2.36	2.17	4.25	5.88	5.14	Sec23/Sec24 protein transport family protein isoform 1; K14006 protein transport protein SEC23	-
TEA013005.1	251.299	-1.01463	0.140423	7.2255	4.99e-13	2.49e-12	3.54	4.18	4.26	8.7	7.55	7.91	uncharacterized LOC100257347; K15326 tRNA-splicing endonuclease subunit Sen54; uncharacterized LOC103501474; uncharacterized LOC104613432	-
TEA030386.1	241.097	-1.28786	0.1672	7.70248	1.33e-14	7.21e-14	3.73	5.79	4.5	11.84	12.9	9.74	-	-
TEA026666.1	707.884	-4.57894	0.129145	35.4557	2.37e-275	2.72e-273	1.64	1.45	1.77	39.82	38.32	40.35	vacuolar cation/proton exchanger 3; K07300 Ca2+:H+ antiporter; hypothetical protein	GO:0070588`calcium ion transmembrane transport; GO:0015369`calcium:proton antiporter activity; GO:0016021`integral component of membrane;
TEA030411.1	9.14897	-2.8563	0.614694	4.64671	3.37e-06	1.04e-05	0.02	0.02	0.02	0.2	0.37	0.37	-	GO:0016020`membrane;
TEA014957.1	53.7891	-1.40045	0.290099	4.82748	1.38e-06	4.41e-06	0.96	1.02	0.95	3.33	2.53	2.22	FRIGIDA-like protein 5; K10352 myosin heavy chain; myosin-10; Lj3g3v3639220.1; -	-
TEA007584.1	149.223	-1.10912	0.193857	5.72134	1.06e-08	3.99e-08	2.07	1.83	1.2	3.73	3.93	3.53	14 kDa zinc-binding protein; K02503 histidine triad (HIT) family protein	GO:0003824`catalytic activity;
TEA030597.1	10.8693	-3.09323	0.604199	5.11955	3.06e-07	1.04e-06	0.03	0	0.02	0.29	0.57	0.38	replication protein A 70 kDa DNA-binding subunit B; K07466 replication factor A1	-
TEA016681.1	1831.15	-1.14504	0.0583866	19.6114	1.24e-85	3.06e-84	35.88	34.97	38.01	81.8	78.78	78.53	-	-
TEA001596.1	53.4777	-1.56218	0.292502	5.34076	9.26e-08	3.26e-07	0.84	1.05	1.05	3.53	3.08	2.48	psbA; photosystem II protein D1; K02703 photosystem II P680 reaction center D1 protein [EC:1.10.3.9]; psbA, EucgrC_p001; psbA, ElguCp001	GO:0009772`photosynthetic electron transport in photosystem II; GO:0009535`chloroplast thylakoid membrane; GO:0009523`photosystem II; GO:0005506`iron ion binding; GO:0010242`oxygen evolving activity; GO:0045156`electron transporter, transferring electrons within the cyclic electron transport pathway of photosynthesis activity; GO:0009635`response to herbicide; GO:0018298`protein-chromophore linka…
TEA002901.1	182.504	-1.32416	0.172248	7.68749	1.5e-14	8.09e-14	4.04	2.67	3.15	8.44	7.9	8.59	-	-
TEA004585.1	1599.01	-1.27681	0.0635998	20.0757	1.2e-89	3.14e-88	44.51	45.67	44.16	108.78	113.32	101.81	E3 ubiquitin-protein ligase RING1-like; K11982 E3 ubiquitin-protein ligase RNF115/126 [EC:2.3.2.27]	-
TEA029102.1	762.54	-1.2261	0.0886619	13.8289	1.71e-43	2.23e-42	16.24	18.25	18.45	37.96	41.82	43.41	probable calcium-binding protein CML35; K13448 calcium-binding protein CML; probable calcium-binding protein CML36	-
TEA011754.1	227.867	-1.16398	0.164489	7.07636	1.48e-12	7.18e-12	4.71	6.83	7.13	15.13	12.43	14.3	SORBIDRAFT_01g001220, Sb01g001220; hypothetical protein; K13030 cyanohydrin beta-glucosyltransferase [EC:2.4.1.85]; cyanohydrin beta-glucosyltransferase-like; UDP-glycosyltransferase 76C4-like; K00699 glucuronosyltransferase [EC:2.4.1.17]	GO:0080043`quercetin 3-O-glucosyltransferase activity; GO:0043231`intracellular membrane-bounded organelle; GO:0009813`flavonoid biosynthetic process; GO:0080044`quercetin 7-O-glucosyltransferase activity; GO:0052696`flavonoid glucuronidation;
TEA005556.1	58.4576	-2.91657	0.358324	8.13948	3.97e-16	2.31e-15	0.24	0.07	0.27	1.06	1.9	2.17	G-type lectin S-receptor-like serine/threonine-protein kinase At4g27290; K04733 interleukin-1 receptor-associated kinase 4 [EC:2.7.11.1]; Receptor kinase 3, putative	GO:0016020`membrane; GO:0016310`phosphorylation; GO:0000166`nucleotide binding; GO:0004672`protein kinase activity;
TEA000448.1	5.51954	-2.28004	0.663424	3.43678	0.00058867	0.00138878	0.01	0	0.02	0.13	0.31	0.09	Eix2; EIX receptor 2; K13466 EIX receptor 1/2; Eix1; EIX receptor 1; protein BRASSINOSTEROID INSENSITIVE 1; K13415 protein brassinosteroid insensitive 1 [EC:2.7.10.1 2.7.11.1]	-
TEA004163.1	123.272	-1.7901	0.201689	8.87556	6.96e-19	4.57e-18	1.8	1.84	1.54	5.38	6.14	6.82	expansin-A2-like; K20628 expansin; expansin-A1-like; expansin-A10-like	GO:0016020`membrane; GO:0009664`plant-type cell wall organization; GO:0005618`cell wall; GO:0005576`extracellular region;
TEA023816.1	22.0221	-4.58141	0.579512	7.90564	2.67e-15	1.49e-14	0.08	0	0	3.61	5.28	4.29	-	-
TEA002003.1	15.4914	-1.80858	0.528706	3.42076	0.000624462	0.00146872	0.98	0.47	0	2.83	2.27	1.84	phosphomannomutase-like; K17497 phosphomannomutase [EC:5.4.2.8]; phosphomannomutase	GO:0004615`phosphomannomutase activity; GO:0005737`cytoplasm; GO:0009298`GDP-mannose biosynthetic process;
TEA026229.1	128.228	-3.47148	0.53922	6.43796	1.21e-10	5.24e-10	0.55	0.35	0.05	5.96	6.52	6.8	Multidrug and toxin extrusion protein 1; K03327 multidrug resistance protein, MATE family; protein DETOXIFICATION 56-like	GO:0016021`integral component of membrane; GO:0015238`drug transmembrane transporter activity; GO:0071244`cellular response to carbon dioxide; GO:0015297`antiporter activity; GO:0005886`plasma membrane; GO:1902456`regulation of stomatal opening; GO:0006855`drug transmembrane transport;
TEA032045.1	9.53041	-3.09008	0.629077	4.91209	9.01e-07	2.92e-06	0.12	0	0	1.12	2.04	0.8	-	GO:0016020`membrane;
TEA021694.1	148.667	-4.2639	0.486874	8.75771	1.99e-18	1.28e-17	0.04	0.31	0.31	7.7	6.4	7.72	mitochondrial outer membrane protein porin of 36 kDa; K15040 voltage-dependent anion channel protein 2	GO:0006820`anion transport;
TEA009849.1	23.5435	-2.57591	0.440505	5.84764	4.99e-09	1.94e-08	0.06	0.04	0.08	0.49	0.45	0.42	disease resistance protein RPM1-like; K13457 disease resistance protein RPM1; hypothetical protein	-
TEA014148.1	277.776	-1.35748	0.137332	9.88468	4.85e-23	3.72e-22	11.48	11.37	13.08	30.88	27.5	33.61	-	-
TEA025400.1	950.064	-1.33762	0.0845585	15.8189	2.31e-56	3.83e-55	23.1	25.1	26.86	57.82	67.64	63.22	-	-
TEA027116.1	68.273	-3.73177	0.32759	11.3916	4.61e-30	4.35e-29	0.39	0.37	0.39	5.33	6.24	6.71	-	GO:0016021`integral component of membrane;
TEA015533.1	630.96	-1.31002	0.0928992	14.1016	3.71e-45	5.03e-44	5.39	5.35	4.93	13.69	12.99	12.12	Uncharacterized protein isoform 1; K19327 anoctamin-10; anoctamin-like protein At1g73020	GO:0016021`integral component of membrane;
TEA030968.1	1136.66	-3.39825	0.0871833	38.9782	0	0	2.29	1.87	1.88	21.39	20.79	21.89	filament-like plant protein 7; K10352 myosin heavy chain	-
TEA002832.1	1392.93	-3.19954	0.0763873	41.8858	0	0	13.08	12.11	11.49	116.74	110.17	110.8	-	-
TEA014270.1	149.357	-1.17107	0.18021	6.49838	8.12e-11	3.56e-10	1.25	1.31	1.09	3.1	2.77	2.44	hypothetical protein; K13457 disease resistance protein RPM1; putative disease resistance protein At1g50180; disease resistance protein RPM1	-
TEA033163.1	1526.15	-2.17069	0.0651378	33.3246	1.7e-243	1.62e-241	7.16	7.47	7.65	33.58	32.23	34.02	cysteine-rich receptor-like protein kinase 10; K04733 interleukin-1 receptor-associated kinase 4 [EC:2.7.11.1]; cysteine-rich receptor-like protein kinase 25	-
TEA014489.1	391.058	-1.24112	0.114342	10.8544	1.9e-27	1.67e-26	7.71	9.39	8.52	19.82	20.51	20.12	-	-
TEA024270.1	55.6915	-1.08762	0.275443	3.94861	7.86e-05	0.000208867	2.24	2.48	2.37	4.38	5.31	5.75	ras-related protein RABA4d; K07904 Ras-related protein Rab-11A; ras-related protein RGP1	-
TEA025664.1	370.412	-2.06298	0.12484	16.525	2.43e-61	4.35e-60	2.29	2.29	1.92	9.49	8.37	9.51	homeobox-leucine zipper protein ATHB-13; K09338 homeobox-leucine zipper protein	GO:0005634`nucleus; GO:0006355`regulation of transcription, DNA-templated; GO:0043565`sequence-specific DNA binding; GO:0003700`sequence-specific DNA binding transcription factor activity;
TEA003800.1	2223.23	-1.00529	0.0617353	16.2839	1.28e-59	2.24e-58	26.05	24.46	25.99	50.23	54.93	47.54	uncharacterized LOC107488832; K01265 methionyl aminopeptidase [EC:3.4.11.18]	GO:0005542`folic acid binding; GO:0008152`metabolic process; GO:0016740`transferase activity;
TEA024089.1	28.6806	-1.07065	0.379826	2.8188	0.00482036	0.009897	0.34	0.4	0.55	0.68	1.16	1.03	disease resistance protein RPP8-like; K13457 disease resistance protein RPM1; putative disease resistance protein At1g50180; disease resistance RPP8-like protein 3	-
TEA020298.1	97.1729	-2.66577	0.240205	11.0979	1.28e-28	1.16e-27	0.41	0.39	0.55	2.95	3.08	2.91	threonine--tRNA ligase, mitochondrial 1-like; K01868 threonyl-tRNA synthetase [EC:6.1.1.3]; threonine--tRNA ligase, mitochondrial 1	GO:0005524`ATP binding; GO:0004829`threonine-tRNA ligase activity; GO:0006435`threonyl-tRNA aminoacylation; GO:0005737`cytoplasm;
TEA026895.1	63.2041	-1.00374	0.256477	3.91358	9.09e-05	0.000239949	0.58	0.58	0.67	1.27	1.31	1.16	calcium-dependent protein kinase 26; K13412 calcium-dependent protein kinase [EC:2.7.11.1]; hypothetical protein	GO:0004674`protein serine/threonine kinase activity; GO:0005524`ATP binding; GO:0005509`calcium ion binding; GO:0006468`protein phosphorylation;
TEA027004.1	14.6388	-3.98657	0.60534	6.58567	4.53e-11	2.02e-10	0	0	0.07	2.36	1.68	1.49	cytochrome P450 71D10-like; K00512 steroid 17alpha-monooxygenase / 17alpha-hydroxyprogesterone deacetylase [EC:1.14.14.19 1.14.14.32]; premnaspirodiene oxygenase; K15472 premnaspirodiene oxygenase [EC:1.14.13.121]	-
TEA012498.1	15.1224	-2.59601	0.519165	5.00035	5.72e-07	1.89e-06	0.22	0.39	0.18	2	2.75	2.54	-	-
TEA032783.1	2976.07	-1.69231	0.0514446	32.8958	2.52e-237	2.31e-235	97.49	96.36	97.05	318.99	319.79	296.22	40S ribosomal protein S23; K02973 small subunit ribosomal protein S23e	GO:0006412`translation; GO:0003735`structural constituent of ribosome; GO:0015935`small ribosomal subunit;
TEA013635.1	36.5622	-5.51475	0.572481	9.63307	5.8e-22	4.26e-21	0	0	0	2.42	1.64	2	Galactosyltransferase family protein isoform 1; K20855 beta-1,3-galactosyltransferase 1/2/3/4/5/7/8 [EC:2.4.1.-]; probable beta-1,3-galactosyltransferase 8	GO:0006486`protein glycosylation; GO:0016021`integral component of membrane; GO:0008378`galactosyltransferase activity; GO:0000139`Golgi membrane;
TEA028218.1	5.42435	-2.03327	0.661272	3.07478	0.00210655	0.00459605	0	0.15	0	0.65	0.72	0.35	basic form of pathogenesis-related protein 1; K13449 pathogenesis-related protein 1; PR1; pathogenesis-related protein	-
TEA000881.1	292.663	-3.134	0.153716	20.3882	2.13e-92	5.76e-91	2.65	3.34	3.08	28.9	26.55	25.73	heat shock 70 kDa protein 18-like; K03283 heat shock 70kDa protein 1/8; hypothetical protein	GO:0005622`intracellular; GO:0035556`intracellular signal transduction;
TEA011882.1	41.0452	-2.02507	0.381076	5.3141	1.07e-07	3.76e-07	0.06	0.02	0.12	0.28	0.29	0.36	probable disease resistance protein At4g27220; K13459 disease resistance protein RPS2; hypothetical protein	-
TEA005919.1	129.209	-1.022	0.212937	4.79957	1.59e-06	5.05e-06	1.04	1.76	1.45	3.46	2.61	2.63	G-type lectin S-receptor-like serine/threonine-protein kinase LECRK3; K04733 interleukin-1 receptor-associated kinase 4 [EC:2.7.11.1]; G-type lectin S-receptor-like serine/threonine-protein kinase RLK1	GO:0016020`membrane; GO:0016310`phosphorylation; GO:0000166`nucleotide binding; GO:0004672`protein kinase activity;
TEA011330.1	149.084	-1.61457	0.179179	9.01095	2.04e-19	1.37e-18	1.43	1.33	1.18	3.83	4.1	4.3	WRKY transcription factor 22-like; K13425 WRKY transcription factor 22; WRKY transcription factor 23, putative	-
TEA031088.1	5863.25	-1.03096	0.0454835	22.6667	9.56e-114	3.33e-112	61.84	65.39	64.49	135.25	131.03	122.91	sulfite reductase [ferredoxin], chloroplastic-like; K00392 sulfite reductase (ferredoxin) [EC:1.8.7.1]; sulfite reductase [ferredoxin], chloroplastic; hypothetical protein	GO:0020037`heme binding; GO:0051539`4 iron, 4 sulfur cluster binding; GO:0050311`sulfite reductase (ferredoxin) activity; GO:0055114`oxidation-reduction process;
TEA032537.1	25.6265	-1.05301	0.385412	2.73216	0.00629209	0.0126367	0.32	0.3	0.3	0.84	0.57	0.63	actin-related protein 4A-like; K11340 actin-like protein 6A; tricyclene synthase EBOS, chloroplastic-like; K12742 isoprene synthase [EC:4.2.3.27]; vegetative storage protein 2-like; K20728 vegetative storage protein 2	-
TEA007632.1	25037.3	-1.13397	0.0452913	25.0372	2.4e-138	1.04e-136	885.91	918.49	911.14	2130.66	1953.5	1836.7	photosystem I reaction center subunit III, chloroplastic-like; K02694 photosystem I subunit III; hypothetical protein	GO:0009538`photosystem I reaction center; GO:0016021`integral component of membrane; GO:0015979`photosynthesis;
TEA013063.1	4181.31	-1.72575	0.049631	34.7716	6.53e-265	6.88e-263	35.14	37.92	39.26	126.17	123.78	119.14	ATP-citrate synthase alpha chain protein 2; K01648 ATP citrate (pro-S)-lyase [EC:2.3.3.8]; POPTRDRAFT_823560; subunit A of the heteromeric enzyme ATP citrate lyase family protein	GO:0004775`succinate-CoA ligase (ADP-forming) activity; GO:0005524`ATP binding; GO:0005829`cytosol;
TEA022446.1	243.382	-1.21815	0.138801	8.7762	1.69e-18	1.09e-17	1.52	1.39	1.43	3.49	3.15	3.46	probable disease resistance protein At5g45510; K06685 MOB kinase activator 1; hypothetical protein; NB-ARC domain-containing disease resistance protein	-
TEA029076.1	529.77	-1.81231	0.104375	17.3634	1.56e-67	3.11e-66	16.6	17.83	16.32	63.17	60.78	54.55	probable mannan synthase 6; K13680 beta-mannan synthase [EC:2.4.1.32]	GO:0009269`response to desiccation;
TEA031950.1	6240.99	-2.36198	0.0501499	47.0984	0	0	69.98	77.84	81.9	394.54	396.3	382.7	-	-
TEA014013.1	206.181	-1.68162	0.165017	10.1906	2.18e-24	1.75e-23	4.12	4.04	3.19	12.12	13.95	10.87	tuliposide A-converting enzyme 2, chloroplastic-like; K20506 tuliposide A-converting enzyme [EC:4.2.99.22]; GLP1; GLP1 GID1-like protein; K14493 gibberellin receptor GID1 [EC:3.-.-.-]	GO:0008152`metabolic process; GO:0016787`hydrolase activity;
TEA031025.1	931.246	-1.34321	0.085253	15.7556	6.28e-56	1.04e-54	19.77	17.16	16.11	42.5	44.73	47.08	early nodulin-like protein 2; K03006 DNA-directed RNA polymerase II subunit RPB1 [EC:2.7.7.6]	-
TEA019916.1	176.899	-1.72817	0.168646	10.2473	1.22e-24	9.84e-24	1.82	1.6	1.82	6.46	5.47	5.64	SORBIDRAFT_01g001220, Sb01g001220; hypothetical protein; K13030 cyanohydrin beta-glucosyltransferase [EC:2.4.1.85]; cyanohydrin beta-glucosyltransferase-like; cytokinin-O-glucosyltransferase 2	-
TEA031194.1	3960.4	-2.28942	0.0576548	39.7091	0	0	31.36	31.21	35.16	169.34	154.83	150.91	-	-
TEA012504.1	28.371	-1.49838	0.384187	3.90013	9.61e-05	0.000252842	0.56	0.52	0.46	1.5	2.08	1.21	-	-
TEA001346.1	1330	-2.14176	0.074587	28.7149	2.49e-181	1.53e-179	4.05	4.6	4.31	18.36	18.26	20.35	probable LRR receptor-like serine/threonine-protein kinase At1g07650; K04733 interleukin-1 receptor-associated kinase 4 [EC:2.7.11.1]; probable leucine-rich repeat receptor-like serine/threonine-protein kinase At3g14840	-
TEA025783.1	166.224	-1.1038	0.184142	5.99426	2.04e-09	8.15e-09	1.94	2.06	3.03	5.4	4.91	4.8	-	GO:0016021`integral component of membrane;
TEA012385.1	12.6196	-1.75136	0.543816	3.2205	0.00127967	0.00288707	0.24	0.11	0.22	0.57	1.49	0.56	two-component response regulator ARR17; K14492 two-component response regulator ARR-A family; POPTRDRAFT_816269; hypothetical protein; two-component response regulator ORR9-like	-
TEA018102.1	6.85691	-1.41944	0.619689	2.29056	0.0219887	0.0397271	0.03	0.18	0.07	0.54	0.31	0.28	Squalene synthetase; K00801 farnesyl-diphosphate farnesyltransferase [EC:2.5.1.21]	GO:0016020`membrane;
TEA005411.1	22.7857	-4.17394	0.548451	7.61042	2.73e-14	1.45e-13	0	0.05	0.03	0.95	1.68	1.56	hypothetical protein; K04733 interleukin-1 receptor-associated kinase 4 [EC:2.7.11.1]	-
TEA012502.1	147.253	-1.63939	0.193416	8.47598	2.33e-17	1.43e-16	1.4	1.29	1.36	3.6	5.21	4.02	receptor-like protein kinase FERONIA; K04733 interleukin-1 receptor-associated kinase 4 [EC:2.7.11.1]; putative receptor-like protein kinase At5g39000	-
TEA030293.1	36.2231	-4.82834	0.518428	9.31342	1.24e-20	8.66e-20	0	0	0.13	3.71	2.36	2.78	coatomer subunit delta-like; K20471 coatomer subunit delta	-
TEA027204.1	2.46198	-1.53469	0.681031	2.25348	0.0242291	0.0433678	0	0.02	0	0.1	0.05	0.16	putative disease resistance protein At3g14460; K19613 leucine-rich repeat protein SHOC2	-
TEA005479.1	671.317	-1.34315	0.0887133	15.1404	8.77e-52	1.35e-50	9.54	9.39	10.43	23.95	25.65	24.5	cyclin-T1-2; K15188 cyclin T; cyclin-T1-3-like	GO:0006355`regulation of transcription, DNA-templated; GO:0000079`regulation of cyclin-dependent protein serine/threonine kinase activity; GO:0019901`protein kinase binding;
TEA027339.1	7.35264	-1.94597	0.619687	3.14024	0.00168807	0.00374085	0.06	0	0.07	0.29	0.38	0.24	Ketol-acid reductoisomerase; K00053 ketol-acid reductoisomerase [EC:1.1.1.86]; ketol-acid reductoisomerase, chloroplastic-like	GO:0009099`valine biosynthetic process; GO:0046872`metal ion binding; GO:0016853`isomerase activity; GO:0009097`isoleucine biosynthetic process; GO:0004455`ketol-acid reductoisomerase activity; GO:0055114`oxidation-reduction process;
TEA025063.1	51.117	-1.57031	0.305707	5.13665	2.8e-07	9.49e-07	0.19	0.23	0.12	0.52	0.53	0.68	hypothetical protein; K13459 disease resistance protein RPS2; probable disease resistance protein At4g27220	-
TEA022454.1	25.1539	-1.11118	0.394182	2.81895	0.00481815	0.00989322	0.16	0.12	0.18	0.26	0.41	0.4	probable disease resistance protein At5g45510; K06685 MOB kinase activator 1; hypothetical protein; NB-ARC domain-containing disease resistance protein	-
TEA029443.1	1260.18	-1.10154	0.0734561	14.9959	7.81e-51	1.18e-49	7.52	7.55	7.49	17.46	15.93	14.8	peptidyl-prolyl cis-trans isomerase CYP26-2, chloroplastic-like; K03768 peptidyl-prolyl cis-trans isomerase B (cyclophilin B) [EC:5.2.1.8]; peptidyl-prolyl cis-trans isomerase CYP26-2, chloroplastic	GO:0016853`isomerase activity;
TEA002379.1	11.4066	-2.83535	0.580275	4.88621	1.03e-06	3.32e-06	0.06	0.09	0	0.8	0.65	0.83	SORBIDRAFT_01g019720, Sb01g019720; hypothetical protein; K10999 cellulose synthase A [EC:2.4.1.12]; Cellulose synthase A4 isoform 1; cesa10, ZmCESA10; cellulose synthase10	GO:0016760`cellulose synthase (UDP-forming) activity; GO:0030244`cellulose biosynthetic process; GO:0016021`integral component of membrane; GO:0071555`cell wall organization;
TEA030605.1	26.5906	-2.21353	0.408764	5.41517	6.12e-08	2.18e-07	0.69	0.39	0.77	3.45	3.68	2.97	PSBQ/PSBQ-1; K08901 photosystem II oxygen-evolving enhancer protein 3; hypothetical protein; PSBQA; photosystem II subunit QA	-
TEA030627.1	397.98	-1.9671	0.115097	17.0908	1.74e-65	3.33e-64	10.7	11.17	10.48	43.45	43.1	40.34	-	-
TEA013100.1	29.9636	-1.02833	0.362594	2.83604	0.00456765	0.00942479	0.18	0.29	0.23	0.47	0.48	0.56	hypothetical protein; K01510 apyrase [EC:3.6.1.5]	GO:0016787`hydrolase activity; GO:0009901`anther dehiscence; GO:0016021`integral component of membrane; GO:0010584`pollen exine formation;
TEA017061.1	43858.8	-1.67963	0.03842	43.7176	0	0	438.62	439.81	445.64	1476.04	1414.5	1323.71	serine--glyoxylate aminotransferase; K00830 alanine-glyoxylate transaminase / serine-glyoxylate transaminase / serine-pyruvate transaminase [EC:2.6.1.44 2.6.1.45 2.6.1.51]; POPTRDRAFT_815301; aminotransferase 2 family protein	GO:0008483`transaminase activity;
TEA021351.1	8.91268	-1.69628	0.61027	2.77955	0.00544336	0.0110649	0	0.06	0.24	0.62	0.3	0.53	WAS/WASL-interacting protein family member 1-like; K19475 WAS/WASL-interacting protein	-
TEA017856.1	667.545	-1.09548	0.0930754	11.7698	5.58e-32	5.55e-31	17.71	15.85	16.31	36.17	37.68	32.43	-	-
TEA002448.1	6590.12	-1.00767	0.045515	22.1392	1.33e-108	4.38e-107	56.59	53.99	54.31	102.6	112.51	114.27	eukaryotic translation initiation factor; K03260 translation initiation factor 4G; eukaryotic translation initiation factor isoform 4G-1	GO:0003723`RNA binding;
TEA024467.1	68.6339	-4.20806	0.372117	11.3084	1.19e-29	1.11e-28	0.19	0.28	0.28	5.13	4.56	8.03	-	-
TEA006038.1	15.9445	-2.92287	0.550378	5.31066	1.09e-07	3.83e-07	0.07	0.07	0.42	3.12	2.81	1.33	hypothetical protein; K01956 carbamoyl-phosphate synthase small subunit [EC:6.3.5.5]; chaperone protein dnaJ A6, chloroplastic; K03686 molecular chaperone DnaJ	-
TEA017862.1	15.7604	-1.27311	0.539872	2.35816	0.0183656	0.0337167	0.44	0.02	0.17	0.63	0.4	0.87	putative amidase C869.01; K01426 amidase [EC:3.5.1.4]; Amidase family protein	-
TEA015748.1	21.8506	-2.5358	0.47218	5.37042	7.86e-08	2.78e-07	0.18	0.09	0.02	0.76	0.89	0.61	glutamine-dependent NAD(+) synthetase; K01950 NAD+ synthase (glutamine-hydrolysing) [EC:6.3.5.1]; hypothetical protein	-
TEA032060.1	88.3447	-1.76095	0.2482	7.09487	1.29e-12	6.3e-12	2.78	1.8	1.73	6.17	8.5	7.62	hypothetical protein; K11778 ditrans,polycis-polyprenyl diphosphate synthase [EC:2.5.1.87]	GO:0010150`leaf senescence; GO:0006355`regulation of transcription, DNA-templated; GO:0016592`mediator complex; GO:0048364`root development; GO:0009631`cold acclimation;
TEA027438.1	3.98394	-2.47737	0.681835	3.63338	0.000279731	0.000692672	0	0	0	0.14	0.16	0.19	receptor-like protein 12; K19613 leucine-rich repeat protein SHOC2; Di-glucose binding protein with Kinesin motor domain; K10406 kinesin family member C2/C3	-
TEA031789.1	35.9421	-2.3448	0.362708	6.46468	1.02e-10	4.41e-10	0.33	0.52	0.41	2.6	2.42	2.2	GLP1; GLP1 GID1-like protein; K14493 gibberellin receptor GID1 [EC:3.-.-.-]; tuliposide A-converting enzyme 2, chloroplastic-like; K20506 tuliposide A-converting enzyme [EC:4.2.99.22]; hypothetical protein	-
TEA010984.1	751.453	-2.21138	0.0927029	23.8545	9.09e-126	3.52e-124	5.93	5.44	6.46	27.11	29.08	26.23	cytochrome P450 82C4-like; K00512 steroid 17alpha-monooxygenase / 17alpha-hydroxyprogesterone deacetylase [EC:1.14.14.19 1.14.14.32]; cytochrome P450 CYP82D47; K07408 cytochrome P450 family 1 subfamily A polypeptide 1 [EC:1.14.14.1]	GO:0016020`membrane; GO:0046872`metal ion binding; GO:0016491`oxidoreductase activity;
TEA009889.1	3656.15	-1.07548	0.0449348	23.9342	1.35e-126	5.29e-125	78.72	76.72	73.42	159.3	159.63	160.55	hypothetical protein; K02932 large subunit ribosomal protein L5e; 60S ribosomal protein L5-like; 60S ribosomal protein L5	GO:0000027`ribosomal large subunit assembly; GO:0006412`translation; GO:0022625`cytosolic large ribosomal subunit; GO:0008097`5S rRNA binding; GO:0003735`structural constituent of ribosome;
TEA017143.1	30.8436	-4.786	0.547758	8.73744	2.38e-18	1.53e-17	0	0.06	0	1.35	1.98	2.78	pentatricopeptide repeat-containing protein At3g06920-like; K17964 leucine-rich PPR motif-containing protein, mitochondrial; pentatricopeptide repeat-containing protein At4g01400, mitochondrial-like; K20291 conserved oligomeric Golgi complex subunit 4; POPTRDRAFT_572467; hypothetical protein	-
TEA033046.1	18.9181	-1.30113	0.442703	2.93905	0.00329217	0.0069543	0.35	0.23	0.41	0.81	1.12	0.8	-	-
TEA009471.1	13.7917	-4.1964	0.626013	6.70338	2.04e-11	9.28e-11	0	0	0	0.53	0.77	0.76	-	-
TEA002349.1	13.1299	-1.25772	0.496314	2.53413	0.0112728	0.0215862	0.26	0.25	0.22	0.79	0.68	0.57	Cysteine/Histidine-rich C1 domain family protein, putative; K16219 protein N-terminal methyltransferase [EC:2.1.1.244]; hypothetical protein; K03283 heat shock 70kDa protein 1/8; heat shock 70 kDa protein 18-like	-
TEA008410.1	4.98846	-1.57002	0.649592	2.41693	0.015652	0.0291479	0.03	0.06	0.07	0.23	0.39	0.24	Salicylic acid-binding protein 2; K08233 polyneuridine-aldehyde esterase [EC:3.1.1.78]; salicylic acid-binding protein 2; salicylic acid-binding protein 2-like	GO:0008152`metabolic process; GO:0009862`systemic acquired resistance, salicylic acid mediated signaling pathway; GO:0080031`methyl salicylate esterase activity; GO:0016298`lipase activity;
TEA023048.1	843.92	-1.14182	0.0981439	11.6342	2.76e-31	2.69e-30	10.7	9.11	9.74	18.47	22.67	23.86	hypothetical protein; K14833 nucleolar complex protein 2	-
TEA001541.1	31.9519	-1.5892	0.414442	3.83455	0.000125795	0.000326351	0.28	0.17	0.49	1.17	1.44	0.54	geraniol 8-hydroxylase-like; K20556 cytochrome P450 family 76 subfamily C; ferruginol synthase-like; K20513 ferruginol synthase [EC:1.14.13.190]; CYP76C4; cytochrome P450, family 76, subfamily C, polypeptide 4	GO:0016709`oxidoreductase activity, acting on paired donors, with incorporation or reduction of molecular oxygen, NAD(P)H as one donor, and incorporation of one atom of oxygen; GO:0016020`membrane; GO:0044550`secondary metabolite biosynthetic process; GO:0005488`binding;
TEA027424.1	305.789	-1.12458	0.129517	8.68289	3.86e-18	2.45e-17	19.22	16.65	17.33	35.14	38.73	42.16	-	-
TEA027470.1	400.824	-2.53944	0.125928	20.1659	1.95e-90	5.15e-89	2.25	2	2.66	14.09	13	13.19	glyoxylate/hydroxypyruvate reductase HPR3-like; K15919 hydroxypyruvate reductase 2; POPTRDRAFT_411638; hypothetical protein	GO:0016616`oxidoreductase activity, acting on the CH-OH group of donors, NAD or NADP as acceptor; GO:0051287`NAD binding; GO:0055114`oxidation-reduction process;
TEA024392.1	184.485	-1.09038	0.176894	6.16406	7.09e-10	2.93e-09	6	4.61	4.05	10.58	11.87	9.12	2-alkenal reductase (NADP(+)-dependent); K19825 2-alkenal reductase (NADP+) [EC:1.3.1.102]; 2-alkenal reductase (NADP(+)-dependent)-like; K07119 uncharacterized protein	GO:0008270`zinc ion binding; GO:0055114`oxidation-reduction process; GO:0016491`oxidoreductase activity;
TEA006390.1	18.6567	-2.32676	0.495971	4.69132	2.71e-06	8.43e-06	0.28	0.15	0.17	1.5	0.67	1.91	3-isopropylmalate dehydrogenase, chloroplastic; K00052 3-isopropylmalate dehydrogenase [EC:1.1.1.85]; 3-isopropylmalate dehydrogenase, chloroplastic-like	-
TEA020376.1	575.674	-1.37826	0.125999	10.9387	7.53e-28	6.71e-27	13.62	14.45	17.28	40.89	45.35	31.59	transcription termination factor MTEF1, chloroplastic; K15032 mTERF domain-containing protein, mitochondrial; uncharacterized LOC101203623	-
TEA002522.1	2.74751	-1.93974	0.679649	2.85403	0.00431688	0.00894159	0	0	0	0.09	0.37	0.21	POPTRDRAFT_771914; hypothetical protein; K04733 interleukin-1 receptor-associated kinase 4 [EC:2.7.11.1]; POPTRDRAFT_771920; G-type lectin S-receptor-like serine/threonine-protein kinase SD1-1	GO:0004674`protein serine/threonine kinase activity; GO:0005524`ATP binding; GO:0006468`protein phosphorylation; GO:0048544`recognition of pollen; GO:0016021`integral component of membrane;
TEA002640.1	3.94659	-1.84366	0.678433	2.71752	0.00657725	0.0131653	0.02	0	0	0.18	0.07	0.07	glutamate receptor 1.3-like; K05387 glutamate receptor, ionotropic, plant; Glutamate receptor 1.1, putative; hypothetical protein	-
TEA025084.1	4.97254	-2.43184	0.670893	3.62478	0.000289212	0.000714902	0	0	0.11	1.08	1.34	0.65	-	-
TEA018799.1	18.238	-1.37039	0.45633	3.00307	0.00267269	0.00573425	0.26	0.17	0.15	0.43	0.53	0.77	aspartic proteinase nepenthesin-1; K02882 large subunit ribosomal protein L18Ae; hypothetical protein; K01381 saccharopepsin [EC:3.4.23.25]	GO:0006508`proteolysis; GO:0030163`protein catabolic process; GO:0004190`aspartic-type endopeptidase activity;
TEA019060.1	59.3411	-6.15359	0.549306	11.2025	3.96e-29	3.64e-28	0	0	0	1.89	1.84	1.43	-	-
TEA012010.1	3.77123	-1.81816	0.675901	2.68998	0.00714567	0.0141997	0	0.03	0.04	0.25	0.25	0.26	-	-
TEA022521.1	335.851	-1.35621	0.125995	10.764	5.09e-27	4.42e-26	3.61	2.82	3	8.16	8.25	7.8	-	-
TEA004342.1	2750.27	-1.94635	0.0548888	35.4598	2.05e-275	2.36e-273	11.01	11.28	11.68	45.2	43.72	41.25	alpha-xylosidase 1; K15925 alpha-D-xyloside xylohydrolase [EC:3.2.1.177]	GO:0030246`carbohydrate binding; GO:0000023`maltose metabolic process; GO:0032450`maltose alpha-glucosidase activity; GO:0004558`alpha-1,4-glucosidase activity;
TEA011918.1	111.261	-6.95876	0.524432	13.2691	3.5e-40	4.26e-39	0	0	0	13.61	18.44	18.5	probable U3 small nucleolar RNA-associated protein 11; K14769 U3 small nucleolar RNA-associated protein 11; hypothetical protein	GO:0032040`small-subunit processome; GO:0005730`nucleolus; GO:0009561`megagametogenesis; GO:0042274`ribosomal small subunit biogenesis; GO:0006364`rRNA processing;
TEA016829.1	205.584	-1.55494	0.163875	9.48856	2.34e-21	1.68e-20	2.9	3.06	2.06	7.86	7.62	8.42	-	GO:0016020`membrane; GO:0005794`Golgi apparatus;
TEA032592.1	114.026	-1.50573	0.225263	6.68434	2.32e-11	1.05e-10	2.56	3.86	2.54	10.57	8.13	7.4	agamous-like MADS-box protein AGL61; K04454 MADS-box transcription enhancer factor 2C; agamous-like MADS-box protein AGL62; K09260 MADS-box transcription enhancer factor 2A	-
TEA005133.1	164.883	-1.13152	0.164249	6.88905	5.62e-12	2.64e-11	3.76	3.74	3.88	8.41	8.69	7.92	putative disease resistance protein At1g50180; K13457 disease resistance protein RPM1; Disease resistance protein RPP8; K01930 folylpolyglutamate synthase [EC:6.3.2.17]; disease resistance protein RPP8-like	-
TEA016650.1	307.334	-1.06341	0.123907	8.58234	9.3e-18	5.8e-17	4.85	4.8	4.83	9.31	10.31	10.58	ABC transporter C family member 2-like; K05666 ATP-binding cassette, subfamily C (CFTR/MRP), member 2; Lj0g3v0041899.1; -	GO:0006810`transport; GO:0016020`membrane; GO:0000166`nucleotide binding; GO:0016887`ATPase activity;
TEA026643.1	15.9173	-1.59143	0.476857	3.33733	0.000845867	0.00195635	0.23	0.17	0.17	0.83	0.72	0.5	serine carboxypeptidase-like 45; K16297 serine carboxypeptidase-like clade II [EC:3.4.16.-]	GO:0051603`proteolysis involved in cellular protein catabolic process; GO:0004185`serine-type carboxypeptidase activity; GO:0016747`transferase activity, transferring acyl groups other than amino-acyl groups; GO:0019748`secondary metabolic process;
TEA032590.1	147.358	-1.87976	0.182989	10.2725	9.37e-25	7.61e-24	4.04	4.74	3.96	16.42	16.17	15.16	agamous-like MADS-box protein AGL61; K04454 MADS-box transcription enhancer factor 2C; agamous-like MADS-box protein AGL62; K09260 MADS-box transcription enhancer factor 2A	-
TEA001761.1	40.5276	-1.66738	0.361441	4.61314	3.97e-06	1.21e-05	0.2	0.39	0.12	0.93	0.68	0.88	cytochrome P450 78A4-like; K07409 cytochrome P450 family 1 subfamily A polypeptide 2 [EC:1.14.14.1]; cytochrome P450 78A5-like; K00517	GO:0016709`oxidoreductase activity, acting on paired donors, with incorporation or reduction of molecular oxygen, NAD(P)H as one donor, and incorporation of one atom of oxygen; GO:0020037`heme binding; GO:0005506`iron ion binding; GO:0044550`secondary metabolite biosynthetic process; GO:0016021`integral component of membrane; GO:0055114`oxidation-reduction process;
TEA019122.1	277.74	-5.48925	0.252758	21.7174	1.4e-104	4.39e-103	0.9	0.78	0.42	37.17	33.1	40.89	-	-
TEA005809.1	486.519	-1.37796	0.105666	13.0407	7.18e-39	8.5e-38	17.58	20.42	18.14	51.47	45.7	48.55	hypothetical protein; K00167 2-oxoisovalerate dehydrogenase E1 component beta subunit [EC:1.2.4.4]; Lj3g3v1591670.1; -	GO:0008152`metabolic process; GO:0003824`catalytic activity;
TEA031726.1	5041.9	-1.18169	0.046678	25.3158	2.14e-141	9.56e-140	53.5	48.29	49.79	114.57	116.77	110.43	NADP-dependent malic enzyme, chloroplastic; K00029 malate dehydrogenase (oxaloacetate-decarboxylating)(NADP+) [EC:1.1.1.40]; ME1, LeME1, NADP-ME; NADP-malic enzyme	-
TEA020697.1	50.8026	-3.72807	0.371482	10.0357	1.06e-23	8.32e-23	0.18	0.14	0.14	2.82	2.29	2.67	tubulin beta chain-like; K07375 tubulin beta; tubulin beta chain	GO:0005856`cytoskeleton; GO:0000166`nucleotide binding;
TEA022950.1	240.946	-7.31028	0.425308	17.1882	3.25e-66	6.31e-65	0.04	0.02	0.03	12.52	13.11	11.93	UDP-glycosyltransferase 74F2-like; K13691 pathogen-inducible salicylic acid glucosyltransferase [EC:2.4.1.-]; UDP-glycosyltransferase 74E1-like	GO:0016758`transferase activity, transferring hexosyl groups;
TEA011845.1	41.6768	-5.2254	0.526766	9.91978	3.42e-23	2.63e-22	0	0.01	0.01	1.14	1.34	0.83	-	-
TEA025307.1	1290.38	-1.20677	0.0667951	18.0668	5.82e-73	1.25e-71	10.33	11.2	10.26	23.7	24.62	24.7	protein RBL; K14961 COMPASS component SWD1; transducin family protein	-
TEA022649.1	13.231	-4.15038	0.627575	6.61336	3.76e-11	1.68e-10	0	0	0	1.29	1.32	1.55	uncharacterized protein YNL011C; K01365 cathepsin L [EC:3.4.22.15]; uncharacterized LOC105649658; Maternal effect embryo arrest 18	-
TEA021618.1	479.525	-2.88441	0.130244	22.1463	1.13e-108	3.75e-107	1.01	0.71	1.01	6.28	7.5	6.58	hypothetical protein; K01807 ribose 5-phosphate isomerase A [EC:5.3.1.6]; uncharacterized transporter C5D6.04-like; K07088 uncharacterized protein; POPTRDRAFT_760338; auxin efflux carrier family protein	GO:0055085`transmembrane transport; GO:0016021`integral component of membrane;
TEA020418.1	107.546	-1.28904	0.203273	6.34143	2.28e-10	9.71e-10	2.15	2.42	2.18	5.55	5.9	5.29	cinnamoyl-CoA reductase 1-like; K09753 cinnamoyl-CoA reductase [EC:1.2.1.44]; cinnamoyl-CoA reductase 2	-
TEA013188.1	31.013	-2.65944	0.398044	6.68128	2.37e-11	1.08e-10	0.92	0.57	0.48	4.96	5.16	5.06	-	GO:0003677`DNA binding; GO:0005634`nucleus; GO:0006355`regulation of transcription, DNA-templated;
TEA024317.1	641.436	-1.40166	0.0892946	15.6971	1.58e-55	2.59e-54	6.17	6.3	6.49	16.03	17.3	16.58	adenylyltransferase and sulfurtransferase MOCS3-like; K11996 adenylyltransferase and sulfurtransferase [EC:2.7.7.80 2.8.1.11]	GO:0016021`integral component of membrane;
TEA010592.1	8.09744	-1.42634	0.595308	2.39597	0.0165766	0.0307211	0.07	0.04	0.11	0.15	0.43	0.27	UDP-glucuronate 4-epimerase 6; K08679 UDP-glucuronate 4-epimerase [EC:5.1.3.6]	-
TEA010751.1	34.7411	-1.20016	0.365314	3.28529	0.00101879	0.0023293	0.98	0.93	0.55	1.69	1.53	2.81	germin-like protein subfamily 1 member 17; K11426 SET and MYND domain-containing protein; Binding isoform 2; K14834 nucleolar complex protein 3; thioredoxin reductase 1-like; K00384 thioredoxin reductase (NADPH) [EC:1.8.1.9]	-
TEA019441.1	30.7633	-1.29715	0.375221	3.45704	0.000546152	0.00129607	0.79	1.35	1.59	2.8	4.1	2.91	-	-
TEA001726.1	17905.1	-1.17003	0.0379549	30.827	1.14e-208	8.57e-207	213.05	217.01	213.09	499.57	482.74	455.26	ubiquitin-conjugating enzyme E2; K06689 ubiquitin-conjugating enzyme E2 D [EC:2.3.2.23]; hypothetical protein; ubiquitin-conjugating enzyme E2-17 kDa	GO:0006511`ubiquitin-dependent protein catabolic process; GO:0005524`ATP binding; GO:0005886`plasma membrane; GO:0005737`cytoplasm; GO:0004842`ubiquitin-protein transferase activity;
TEA015239.1	68.8262	-1.90608	0.277287	6.87401	6.24e-12	2.93e-11	0.93	1.17	1.51	5.85	4.03	4.29	regulation of nuclear pre-mRNA domain-containing protein 2-like; K15559 regulator of Ty1 transposition protein 103; regulation of nuclear pre-mRNA domain-containing protein 1B-like; regulation of nuclear pre-mRNA domain-containing protein 1B	-
TEA033558.1	843.636	-2.09001	0.0850432	24.5758	2.29e-133	9.5e-132	7.95	7.08	7.39	31.7	33.18	30.53	CYP96A15; cytochrome P450, family 96, subfamily A, polypeptide 15; K15405 midchain alkane hydroxylase; alkane hydroxylase MAH1-like; hypothetical protein	-
TEA032678.1	11982.8	-1.9727	0.0470263	41.9489	0	0	144.56	152.82	146.89	610.85	588.84	534.19	chlorophyll a-b binding protein CP29.1, chloroplastic; K08915 light-harvesting complex II chlorophyll a/b binding protein 4	GO:0009765`photosynthesis, light harvesting; GO:0046872`metal ion binding; GO:0009535`chloroplast thylakoid membrane; GO:0016021`integral component of membrane; GO:0016168`chlorophyll binding; GO:0018298`protein-chromophore linkage; GO:0009522`photosystem I;
TEA033487.1	42.6359	-4.77792	0.479938	9.95527	2.39e-23	1.85e-22	0.14	0	0.04	3.69	2.96	3.68	-	GO:0046983`protein dimerization activity;
TEA014742.1	659.787	-4.04285	0.120124	33.6557	2.57e-248	2.51e-246	3.87	3.99	4.09	67.03	68.8	63.81	uncharacterized protein C24B11.05; K18551 pyrimidine and pyridine-specific 5'-nucleotidase [EC:3.1.3.-]; suppressor of disruption of TFIIS	GO:0008152`metabolic process; GO:0016787`hydrolase activity;
TEA005399.1	1684.22	-2.90368	0.070653	41.0978	0	0	17.81	15.86	15.38	120.44	118.64	128.08	peptide methionine sulfoxide reductase B5; K07305 peptide-methionine (R)-S-oxide reductase [EC:1.8.4.12]; peptide methionine sulfoxide reductase B5-like	GO:0006979`response to oxidative stress; GO:0033743`peptide-methionine (R)-S-oxide reductase activity; GO:0030091`protein repair; GO:0055114`oxidation-reduction process;
TEA022779.1	140.833	-1.17419	0.189884	6.18373	6.26e-10	2.6e-09	3.12	2.37	2.5	5.82	6.99	5.46	uncharacterized LOC101301302; K14497 protein phosphatase 2C [EC:3.1.3.16]; protein RecA-like; K03553 recombination protein RecA; U-box domain-containing protein 33-like; K04733 interleukin-1 receptor-associated kinase 4 [EC:2.7.11.1]	GO:0016020`membrane;
TEA005892.1	436.33	-1.00234	0.110754	9.05017	1.43e-19	9.6e-19	9.25	10.81	9.77	21.02	20.35	18.26	Putative plastid-lipid-associated protein 4, chloroplastic; K02952 small subunit ribosomal protein S13	-
TEA012398.1	242.193	-1.58093	0.149425	10.5801	3.69e-26	3.11e-25	4.69	5.02	4.38	16.15	12.8	13.53	gibberellin 2-beta-dioxygenase 8; K04125 gibberellin 2-oxidase [EC:1.14.11.13]; gibberellin 2-beta-dioxygenase 8-like	-
TEA001511.1	24.3451	-1.53703	0.436139	3.52419	0.000424786	0.00102521	0.31	0.07	0.32	0.83	0.87	0.61	uncharacterized LOC105156397; K19476 vacuolar protein sorting-associated protein IST1; uncharacterized LOC100252495; uncharacterized LOC104601677	-
TEA033767.1	32.13	-5.08664	0.55835	9.11014	8.23e-20	5.59e-19	0	0	0.11	7.2	5.13	8.16	ethanolamine-phosphate cytidylyltransferase-like; K00967 ethanolamine-phosphate cytidylyltransferase [EC:2.7.7.14]; hypothetical protein	-
TEA019283.1	25.243	-2.06476	0.445257	4.63723	3.53e-06	1.09e-05	0.56	1.05	0.23	2.09	4.26	3.11	-	GO:0009507`chloroplast;
TEA010657.1	26225.4	-1.13073	0.0931525	12.1384	6.61e-34	6.88e-33	1447	1484.04	1537.04	3615.14	3204.83	2927.08	ferredoxin-like; K02639 ferredoxin; ferredoxin-1, chloroplastic-like	GO:0009055`electron carrier activity; GO:0022900`electron transport chain; GO:0051537`2 iron, 2 sulfur cluster binding; GO:0046872`metal ion binding;
TEA015507.1	1766.62	-2.77815	0.0685553	40.5242	0	0	7.58	7.65	7.27	52.84	53.21	48.12	serine hydroxymethyltransferase, mitochondrial; K00600 glycine hydroxymethyltransferase [EC:2.1.2.1]	GO:0004372`glycine hydroxymethyltransferase activity; GO:0006544`glycine metabolic process; GO:0035999`tetrahydrofolate interconversion; GO:0030170`pyridoxal phosphate binding; GO:0006563`L-serine metabolic process;
TEA019469.1	6.16136	-2.752	0.65944	4.17323	3e-05	8.37e-05	0	0	0.06	0.55	0.84	0.81	Putative serine/threonine-protein kinase NdrB; K08790 serine/threonine kinase 38 [EC:2.7.11.1]; UDP-N-acetylglucosamine transferase subunit ALG14 homolog; K07441 beta-1,4-N-acetylglucosaminyltransferase [EC:2.4.1.141]	GO:0046872`metal ion binding; GO:0003676`nucleic acid binding;
TEA033861.1	216.936	-7.04102	0.413942	17.0097	6.96e-65	1.32e-63	0.02	0.05	0.06	11.98	11.76	12.01	protein ACCELERATED CELL DEATH 6-like; K19626 inversin; SORBIDRAFT_10g010540, Sb10g010540; hypothetical protein; K11267 sister chromatid cohesion protein PDS5; protein ACCELERATED CELL DEATH 6; K15502 serine/threonine-protein phosphatase 6 regulatory ankyrin repeat subunit A	-
TEA024790.1	2073.18	-1.05057	0.0598204	17.5621	4.8e-69	9.76e-68	40.24	40.06	37.9	85.74	81.56	76.28	ribosome biogenesis protein BRX1; K14820 ribosome biogenesis protein BRX1; Ribosome biogenesis protein brix, putative	-
TEA026126.1	45.1523	-1.27243	0.34387	3.70033	0.000215316	0.000541423	0.46	0.98	0.4	1.2	1.66	1.87	protein DETOXIFICATION 48; K03327 multidrug resistance protein, MATE family; MATE efflux family protein 5; multidrug and toxin extrusion protein 1-like	GO:0016021`integral component of membrane; GO:0015238`drug transmembrane transporter activity; GO:0015297`antiporter activity; GO:0006855`drug transmembrane transport;
TEA032751.1	25.8176	-1.47792	0.426436	3.46574	0.000528779	0.00125783	0.38	0.59	0.61	0.8	1.82	2.31	UDP-glycosyltransferase 74F2-like; K13691 pathogen-inducible salicylic acid glucosyltransferase [EC:2.4.1.-]; UDP-glycosyltransferase 74E1-like	GO:0016740`transferase activity;
TEA019164.1	91.2212	-6.70644	0.531763	12.6117	1.82e-36	2.02e-35	0	0	0	3.26	4.52	3.98	LRR receptor-like serine/threonine-protein kinase EFR; K13428 LRR receptor-like serine/threonine-protein kinase EFR [EC:2.7.11.1]; EFR; EF-TU receptor	-
TEA001540.1	6880.13	-1.42566	0.0372791	38.2428	0	0	58.66	56.4	58.34	153.16	153.42	156.1	D-ribulokinase, ribitol kinase; K00875 D-ribulokinase [EC:2.7.1.47]; glycerol kinase; K00864 glycerol kinase [EC:2.7.1.30]	GO:0016310`phosphorylation; GO:0016301`kinase activity; GO:0005975`carbohydrate metabolic process; GO:0016773`phosphotransferase activity, alcohol group as acceptor; GO:0009507`chloroplast;
TEA012193.1	147.784	-1.16393	0.17529	6.64005	3.14e-11	1.41e-10	3.2	2.69	2.71	6.66	6.35	6.42	diacylglycerol kinase 5-like; K00901 diacylglycerol kinase (ATP) [EC:2.7.1.107]; putative disease resistance protein RGA3; K15078 structure-specific endonuclease subunit SLX1 [EC:3.6.1.-]; putative disease resistance protein RGA1	-
TEA019453.1	155.408	-1.03097	0.170527	6.04578	1.49e-09	6e-09	3.36	4.01	3.38	7.38	7.19	7.51	-	-
TEA028821.1	429.885	-1.69154	0.119708	14.1306	2.46e-45	3.35e-44	9.01	9.59	11.76	35.06	32.18	30.62	peroxisomal membrane protein 11B; K13352 peroxin-11B; hypothetical protein	GO:0005779`integral component of peroxisomal membrane; GO:0042802`identical protein binding; GO:0044375`regulation of peroxisome size; GO:0016559`peroxisome fission;
TEA032713.1	85.4071	-3.20381	0.289495	11.0669	1.82e-28	1.64e-27	0.26	0.51	0.44	4.78	4.39	3.18	POPTRDRAFT_822369; ferritin 2 precursor family protein; K00522 ferritin heavy chain [EC:1.16.3.2]; ferritin-2, chloroplastic	GO:0006879`cellular iron ion homeostasis; GO:0006826`iron ion transport; GO:0004322`ferroxidase activity; GO:0005623`cell; GO:0008199`ferric iron binding; GO:0055114`oxidation-reduction process;
TEA016623.1	1935.24	-1.12224	0.0553222	20.2855	1.73e-91	4.6e-90	63.63	60.41	60.06	134.16	131.97	132.43	-	-
TEA019181.1	1824.69	-2.05341	0.0704873	29.1316	1.43e-186	9.11e-185	21.89	23.99	21.47	100.32	92.55	85.93	POPTRDRAFT_648837; hypothetical protein; K13789 geranylgeranyl diphosphate synthase, type II [EC:2.5.1.1 2.5.1.10 2.5.1.29]; POPTRDRAFT_649179; geranylgeranyl pyrophosphate synthase family protein; heterodimeric geranylgeranyl pyrophosphate synthase small subunit, chloroplastic	GO:0008299`isoprenoid biosynthetic process; GO:0016740`transferase activity; GO:0009507`chloroplast;
TEA001063.1	1936.44	-1.5721	0.0719871	21.8387	9.96e-106	3.17e-104	60.29	64.57	64.18	191.08	202.66	165.89	dihydrolipoyl dehydrogenase, mitochondrial-like; K00382 dihydrolipoamide dehydrogenase [EC:1.8.1.4]; dihydrolipoyl dehydrogenase 1, mitochondrial	-
TEA027963.1	163.567	-3.51993	0.214146	16.4371	1.04e-60	1.85e-59	1.05	1.16	1.46	13.24	15.6	15.33	nuclear pore complex protein NUP93A-like; K14309 nuclear pore complex protein Nup93; nuclear pore complex protein NUP93B	-
TEA022535.1	622.488	-1.38051	0.0899779	15.3427	3.96e-53	6.21e-52	5.21	5.42	4.99	13.16	13.73	13.66	-	GO:0072671`mitochondria-associated ubiquitin-dependent protein catabolic process; GO:0004843`ubiquitin-specific protease activity; GO:0046872`metal ion binding; GO:0071630`nucleus-associated proteasomal ubiquitin-dependent protein catabolic process; GO:0036266`Cdc48p-Npl4p-Vms1p AAA ATPase complex; GO:0030433`ER-associated ubiquitin-dependent protein catabolic process;
TEA002644.1	8993.11	-1.24151	0.0421757	29.4366	1.87e-190	1.23e-188	78.27	74.42	72.7	175.73	184.24	169.68	cell division cycle protein 48 homolog; K13525 transitional endoplasmic reticulum ATPase	GO:0016787`hydrolase activity; GO:0005524`ATP binding;
TEA024850.1	488.808	-1.63556	0.105996	15.4304	1.02e-53	1.62e-52	4.46	4.88	4.93	13.62	15.6	15.03	-	GO:0016020`membrane;
TEA014885.1	23472.1	-1.13617	0.0368895	30.7994	2.67e-208	2e-206	467.23	452.38	466.19	1043.61	1021.87	959.89	hypothetical protein; K15893 hydroxypyruvate reductase 1; glycerate dehydrogenase	GO:0016616`oxidoreductase activity, acting on the CH-OH group of donors, NAD or NADP as acceptor; GO:0051287`NAD binding; GO:0055114`oxidation-reduction process;
TEA002538.1	39.7461	-2.11834	0.349683	6.0579	1.38e-09	5.57e-09	0.48	0.34	0.5	2.66	1.94	1.73	hypothetical protein; K17294 tetraspanin-4; K17345 tetraspanin-5	GO:0016021`integral component of membrane;
TEA032208.1	79.4088	-1.0421	0.268634	3.87927	0.000104769	0.000274217	1.96	2.25	2.26	2.79	5	5.82	-	GO:0016787`hydrolase activity;
TEA014542.1	1356.22	-1.52759	0.0646828	23.6166	2.6e-123	9.87e-122	8.58	8.94	8.33	25.05	24.63	24.53	POPTRDRAFT_577299; hypothetical protein; K03841 fructose-1,6-bisphosphatase I [EC:3.1.3.11]; fructose-1,6-bisphosphatase, cytosolic; fructose-1,6-bisphosphatase class 1	GO:0005975`carbohydrate metabolic process; GO:0016311`dephosphorylation; GO:0042132`fructose 1,6-bisphosphate 1-phosphatase activity;
TEA005401.1	166.788	-3.65998	0.21813	16.7789	3.48e-63	6.43e-62	0.73	0.72	0.36	8.23	8.32	8.14	2-alkenal reductase (NADP(+)-dependent); K07119 uncharacterized protein; 2-alkenal reductase (NADP(+)-dependent)-like; Lj0g3v0079449.1; -	GO:0008270`zinc ion binding; GO:0016021`integral component of membrane; GO:0055114`oxidation-reduction process; GO:0016491`oxidoreductase activity;
TEA026648.1	1015.88	-1.41659	0.0834047	16.9845	1.07e-64	2.02e-63	7.27	9.22	8.35	21.99	22.22	21.81	calcium-dependent protein kinase 32; K13412 calcium-dependent protein kinase [EC:2.7.11.1]; Calcium-dependent protein kinase 19	GO:0004674`protein serine/threonine kinase activity; GO:0005524`ATP binding; GO:0005509`calcium ion binding; GO:0006468`protein phosphorylation;
TEA009621.1	192.785	-3.04969	0.194977	15.6413	3.81e-55	6.19e-54	0.8	0.59	0.47	4.97	6.13	5.07	L-aspartate oxidase, chloroplastic; K00278 L-aspartate oxidase [EC:1.4.3.16]; L-aspartate oxidase 1 isoform 3	GO:0008734`L-aspartate oxidase activity; GO:0044318`L-aspartate:fumarate oxidoreductase activity; GO:0055114`oxidation-reduction process; GO:0009435`NAD biosynthetic process; GO:0009507`chloroplast;
TEA011785.1	210.725	-2.82849	0.169245	16.7124	1.06e-62	1.95e-61	0.75	0.73	0.87	5.73	5.83	5.52	auxin-responsive protein IAA18-like; K14484 auxin-responsive protein IAA; auxin response factor; IAA11; auxin-responsive protein IAA26-like	-
TEA012962.1	4624.96	-1.94542	0.0500211	38.8921	0	0	40.26	41.26	42.75	168.38	155.94	151.47	60S ribosomal protein L37-3-like; K02922 large subunit ribosomal protein L37e; 60S ribosomal protein L37-3; hypothetical protein	GO:0003723`RNA binding; GO:0030529`ribonucleoprotein complex;
TEA012109.1	136.897	-6.37558	0.433241	14.716	5.09e-49	7.42e-48	0	0.03	0.16	8.99	9.56	13.65	ATP-binding cassette sub-family G member 2; K05681 ATP-binding cassette, subfamily G (WHITE), member 2; ppabcg30; ATP-binding cassette transporter, subfamily G, member 30, group WBC protein PpABCG30; ATP-binding cassette, sub-family G, member 2	-
TEA033233.1	17.4637	-1.42197	0.503794	2.82252	0.00476476	0.00979402	0.74	0.35	0.92	0.82	3.51	2.14	-	-
TEA001686.1	20052	-1.76417	0.0384264	45.9104	0	0	375.74	383.24	391.23	1360.49	1276.48	1244.75	ribulose bisphosphate carboxylase small chain 3B, chloroplastic; K01602 ribulose-bisphosphate carboxylase small chain [EC:4.1.1.39]; ribulose bisphosphate carboxylase small chain, chloroplastic; ribulose bisphosphate carboxylase small chain, chloroplastic-like	-
TEA019388.1	4.70958	-2.39804	0.672536	3.56567	0.000362933	0.000885681	0	0.04	0	0.57	0.41	0.41	-	-
TEA030041.1	1596.73	-1.09426	0.0668115	16.3783	2.73e-60	4.82e-59	23.78	25.73	25.24	54.78	54.97	48.96	peptidyl-prolyl cis-trans isomerase CYP28, chloroplastic; K03768 peptidyl-prolyl cis-trans isomerase B (cyclophilin B) [EC:5.2.1.8]	-
TEA005416.1	856.552	-1.5462	0.0856225	18.0584	6.78e-73	1.45e-71	18.83	16.3	15.69	48.25	51.61	48.43	hypothetical protein; K08496 golgi SNAP receptor complex member 2; membrin-11; membrin-11-like	GO:0006810`transport; GO:0005484`SNAP receptor activity; GO:0061025`membrane fusion; GO:0005794`Golgi apparatus; GO:0016021`integral component of membrane;
TEA010563.1	1509.04	-1.11689	0.0648234	17.2297	1.59e-66	3.1e-65	71.99	81.46	74.65	167.45	162.06	162.46	60S ribosomal protein L12-like; K02870 large subunit ribosomal protein L12e	GO:0000027`ribosomal large subunit assembly; GO:0006412`translation; GO:0022625`cytosolic large ribosomal subunit; GO:0003735`structural constituent of ribosome; GO:0019843`rRNA binding;
TEA017002.1	612.821	-1.10873	0.0907535	12.217	2.52e-34	2.67e-33	6.71	6.18	6.73	13.87	14.59	13.68	T-complex protein 1 subunit zeta 1; K09498 T-complex protein 1 subunit zeta	GO:0006457`protein folding; GO:0005524`ATP binding; GO:0051082`unfolded protein binding; GO:0005737`cytoplasm;
TEA023083.1	103.214	-1.87994	0.21775	8.63351	5.95e-18	3.75e-17	2.26	1.98	1.59	7.36	7.34	7.5	probable beta-1,3-galactosyltransferase 2; K20855 beta-1,3-galactosyltransferase 1/2/3/4/5/7/8 [EC:2.4.1.-]; hypothetical protein	GO:0055085`transmembrane transport; GO:0016021`integral component of membrane; GO:0022857`transmembrane transporter activity;
TEA017219.1	10.3712	-2.06521	0.582209	3.5472	0.000389351	0.000945697	0.05	0.17	0.03	0.87	0.56	0.33	-	-
TEA029840.1	364.115	-1.69054	0.116962	14.4538	2.37e-47	3.36e-46	4.96	4.8	5.21	16.6	15.68	16.05	-	-
TEA025296.1	685.325	-3.07353	0.102993	29.8421	1.11e-195	7.59e-194	2.19	2.32	2.62	20.47	19.04	20.52	-	-
TEA024014.1	1063.16	-1.30238	0.0758777	17.1641	4.93e-66	9.53e-65	13.8	12.02	12.22	31.06	30.19	32.24	-	GO:0004596`peptide alpha-N-acetyltransferase activity; GO:0006474`N-terminal protein amino acid acetylation; GO:0031248`protein acetyltransferase complex;
TEA010950.1	309.92	-3.99421	0.172084	23.2109	3.54e-119	1.29e-117	0.85	0.99	0.73	15.27	13.22	14.41	beta-glucosidase 12-like; K01188 beta-glucosidase [EC:3.2.1.21]; beta-glucosidase 24	-
TEA026999.1	7.63577	-3.36598	0.659203	5.10613	3.29e-07	1.11e-06	0	0	0	0.34	0.55	0.49	glycosyltransferase family 64 protein C4-like; K02367 glucuronyl/N-acetylglucosaminyl transferase EXT2 [EC:2.4.1.224 2.4.1.225]; glycosyltransferase family 64 protein C4; K02366 glucuronyl/N-acetylglucosaminyl transferase EXT1 [EC:2.4.1.224 2.4.1.225]	-
TEA009877.1	2646.12	-5.7167	0.200387	28.5283	5.22e-179	3.11e-177	4.65	4.1	6.9	274.59	315.23	298.85	-	-
TEA011966.1	250.178	-1.32548	0.148873	8.90347	5.41e-19	3.57e-18	6.13	7.46	5.7	17.96	16.07	14.63	-	-
TEA024120.1	157.388	-1.08475	0.177372	6.1157	9.61e-10	3.93e-09	5.78	7.59	5.68	12.97	13.06	14.65	-	GO:0016021`integral component of membrane;
TEA004832.1	15.4756	-1.43131	0.492966	2.90347	0.00369049	0.00773208	0.17	0.2	0.04	0.46	0.47	0.4	beta-fructofuranosidase, insoluble isoenzyme CWINV1; K01193 beta-fructofuranosidase [EC:3.2.1.26]; Glycosyl hydrolases family 32 protein isoform 1	GO:0004553`hydrolase activity, hydrolyzing O-glycosyl compounds; GO:0005975`carbohydrate metabolic process;
TEA014903.1	63.2756	-2.50723	0.28938	8.66415	4.55e-18	2.88e-17	1	0.95	1.44	6.98	7.4	6.33	SNF1-related protein kinase regulatory subunit beta-1; K07199 5'-AMP-activated protein kinase, regulatory beta subunit	GO:0016310`phosphorylation; GO:0050896`response to stimulus;
TEA032409.1	55.9728	-1.36697	0.29154	4.68879	2.75e-06	8.53e-06	1.02	0.9	1.2	2.1	3.46	2.77	transcription termination factor MTERF5, chloroplastic-like; K15032 mTERF domain-containing protein, mitochondrial; uncharacterized LOC100240766; uncharacterized LOC100252802	-
TEA011565.1	844.743	-1.02253	0.0827789	12.3525	4.72e-35	5.1e-34	10.93	10.04	10.96	20.06	21.51	22.94	probable receptor-like protein kinase At5g39030; K04733 interleukin-1 receptor-associated kinase 4 [EC:2.7.11.1]; rust resistance kinase Lr10-like; Receptor-like protein kinase	-
TEA026285.1	20.5822	-2.31111	0.483109	4.78382	1.72e-06	5.44e-06	0.31	0.38	0.32	1.31	3.65	1.62	Werner Syndrome-like exonuclease; K20777 exonuclease 3'-5' domain-containing protein 2 [EC:3.1.11.1]; uncharacterized LOC104425398	GO:0004527`exonuclease activity; GO:0006139`nucleobase-containing compound metabolic process;
TEA031841.1	653.016	-1.9424	0.0962187	20.1874	1.26e-90	3.34e-89	11.43	10.82	10.34	41.8	44.77	38.87	transcription termination factor MTERF6, chloroplastic/mitochondrial; K15032 mTERF domain-containing protein, mitochondrial; Mitochondrial transcription termination factor family protein; hypothetical protein	GO:0006355`regulation of transcription, DNA-templated; GO:0005739`mitochondrion; GO:0003690`double-stranded DNA binding;
TEA021139.1	2581	-1.69537	0.0497879	34.0519	3.8e-254	3.77e-252	21.98	22.02	22.41	71.14	71.44	71.18	NRT1/ PTR FAMILY 3.1(NPF3.2) ; K14638 solute carrier family 15 (peptide/histidine transporter), member 3/4; POPTRDRAFT_560339; nitrite transporter family protein	GO:0006810`transport; GO:0016021`integral component of membrane; GO:0005215`transporter activity;
TEA000441.1	1866.26	-1.32491	0.0556215	23.82	2.07e-125	7.95e-124	14.18	14.19	14.12	34.98	35.95	34.91	omega-3 fatty acid desaturase, chloroplastic; K10257 acyl-lipid omega-3 desaturase [EC:1.14.19.25 1.14.19.35 1.14.19.36]; POPTRDRAFT_820418; chloroplast omega-3 desaturase family protein; FAD7	GO:0006636`unsaturated fatty acid biosynthetic process; GO:0055114`oxidation-reduction process; GO:0016717`oxidoreductase activity, acting on paired donors, with oxidation of a pair of donors resulting in the reduction of molecular oxygen to two molecules of water; GO:0031969`chloroplast membrane;
TEA000328.1	30.8825	-5.03518	0.561458	8.96805	3.02e-19	2.01e-18	0.03	0	0	2.81	1.7	2.18	F-box protein At4g22390-like; K15030 translation initiation factor 3 subunit M	-
TEA003527.1	1395.07	-1.72141	0.0688552	25.0004	6.05e-138	2.61e-136	27.54	26.2	24.77	90.65	83.62	83.89	proteasome subunit beta type-1; K02732 20S proteasome subunit beta 6 [EC:3.4.25.1]	GO:0005634`nucleus; GO:0051603`proteolysis involved in cellular protein catabolic process; GO:0004298`threonine-type endopeptidase activity; GO:0005737`cytoplasm; GO:0005839`proteasome core complex;
TEA030141.1	7.42205	-3.22892	0.665667	4.85066	1.23e-06	3.94e-06	0	0	0	0.65	0.4	1.53	-	-
TEA005900.1	4.46238	-2.05222	0.671004	3.05843	0.00222501	0.00484391	0.04	0.04	0	0.63	0.23	0.42	-	-
TEA024786.1	17082.3	-1.33051	0.044376	29.9825	1.66e-197	1.14e-195	110.74	109.7	112.37	286.33	289.92	255.4	pyrophosphate-energized vacuolar membrane proton pump 1-like; K01507 inorganic pyrophosphatase [EC:3.6.1.1]; pyrophosphate-energized vacuolar membrane proton pump; POPTRDRAFT_823575; inorganic pyrophosphatase family protein	GO:0055085`transmembrane transport; GO:0004427`inorganic diphosphatase activity; GO:0016021`integral component of membrane; GO:0015992`proton transport; GO:0009678`hydrogen-translocating pyrophosphatase activity;
TEA032395.1	12.4107	-1.22209	0.527309	2.3176	0.0204713	0.0372074	0.13	0.18	0.06	0.26	0.52	0.27	probable tRNA N6-adenosine threonylcarbamoyltransferase; K01409 N6-L-threonylcarbamoyladenine synthase [EC:2.3.1.234]; hypothetical protein	GO:0005829`cytosol;
TEA009190.1	3982.35	-1.02668	0.0459135	22.3611	9.41e-111	3.19e-109	67.26	71.87	70.96	145.82	138.32	140.94	hypothetical protein; K18151 ureidoglycolate amidohydrolase [EC:3.5.1.116]; ureidoglycolate hydrolase; N-carbamyl-L-amino acid amidohydrolase protein isoform 1	GO:0008152`metabolic process; GO:0016813`hydrolase activity, acting on carbon-nitrogen (but not peptide) bonds, in linear amidines;
TEA027312.1	7.68655	-2.55381	0.631256	4.0456	5.22e-05	0.00014163	0	0.03	0.07	0.52	0.3	0.6	probable WRKY transcription factor 29; K13425 WRKY transcription factor 22; hypothetical protein	-
TEA005740.1	552.521	-1.93351	0.0994359	19.4448	3.23e-84	7.85e-83	17.18	17.29	15.91	61.91	63.46	67.31	RING-H2 finger protein ATL72-like; K19040 E3 ubiquitin-protein ligase ATL10/75/76/77/78 [EC:2.3.2.27]; RING-H2 finger protein ATL72; RING-H2 finger protein ATL74-like	GO:0016020`membrane; GO:0046872`metal ion binding;
TEA019947.1	72.0194	-3.50532	0.327019	10.719	8.29e-27	7.14e-26	0.12	0.24	0.28	3.08	3.23	2.03	POPTRDRAFT_668664; hypothetical protein; K16297 serine carboxypeptidase-like clade II [EC:3.4.16.-]; serine carboxypeptidase-like 25	GO:0006508`proteolysis; GO:0004185`serine-type carboxypeptidase activity;
TEA029988.1	104.284	-1.28273	0.219663	5.83952	5.24e-09	2.03e-08	1.67	1.13	1.78	3.73	3.45	4.13	pentatricopeptide repeat-containing protein At5g65560; K17964 leucine-rich PPR motif-containing protein, mitochondrial; pentatricopeptide repeat-containing protein At4g31850, chloroplastic-like; pentatricopeptide repeat-containing protein At1g79080, chloroplastic; K17710 pentatricopeptide repeat domain-containing protein 1	-
TEA027831.1	160.036	-1.92646	0.204306	9.42927	4.13e-21	2.94e-20	4.13	3.2	3.48	15.91	16.02	10.27	hypothetical protein; K00430 peroxidase [EC:1.11.1.7]; peroxidase 60	GO:0006979`response to oxidative stress; GO:0020037`heme binding; GO:0046872`metal ion binding; GO:0004601`peroxidase activity; GO:0005576`extracellular region; GO:0042744`hydrogen peroxide catabolic process; GO:0055114`oxidation-reduction process;
TEA003076.1	347.233	-1.15881	0.126147	9.18618	4.07e-20	2.8e-19	4.26	3.27	4.15	8.95	8.82	8.28	protein gar2; K14411 RNA-binding protein Musashi	-
TEA003416.1	3.75418	-1.9085	0.68281	2.79507	0.00518891	0.0105956	0	0	0.07	0.43	0.88	0.07	-	GO:0016021`integral component of membrane;
TEA027341.1	13.546	-2.10688	0.540303	3.89944	9.64e-05	0.00025346	0.09	0.03	0.3	0.7	0.93	0.94	ketol-acid reductoisomerase, chloroplastic-like; K00053 ketol-acid reductoisomerase [EC:1.1.1.86]; ketol-acid reductoisomerase, chloroplastic	GO:0009099`valine biosynthetic process; GO:0046872`metal ion binding; GO:0016853`isomerase activity; GO:0009097`isoleucine biosynthetic process; GO:0004455`ketol-acid reductoisomerase activity; GO:0055114`oxidation-reduction process;
TEA025945.1	18.3805	-1.96532	0.495612	3.96545	7.33e-05	0.000195174	0.37	0.36	0	1.28	1.12	1.37	-	-
TEA010793.1	330.367	-1.40684	0.130733	10.7612	5.25e-27	4.55e-26	3.03	3.15	3.79	9.01	7.92	9.47	WRKY family transcription factor; K01892 histidyl-tRNA synthetase [EC:6.1.1.21]; Lj0g3v0288169.1; -; K13424 WRKY transcription factor 33; WRKY2, WRKYP2; probable WRKY transcription factor 33-like	-
TEA010644.1	24.8403	-4.53315	0.553384	8.19168	2.58e-16	1.51e-15	0	0.08	0	2.43	2.15	2.34	putative amidase C869.01; K01426 amidase [EC:3.5.1.4]; POPTRDRAFT_878841; hypothetical protein	-
TEA021696.1	15535	-1.4634	0.0370337	39.5154	0	0	166.46	164.56	155.57	449.9	429.4	453.99	rpoA, RCOM_ORF00076; RNA polymerase alpha subunit; K03040 DNA-directed RNA polymerase subunit alpha [EC:2.7.7.6]; Cytochrome p450 79a2, putative; K12153 phenylalanine N-monooxygenase [EC:1.14.13.124]; rpoA, SotuCp054; RNA polymerase alpha chain	GO:0003899`DNA-directed RNA polymerase activity; GO:0016020`membrane; GO:0003677`DNA binding; GO:0016705`oxidoreductase activity, acting on paired donors, with incorporation or reduction of molecular oxygen; GO:0006351`transcription, DNA-templated; GO:0046983`protein dimerization activity; GO:0009507`chloroplast;
TEA003181.1	2235.16	-1.96411	0.0559534	35.1026	6.14e-270	6.68e-268	33.15	32.16	34.93	126.7	129.31	132.69	uncharacterized membrane protein YuiD-like; K09775 uncharacterized protein; hypothetical protein; POPTRDRAFT_568517	-
TEA009872.1	307.673	-2.94458	0.156202	18.8511	2.88e-79	6.61e-78	1.97	2.16	2.39	19.68	16.47	14.92	probable ADP-ribosylation factor GTPase-activating protein AGD11; K12486 stromal membrane-associated protein	-
TEA030036.1	68.737	-1.72873	0.260497	6.63629	3.22e-11	1.45e-10	0.67	0.8	0.54	2.17	2.36	2.43	omega-hydroxypalmitate O-feruloyl transferase-like; K15400 omega-hydroxypalmitate O-feruloyl transferase [EC:2.3.1.188]; omega-hydroxypalmitate O-feruloyl transferase	-
TEA014537.1	5.44177	-2.31348	0.659259	3.50922	0.000449431	0.00108004	0	0.02	0.02	0.17	0.3	0.2	SORBIDRAFT_02g032885, Sb02g032885; hypothetical protein; K11593 eukaryotic translation initiation factor 2C	GO:0033926`glycopeptide alpha-N-acetylgalactosaminidase activity;
TEA002103.1	781.535	-1.71648	0.104622	16.4065	1.72e-60	3.05e-59	8.73	8	9.29	31.53	29.96	23.95	Lj4g3v1719690.1; -; K11407 histone deacetylase 6 [EC:3.5.1.98]; histone deacetylase 5-like	GO:0016787`hydrolase activity;
TEA018521.1	17.221	-2.32948	0.532567	4.37406	1.22e-05	3.55e-05	0.21	0.07	0.06	0.62	0.41	1.5	-	-
TEA025947.1	1699.98	-1.1115	0.0660041	16.8399	1.25e-63	2.32e-62	22.06	19.45	22.55	44.07	46.05	47.42	WD repeat-containing protein 5; K14963 COMPASS component SWD3; Fructose-1,6-bisphosphatase, chloroplastic; K03841 fructose-1,6-bisphosphatase I [EC:3.1.3.11]; hypothetical protein	-
TEA001923.1	1962.62	-1.55434	0.0676327	22.9821	7.04e-117	2.53e-115	28.53	29.09	25	81.32	85.23	75.37	homeobox-leucine zipper protein HAT4-like; K09338 homeobox-leucine zipper protein; homeobox-leucine zipper protein HAT4; Homeobox-leucine zipper protein 4 / HD-ZIP protein	GO:0045892`negative regulation of transcription, DNA-templated; GO:0009826`unidimensional cell growth; GO:0009733`response to auxin; GO:0005634`nucleus; GO:0010016`shoot system morphogenesis; GO:0048364`root development; GO:0042803`protein homodimerization activity; GO:0008283`cell proliferation; GO:0043565`sequence-specific DNA binding; GO:0003700`sequence-specific DNA binding transcription fact…
TEA019252.1	39.0319	-1.02487	0.336821	3.04276	0.00234418	0.00508038	0.37	0.56	0.61	0.83	1.08	1.35	Superkiller viralicidic activity 2-like protein 2; K12598 ATP-dependent RNA helicase DOB1 [EC:3.6.4.13]; hypothetical protein; K19022 AP-5 complex subunit beta-1; Heat shock cognate 70 kDa protein 1; K03283 heat shock 70kDa protein 1/8	-
TEA010898.1	256.634	-3.92475	0.188068	20.8688	1.03e-96	2.96e-95	1.54	1.2	0.87	20.18	17.79	20.34	-	-
TEA016374.1	55.9998	-1.30531	0.278255	4.69106	2.72e-06	8.44e-06	0.83	0.73	0.63	1.88	2.07	1.68	putative disease resistance protein RGA3; K15078 structure-specific endonuclease subunit SLX1 [EC:3.6.1.-]; NB-ARC domain disease resistance protein	-
TEA002529.1	5877.82	-1.56883	0.0452309	34.6849	1.33e-263	1.39e-261	215.93	235.42	234.19	676.23	692.25	652.09	hypothetical protein; K01802 peptidylprolyl isomerase [EC:5.2.1.8]; CYP; peptidyl-prolyl cis-trans isomerase-like; cyp1; peptidyl-prolyl cis-trans isomerase	GO:0006457`protein folding; GO:0003755`peptidyl-prolyl cis-trans isomerase activity; GO:0000413`protein peptidyl-prolyl isomerization;
TEA033491.1	58.9866	-1.79561	0.280749	6.39576	1.6e-10	6.87e-10	0.4	0.41	0.41	1.56	1.22	1.66	G-type lectin S-receptor-like serine/threonine-protein kinase SD1-29; K04733 interleukin-1 receptor-associated kinase 4 [EC:2.7.11.1]; S-locus-specific glycoprotein S6; G-type lectin S-receptor-like serine/threonine-protein kinase At1g61370	-
TEA000855.1	127.346	-2.88115	0.235331	12.243	1.83e-34	1.94e-33	2.93	1.41	2.3	16.26	20.15	15.52	-	GO:0009116`nucleoside metabolic process; GO:0003824`catalytic activity;
TEA032064.1	502.914	-1.36459	0.111179	12.2739	1.25e-34	1.33e-33	26.15	25.89	22.07	63.87	70.25	57.09	hypothetical protein; K20824 N-alpha-acetyltransferase 38, NatC auxiliary subunit; uncharacterized LOC105634009	GO:0030529`ribonucleoprotein complex; GO:0019013`viral nucleocapsid;
TEA025441.1	157.041	-5.02497	0.29102	17.2667	8.38e-67	1.64e-65	0.09	0.04	0.08	2.87	2.49	2.73	-	-
TEA012659.1	59.851	-3.01945	0.330868	9.12584	7.12e-20	4.85e-19	1.06	0.51	0.42	7.53	6.01	5.24	leucoanthocyanidin reductase-like; K13081 leucoanthocyanidin reductase [EC:1.17.1.3]; Os03g0259400; Similar to Leucoanthocyanidin reductase (EC 1.17.1.3) (Leucocyanidin reductase).	-
TEA006921.1	21235.6	-2.80507	0.0351041	79.9073	0	0	95.16	90.12	90.09	643.54	648.11	621.86	-	GO:0016020`membrane;
TEA000555.1	4671.07	-1.11791	0.0456969	24.4636	3.61e-132	1.48e-130	32.86	30.03	30.96	66.17	69.51	66.75	xyl1, GRMZM2G170839; xylanase 1; K01181 endo-1,4-beta-xylanase [EC:3.2.1.8]; hypothetical protein; K14794 ribosomal RNA-processing protein 12; endo-1,4-beta-xylanase C-like	-
TEA013905.1	23.2591	-4.92661	0.594865	8.28189	1.21e-16	7.2e-16	0	0	0	2.47	2.64	2.76	uncharacterized LOC101296487; K14050 geranylgeranyl transferase type-2 subunit alpha [EC:2.5.1.60]; POPTRDRAFT_561627; geranylgeranyl transferase alpha subunit-related family protein; RAB geranylgeranyl transferase alpha subunit 1, putative isoform 1	GO:0016740`transferase activity;
TEA021469.1	15.1432	-4.33834	0.61952	7.00273	2.51e-12	1.2e-11	0	0	0	1.86	1.97	1.75	uncharacterized LOC101304813; K03238 translation initiation factor 2 subunit 2	-
TEA028153.1	397.211	-1.25629	0.120455	10.4295	1.82e-25	1.51e-24	4.36	4.37	3.34	10.06	9.62	9.24	hypothetical protein; K04733 interleukin-1 receptor-associated kinase 4 [EC:2.7.11.1]; nuclear RNA-binding-like protein; K13199 plasminogen activator inhibitor 1 RNA-binding protein; alcohol dehydrogenase class-3-like; K00121 S-(hydroxymethyl)glutathione dehydrogenase / alcohol dehydrogenase [EC:1.1.1.284 1.1.1.1]	GO:0004252`serine-type endopeptidase activity; GO:0006508`proteolysis; GO:0005618`cell wall;
TEA026342.1	2.47009	-1.49552	0.680837	2.19659	0.0280494	0.0494765	0	0	0.04	0.14	0.1	0.35	hevamine-A-like; K01183 chitinase [EC:3.2.1.14]; acidic endochitinase	GO:0004553`hydrolase activity, hydrolyzing O-glycosyl compounds; GO:0005975`carbohydrate metabolic process;
TEA023665.1	21.4496	-2.43022	0.449059	5.4118	6.24e-08	2.22e-07	0.07	0.11	0.11	0.57	0.7	0.69	rust resistance kinase Lr10-like; K04733 interleukin-1 receptor-associated kinase 4 [EC:2.7.11.1]; rust resistance kinase Lr10; G-type lectin S-receptor-like serine/threonine-protein kinase At1g34300	-
TEA014979.1	2755.78	-1.51416	0.0572181	26.4629	2.59e-154	1.27e-152	30.84	33.66	30.03	94.34	88.11	86.24	Alpha,alpha-trehalose-phosphate synthase (UDP-forming) 1; K16055 trehalose 6-phosphate synthase/phosphatase [EC:2.4.1.15 3.1.3.12]; inositol transporter 1; K08150 MFS transporter, SP family, solute carrier family 2 (myo-inositol transporter), member 13	-
TEA009626.1	5.85101	-1.62028	0.634878	2.55212	0.010707	0.0206155	0.02	0.01	0.04	0.09	0.17	0.14	hypothetical protein; K04733 interleukin-1 receptor-associated kinase 4 [EC:2.7.11.1]; nuclear RNA-binding-like protein; K13199 plasminogen activator inhibitor 1 RNA-binding protein	GO:0008236`serine-type peptidase activity;
TEA013953.1	42.6565	-2.54657	0.393116	6.4779	9.3e-11	4.05e-10	0.31	0.06	0.15	0.83	1.46	1.38	sterol 3-beta-glucosyltransferase UGT80A2-like; K05841 sterol 3beta-glucosyltransferase [EC:2.4.1.173]; hypothetical protein	-
TEA025279.1	15.9422	-1.25746	0.466593	2.69499	0.00703915	0.0140087	0.12	0.11	0.19	0.33	0.43	0.38	proline-rich receptor-like protein kinase PERK1; K04733 interleukin-1 receptor-associated kinase 4 [EC:2.7.11.1]; proline-rich receptor-like protein kinase PERK4	-
TEA032217.1	64592.6	-1.15026	0.0337912	34.0401	5.68e-254	5.61e-252	994.79	1022.34	1019.23	2289.57	2268.83	2134.68	GS; glutamine synthetase cytosolic isozyme 1; K01915 glutamine synthetase [EC:6.3.1.2]; GS, GS1, GS1-1; glutamine synthetase	GO:0005524`ATP binding; GO:0004356`glutamate-ammonia ligase activity; GO:0006542`glutamine biosynthetic process;
TEA031315.1	8.09795	-1.46296	0.58731	2.49095	0.0127404	0.0241461	0.38	0.16	0.38	1.53	1.14	0.83	hypothetical protein; K17508 protein phosphatase PTC7 [EC:3.1.3.16]; probable protein phosphatase 2C 71; probable protein phosphatase 2C BIPP2C1	GO:0003824`catalytic activity;
TEA004540.1	20.1578	-4.65358	0.609286	7.63776	2.21e-14	1.18e-13	0	0	0	2.8	1.3	1.39	60S ribosomal protein L18a-like; K02882 large subunit ribosomal protein L18Ae; 60S ribosomal protein L18a	-
TEA008674.1	16.1076	-3.14235	0.54912	5.72252	1.05e-08	3.97e-08	0.06	0.06	0.07	1.21	1.48	0.58	hypothetical protein; K13145 integrator complex subunit 8	-
TEA015780.1	255.151	-1.67617	0.14682	11.4165	3.46e-30	3.28e-29	2.44	2.27	1.81	6.46	7.22	7.38	hypothetical protein; K04733 interleukin-1 receptor-associated kinase 4 [EC:2.7.11.1]; derlin-2.2; K13989 Derlin-2/3	GO:0004252`serine-type endopeptidase activity; GO:0005618`cell wall;
TEA006505.1	5.44238	-2.89435	0.67397	4.29447	1.75e-05	5.02e-05	0	0	0	0.59	0.94	0.91	14-3-3-like protein; K06630 14-3-3 protein epsilon; 14-3-3 protein 2-like; hypothetical protein	GO:0019904`protein domain specific binding;
TEA011332.1	2124.72	-1.3265	0.0648204	20.4643	4.48e-93	1.22e-91	63.86	53.67	57.46	151.64	145.26	139.95	-	GO:0016020`membrane;
TEA006355.1	1036.11	-1.09167	0.0726035	15.0361	4.26e-51	6.46e-50	11.75	12.14	12.56	26.72	24.72	25.78	rust resistance kinase Lr10-like; K04733 interleukin-1 receptor-associated kinase 4 [EC:2.7.11.1]; POPTRDRAFT_251037; hypothetical protein	-
TEA010016.1	4702.46	-1.09872	0.0512547	21.4366	6.09e-102	1.86e-100	97.92	104.14	102.22	228.68	217.91	200.99	30S ribosomal protein S13, chloroplastic; K02952 small subunit ribosomal protein S13	GO:0042254`ribosome biogenesis; GO:0003723`RNA binding; GO:0005829`cytosol; GO:0006412`translation; GO:0003735`structural constituent of ribosome; GO:0015935`small ribosomal subunit;
TEA006633.1	222.913	-1.99252	0.161923	12.3054	8.47e-35	9.07e-34	2.12	1.93	1.44	7.45	7.97	6.86	G-type lectin S-receptor-like serine/threonine-protein kinase At2g19130; K04733 interleukin-1 receptor-associated kinase 4 [EC:2.7.11.1]	GO:0016020`membrane; GO:0016310`phosphorylation; GO:0000166`nucleotide binding; GO:0004672`protein kinase activity;
TEA032846.1	27.5731	-2.09562	0.419463	4.99596	5.85e-07	1.93e-06	0.25	0.66	0.47	2.94	1.56	2.46	-	-
TEA003980.1	94.7756	-1.52834	0.235275	6.49598	8.25e-11	3.61e-10	0.91	0.97	1.26	3.76	2.59	2.9	uncharacterized LOC100251837; K01087 trehalose 6-phosphate phosphatase [EC:3.1.3.12]; Haloacid dehalogenase-like hydrolase superfamily protein isoform 1; trehalose-phosphate phosphatase A-like	GO:0004805`trehalose-phosphatase activity; GO:0005992`trehalose biosynthetic process; GO:0016311`dephosphorylation;
TEA031480.1	8.15252	-2.29459	0.613802	3.73832	0.000185254	0.000470229	0.02	0.02	0.01	0.19	0.28	0.1	-	-
TEA004791.1	11.1079	-1.51176	0.550361	2.74685	0.00601698	0.0121339	0.41	0.49	0.07	1.57	1.2	0.93	ethylene-responsive transcription factor 12-like; K09286 EREBP-like factor; hypothetical protein; ethylene-responsive transcription factor 3-like	-
TEA007196.1	114.831	-6.03962	0.421747	14.3205	1.63e-46	2.27e-45	0.07	0.08	0.09	8.9	11.04	9.66	protein STRICTOSIDINE SYNTHASE-LIKE 11-like; K01757 strictosidine synthase [EC:4.3.3.2]	-
TEA008195.1	3875.35	-1.01563	0.0490602	20.7017	3.35e-95	9.46e-94	57.92	56.48	59.42	109.4	120.63	119.04	vinorine synthase; K13065 shikimate O-hydroxycinnamoyltransferase [EC:2.3.1.133]; HXXXD-type acyl-transferase family protein, putative	-
TEA027550.1	2401.93	-1.01037	0.0556701	18.1493	1.3e-73	2.8e-72	62.48	64.22	59.1	122.35	130.29	119.65	alpha-mannosidase At3g26720-like; K01191 alpha-mannosidase [EC:3.2.1.24]	-
TEA026775.1	5684.79	-8.82424	0.162583	54.2752	0	0	0.64	0.75	0.49	331.82	311.17	298.63	probable glutathione S-transferase; K00799 glutathione S-transferase [EC:2.5.1.18]; probable glutathione S-transferase parC	-
TEA030932.1	3206.75	-2.14784	0.0479443	44.7987	0	0	34.55	36.06	35.83	156.38	156.77	155.81	NADH dehydrogenase [ubiquinone] iron-sulfur protein 7, mitochondrial; K03940 NADH dehydrogenase (ubiquinone) Fe-S protein 7 [EC:1.6.5.3 1.6.99.3]; CI-20kD, PSST; NADH dehydrogenase [ubiquinone] iron-sulfur protein 7, mitochondrial-like	GO:0046872`metal ion binding; GO:0051539`4 iron, 4 sulfur cluster binding; GO:0048038`quinone binding; GO:0055114`oxidation-reduction process; GO:0008137`NADH dehydrogenase (ubiquinone) activity;
TEA003290.1	840.337	-1.07523	0.0810425	13.2674	3.58e-40	4.35e-39	11.08	12.61	11.33	23.94	25.11	24.41	hypothetical protein; K11253 histone H3; GTP-binding protein SAR1-like; K07953 GTP-binding protein SAR1 [EC:3.6.5.-]	-
TEA022091.1	988.287	-2.04374	0.0779636	26.214	1.84e-151	8.86e-150	21.26	21.96	19.7	88.81	83.79	86.52	-	-
TEA008963.1	29423.1	-1.25761	0.0335719	37.4601	4.11e-307	5.6e-305	310.06	316.74	319.17	762.13	763.28	720.94	chlorophyll a-b binding protein 6, chloroplastic; K08907 light-harvesting complex I chlorophyll a/b binding protein 1; chlorophyll a-b binding protein 6, chloroplastic-like; Light-harvesting complex I protein Lhca1 isoform 1	-
TEA011838.1	1404.65	-2.00483	0.0759627	26.3924	1.68e-153	8.16e-152	13.56	13.28	13.62	49.03	53.65	59.11	structural maintenance of chromosomes protein 1; K06636 structural maintenance of chromosome 1; hypothetical protein; Structural maintenance of chromosome 1 protein, putative isoform 1	GO:0043229`intracellular organelle;
TEA031286.1	23.347	-2.03378	0.432544	4.70191	2.58e-06	8.02e-06	0.2	0.38	0.37	1.19	1.98	1.4	pathogenesis-related genes transcriptional activator PTI6-like; K13434 pathogenesis-related genes transcriptional activator PTI6; hypothetical protein; pathogenesis-related genes transcriptional activator PTI6	-
TEA011860.1	2560.93	-1.61336	0.0535218	30.1439	1.29e-199	9.07e-198	13.31	13.46	12.64	40.88	40.73	38.41	ribonuclease TUDOR 1; K15979 staphylococcal nuclease domain-containing protein 1; staphylococcal nuclease domain-containing protein 1; staphylococcal nuclease domain-containing protein 1-like	GO:0035194`posttranscriptional gene silencing by RNA; GO:1903506`regulation of nucleic acid-templated transcription; GO:0003712`transcription cofactor activity; GO:0016442`RISC complex;
TEA015557.1	22.5745	-1.233	0.434872	2.8353	0.0045782	0.00944441	0.25	0.4	0.16	0.95	0.72	0.47	hypothetical protein; K11426 SET and MYND domain-containing protein	-
TEA023433.1	139.198	-1.73467	0.201153	8.62367	6.48e-18	4.07e-17	1.81	1.37	1.95	4.74	6.27	6.35	Xanthine/uracil permease family protein isoform 1; K14611 solute carrier family 23 (nucleobase transporter), member 1/2; nucleobase-ascorbate transporter 4	-
TEA014491.1	3.24072	-1.61434	0.681617	2.3684	0.0178654	0.0328792	0.02	0.02	0	0.19	0.09	0.06	nuclear pore complex protein NUP98A-like; K14297 nuclear pore complex protein Nup98-Nup96; nuclear pore complex protein NUP98A	-
TEA032978.1	48.7951	-1.05976	0.313136	3.38435	0.000713469	0.00166808	0.97	2	1.34	3.59	2.97	2.74	magnesium transporter MRS2-4; K16075 magnesium transporter; hypothetical protein	GO:0055085`transmembrane transport; GO:0046873`metal ion transmembrane transporter activity; GO:0016021`integral component of membrane; GO:0030001`metal ion transport;
TEA007552.1	5.39116	-1.9475	0.662735	2.93858	0.00329723	0.00696444	0	0	0.14	0.25	0.5	0.54	-	GO:0009611`response to wounding; GO:0005634`nucleus; GO:0003714`transcription corepressor activity; GO:0031347`regulation of defense response; GO:2000022`regulation of jasmonic acid mediated signaling pathway; GO:1903507`negative regulation of nucleic acid-templated transcription;
TEA029463.1	16.5156	-1.45116	0.472918	3.06852	0.00215119	0.00469041	0.25	0.21	0.25	1.09	0.56	0.65	protein HOTHEAD; K00108 choline dehydrogenase [EC:1.1.99.1]; K15403 fatty acid omega-hydroxy dehydrogenase [EC:1.1.-.-]	-
TEA010660.1	39.233	-1.52302	0.330603	4.60681	4.09e-06	1.25e-05	0.54	0.59	0.58	1.54	1.54	2.11	-	-
TEA023211.1	2359.88	-1.06444	0.0649277	16.3942	2.1e-60	3.72e-59	44.33	45.27	51.3	100.93	101.16	90.65	Cysteine/Histidine-rich C1 domain family protein, putative; K16219 protein N-terminal methyltransferase [EC:2.1.1.244]; Xyloglucan endotransglycosylase/hydrolase protein 8; K08235 xyloglucan:xyloglucosyl transferase [EC:2.4.1.207]	-
TEA016887.1	8836.05	-1.11696	0.0468266	23.853	9.42e-126	3.64e-124	106.95	108.31	107.38	248.49	230.98	215.84	nitrite reductase [NAD(P)H]	GO:0042128`nitrate assimilation; GO:0051537`2 iron, 2 sulfur cluster binding; GO:0008942`nitrite reductase [NAD(P)H] activity; GO:0055114`oxidation-reduction process;
TEA025004.1	35.574	-2.98513	0.405772	7.35668	1.89e-13	9.62e-13	0.33	0.38	0.04	2.6	2.2	2.84	Actin depolymerizing factor 5; K05765 cofilin; actin-depolymerizing factor 5-like; actin-depolymerizing factor 5	GO:0003779`actin binding; GO:0015629`actin cytoskeleton; GO:0030042`actin filament depolymerization;
TEA028075.1	117.298	-1.84327	0.209147	8.81328	1.22e-18	7.9e-18	0.76	0.67	0.62	2.16	2.51	2.84	DNA (cytosine-5)-methyltransferase CMT3; K00558 DNA (cytosine-5)-methyltransferase 1 [EC:2.1.1.37]; Chromomethylase 1, putative isoform 1; hypothetical protein	GO:0005634`nucleus; GO:0003682`chromatin binding; GO:0003886`DNA (cytosine-5-)-methyltransferase activity; GO:0090116`C-5 methylation of cytosine;
TEA009594.1	126.015	-3.48193	0.242204	14.376	7.32e-47	1.02e-45	0.53	0.28	0.42	4.96	5.32	4.63	hypothetical protein; K20393 PRA1 family protein 3; Cysteine/Histidine-rich C1 domain family protein, putative; K16219 protein N-terminal methyltransferase [EC:2.1.1.244]	-
TEA006240.1	61.465	-1.32523	0.271789	4.87596	1.08e-06	3.48e-06	0.98	1.21	1.19	3.49	2.69	2.53	hypothetical protein; K16297 serine carboxypeptidase-like clade II [EC:3.4.16.-]; serine carboxypeptidase-like 45	GO:0006508`proteolysis; GO:0004185`serine-type carboxypeptidase activity;
TEA016730.1	32.8376	-1.24615	0.375425	3.3193	0.000902438	0.00207951	0.32	0.31	0.22	1.04	0.46	0.69	rho GDP-dissociation inhibitor 1-like; K12462 Rho GDP-dissociation inhibitor; rho GDP-dissociation inhibitor 1	GO:0046658`anchored component of plasma membrane;
TEA011295.1	110.404	-2.24475	0.22703	9.88746	4.72e-23	3.62e-22	2.83	2.54	4.22	14.02	16.9	15.83	-	-
TEA032311.1	1578.42	-1.38844	0.0640003	21.6942	2.33e-104	7.26e-103	23.45	26.4	24.11	62.88	65.54	64.21	uncharacterized LOC105773966; K02140 F-type H+-transporting ATPase subunit g; Mitochondrial ATP synthase subunit G protein; hypothetical protein	GO:0015986`ATP synthesis coupled proton transport; GO:0000276`mitochondrial proton-transporting ATP synthase complex, coupling factor F(o); GO:0015078`hydrogen ion transmembrane transporter activity;
TEA025196.1	564.318	-1.14199	0.0957627	11.9252	8.75e-33	8.86e-32	9.82	10.05	8.79	20.42	21.94	20.8	mannose-1-phosphate guanyltransferase alpha; K00966 mannose-1-phosphate guanylyltransferase [EC:2.7.7.13]; mannose-1-phosphate guanyltransferase alpha-like	GO:0009058`biosynthetic process; GO:0016779`nucleotidyltransferase activity;
TEA013870.1	1191.6	-1.07083	0.0706431	15.1583	6.68e-52	1.03e-50	68.5	68.55	72.12	137.68	154.22	144.91	60S ribosomal protein L27a-3-like; K02900 large subunit ribosomal protein L27Ae; Ribosomal protein L18e/L15 superfamily protein	GO:0006412`translation; GO:0022625`cytosolic large ribosomal subunit; GO:0003735`structural constituent of ribosome;
TEA029103.1	793.486	-9.02177	0.413923	21.7958	2.54e-105	8.06e-104	0.06	0.03	0	62.88	61.78	58.81	-	-
TEA024649.1	224.08	-2.728	0.167916	16.2462	2.38e-59	4.14e-58	1.74	2.18	2.24	15.28	13.04	13.31	-	-
TEA001778.1	30.9674	-2.62528	0.42725	6.14461	8.02e-10	3.3e-09	0.4	0.65	0.05	3.4	3.1	2.27	-	-
TEA014256.1	424.202	-1.26246	0.108663	11.6181	3.33e-31	3.24e-30	14.69	12.96	12.6	31.99	32.64	31.95	Zeamatin; K04733 interleukin-1 receptor-associated kinase 4 [EC:2.7.11.1]; Protein P21; pathogenesis-related protein 5-like	-
TEA027049.1	7.68607	-1.8861	0.607971	3.10229	0.00192032	0.00421463	0.02	0.1	0.06	0.49	0.4	0.26	Jasmonate-zim-domain protein 10, putative; K13464 jasmonate ZIM domain-containing protein; POPTRDRAFT_548076; hypothetical protein; POPTRDRAFT_712551	GO:0050794`regulation of cellular process; GO:0006950`response to stress; GO:0009753`response to jasmonic acid; GO:0048583`regulation of response to stimulus;
TEA022995.1	120.066	-1.78731	0.23791	7.51257	5.8e-14	3.04e-13	0.76	0.51	0.3	2.01	1.8	1.84	MDIS1-interacting receptor like kinase 2-like; K04733 interleukin-1 receptor-associated kinase 4 [EC:2.7.11.1]; hypothetical protein	-
TEA015082.1	70.6507	-1.16288	0.255341	4.55421	5.26e-06	1.59e-05	4.04	4.45	5.46	12.58	9.36	9.87	-	-
TEA007500.1	36.7611	-3.44574	0.407993	8.4456	3.02e-17	1.85e-16	0.17	0.11	0.08	1.9	1.67	1.72	probable receptor-like protein kinase At5g24010; K04733 interleukin-1 receptor-associated kinase 4 [EC:2.7.11.1]; Kinase superfamily protein, putative	GO:0016020`membrane; GO:0004672`protein kinase activity;
TEA000269.1	29.8727	-2.26306	0.389428	5.81123	6.2e-09	2.39e-08	0.29	0.25	0.33	1.36	1.61	1.89	Lysyl-tRNA synthetase; K04567 lysyl-tRNA synthetase, class II [EC:6.1.1.6]; ethylene-inducing xylanase; K13465 ethylene-1,4-beta-xylanase [EC:3.2.1.8]; Eix2; EIX receptor 2; K13466 EIX receptor 1/2	-
TEA027083.1	94.2199	-1.94769	0.228252	8.53307	1.43e-17	8.83e-17	1.42	1.31	1.5	5.09	5.44	6.28	disease resistance protein RPS2-like; K13459 disease resistance protein RPS2; hypothetical protein; K16225 probable WRKY transcription factor 52	-
TEA003914.1	79.1099	-4.43707	0.353353	12.5571	3.64e-36	4.02e-35	0.09	0.01	0.13	2.08	2.18	1.89	ABC transporter C family member 3-like; K05666 ATP-binding cassette, subfamily C (CFTR/MRP), member 2	GO:0055085`transmembrane transport; GO:0005524`ATP binding; GO:1901527`abscisic acid-activated signaling pathway involved in stomatal movement; GO:0042626`ATPase activity, coupled to transmembrane movement of substances; GO:0008281`sulfonylurea receptor activity; GO:0005774`vacuolar membrane; GO:0030007`cellular potassium ion homeostasis; GO:0009651`response to salt stress; GO:0016021`integral co…
TEA006607.1	14.6086	-1.79296	0.512843	3.49613	0.000472067	0.00113192	0.07	0.17	0.04	0.32	0.49	0.47	wall-associated receptor kinase-like 8; K04733 interleukin-1 receptor-associated kinase 4 [EC:2.7.11.1]; wall-associated receptor kinase-like 1	-
TEA020445.1	145.867	-1.3259	0.179794	7.37453	1.65e-13	8.45e-13	2.64	2.95	2.35	6.94	6.19	7.01	-	-
TEA013462.1	57.2189	-1.14464	0.274563	4.16894	3.06e-05	8.52e-05	1.03	1.48	1.1	2.67	2.76	2.8	-	GO:0016021`integral component of membrane;
TEA031730.1	53.9035	-1.23347	0.287935	4.28383	1.84e-05	5.25e-05	0.77	0.87	0.59	1.7	1.59	2.14	hypothetical protein; K17964 leucine-rich PPR motif-containing protein, mitochondrial	-
TEA025821.1	11.2018	-3.34268	0.612548	5.45701	4.84e-08	1.74e-07	0.03	0	0.03	0.89	0.76	0.42	triacylglycerol lipase 2-like; K01052 lysosomal acid lipase/cholesteryl ester hydrolase [EC:3.1.1.13]	-
TEA030394.1	11.8938	-3.69059	0.621384	5.9393	2.86e-09	1.13e-08	0.04	0	0	0.76	1.43	1.49	hypothetical protein; K06268 serine/threonine-protein phosphatase 2B regulatory subunit; calcineurin B-like protein 3	GO:0005509`calcium ion binding;
TEA028547.1	17.5406	-1.60246	0.468066	3.42357	0.000618034	0.00145424	0.22	0.38	0.41	1.37	0.8	1.42	UTP--glucose-1-phosphate uridylyltransferase-like; K00963 UTP--glucose-1-phosphate uridylyltransferase [EC:2.7.7.9]; far upstream element-binding protein 1; K13210 far upstream element-binding protein; far upstream element-binding protein 2-like	GO:0003723`RNA binding; GO:0046872`metal ion binding;
TEA023530.1	540.482	-2.01214	0.103814	19.3822	1.09e-83	2.64e-82	3.01	2.81	2.45	10.74	11.42	11.36	serine--tRNA ligase; K01875 seryl-tRNA synthetase [EC:6.1.1.11]	-
TEA002789.1	294.866	-3.89071	0.170619	22.8035	4.23e-115	1.49e-113	1.2	1.02	1.17	17.31	18.31	16.65	annexin D4-like; K17099 annexin A13; ANN11; annexin D4	GO:0005544`calcium-dependent phospholipid binding; GO:0009506`plasmodesma; GO:0006970`response to osmotic stress; GO:0005509`calcium ion binding; GO:0009737`response to abscisic acid;
TEA025982.1	1241.61	-1.52819	0.0736519	20.7488	1.26e-95	3.57e-94	26.93	31.17	28.42	81.33	79.79	87.25	-	-
TEA002265.1	18.1769	-4.56353	0.611172	7.46686	8.21e-14	4.27e-13	0	0	0	1.08	1.28	1.85	putative disease resistance protein At1g50180; K13457 disease resistance protein RPM1; Disease resistance protein RPP8; K01930 folylpolyglutamate synthase [EC:6.3.2.17]; disease resistance protein RPP8-like	-
TEA025375.1	3.585	-2.02208	0.681146	2.96865	0.00299115	0.00635994	0	0.07	0	0.36	0.64	0.65	tubulin-folding cofactor A-like; K17292 tubulin-specific chaperone A	-
TEA003869.1	782.127	-1.70076	0.0933656	18.2161	3.85e-74	8.33e-73	10.54	10.74	13.01	35.04	36.56	39.31	probable aquaporin PIP2-2; K09872 aquaporin PIP; aquaporin PIP2-4; hypothetical protein	GO:0006810`transport; GO:0016021`integral component of membrane; GO:0005215`transporter activity;
TEA004748.1	7.09088	-1.90232	0.633343	3.00361	0.00266798	0.0057255	0.16	0.03	0	0.73	0.39	0.31	uncharacterized LOC101298415; K15502 serine/threonine-protein phosphatase 6 regulatory ankyrin repeat subunit A; uncharacterized LOC103408322; uncharacterized LOC107482568	-
TEA028515.1	2935.14	-1.06255	0.0513371	20.6976	3.64e-95	1.03e-93	72.75	69.82	70.2	152.35	149.61	139.84	40S ribosomal protein S26-3; K02976 small subunit ribosomal protein S26e; 40S ribosomal protein S26-3-like	GO:0005840`ribosome; GO:0006412`translation; GO:0003735`structural constituent of ribosome;
TEA012355.1	1152.67	-1.99241	0.0719988	27.6728	1.48e-168	8.1e-167	16.06	15.9	15.66	65.05	63.15	60.71	rust resistance kinase Lr10-like; K04733 interleukin-1 receptor-associated kinase 4 [EC:2.7.11.1]; probable receptor-like protein kinase At5g39030	GO:0008353`RNA polymerase II carboxy-terminal domain kinase activity; GO:0005524`ATP binding; GO:0006468`protein phosphorylation;
TEA016175.1	350.076	-1.77109	0.126781	13.9697	2.39e-44	3.18e-43	3.89	3.7	3.27	13.21	12.85	11.23	hypothetical protein; K12135 zinc finger protein CONSTANS; CO; B-box type zinc finger protein with CCT domain-containing protein	-
TEA019059.1	3.42045	-1.936	0.681805	2.83952	0.0045182	0.00933132	0	0	0.08	0.35	0.54	0.64	hypothetical protein; K01179 endoglucanase [EC:3.2.1.4]; glycosyl hydrolase family 5 protein	GO:0008152`metabolic process; GO:0016798`hydrolase activity, acting on glycosyl bonds;
TEA033827.1	1087.95	-1.03697	0.0890742	11.6417	2.53e-31	2.47e-30	18.14	22.66	22.13	46.85	41.61	40	Lj1g3v0054700.3; -; K21248 vacuole membrane protein 1; Lj1g3v0054700.2; Lj1g3v0054700.1	GO:0005783`endoplasmic reticulum; GO:0000407`pre-autophagosomal structure; GO:0016021`integral component of membrane; GO:0010506`regulation of autophagy; GO:0007030`Golgi organization; GO:0006887`exocytosis; GO:0007029`endoplasmic reticulum organization;
TEA029655.1	177.248	-3.04196	0.198508	15.3241	5.27e-53	8.26e-52	0.92	0.9	1.12	8.87	9.18	7.02	-	-
TEA033548.1	3392.97	-1.38166	0.0477656	28.9258	5.66e-184	3.53e-182	40.23	37.72	36.96	98.04	100.31	99.42	-	-
TEA022226.1	7.09641	-3.27905	0.661967	4.95349	7.29e-07	2.38e-06	0	0	0	0.74	0.7	0.73	polyprenol reductase 2; K12345 3-oxo-5-alpha-steroid 4-dehydrogenase 3 [EC:1.3.1.22 1.3.1.94]	-
TEA021340.1	4.17527	-2.2177	0.67754	3.27317	0.00106348	0.0024249	0	0.01	0	0.06	0.13	0.08	Lj5g3v2220290.2; -; K15172 transcription elongation factor SPT5; Lj5g3v2220290.1; hypothetical protein	-
TEA026489.1	14.2849	-1.32031	0.512032	2.57856	0.00992122	0.0192193	0.39	0.5	0.21	1.51	1.3	0.53	-	-
TEA008468.1	57.8729	-1.24241	0.272368	4.56151	5.08e-06	1.54e-05	1.04	1.22	1.26	3.16	2.86	2.55	acidic mammalian chitinase; K01183 chitinase [EC:3.2.1.14]; Glycosyl hydrolase family protein with chitinase insertion domain; acidic mammalian chitinase-like	GO:0006032`chitin catabolic process; GO:0005975`carbohydrate metabolic process; GO:0004568`chitinase activity;
TEA007840.1	19.997	-4.702	0.605073	7.77095	7.79e-15	4.25e-14	0	0	0	3.66	3.38	5.19	-	-
TEA008678.1	1322	-1.15409	0.0665006	17.3545	1.82e-67	3.61e-66	20.3	19.51	21.86	45.37	45.8	45.16	hypothetical protein; K11276 nucleophosmin 1; histone deacetylase HDT1-like	-
TEA033545.1	1624.83	-1.59037	0.0610407	26.0542	1.2e-149	5.68e-148	17.24	16.36	16.92	52.03	49.69	49.65	homeobox-leucine zipper protein ATHB-12-like; K09338 homeobox-leucine zipper protein	-
TEA021093.1	16.5182	-1.66343	0.487713	3.41068	0.000648017	0.00152226	0.28	0.11	0.1	0.49	0.63	0.79	-	-
TEA002555.1	4741.22	-1.39391	0.0488669	28.5246	5.8e-179	3.44e-177	191.57	203.18	199.42	547	513.67	491.12	photosystem II repair protein PSB27-H1, chloroplastic; K08902 photosystem II Psb27 protein; photosystem II Pbs27 protein	GO:0010207`photosystem II assembly;
TEA006140.1	24.1427	-1.85277	0.434643	4.26273	2.02e-05	5.75e-05	0.29	0.27	0.52	1.9	0.88	1.72	protein GDAP2 homolog; K18470 Rho GTPase-activating protein 1; Sec14p-like lipid-binding protein	-
TEA018375.1	349.599	-2.27197	0.13271	17.1198	1.06e-65	2.03e-64	2.39	1.86	2.34	11.55	10.29	10.21	probable serine/threonine-protein kinase At1g18390; K04733 interleukin-1 receptor-associated kinase 4 [EC:2.7.11.1]; LEAF RUST 10 DISEASE-RESISTANCE LOCUS RECEPTOR-LIKE PROTEIN KINASE-like 1.1	-
TEA000341.1	2356.27	-1.02433	0.0548029	18.6911	5.85e-78	1.32e-76	37.15	40.28	40.08	79.45	81.33	76.69	-	GO:0006457`protein folding; GO:0015031`protein transport;
TEA019641.1	4.77501	-1.50719	0.671702	2.24384	0.0248427	0.0443512	0	0	0.31	0.51	0.35	1	pentatricopeptide repeat-containing protein At2g04860; K01176 alpha-amylase [EC:3.2.1.1]; Pentatricopeptide repeat superfamily protein isoform 1; K01074 palmitoyl-protein thioesterase [EC:3.1.2.22]; SLOW growth protein; K19589 release factor glutamine methyltransferase [EC:2.1.1.297]	-
TEA026301.1	70.4143	-1.33331	0.264964	5.03203	4.85e-07	1.61e-06	1.37	1.69	0.96	3.35	4.08	3.08	-	-
TEA009593.1	12767.5	-1.0129	0.0332025	30.5068	2.12e-204	1.56e-202	273.77	265.6	274.9	552.79	537.92	541	dihydroflavonol 4-reductase-like protein; K13265 vestitone reductase [EC:1.1.1.348]; vestitone reductase-like; vestitone reductase	-
TEA028410.1	2071.91	-2.23143	0.0600148	37.1814	1.37e-302	1.8e-300	11.17	10.84	11.3	49.13	53.22	53.28	Lj4g3v1604460.1; -; K01535 H+-transporting ATPase [EC:3.6.3.6]; H(+)-ATPase 4 isoform 1; Lj4g3v1604460.3	GO:0043231`intracellular membrane-bounded organelle; GO:0005524`ATP binding; GO:0051453`regulation of intracellular pH; GO:0006754`ATP biosynthetic process; GO:0046872`metal ion binding; GO:1902600`hydrogen ion transmembrane transport; GO:0005887`integral component of plasma membrane; GO:0008553`hydrogen-exporting ATPase activity, phosphorylative mechanism;
TEA031830.1	3653.77	-2.0889	0.0484515	43.1133	0	0	48.58	47.22	48.03	210.38	195.29	202.82	probable BOI-related E3 ubiquitin-protein ligase 2; K19042 E3 ubiquitin-protein ligase BOI and related proteins [EC:2.3.2.27]; hypothetical protein	GO:0005634`nucleus; GO:0016567`protein ubiquitination; GO:0031347`regulation of defense response; GO:0008270`zinc ion binding; GO:0004842`ubiquitin-protein transferase activity;
TEA004249.1	1047.78	-1.15758	0.0745224	15.5333	2.06e-54	3.31e-53	19.75	20.04	17.68	42.76	43.75	41.28	-	-
TEA010415.1	1062.63	-1.63123	0.0721923	22.5956	4.78e-113	1.65e-111	7.39	7.46	7.25	23.17	23.06	21.99	serine/threonine-protein phosphatase 6 regulatory ankyrin repeat subunit B-like; K15502 serine/threonine-protein phosphatase 6 regulatory ankyrin repeat subunit A; ankyrin-3-like; uncharacterized LOC107014587	-
TEA018757.1	43.697	-1.21377	0.331651	3.65978	0.000252433	0.000629006	1.16	1.06	1.35	2.3	2.23	4.12	germin-like protein subfamily 1 member 17; K11426 SET and MYND domain-containing protein; thioredoxin reductase 1-like; K00384 thioredoxin reductase (NADPH) [EC:1.8.1.9]	GO:0045735`nutrient reservoir activity; GO:0005576`extracellular region; GO:0030145`manganese ion binding;
TEA004184.1	141.12	-1.14125	0.178562	6.39134	1.64e-10	7.06e-10	3.28	3.46	3.14	7.58	6.69	7.67	probable amino acid permease 7; K14209 solute carrier family 36 (proton-coupled amino acid transporter)	GO:0003333`amino acid transmembrane transport; GO:0016021`integral component of membrane; GO:0005886`plasma membrane; GO:0015171`amino acid transmembrane transporter activity;
TEA018805.1	108.74	-1.38192	0.216248	6.39046	1.65e-10	7.1e-10	3.33	2.16	3.14	6.82	8.16	7.9	F-box/LRR-repeat protein 4; K10268 F-box and leucine-rich repeat protein 2/20; F-box/RNI-like superfamily protein isoform 1	-
TEA011999.1	552.093	-1.07913	0.101629	10.6183	2.45e-26	2.08e-25	4.72	4.75	4.7	9.15	9.53	11.14	Squalene monooxygenase isoform 1; K00511 squalene monooxygenase [EC:1.14.14.17]; squalene epoxidase 3; squalene monooxygenase-like	GO:0050660`flavin adenine dinucleotide binding; GO:0016021`integral component of membrane; GO:0004506`squalene monooxygenase activity; GO:0055114`oxidation-reduction process;
TEA001208.1	2205.13	-1.26237	0.0559582	22.5591	1.09e-112	3.76e-111	29.49	26.8	27.16	66.74	67.47	64.95	-	-
TEA011675.1	865.463	-1.82503	0.0964497	18.9221	7.5e-80	1.73e-78	10	9.32	9.33	34.27	37.9	29.36	-	-
TEA032585.1	354.859	-7.37112	0.370793	19.8794	6.14e-88	1.57e-86	0.03	0.03	0.21	22.59	22.38	26.74	hypothetical protein; K03797 carboxyl-terminal processing protease [EC:3.4.21.102]; carboxyl-terminal-processing peptidase 2, chloroplastic; POPTRDRAFT_874780	GO:0006508`proteolysis; GO:0008236`serine-type peptidase activity;
TEA019147.1	3427.24	-1.42306	0.0471302	30.1943	2.82e-200	2e-198	88.52	91.12	95.4	247.56	241.56	243.29	60S ribosomal protein L34-like; K02915 large subunit ribosomal protein L34e; hypothetical protein	GO:0042254`ribosome biogenesis; GO:0003723`RNA binding; GO:0006412`translation; GO:0022625`cytosolic large ribosomal subunit; GO:0003735`structural constituent of ribosome;
TEA001615.1	1795.97	-2.50594	0.290078	8.63885	5.68e-18	3.58e-17	30.23	29.4	29.63	236.92	196.59	115.09	hypothetical protein; K02950 small subunit ribosomal protein S12; S12-like, 30S ribosomal protein S12 subfamily protein; 30S ribosomal protein S12, chloroplastic	GO:0006412`translation; GO:0003735`structural constituent of ribosome; GO:0005739`mitochondrion; GO:0015935`small ribosomal subunit; GO:0019843`rRNA binding; GO:0009507`chloroplast;
TEA025183.1	1575.33	-1.78785	0.0682874	26.1812	4.35e-151	2.08e-149	6.71	6.32	6.16	20.39	23.01	22.64	-	GO:2000762`regulation of phenylpropanoid metabolic process; GO:0016592`mediator complex; GO:0016021`integral component of membrane;
TEA012456.1	83.3958	-1.68343	0.277141	6.07429	1.25e-09	5.05e-09	1.16	1.25	2.18	5.39	6.31	3.59	hypothetical protein; K12501 homogentisate solanesyltransferase [EC:2.5.1.117]; K09903 uridylate kinase [EC:2.7.4.22]; POPTRDRAFT_420078	-
TEA005383.1	71.1972	-1.38484	0.273342	5.06631	4.06e-07	1.36e-06	0.53	0.59	0.34	0.99	1.57	1.43	putative disease resistance RPP13-like protein 1; K19613 leucine-rich repeat protein SHOC2; putative disease resistance protein At3g14460	-
TEA031068.1	67.9208	-2.16937	0.556211	3.90026	9.61e-05	0.000252721	0.46	0.06	0.4	1.76	2.01	2.4	probable serine/threonine-protein kinase WNK9; K08867 WNK lysine deficient protein kinase [EC:2.7.11.1]; hypothetical protein	GO:0016310`phosphorylation; GO:0016301`kinase activity;
TEA002309.1	11.5471	-3.89277	0.640181	6.08073	1.2e-09	4.86e-09	0	0	0	2.98	1.33	1.43	hypothetical protein; K13692 UDP-glucose:(indol-3-yl)acetate beta-D-glucosyltransferase [EC:2.4.1.121]; crocetin glucosyltransferase, chloroplastic-like	GO:0008152`metabolic process; GO:0016758`transferase activity, transferring hexosyl groups;
TEA029468.1	11.7943	-1.22508	0.5367	2.28262	0.022453	0.0404664	0.05	0.26	0.2	0.46	0.47	0.5	protein HOTHEAD; K00108 choline dehydrogenase [EC:1.1.99.1]; adhesion of calyx edges family protein; K15403 fatty acid omega-hydroxy dehydrogenase [EC:1.1.-.-]	-
TEA009918.1	1409.2	-1.23642	0.0627158	19.7146	1.61e-86	4.04e-85	27.14	26.44	25.78	63.15	62.01	60.92	bx6; benzoxazin 6; K13229 2,4-dihydroxy-1,4-benzoxazin-3-one-glucoside dioxygenase [EC:1.14.20.2]; oxidoreductase; K06892 feruloyl-CoA ortho-hydroxylase [EC:1.14.11.-]; leucoanthocyanidin dioxygenase-like protein	-
TEA022143.1	672.827	-1.35588	0.0913322	14.8456	7.43e-50	1.1e-48	9.57	9.33	10.29	26.67	23.99	23.76	hypothetical protein; K09646 serine carboxypeptidase 1 [EC:3.4.16.-]; serine carboxypeptidase-like 51	GO:0051603`proteolysis involved in cellular protein catabolic process; GO:0004185`serine-type carboxypeptidase activity;
TEA003754.1	30.3591	-4.52463	0.541648	8.35345	6.63e-17	3.98e-16	0	0.03	0	0.53	0.47	1.12	uncharacterized protein At4g04980-like; K05747 Wiskott-Aldrich syndrome protein; K02184 formin 2; formin-A-like	-
TEA011856.1	13.4816	-3.07516	0.568132	5.41275	6.21e-08	2.21e-07	0.04	0.06	0	0.47	0.43	0.71	probable disease resistance protein At1g12280; K13459 disease resistance protein RPS2; probable disease resistance protein At1g61300	-
TEA027676.1	731.765	-1.92288	0.0882541	21.788	3.02e-105	9.54e-104	15.12	13.69	13.51	55.26	52.84	52.35	nudix hydrolase 18, mitochondrial-like; K07766 diphosphoinositol-polyphosphate diphosphatase [EC:3.6.1.52]	-
TEA016078.1	128.699	-1.15553	0.20203	5.71959	1.07e-08	4.04e-08	2.32	2.92	2.85	7.4	5.4	5.4	putative protein phosphatase 2C-like protein 44; K19704 protein phosphatase PTC1 [EC:3.1.3.16]; Phosphatase 2C family protein, putative; POPTRDRAFT_564956; phosphatase 2C family protein	GO:0004721`phosphoprotein phosphatase activity;
TEA012149.1	12218.7	-1.14668	0.0404831	28.3249	1.7e-176	9.9e-175	153.95	148.05	153.56	349.73	334.67	317.54	Pheophorbide a oxygenase, chloroplastic; K13071 pheophorbide a oxygenase [EC:1.14.15.17]; pheophorbide a oxygenase, chloroplastic; Lj3g3v3032090.1; -	GO:0009536`plastid; GO:0005488`binding;
TEA017256.1	16031.7	-1.72055	0.0439649	39.1347	0	0	201.24	213.54	207.76	719.77	682.48	636.82	chlorophyll a-b binding protein 13, chloroplastic; K08914 light-harvesting complex II chlorophyll a/b binding protein 3; chlorophyll a-b binding protein 13, chloroplastic-like	GO:0009765`photosynthesis, light harvesting; GO:0046872`metal ion binding; GO:0009535`chloroplast thylakoid membrane; GO:0016021`integral component of membrane; GO:0005198`structural molecule activity; GO:0016168`chlorophyll binding; GO:0018298`protein-chromophore linkage; GO:0009522`photosystem I;
TEA009169.1	45.4705	-2.38537	0.591113	4.03538	5.45e-05	0.000147566	0.44	0.03	0.48	3.34	2.35	3.03	hypothetical protein; K08202 MFS transporter, OCT family, solute carrier family 22 (organic cation transporter), member 4/5; organic cation/carnitine transporter 3-like	-
TEA023442.1	90.6031	-6.48997	0.509204	12.7453	3.31e-37	3.74e-36	0	0	0.04	7.43	6.08	7.85	cyclin-D4-1-like; K18810 cyclin D1/2/4, plant; cyclin-D1-1-like	-
TEA016991.1	3.12568	-2.11294	0.682375	3.09645	0.0019585	0.00429354	0	0	0	0.08	0.23	0.11	putative disease resistance protein At1g50180; K13457 disease resistance protein RPM1; Nbs-lrr resistance protein; Disease resistance protein RPP8; K01930 folylpolyglutamate synthase [EC:6.3.2.17]	-
TEA016629.1	862.071	-1.04373	0.0815703	12.7955	1.74e-37	1.98e-36	29.74	27.99	32.17	61.21	58.7	64.26	-	-
TEA011269.1	17.2144	-3.40399	0.548468	6.20636	5.42e-10	2.26e-09	0	0.09	0.07	0.76	1.19	1.37	putative clathrin assembly protein At5g57200; K20044 phosphatidylinositol-binding clathrin assembly protein	GO:0030276`clathrin binding; GO:0048268`clathrin coat assembly; GO:0005545`1-phosphatidylinositol binding; GO:0030136`clathrin-coated vesicle;
TEA002822.1	4.28322	-2.54201	0.681205	3.73164	0.000190239	0.000482008	0	0	0	0.22	0.27	0.53	splicing factor 3B subunit 4; K12831 splicing factor 3B subunit 4; Splicing factor 3B subunit 4; hypothetical protein	GO:0000166`nucleotide binding; GO:0003676`nucleic acid binding;
TEA028067.1	1324.4	-1.14759	0.0690002	16.6317	4.11e-62	7.47e-61	15.92	15.83	14.07	33.09	32.95	35.06	-	GO:0008289`lipid binding; GO:0016021`integral component of membrane;
TEA020175.1	6.49035	-1.40918	0.632782	2.22696	0.02595	0.0461021	0.06	0	0.13	0.28	0.17	0.33	LEAF RUST 10 DISEASE-RESISTANCE LOCUS RECEPTOR-LIKE PROTEIN KINASE-like 1.3; K04733 interleukin-1 receptor-associated kinase 4 [EC:2.7.11.1]; Kinase superfamily protein; LEAF RUST 10 DISEASE-RESISTANCE LOCUS RECEPTOR-LIKE PROTEIN KINASE-like 1.2	GO:0008080`N-acetyltransferase activity;
TEA019477.1	700.685	-4.69266	0.230825	20.33	6.98e-92	1.87e-90	1.4	0.68	1.18	30.97	30.57	30.95	-	-
TEA010552.1	25330.5	-1.6027	0.0460667	34.791	3.33e-265	3.52e-263	941.95	957.14	969.63	3128.65	2849.65	2680.92	-	-
TEA024489.1	5.03126	-2.71657	0.678543	4.00353	6.24e-05	0.000167881	0	0	0	0.2	0.27	0.07	-	GO:0055085`transmembrane transport; GO:0016021`integral component of membrane;
[truncated: 1,571 more rows]
