# Supplementary material for: Molecular and physiological mechanisms of tea (Camellia sinensis (L.) O. Kuntze) leaf and root in response to nitrogen deficiency
Source: BMC Genomics. 2023 Jan 17;24:27. doi: 10.1186/s12864-023-09112-y (PMC9847173; doi:10.1186/s12864-023-09112-y)
Supplement: Supplementary file 2 — Additional file 2: Table S2. Up-regulated DEGs in response to N deficiency in tea leaf and root. [file 12864_2023_9112_MOESM2_ESM.xlsx]

## Sheet: Sheet1
Table S2. Up-regulated DEGs in response to N deficiency in tea leaves.
Gene_ID	Base Mean	log2(FoldChange)	SE	stat	p-value	p-adj	N deficiency 1	N deficiency 2	N deficiency 3	Control 1	Control 2	Control 3	KEGG annotation	GO annotation
TEA004401.1	29.4545	1.57367	0.409302	-3.84478	0.000120661	0.000313769	0.38	0.78	0.85	0.26	0.13	0.19	disease resistance protein RPS2; K13459 disease resistance protein RPS2	GO:0016787`hydrolase activity; GO:0006952`defense response; GO:0032559`adenyl ribonucleotide binding; GO:0009987`cellular process; GO:0009617`response to bacterium; GO:0032550`purine ribonucleoside binding;
TEA007971.1	34.4548	3.21509	0.437334	-7.35156	1.95905e-13	9.98264e-13	0.82	0.74	0.92	0.06	0	0.13	EFR; LRR receptor-like serine/threonine-protein kinase EFR; K13428 LRR receptor-like serine/threonine-protein kinase EFR [EC:2.7.11.1]	-
TEA022525.1	1977.13	1.73661	0.0614974	-28.2387	1.95827e-175	1.13277e-173	28.47	29.15	26.32	8.52	8.07	8.36	-	-
TEA008168.1	64.5983	3.35597	0.338206	-9.92288	3.31074e-23	2.55788e-22	1.85	1.23	1.63	0.16	0.1	0.12	rust resistance kinase Lr10-like; K04733 interleukin-1 receptor-associated kinase 4 [EC:2.7.11.1]; transcription factor MYC2-like; K13422 transcription factor MYC2; hypothetical protein	-
TEA022772.1	241.252	1.03795	0.143533	-7.23146	4.77814e-13	2.38253e-12	4.2	4.27	4.41	2.06	2.33	1.8	probable disease resistance protein At4g27220; K13459 disease resistance protein RPS2; hypothetical protein	-
TEA005721.1	3.63441	2.24806	0.682921	-3.29183	0.000995369	0.00227982	0.14	0.15	0.17	0	0	0	homogentisate geranylgeranyltransferase-like; K09833 homogentisate phytyltransferase / homogentisate geranylgeranyltransferase [EC:2.5.1.115 2.5.1.116]; homogentisate geranylgeranyltransferase, chloroplastic; hypothetical protein	GO:0016020`membrane;
TEA022810.1	37.1013	1.25888	0.34643	-3.63385	0.000279219	0.000691468	2.83	3.91	4.46	1.8	1.35	1.2	-	GO:0016020`membrane;
TEA022723.1	611.234	1.05883	0.0903686	-11.7168	1.04583e-31	1.03189e-30	19.3	20.38	19.19	9.1	9.49	9.38	probable serine/threonine-protein kinase At1g01540; K04733 interleukin-1 receptor-associated kinase 4 [EC:2.7.11.1]	GO:0004674`protein serine/threonine kinase activity; GO:0005524`ATP binding; GO:0006468`protein phosphorylation; GO:0016021`integral component of membrane;
TEA005162.1	5.41565	2.53681	0.681104	-3.72455	0.000195664	0.000494868	0.35	0.44	0.03	0	0	0	(E,E)-geranyllinalool synthase-like; K17982 geranyllinalool synthase [EC:4.2.3.144]; (E,E)-geranyllinalool synthase; P(E)-nerolidol/(E,E)-geranyl linalool synthase	-
TEA028113.1	10.2986	1.29892	0.581368	-2.23424	0.0254672	0.045343	0.48	0.28	0.33	0.26	0.05	0.02	polyadenylate-binding protein 7-like; K13126 polyadenylate-binding protein; polyadenylate-binding protein 7	GO:0003723`RNA binding; GO:0000166`nucleotide binding; GO:0005737`cytoplasm;
TEA032514.1	19.9245	1.61065	0.445565	-3.61486	0.000300509	0.000740248	2.54	3.77	2.66	0.96	0.65	0.87	small nuclear ribonucleoprotein E-like; K11097 small nuclear ribonucleoprotein E; small nuclear ribonucleoprotein E	GO:0000398`mRNA splicing, via spliceosome; GO:0005681`spliceosomal complex; GO:0019013`viral nucleocapsid;
TEA033423.1	147.009	3.08324	0.221545	-13.917	4.99222e-44	6.59981e-43	10.96	12.29	9.67	1.29	0.99	1.34	-	-
TEA021973.1	2.65134	1.7419	0.675787	-2.57759	0.00994916	0.0192679	0.32	0.05	0.52	0	0	0	hypothetical protein; K02984 small subunit ribosomal protein S3Ae	-
TEA020346.1	291.887	4.39661	0.199273	-22.0633	7.12277e-108	2.32729e-106	9.1	8.73	8.96	0.43	0.38	0.37	probable serine/threonine-protein kinase At1g09600; K08819 cyclin-dependent kinase 12/13 [EC:2.7.11.22 2.7.11.23]; probable serine/threonine-protein kinase At1g54610	GO:0016310`phosphorylation; GO:0000166`nucleotide binding; GO:0004672`protein kinase activity;
TEA030186.1	155.985	1.53475	0.180135	-8.52	1.59557e-17	9.86925e-17	2.96	2.86	3.31	0.99	1.16	0.92	hypothetical protein; K04733 interleukin-1 receptor-associated kinase 4 [EC:2.7.11.1]; nuclear RNA-binding-like protein; K13199 plasminogen activator inhibitor 1 RNA-binding protein; hevamine-A-like; K01183 chitinase [EC:3.2.1.14]	GO:0004252`serine-type endopeptidase activity; GO:0009505`plant-type cell wall; GO:0006508`proteolysis; GO:0009506`plasmodesma; GO:0005794`Golgi apparatus;
TEA016430.1	998.733	1.85881	0.0778932	-23.8636	7.32114e-126	2.83547e-124	59.67	61.13	58.03	15.94	15.5	17.26	DREB1; dehydration-responsive element-binding protein 2A-like; K09286 EREBP-like factor; dehydration responsive element binding protein	-
TEA024864.1	19.2208	1.18773	0.44031	-2.69749	0.00698647	0.0139162	0.36	0.37	0.37	0.09	0.15	0.19	-	-
TEA006814.1	105.195	1.20739	0.251801	-4.79502	1.62661e-06	5.15428e-06	2.87	2.44	3.89	1.82	0.96	1.05	biotin carboxyl carrier protein of acetyl-CoA carboxylase 2, chloroplastic; K02160 acetyl-CoA carboxylase biotin carboxyl carrier protein; biotin carboxyl carrier protein of acetyl-CoA carboxylase 2, chloroplastic-like	-
TEA025057.1	1597.62	1.638	0.065242	-25.1065	4.22142e-139	1.83833e-137	31.49	32.86	33.04	9.56	10.78	10.63	-	GO:0006950`response to stress; GO:0005516`calmodulin binding;
TEA032959.1	24.8449	1.14442	0.417101	-2.74374	0.00607431	0.0122385	0.76	0.58	0.93	0.14	0.39	0.39	L-ascorbate oxidase homolog; K19791 iron transport multicopper oxidase	GO:0016722`oxidoreductase activity, oxidizing metal ions; GO:0009505`plant-type cell wall; GO:0009506`plasmodesma; GO:0005507`copper ion binding; GO:0055114`oxidation-reduction process; GO:0008447`L-ascorbate oxidase activity;
TEA031930.1	337.097	2.35737	0.132867	-17.7424	1.97377e-70	4.07389e-69	10.77	10.99	10.57	1.85	2.05	2.25	nucleobase-ascorbate transporter 6; K14611 solute carrier family 23 (nucleobase transporter), member 1/2; nucleobase-ascorbate transporter-like protein	GO:0055085`transmembrane transport; GO:0016021`integral component of membrane; GO:0005215`transporter activity;
TEA008912.1	12.2992	3.04069	0.601447	-5.05562	4.28997e-07	1.43208e-06	0.75	0.77	0.26	0.03	0.03	0.03	two-component response regulator ORR24-like; K14491 two-component response regulator ARR-B family; two-component response regulator ORR22-like; two-component response regulator ORR22	-
TEA018337.1	23.9346	1.47992	0.416263	-3.55525	0.000377613	0.000919091	2.31	2.98	3.19	0.78	0.62	1.25	two-component response regulator ARR5; K14492 two-component response regulator ARR-A family; Two-component response regulator ARR4; two-component response regulator ARR5-like	-
TEA024005.1	36.3637	2.54013	0.389606	-6.51975	7.04247e-11	3.09887e-10	1.35	0.87	1.17	0.12	0.24	0.13	uncharacterized LOC103722329; K16573 gamma-tubulin complex component 6	GO:0016413`O-acetyltransferase activity; GO:0010411`xyloglucan metabolic process; GO:0005794`Golgi apparatus;
TEA033758.1	460.29	1.17553	0.123558	-9.51401	1.83446e-21	1.32395e-20	25.26	20.97	21.28	11.15	10.24	8.15	probable glutathione S-transferase; K00799 glutathione S-transferase [EC:2.5.1.18]; probable glutathione S-transferase parC; hypothetical protein	-
TEA008761.1	216.023	1.07297	0.156177	-6.87019	6.41167e-12	3.00579e-11	13.7	13.76	13.86	6.16	5.37	7.72	hypothetical protein; K11346 inhibitor of growth protein 4; PHD finger protein ING1; PHD finger protein ING1-like	GO:0046872`metal ion binding;
TEA005441.1	250.601	1.25671	0.14218	-8.83884	9.67136e-19	6.31543e-18	9.33	9.69	10.62	3.67	4.08	4.42	glucose-6-phosphate isomerase 1, chloroplastic-like; K01810 glucose-6-phosphate isomerase [EC:5.3.1.9]; glucose-6-phosphate isomerase 1, chloroplastic	-
TEA022426.1	23.9845	1.22164	0.409662	-2.98206	0.00286319	0.00611424	1.31	1.45	1.67	0.33	0.73	0.65	epsilon-adaptin family protein; K12400 AP-4 complex subunit epsilon-1; hypothetical protein; AP-4 complex subunit epsilon	GO:0006810`transport;
TEA006687.1	112.669	1.27707	0.202342	-6.31144	2.7645e-10	1.17262e-09	2.51	2.27	2.36	0.89	1.06	0.92	putative late blight resistance protein homolog R1B-14; K13457 disease resistance protein RPM1; putative late blight resistance protein homolog R1B-16; putative disease resistance protein At1g50180	-
TEA008445.1	195.487	1.92103	0.16396	-11.7165	1.04959e-31	1.03523e-30	9.37	10.07	8.96	2.55	2.32	2.43	-	-
TEA018649.1	185.226	7.19363	0.488326	-14.7312	4.06402e-49	5.93444e-48	7.77	7.33	8.53	0	0	0.02	prefoldin subunit 1; K09548 prefoldin subunit 1; Prefoldin 1	-
TEA026478.1	1061.23	3.17066	0.0964488	-32.874	5.17036e-237	4.72448e-235	36.38	33.64	34.75	3.05	4.48	3.89	transcription initiation factor TFIID subunit 5; K03130 transcription initiation factor TFIID subunit 5; hypothetical protein	-
TEA017711.1	28.5683	1.62021	0.43078	-3.7611	0.000169165	0.000431778	0.49	0.95	0.76	0.37	0.17	0.08	uncharacterized LOC8282593; K17609 nucleoredoxin [EC:1.8.1.8]; probable nucleoredoxin 1	-
TEA031130.1	92.2332	6.29679	0.511854	-12.3019	8.84561e-35	9.46199e-34	4.06	4.11	3.78	0.02	0	0	-	-
TEA026104.1	199.162	1.20397	0.167593	-7.18386	6.77719e-13	3.35327e-12	13.63	13.71	12.54	4.25	6.49	6.22	replication protein A 32 kDa subunit B; K10739 replication factor A2; replication protein A 32 kDa subunit B-like	-
TEA014978.1	26.8704	1.93443	0.405169	-4.77439	1.80253e-06	5.69026e-06	0.95	0.8	0.89	0.18	0.27	0.14	hypothetical protein; K08472 mlo protein; MLO protein homolog 1-like; MLO protein homolog 1	-
TEA004711.1	4.38488	2.16527	0.675722	-3.20438	0.00135353	0.00303997	0.26	0.41	0.32	0	0	0.04	rac-like GTP-binding protein RAC2; K04392 Ras-related C3 botulinum toxin substrate 1; hypothetical protein	-
TEA025209.1	24.701	1.33368	0.430139	-3.10057	0.00193149	0.00423778	0.61	0.72	0.39	0.21	0.09	0.3	hypothetical protein; K17710 pentatricopeptide repeat domain-containing protein 1; pentatricopeptide repeat-containing protein At2g04860; K01176 alpha-amylase [EC:3.2.1.1]; methionine aminopeptidase 1D, chloroplastic/mitochondrial	-
TEA019436.1	23.5625	4.03283	0.54581	-7.3887	1.48268e-13	7.61279e-13	3.56	2.5	2.56	0	0.07	0.13	-	-
TEA011818.1	67.9164	1.21365	0.268249	-4.52436	6.05787e-06	1.82067e-05	1.05	1.15	1.04	0.29	0.54	0.51	POPTRDRAFT_761511; receptor protein kinase; K00924; receptor protein kinase CLAVATA1	-
TEA016746.1	251.509	1.93231	0.154164	-12.5341	4.86063e-36	5.35663e-35	10.46	11.93	10.87	2.32	2.83	3.33	acyl-protein thioesterase 1 homolog 1; K06130 lysophospholipase II [EC:3.1.1.5]; acyl-protein thioesterase 2-like	GO:0016787`hydrolase activity;
TEA011256.1	155.882	1.08861	0.179217	-6.07429	1.24534e-09	5.04811e-09	4.45	4.24	4.09	2.39	1.73	1.78	-	-
TEA015116.1	14.664	1.52724	0.493781	-3.09295	0.0019818	0.00434179	0.57	0.42	0.39	0.14	0.09	0.16	POPTRDRAFT_737259; hypothetical protein; K15289 solute carrier family 35, member F5; uncharacterized vacuolar membrane protein YML018C-like	-
TEA005999.1	264.205	1.23019	0.156324	-7.86952	3.56017e-15	1.97709e-14	3.34	4.14	4.7	1.52	1.95	1.62	PLDp; phospholipase D zeta 1; K01115 phospholipase D1/2 [EC:3.1.4.4]; phospholipase D p1-like	-
TEA027750.1	166.295	2.13672	0.183566	-11.6401	2.57861e-31	2.5148e-30	4.27	4.4	4.02	0.76	0.95	1.07	AP2-like ethylene-responsive transcription factor ANT; K09285 AP2-like factor, ANT lineage; Integrase-type DNA-binding superfamily protein	GO:0006351`transcription, DNA-templated;
TEA005158.1	22.4277	3.78427	0.535224	-7.07044	1.54441e-12	7.48357e-12	1.33	1.41	1.09	0	0.03	0.09	beta-amylase 1, chloroplastic; K01177 beta-amylase [EC:3.2.1.2]; POPTRDRAFT_229995; hypothetical protein; POPTRDRAFT_832848; beta-amylase family protein	GO:0000272`polysaccharide catabolic process; GO:0016161`beta-amylase activity;
TEA018041.1	133.958	1.42003	0.187799	-7.56142	3.98687e-14	2.10272e-13	4.77	4.67	4.43	1.58	1.61	1.86	DELLA protein GAI-like; K14494 DELLA protein; GAL2; AtGAI1 GRAS E3 ubiquitin ligase protein; DELLA protein RGL2	GO:0006351`transcription, DNA-templated;
TEA030400.1	87.6904	1.3586	0.24629	-5.51627	3.46275e-08	1.25832e-07	13.76	9.25	9.93	4.91	3.63	3.84	diacylglycerol kinase 5-like; K00901 diacylglycerol kinase (ATP) [EC:2.7.1.107]; diacylglycerol kinase 5; hypothetical protein	GO:0004143`diacylglycerol kinase activity; GO:0016310`phosphorylation; GO:0007205`protein kinase C-activating G-protein coupled receptor signaling pathway; GO:0005524`ATP binding;
TEA017418.1	170.191	2.34925	0.186789	-12.577	2.82666e-36	3.13303e-35	1.87	1.79	1.91	0.3	0.43	0.32	Lj1g3v2536140.1; -; K04733 interleukin-1 receptor-associated kinase 4 [EC:2.7.11.1]; probable LRR receptor-like serine/threonine-protein kinase At1g06840; Os01g0818600; Similar to Leucine-rich repeat transmembrane protein kinase.; K04730 interleukin-1 receptor-associated kinase 1 [EC:2.7.11.1]	GO:0004674`protein serine/threonine kinase activity; GO:0005524`ATP binding; GO:0006468`protein phosphorylation; GO:0016021`integral component of membrane;
TEA008278.1	8.5418	1.54419	0.590418	-2.61542	0.00891177	0.0174114	0.3	0.46	0.61	0.15	0.04	0.13	-	-
TEA030092.1	8939.95	2.39353	0.0473318	-50.5692	0	0	909.88	959.4	955.5	192.42	169.11	171.14	pme1; pectinesterase 3-like; K01051 pectinesterase [EC:3.1.1.11]; pectinesterase; pectinesterase-like	GO:0004857`enzyme inhibitor activity;
TEA025721.1	22.3396	1.08281	0.412585	-2.62446	0.00867869	0.0169918	1.16	1.53	1.53	0.75	0.51	0.55	-	GO:0016787`hydrolase activity;
TEA014950.1	14.5869	1.49438	0.504557	-2.96178	0.00305871	0.00649319	0.8	0.45	0.81	0.27	0.1	0.21	Nodulin MtN3 family protein isoform 1; K15382 solute carrier family 50 (sugar transporter); bidirectional sugar transporter SWEET16-like	GO:0008643`carbohydrate transport; GO:0016021`integral component of membrane; GO:0051119`sugar transmembrane transporter activity;
TEA023950.1	30.0906	1.17662	0.37133	-3.16866	0.00153141	0.00341644	0.88	0.81	0.69	0.27	0.44	0.26	callose synthase 11-like; K11000 callose synthase [EC:2.4.1.-]; hypothetical protein; K17285 selenium-binding protein 1; K10683 BRCA1-associated RING domain protein 1	GO:0008270`zinc ion binding;
TEA008806.1	36.0018	1.99045	0.364551	-5.46	4.76131e-08	1.71311e-07	4.58	4.18	3.31	0.99	1.09	0.62	-	-
TEA005667.1	12.0827	2.50778	0.567077	-4.42229	9.76602e-06	2.87175e-05	0.49	0.38	0.64	0.05	0.08	0.02	putative RING-H2 finger protein ATL21A; K19041 E3 ubiquitin-protein ligase RNF38/44 [EC:2.3.2.27]; hypothetical protein	-
TEA013436.1	57.3676	1.38005	0.312627	-4.41435	1.01313e-05	2.97395e-05	2.11	1.82	2	0.81	0.32	0.99	Acyl-CoA oxidase 4; K00232 acyl-CoA oxidase [EC:1.3.3.6]; acyl-coenzyme A oxidase 4, peroxisomal	GO:0050660`flavin adenine dinucleotide binding; GO:0003995`acyl-CoA dehydrogenase activity; GO:0055114`oxidation-reduction process;
TEA026243.1	44.8255	1.08084	0.343977	-3.14217	0.00167698	0.00371872	0.9	1.02	0.8	0.56	0.48	0.18	-	GO:0016020`membrane;
TEA001725.1	47.2728	1.29848	0.341418	-3.8032	0.000142837	0.000368204	4.54	5.39	2.73	1.93	1.96	0.94	-	-
TEA007678.1	325.165	1.09178	0.121584	-8.97958	2.71805e-19	1.81132e-18	17.27	17.4	17.49	8.53	8.19	7.45	hypothetical protein; K09260 MADS-box transcription enhancer factor 2A; agamous-like MADS-box protein AGL62	GO:0006351`transcription, DNA-templated; GO:0005488`binding;
TEA024452.1	76.6884	1.22329	0.250552	-4.88239	1.04806e-06	3.37573e-06	5.49	7.27	5.56	2.07	2.69	2.79	mitochondrial import inner membrane translocase subunit TIM17-2-like; K17795 mitochondrial import inner membrane translocase subunit TIM17; uncharacterized LOC102577490	-
TEA009201.1	679.635	1.47931	0.092286	-16.0296	7.93634e-58	1.35143e-56	24.46	25.56	26.54	8.24	9.69	9.19	hypothetical protein; K06997 PLP dependent protein	GO:0016021`integral component of membrane;
TEA007557.1	5.26973	2.00899	0.670028	-2.99837	0.00271425	0.00581877	0.25	0.38	0.05	0.03	0.03	0	G-type lectin S-receptor-like serine/threonine-protein kinase LECRK3; K04733 interleukin-1 receptor-associated kinase 4 [EC:2.7.11.1]; G-type lectin S-receptor-like serine/threonine-protein kinase RLK1	-
TEA011714.1	260.597	1.02475	0.156846	-6.53347	6.4262e-11	2.83557e-10	26.5	31.69	30.19	11.51	13.25	17.82	protein CLEC16A homolog; K19513 protein CLEC16A; uncharacterized LOC8273280; uncharacterized LOC100854209	-
TEA029308.1	25.2854	2.01176	0.423206	-4.75361	1.99816e-06	6.27548e-06	1.96	1.81	2.44	0.22	0.56	0.5	-	-
TEA024728.1	916.654	2.39527	0.0855728	-27.991	2.09002e-172	1.16885e-170	39.68	42.51	40.85	7.71	7.18	8.14	-	-
TEA031560.1	48.577	1.56821	0.30753	-5.09936	3.40804e-07	1.14819e-06	3.49	3.29	3.27	0.86	1.39	0.92	putative threonine aspartase; K08657 taspase, threonine aspartase, 1 [EC:3.4.25.-]; hypothetical protein	-
TEA028651.1	251.868	1.90324	0.149021	-12.7716	2.36246e-37	2.68703e-36	12.02	13.07	13.27	2.96	3.2	3.82	adenine phosphoribosyltransferase 5-like; K00759 adenine phosphoribosyltransferase [EC:2.4.2.7]	GO:0003999`adenine phosphoribosyltransferase activity; GO:0006168`adenine salvage; GO:0009116`nucleoside metabolic process; GO:0005737`cytoplasm;
TEA031935.1	606.825	1.63218	0.0962767	-16.953	1.82835e-64	3.44409e-63	26.7	28.09	27.52	8.12	9.53	8.57	bx6; benzoxazin 6; K13229 2,4-dihydroxy-1,4-benzoxazin-3-one-glucoside dioxygenase [EC:1.14.20.2]; feruloyl CoA ortho-hydroxylase 2; K06892 feruloyl-CoA ortho-hydroxylase [EC:1.14.11.-]	-
TEA012531.1	61.5353	1.30719	0.273321	-4.78263	1.73018e-06	5.4721e-06	1.78	1.79	2.11	0.69	0.9	0.6	probable disease resistance protein At4g27220; K11279 nucleosome assembly protein 1-like 1; hypothetical protein; K13459 disease resistance protein RPS2; disease resistance protein At4g27190-like	-
TEA014479.1	17.7169	1.38964	0.469378	-2.96061	0.00307029	0.00651419	1.79	2.95	2.8	0.42	1.07	0.95	-	-
TEA030542.1	69.8664	1.75105	0.291514	-6.00675	1.89281e-09	7.56449e-09	12.79	7.68	9.91	1.76	3.58	3.09	cellulose synthase A catalytic subunit 7 [UDP-forming]; K10999 cellulose synthase A [EC:2.4.1.12]; cellulose synthase A catalytic subunit 2 [UDP-forming]-like	GO:0016760`cellulose synthase (UDP-forming) activity; GO:0030244`cellulose biosynthetic process; GO:0016021`integral component of membrane; GO:0071555`cell wall organization;
TEA007838.1	12.9768	2.92939	0.584615	-5.0108	5.42038e-07	1.79322e-06	0.26	0.65	0.43	0.02	0.04	0.02	Cysteine/Histidine-rich C1 domain family protein, putative; K16219 protein N-terminal methyltransferase [EC:2.1.1.244]; hypothetical protein; K20393 PRA1 family protein 3	-
TEA022290.1	41.7312	2.19467	0.363725	-6.03387	1.60083e-09	6.44444e-09	4.1	2.99	5.79	0.75	0.7	0.99	putative disease resistance protein At1g50180; K13457 disease resistance protein RPM1; Disease resistance protein RPP8; K01930 folylpolyglutamate synthase [EC:6.3.2.17]; Disease resistance protein RPH8A, putative	-
TEA003560.1	1294.6	1.06649	0.0672432	-15.8601	1.19636e-56	1.99684e-55	41.6	42.46	41.07	20.88	19.61	18.76	uncharacterized LOC100792815; K03868 RING-box protein 1; Wall-associated receptor kinase 1; K04733 interleukin-1 receptor-associated kinase 4 [EC:2.7.11.1]	-
TEA025492.1	17.7822	2.67032	0.523399	-5.10189	3.36283e-07	1.13339e-06	0.96	1.68	1.7	0.25	0	0.18	ubiquitin-protein ligase E3; K10615 E3 ubiquitin-protein ligase HERC4 [EC:2.3.2.26]; probable E3 ubiquitin-protein ligase HERC4	-
TEA030706.1	1186.77	1.50852	0.0747762	-20.1738	1.66357e-90	4.38779e-89	56.4	60.04	63.88	21.54	21.12	20.05	uncharacterized LOC103490416; K20165 TBC1 domain family member 2A; hypothetical protein; K06674 structural maintenance of chromosome 2	-
TEA018230.1	7.96965	1.72224	0.608911	-2.8284	0.00467817	0.00963147	0.8	0.29	0.61	0.09	0.05	0.17	cinnamoyl-CoA reductase 1-like; K09753 cinnamoyl-CoA reductase [EC:1.2.1.44]	-
TEA006269.1	929.456	1.57857	0.0788213	-20.0273	3.18666e-89	8.28347e-88	139.42	142.93	143.64	48.96	48.35	43.87	-	-
TEA018792.1	240.086	1.32053	0.146325	-9.02461	1.80329e-19	1.2095e-18	3.94	3.83	4.46	1.61	1.74	1.46	kinesin heavy chain, putative; K10406 kinesin family member C2/C3; kinesin KP1-like	GO:0016021`integral component of membrane; GO:0010228`vegetative to reproductive phase transition of meristem;
TEA022145.1	11.7019	1.91416	0.554992	-3.44899	0.000562689	0.00133227	0.33	0.21	0.41	0.02	0.07	0.08	protein ODORANT1; K09422 myb proto-oncogene protein, plant; THM16; myb-related transcription factor; myb transcription factor	-
TEA009148.1	9.3167	1.69151	0.577362	-2.92973	0.00339259	0.00715276	0.69	0.97	0.47	0.21	0.1	0.14	-	-
TEA008878.1	35.4887	2.39979	0.392799	-6.10945	9.99752e-10	4.08632e-09	1.31	1.58	2.23	0.19	0.22	0.39	-	GO:0016310`phosphorylation; GO:0016301`kinase activity;
TEA013520.1	18.5584	1.62464	0.468896	-3.46482	0.000530581	0.00126179	1.73	1.73	1.13	0.47	0.18	0.58	ADP-ribosylation factor GTPase-activating protein AGD1; K12489 Arf-GAP with coiled-coil, ANK repeat and PH domain-containing protein; hypothetical protein; ADP-ribosylation factor GTPase-activating protein AGD1-like	GO:0030139`endocytic vesicle; GO:0007010`cytoskeleton organization;
TEA026368.1	27.6829	1.67486	0.405273	-4.13267	3.58567e-05	9.9093e-05	4.52	4.12	3.43	1.65	0.53	1.12	-	GO:0016020`membrane;
TEA029823.1	83.2098	1.32002	0.256087	-5.15457	2.54213e-07	8.66645e-07	10.43	11.15	7.15	4.37	3.9	2.83	-	-
TEA021542.1	392.447	1.56523	0.118296	-13.2315	5.77373e-40	6.99176e-39	18.05	16.78	15.44	5.6	5.83	5.33	-	-
TEA032197.1	68.4251	1.28962	0.273512	-4.71505	2.41647e-06	7.54351e-06	3.21	2.41	2.79	1.5	0.81	0.98	-	-
TEA029753.1	17.3811	3.79161	0.581592	-6.51937	7.06028e-11	3.1062e-10	2	3.07	2.42	0	0.17	0	-	-
TEA010124.1	3.42134	2.17182	0.683092	-3.17939	0.00147585	0.00330012	0.36	0.27	0.27	0	0	0	death domain-associated protein 6-like; K14835 ribosomal RNA methyltransferase Nop2 [EC:2.1.1.-]	GO:0005840`ribosome; GO:0016021`integral component of membrane;
TEA025103.1	33.2461	1.65878	0.360909	-4.59612	4.30425e-06	1.3131e-05	0.5	0.53	0.44	0.16	0.11	0.15	ABC transporter B family member 11; K05658 ATP-binding cassette, subfamily B (MDR/TAP), member 1 [EC:3.6.3.44]; POPTRDRAFT_834831; hypothetical protein; ATP binding cassette subfamily B4 isoform 1	GO:0055085`transmembrane transport; GO:0005524`ATP binding; GO:0042626`ATPase activity, coupled to transmembrane movement of substances; GO:0016021`integral component of membrane;
TEA021228.1	12.9814	1.91937	0.556051	-3.45179	0.000556885	0.00131957	0.12	0.4	0.43	0.03	0.07	0.07	sdg107, GRMZM2G357972; uncharacterized LOC100273862; K11433 histone-lysine N-methyltransferase SETMAR [EC:2.1.1.43]; histone-lysine N-methyltransferase, H3 lysine-9 specific SUVH6-like; K11420 euchromatic histone-lysine N-methyltransferase [EC:2.1.1.43]	-
TEA008304.1	26.4579	1.17614	0.397808	-2.95656	0.00311091	0.00659621	1.25	1.12	1.91	0.42	0.65	0.65	-	-
TEA015499.1	16.8823	2.11224	0.491038	-4.30158	1.69583e-05	4.86669e-05	0.45	0.46	0.33	0.06	0.05	0.1	kinesin-like protein KIN-8B; K10401 kinesin family member 18/19; kinesin-like protein KIF19	GO:0007018`microtubule-based movement; GO:0005524`ATP binding; GO:0005874`microtubule; GO:0003777`microtubule motor activity; GO:0008017`microtubule binding;
TEA007849.1	21.0888	1.70708	0.466101	-3.66247	0.000249791	0.000622883	1.79	2.3	1.8	0.52	0.86	0.12	probable sulfate transporter 3.4; K17471 sulfate transporter 3; Sulfate transporter 3,4; hypothetical protein	GO:0009506`plasmodesma; GO:1902358`sulfate transmembrane transport; GO:0016021`integral component of membrane; GO:0008271`secondary active sulfate transmembrane transporter activity;
TEA022325.1	9.21136	2.81408	0.635634	-4.42721	9.54598e-06	2.81041e-05	0.29	0.33	0.94	0.03	0	0.03	hypothetical protein; K14494 DELLA protein; L3a; DELLA protein GAI-like; DELLA protein SLR1-like	GO:0006355`regulation of transcription, DNA-templated;
TEA014291.1	4.50024	1.87407	0.673515	-2.78252	0.00539388	0.010975	0.55	0.19	0.36	0	0	0.09	probable threonine--tRNA ligase, cytoplasmic; K01868 threonyl-tRNA synthetase [EC:6.1.1.3]; hypothetical protein; Lj0g3v0274769.1; -	-
TEA015812.1	303.439	2.02704	0.133404	-15.1948	3.82831e-52	5.93422e-51	3.73	3.89	3.86	0.87	0.93	0.95	POPTRDRAFT_831368; hypothetical protein; K05677 ATP-binding cassette, subfamily D (ALD), member 3; ABC transporter D family member 1; Lj0g3v0329159.3; -	GO:0006810`transport; GO:0016020`membrane; GO:0000166`nucleotide binding; GO:0016887`ATPase activity;
TEA028090.1	825.969	1.05052	0.0786887	-13.3503	1.17961e-40	1.4566e-39	25.67	25.61	24.35	12.05	11.94	12.18	-	-
TEA021363.1	4.22553	1.58933	0.666293	-2.38534	0.0170635	0.0315324	0.4	0.35	0.23	0.05	0.05	0.04	E3 ubiquitin-protein ligase ATL41; K19038 E3 ubiquitin-protein ligase ATL41 [EC:2.3.2.27]; E3 ubiquitin-protein ligase ATL41-like; RING-H2 finger protein ATL40-like	-
TEA028955.1	13.0337	1.45293	0.536565	-2.70783	0.00677251	0.0135199	0.75	0.38	1.07	0.28	0.08	0.26	vignain-like; K16292 KDEL-tailed cysteine endopeptidase [EC:3.4.22.-]; CysEP; KDEL-tailed cysteine endopeptidase CysEP	GO:0032440`2-alkenal reductase [NAD(P)] activity; GO:0006508`proteolysis; GO:0008234`cysteine-type peptidase activity; GO:0055114`oxidation-reduction process;
TEA025550.1	3301.19	1.75731	0.050379	-34.8818	1.40196e-266	1.49965e-264	184.59	188.06	191.77	51.93	56.23	57.22	glutathione S-transferase U17; K00799 glutathione S-transferase [EC:2.5.1.18]; glutathione S-transferase U17-like	-
TEA030137.1	21.4865	1.69437	0.464234	-3.64981	0.000262431	0.000652472	1.25	1.81	1.03	0.13	0.64	0.28	hypothetical protein; K13422 transcription factor MYC2; BHLH2; transcription factor MYC2; transcription factor MYC2-like	-
TEA004782.1	103.417	2.62205	0.24462	-10.7189	8.29909e-27	7.14729e-26	3.37	3.11	3.51	0.37	0.67	0.47	organic cation/carnitine transporter 4; K08202 MFS transporter, OCT family, solute carrier family 22 (organic cation transporter), member 4/5; Organic cation/carnitine transporter4 isoform 1	GO:0009705`plant-type vacuole membrane; GO:0055085`transmembrane transport; GO:0009535`chloroplast thylakoid membrane; GO:0016021`integral component of membrane; GO:0022857`transmembrane transporter activity;
TEA029024.1	200.37	1.51164	0.157135	-9.62003	6.58121e-22	4.8273e-21	5.8	6	5.23	1.91	1.99	1.95	hypothetical protein; K10396 kinesin family member 5; K01206 alpha-L-fucosidase [EC:3.2.1.51]; alpha-L-fucosidase 3-like	GO:0016021`integral component of membrane; GO:0016788`hydrolase activity, acting on ester bonds;
TEA033697.1	178.276	1.23489	0.173467	-7.11884	1.08839e-12	5.32171e-12	12.88	13.26	13.73	4.83	4.8	6.89	-	GO:0003676`nucleic acid binding;
TEA004960.1	8.84313	3.37313	0.656206	-5.14035	2.74223e-07	9.31327e-07	0.72	0.35	0.86	0	0	0	LOS4; DEAD-box ATP-dependent RNA helicase 38; K18655 ATP-dependent RNA helicase DDX19/DBP5 [EC:3.6.4.13]; DEAD-box ATP-dependent RNA helicase 38-like	-
TEA025958.1	21.4205	1.19334	0.445558	-2.67831	0.00739945	0.0146726	0.41	0.23	0.26	0.18	0.07	0.1	DNA replication ATP-dependent helicase/nuclease DNA2; K10742 DNA replication ATP-dependent helicase Dna2 [EC:3.6.4.12]	-
TEA012571.1	163.259	1.63959	0.182049	-9.00633	2.13065e-19	1.42551e-18	2.77	2.98	2.98	0.69	1	1.03	hypothetical protein; K04733 interleukin-1 receptor-associated kinase 4 [EC:2.7.11.1]; MDIS1-interacting receptor like kinase 2-like; MDIS1-interacting receptor like kinase 2	-
TEA001638.1	78.0566	3.8904	0.347178	-11.2058	3.81916e-29	3.50764e-28	1.59	1.88	2	0.21	0.06	0.04	probable boron transporter 7; K06573 solute carrier family 4 (anion exchanger), member 1; BOR1; borate transporter; putative sodium bicarbonate cotransporter; K13862 solute carrier family 4 (sodium borate transporter), member 11	GO:0005887`integral component of plasma membrane; GO:0005452`inorganic anion exchanger activity; GO:0051453`regulation of intracellular pH; GO:0098656`anion transmembrane transport; GO:0015698`inorganic anion transport;
TEA011270.1	32.057	1.15426	0.359371	-3.21188	0.00131868	0.00296763	5.7	4.65	4.69	2.73	1.89	1.69	-	-
TEA014842.1	16.584	1.22583	0.469901	-2.60869	0.00908888	0.0177253	1.09	1.33	1.41	0.29	0.42	0.69	midasin; K14572 midasin; hypothetical protein	-
TEA018519.1	26.5008	1.03985	0.40035	-2.59734	0.00939476	0.0182664	0.68	0.33	0.54	0.24	0.27	0.19	serine/threonine-protein kinase mph1; K08866 serine/threonine-protein kinase TTK/MPS1 [EC:2.7.12.1]; uncharacterized LOC105638888; probable serine/threonine-protein kinase mps1	-
TEA001795.1	45.0755	1.19389	0.305225	-3.91152	9.17179e-05	0.00024196	1.83	2.16	2.15	0.79	0.84	0.91	protein ODORANT1; K09422 myb proto-oncogene protein, plant; MYB-like 102; hypothetical protein	GO:0003677`DNA binding;
TEA018779.1	89.3902	1.20755	0.222137	-5.43605	5.44743e-08	1.95034e-07	4.77	5.21	5.04	2.04	2.13	2.13	uncharacterized protein At4g26485-like; K19307 25S rRNA (uracil2634-N3)-methyltransferase [EC:2.1.1.313]; uncharacterized protein At4g26485; hypothetical protein	-
TEA018120.1	32.3389	2.12688	0.677595	-3.13886	0.00169605	0.00375729	0.23	6.29	5.95	0.15	0.31	0.28	serine hydroxymethyltransferase, mitochondrial; K00600 glycine hydroxymethyltransferase [EC:2.1.2.1]	-
TEA014981.1	16.1085	1.89447	0.533504	-3.55099	0.000383783	0.000932929	2.42	1.79	1.73	0.25	0	0.89	-	-
TEA033280.1	158.648	1.4702	0.178402	-8.24091	1.70902e-16	1.00916e-15	10.85	9.09	11.13	3.84	3.46	3.62	kinesin KP1-like; K10406 kinesin family member C2/C3; kinesin heavy chain, putative	-
TEA009294.1	3039.91	1.7973	0.054854	-32.7652	1.84291e-235	1.66145e-233	110.18	113.67	114.7	34.79	31.14	30.6	SORBIDRAFT_01g001220, Sb01g001220; hypothetical protein; K13030 cyanohydrin beta-glucosyltransferase [EC:2.4.1.85]; cyanohydrin beta-glucosyltransferase-like; cytokinin-O-glucosyltransferase 2	GO:0080043`quercetin 3-O-glucosyltransferase activity; GO:0043231`intracellular membrane-bounded organelle; GO:0009813`flavonoid biosynthetic process; GO:0080044`quercetin 7-O-glucosyltransferase activity; GO:0052696`flavonoid glucuronidation;
TEA031576.1	509.549	2.23241	0.126637	-17.6285	1.48911e-69	3.04093e-68	10.52	11.5	10.24	2.79	1.74	2.19	probable amino acid permease 7; K14209 solute carrier family 36 (proton-coupled amino acid transporter); transmembrane amino acid transporter family protein	GO:0015810`aspartate transport; GO:0015175`neutral amino acid transmembrane transporter activity; GO:0015172`acidic amino acid transmembrane transporter activity; GO:0015804`neutral amino acid transport; GO:0016021`integral component of membrane; GO:0015827`tryptophan transport; GO:0005886`plasma membrane;
TEA008714.1	550.22	1.51984	0.0969202	-15.6813	2.03028e-55	3.31084e-54	20.63	20.95	20.09	7.21	7.2	6.84	Cellulose synthase A catalytic subunit 9 (UDP-forming); K10999 cellulose synthase A [EC:2.4.1.12]; SORBIDRAFT_01g004210, Sb01g004210; hypothetical protein; probable cellulose synthase A catalytic subunit 2 [UDP-forming]	GO:0016760`cellulose synthase (UDP-forming) activity; GO:0030244`cellulose biosynthetic process; GO:0016021`integral component of membrane; GO:0071555`cell wall organization;
TEA013664.1	12.9179	3.39005	0.602712	-5.62465	1.85885e-08	6.89801e-08	1.03	0.78	0.68	0	0	0.07	GMP synthase [glutamine-hydrolyzing]; K01951 GMP synthase (glutamine-hydrolysing) [EC:6.3.5.2]; gibberellin 2-beta-dioxygenase 8; K04125 gibberellin 2-oxidase [EC:1.14.11.13]; gibberellin 20 oxidase 2; K05282 gibberellin 20-oxidase [EC:1.14.11.12]	GO:0046872`metal ion binding; GO:0051213`dioxygenase activity;
TEA018977.1	56.326	2.40719	0.313822	-7.67056	1.71252e-14	9.20495e-14	1.35	1.44	1.66	0.34	0.18	0.23	feronia receptor-like kinase; K04733 interleukin-1 receptor-associated kinase 4 [EC:2.7.11.1]; Malectin/receptor-like protein kinase family protein, putative; receptor-like protein kinase FERONIA	GO:0008152`metabolic process; GO:0016301`kinase activity;
TEA026458.1	34.5232	1.95288	0.37934	-5.14809	2.63151e-07	8.95531e-07	2.09	2.53	2.26	0.27	0.83	0.45	POPTRDRAFT_656768; hypothetical protein; K13081 leucoanthocyanidin reductase [EC:1.17.1.3]; Leucoanthocyanidin reductase 1; leucoanthocyanidin reductase-like	-
TEA012670.1	885.648	1.50009	0.0875385	-17.1364	7.9414e-66	1.53125e-64	34.77	33.83	35.38	12.39	13.43	10.57	SORBIDRAFT_01g001220, Sb01g001220; hypothetical protein; K13030 cyanohydrin beta-glucosyltransferase [EC:2.4.1.85]; cyanohydrin beta-glucosyltransferase-like; cytokinin-O-glucosyltransferase 2	GO:0080043`quercetin 3-O-glucosyltransferase activity; GO:0043231`intracellular membrane-bounded organelle; GO:0009813`flavonoid biosynthetic process; GO:0080044`quercetin 7-O-glucosyltransferase activity; GO:0052696`flavonoid glucuronidation;
TEA005827.1	6.24289	1.61046	0.650413	-2.47606	0.0132843	0.0251063	0.39	0.05	0.4	0.06	0.03	0.05	peroxidase 43; K00430 peroxidase [EC:1.11.1.7]; peroxidase 43-like	-
TEA001507.1	83.5412	1.34026	0.240256	-5.57845	2.4267e-08	8.92416e-08	1.89	1.8	1.85	0.58	0.62	0.89	crossover junction endonuclease EME1B-like; K10882 crossover junction endonuclease EME1 [EC:3.1.22.-]; crossover junction endonuclease EME1B	-
TEA029946.1	4.68232	1.97118	0.666918	-2.95566	0.00312004	0.00661349	0.34	0.22	0.26	0	0.04	0.03	-	-
TEA012016.1	895.849	1.27121	0.0795624	-15.9776	1.83142e-57	3.09904e-56	13.69	14.53	14.63	6.14	5.51	5.91	uncharacterized LOC103713536; K01931 protein neuralized [EC:2.3.2.27]; uncharacterized LOC105049032; uncharacterized LOC105050464	-
TEA023569.1	218.16	1.6377	0.151071	-10.8406	2.20906e-27	1.9384e-26	1.81	1.79	1.76	0.54	0.54	0.61	Lj1g3v4730400.1; -; K04733 interleukin-1 receptor-associated kinase 4 [EC:2.7.11.1]; receptor protein kinase TMK1; K00924	GO:0004674`protein serine/threonine kinase activity; GO:0005524`ATP binding; GO:0006468`protein phosphorylation; GO:0016021`integral component of membrane;
TEA018836.1	50.111	1.43481	0.313886	-4.57113	4.85097e-06	1.47322e-05	2.84	2.87	2.28	0.92	0.57	1.26	-	-
TEA019246.1	215.197	1.57961	0.155958	-10.1284	4.13262e-24	3.2832e-23	4.02	4.21	4.1	1.49	1.43	1.13	hypothetical protein; K13415 protein brassinosteroid insensitive 1 [EC:2.7.10.1 2.7.11.1]; BRI1; Leucine-rich receptor-like protein kinase family protein; systemin receptor SR160	GO:0004674`protein serine/threonine kinase activity; GO:0005524`ATP binding; GO:0006468`protein phosphorylation; GO:0016021`integral component of membrane;
TEA019291.1	7.13818	1.5082	0.625357	-2.41175	0.0158763	0.0295227	0.42	0.53	0.83	0.28	0	0.1	-	-
TEA015209.1	17.7763	4.07772	0.596769	-6.833	8.31585e-12	3.87154e-11	0.59	0.96	0.73	0	0	0.02	glutamate receptor 2.7; K05387 glutamate receptor, ionotropic, plant; glutamate receptor 2.9	-
TEA031598.1	35.9465	2.22219	0.370751	-5.99375	2.05051e-09	8.17172e-09	2.31	1.68	2.05	0.48	0.34	0.3	vesicle-fusing ATPase-like; K06027 vesicle-fusing ATPase [EC:3.6.4.6]	-
TEA005447.1	44.8014	1.34502	0.31927	-4.21281	2.52214e-05	7.09747e-05	2.65	2.01	1.89	0.93	0.61	0.88	two-component response regulator-like APRR5; K12130 pseudo-response regulator 5; two-component response regulator-like APRR3; two-component response regulator-like PRR95	-
TEA023908.1	1204.09	1.11368	0.083838	-13.2837	2.87786e-40	3.5102e-39	13.75	13.79	13.45	5.39	6.14	7.19	hypothetical protein; K04733 interleukin-1 receptor-associated kinase 4 [EC:2.7.11.1]; MDIS1-interacting receptor like kinase 2; MDIS1-interacting receptor like kinase 2-like	-
TEA019796.1	15.9123	1.21038	0.548998	-2.20471	0.0274746	0.0485612	0.51	0.69	0.88	0.03	0.6	0.09	hypothetical protein; K17710 pentatricopeptide repeat domain-containing protein 1	-
TEA026904.1	241.775	1.61143	0.157705	-10.218	1.64723e-24	1.32546e-23	2.65	2.65	2.34	0.7	0.73	1.01	putative disease resistance protein RGA3; K15078 structure-specific endonuclease subunit SLX1 [EC:3.6.1.-]; putative disease resistance protein RGA1	-
TEA004777.1	161.56	1.46168	0.171771	-8.50947	1.74733e-17	1.07956e-16	3.78	4.02	3.88	1.33	1.32	1.49	chaperonin CPN60-like 2, mitochondrial; K04077 chaperonin GroEL	-
TEA027081.1	4.65296	1.58834	0.672967	-2.36021	0.0182645	0.0335517	0.05	0.26	0.37	0	0.06	0.03	UDP-glucosyltransferase family protein; K18822 soyasapogenol B glucuronide galactosyltransferase [EC:2.4.1.272]; UGT73P8; soyasapogenol B glucuronide galactosyltransferase-like; GmSGT2	-
TEA010888.1	4.8946	2.54414	0.680214	-3.7402	0.000183871	0.000467102	1.11	1.1	0.26	0	0	0	ATTPC1; two-pore channel 1; K16900 two pore calcium channel protein, plant; two pore calcium channel protein 1B	-
TEA023324.1	73.8696	1.64617	0.281649	-5.84476	5.07284e-09	1.97151e-08	1.69	1.43	1.1	0.61	0.35	0.31	probable disease resistance protein At4g27220; K13459 disease resistance protein RPS2; hypothetical protein	-
TEA031546.1	49.8671	1.95088	0.328557	-5.93773	2.88991e-09	1.14023e-08	1.47	1.48	1.83	0.24	0.58	0.3	putative disease resistance protein At3g14460; K19613 leucine-rich repeat protein SHOC2	-
TEA007845.1	3.54311	1.5411	0.680031	-2.26622	0.023438	0.0420915	0.44	0.69	0.54	0	0.2	0	-	-
TEA011011.1	18.954	3.33042	0.548879	-6.06767	1.29779e-09	5.25275e-09	3.38	2.91	1.95	0	0	0.38	probable leucine-rich repeat receptor-like protein kinase At2g33170; K13420 LRR receptor-like serine/threonine-protein kinase FLS2 [EC:2.7.11.1]; LRR receptor-like serine/threonine-protein kinase FLS2; Leucine-rich receptor-like protein kinase family protein	-
TEA012768.1	28.5961	1.72279	0.392858	-4.38529	1.15832e-05	3.37954e-05	0.98	0.81	0.78	0.21	0.32	0.15	hypothetical protein; K19938 rabphilin-3A; DNA polymerase kappa; K03511 DNA polymerase kappa [EC:2.7.7.7]; Lj4g3v1896260.1; -; K19907 synaptotagmin-7	GO:0008289`lipid binding; GO:0006355`regulation of transcription, DNA-templated; GO:0006950`response to stress; GO:0016021`integral component of membrane;
TEA023397.1	41.6238	1.05231	0.314197	-3.34919	0.000810485	0.00188016	3.02	3.05	2.84	1.57	1.36	1.16	LOB domain-containing protein 14-like; K13945; hypothetical protein; LOB domain-containing protein 29-like	-
TEA005147.1	42.717	1.7381	0.323622	-5.37077	7.84001e-08	2.77598e-07	1.54	1.39	1.63	0.43	0.39	0.44	probable L-type lectin-domain containing receptor kinase S.5; K04733 interleukin-1 receptor-associated kinase 4 [EC:2.7.11.1]; L-type lectin-domain containing receptor kinase IX.1-like; probable L-type lectin-domain containing receptor kinase S.7	GO:0016020`membrane; GO:0000166`nucleotide binding; GO:0004672`protein kinase activity;
TEA012882.1	71.6005	1.0328	0.269076	-3.83832	0.000123877	0.000321512	2.16	2.92	2.03	0.9	1.5	0.96	-	-
TEA021195.1	139.018	1.81607	0.193548	-9.38304	6.40971e-21	4.53729e-20	18.93	18.75	16.17	5.14	4.3	5.33	-	-
TEA014712.1	27.172	1.14793	0.394083	-2.91292	0.00358062	0.0075165	0.96	1.39	0.82	0.31	0.53	0.47	conserved oligomeric Golgi complex subunit 6; K20293 conserved oligomeric Golgi complex subunit 6	-
TEA020218.1	89.1452	1.60142	0.23369	-6.85275	7.24429e-12	3.38552e-11	3.4	3.46	2.89	1.02	1.17	0.9	solute carrier family 35 member F1-like; K15287 solute carrier family 35, member F1/2; hypothetical protein; solute carrier family 35 member F1	GO:0016020`membrane;
TEA005023.1	166.27	1.66493	0.171401	-9.71368	2.63633e-22	1.96366e-21	4.82	4.72	4.49	1.48	1.4	1.43	-	GO:0005773`vacuole;
TEA010322.1	163.337	1.91685	0.649663	-2.95053	0.00317227	0.00671524	12.86	13.38	11.57	3.3	0.15	1.32	Leucoanthocyanidin dioxygenase isoform 1; K05277 leucoanthocyanidin dioxygenase [EC:1.14.11.19]; leucoanthocyanidin dioxygenase	-
TEA023835.1	63.7623	2.65651	0.314471	-8.44755	2.97476e-17	1.81585e-16	1.6	1.34	1.4	0.19	0.1	0.31	LRR receptor-like serine/threonine-protein kinase EFR; K13428 LRR receptor-like serine/threonine-protein kinase EFR [EC:2.7.11.1]; EFR	-
TEA028857.1	84.2766	1.6298	0.247866	-6.57531	4.8553e-11	2.15973e-10	1.66	1.42	1.29	0.33	0.53	0.49	Eix2; EIX receptor 2; K13466 EIX receptor 1/2; Di-glucose binding protein with Kinesin motor domain; K10406 kinesin family member C2/C3; CLV2L2-2; hypothetical protein; K13420 LRR receptor-like serine/threonine-protein kinase FLS2 [EC:2.7.11.1]	-
TEA012233.1	14.6291	2.15751	0.522756	-4.12719	3.67229e-05	0.000101341	0.37	0.57	0.3	0.09	0.06	0.05	hypothetical protein; K13459 disease resistance protein RPS2; probable disease resistance protein At4g27220	-
TEA015715.1	40.735	5.20838	0.548821	-9.49013	2.30751e-21	1.65826e-20	3.71	2.87	3.82	0.05	0	0	adenylosuccinate synthetase 2, chloroplastic; K01939 adenylosuccinate synthase [EC:6.3.4.4]; adenylosuccinate synthetase 2, chloroplastic-like; PURA2	GO:0000287`magnesium ion binding; GO:0044208`'de novo' AMP biosynthetic process; GO:0005525`GTP binding; GO:0004019`adenylosuccinate synthase activity; GO:0009507`chloroplast;
TEA004755.1	21.3243	2.73512	0.486999	-5.61627	1.95122e-08	7.22685e-08	1.73	1.29	1.73	0.09	0.33	0.08	NAP1-related protein 2; K11290 template-activating factor I; NAP1-related protein 2-like	-
TEA008027.1	154.051	2.26926	0.192618	-11.7811	4.88225e-32	4.87069e-31	3.32	3.04	2.8	0.57	0.57	0.68	-	-
TEA013594.1	1771.52	1.94674	0.0653485	-29.7901	5.24151e-195	3.55e-193	127.17	135.28	132.67	35.88	31.07	34.42	-	-
TEA030715.1	857.873	1.3395	0.0834369	-16.0541	5.35082e-58	9.12313e-57	99.01	87.97	94.67	35.12	38.71	36.31	hypothetical protein; K12135 zinc finger protein CONSTANS; CO; B-box type zinc finger protein with CCT domain-containing protein	-
TEA006357.1	342.42	1.18877	0.131462	-9.0427	1.52854e-19	1.02649e-18	17.16	18.73	15.97	6.22	8.48	7.73	reticulon-like protein B2; K20721 reticulon-1; POPTRDRAFT_829457; reticulon family protein; hypothetical protein	GO:0016021`integral component of membrane; GO:0005789`endoplasmic reticulum membrane;
TEA010073.1	81.9777	1.01578	0.234395	-4.33361	1.46687e-05	4.23804e-05	5.19	4.76	4.41	1.93	2.61	2.37	-	-
TEA031095.1	8.77833	1.7807	0.614451	-2.89804	0.00375507	0.00786004	0.48	0.31	0.96	0	0.22	0.08	POPTRDRAFT_568383; hypothetical protein; K14173 alpha-farnesene synthase [EC:4.2.3.46]; alpha-farnesene synthase-like	GO:0016829`lyase activity; GO:0046872`metal ion binding;
TEA011980.1	6.08987	2.31281	0.65394	-3.53673	0.000405116	0.00098116	0.23	0.11	0.22	0	0.02	0.02	mediator of RNA polymerase II transcription subunit 25; K15168 mediator of RNA polymerase II transcription subunit 25; mediator of RNA polymerase II transcription subunit 25-like	-
TEA011900.1	1287.96	1.41661	0.0667101	-21.2354	4.50071e-100	1.35252e-98	43.89	44.4	45.47	17.13	16.22	16.27	probable nucleoredoxin 1; K17609 nucleoredoxin [EC:1.8.1.8]; hypothetical protein	GO:0005623`cell; GO:0045454`cell redox homeostasis;
TEA006458.1	49.5884	1.46113	0.336945	-4.33641	1.44828e-05	4.18838e-05	1.84	1.13	1.33	0.24	0.68	0.53	-	-
TEA005633.1	977.019	2.00945	0.0791046	-25.4024	2.37017e-142	1.06662e-140	32.66	31.53	32.19	7.38	7.98	8.27	multiple inositol polyphosphate phosphatase 1-like; K03103 multiple inositol-polyphosphate phosphatase / 2,3-bisphosphoglycerate 3-phosphatase [EC:3.1.3.62 3.1.3.80]	-
TEA021947.1	46.4125	5.63675	0.564084	-9.99276	1.6395e-23	1.2784e-22	1.49	1.39	1.48	0	0	0	feronia receptor-like kinase; K04733 interleukin-1 receptor-associated kinase 4 [EC:2.7.11.1]; Malectin/receptor-like protein kinase family protein, putative; receptor-like protein kinase FERONIA	GO:0016020`membrane; GO:0016310`phosphorylation; GO:0044699`single-organism process; GO:0016301`kinase activity; GO:0009725`response to hormone; GO:0032501`multicellular organismal process;
TEA028149.1	1074.2	1.00353	0.0722882	-13.8823	8.11e-44	1.06745e-42	55.86	57.61	59.24	28.18	27.15	29.93	thiamine pyrophosphokinase 1; K00949 thiamine pyrophosphokinase [EC:2.7.6.2]; POPTRDRAFT_816675; thiamin pyrophosphokinase family protein	GO:0016310`phosphorylation; GO:0030975`thiamine binding; GO:0005524`ATP binding; GO:0004788`thiamine diphosphokinase activity; GO:0016301`kinase activity; GO:0006772`thiamine metabolic process; GO:0009229`thiamine diphosphate biosynthetic process;
TEA031210.1	7.06923	1.68991	0.618793	-2.73098	0.00631462	0.012681	0.33	0.3	0.25	0.03	0.11	0.02	ATP-binding cassette sub-family G member 2; K05681 ATP-binding cassette, subfamily G (WHITE), member 2; ATP-binding cassette, sub-family G, member 2; hypothetical protein	-
TEA004459.1	33.9824	1.13537	0.359712	-3.15634	0.0015976	0.0035538	1.14	1.89	1.27	0.47	0.68	0.67	laccase-17-like; K05909 laccase [EC:1.10.3.2]; uncharacterized LOC102668361; K18151 ureidoglycolate amidohydrolase [EC:3.5.1.116]	-
TEA000794.1	84.2704	1.5744	0.244312	-6.44423	1.16185e-10	5.03276e-10	9.8	11.26	12.28	4.38	2.87	3.44	-	-
TEA028298.1	193.48	1.23858	0.164509	-7.52894	5.1153e-14	2.6884e-13	5.6	6.5	7.11	2.67	2.4	2.89	peroxidase 3-like; K00430 peroxidase [EC:1.11.1.7]; peroxidase 3	-
TEA004839.1	68.6737	5.52089	0.487639	-11.3217	1.02513e-29	9.55516e-29	3.16	3.55	2.59	0.03	0	0.05	cytochrome P450 71A26; K07408 cytochrome P450 family 1 subfamily A polypeptide 1 [EC:1.14.14.1]; cytochrome P450 71A21; K07418 cytochrome P450 family 2 subfamily J [EC:1.14.14.1]	-
TEA031702.1	12.0472	1.37252	0.555588	-2.47039	0.0134964	0.0254697	1.1	0.53	1.75	0.61	0.21	0.18	alcohol dehydrogenase-like; K18857 alcohol dehydrogenase class-P [EC:1.1.1.1]; hypothetical protein; Adh1-2; alcohol dehydrogenase	GO:0008270`zinc ion binding; GO:0055114`oxidation-reduction process; GO:0016491`oxidoreductase activity;
TEA008005.1	70.9582	2.69311	0.30719	-8.76692	1.83619e-18	1.18299e-17	2.17	1.94	1.6	0.12	0.28	0.39	VFUL-L, FUL; FUL-like protein; K09264 MADS-box transcription factor, plant; AP1, AP1-2; truncated transcription factor CAULIFLOWER A	GO:0006351`transcription, DNA-templated; GO:0005488`binding;
TEA015638.1	43.0934	3.65491	0.409525	-8.92475	4.46715e-19	2.95211e-18	1.37	1.29	1.48	0.09	0.1	0.05	probable sulfate transporter 3.4; K17471 sulfate transporter 3	GO:1902358`sulfate transmembrane transport; GO:0016021`integral component of membrane; GO:0008271`secondary active sulfate transmembrane transporter activity;
TEA010961.1	22.3662	1.13675	0.434115	-2.61856	0.00883026	0.0172622	0.74	0.54	0.5	0.36	0.11	0.27	ATP-binding cassette superfamily; K05641 ATP-binding cassette, subfamily A (ABC1), member 1; ABC transporter A family member 1; K05643 ATP-binding cassette, subfamily A (ABC1), member 3	GO:0016020`membrane; GO:0043231`intracellular membrane-bounded organelle; GO:0006869`lipid transport; GO:0000166`nucleotide binding; GO:0042626`ATPase activity, coupled to transmembrane movement of substances;
TEA000978.1	111.825	2.03849	0.224167	-9.09361	9.58058e-20	6.48554e-19	7.43	6	7.46	1.97	1.53	1.36	Cysteine/Histidine-rich C1 domain family protein, putative; K16219 protein N-terminal methyltransferase [EC:2.1.1.244]; hypothetical protein; K17609 nucleoredoxin [EC:1.8.1.8]	-
TEA024637.1	751.294	1.01688	0.0860036	-11.8237	2.94506e-32	2.95229e-31	58.66	62.36	59.78	27.03	29.83	31.52	SNF1-related protein kinase regulatory subunit beta-2-like; K07199 5'-AMP-activated protein kinase, regulatory beta subunit; Tau1	-
TEA013947.1	326.126	1.07461	0.125642	-8.55294	1.19996e-17	7.45472e-17	4.85	4.52	4.87	2.42	1.94	2.29	probable boron transporter 7; K06573 solute carrier family 4 (anion exchanger), member 1; BOR1; borate transporter; putative sodium bicarbonate cotransporter; K13862 solute carrier family 4 (sodium borate transporter), member 11	GO:0005887`integral component of plasma membrane; GO:0005452`inorganic anion exchanger activity; GO:0051453`regulation of intracellular pH; GO:0098656`anion transmembrane transport; GO:0015698`inorganic anion transport;
TEA028877.1	101.754	1.12564	0.251444	-4.47671	7.58018e-06	2.25706e-05	3.95	5.44	4.06	2.88	1.34	1.74	Lysyl-tRNA synthetase; K04567 lysyl-tRNA synthetase, class II [EC:6.1.1.6]; ethylene-inducing xylanase; K13465 ethylene-1,4-beta-xylanase [EC:3.2.1.8]; Eix2; EIX receptor 2; K13466 EIX receptor 1/2	-
TEA019242.1	452.314	1.00621	0.110561	-9.10094	8.95493e-20	6.07268e-19	14.83	13.59	13.55	6.04	7.54	7.08	MUTL isoform 1; K08734 DNA mismatch repair protein MLH1; DNA mismatch repair protein MLH1; MLH1	GO:0009555`pollen development; GO:0005524`ATP binding; GO:0006298`mismatch repair; GO:0006355`regulation of transcription, DNA-templated; GO:0009845`seed germination; GO:0030983`mismatched DNA binding; GO:0000790`nuclear chromatin; GO:0048316`seed development; GO:0006312`mitotic recombination; GO:0005739`mitochondrion;
TEA020539.1	440.432	1.43188	0.107462	-13.3246	1.66602e-40	2.05065e-39	38.58	36.56	35.49	13.29	13.4	13.78	-	-
TEA010466.1	74.5711	1.15836	0.246192	-4.70508	2.53761e-06	7.90429e-06	2.18	2.17	2.69	0.96	1.1	0.98	cytochrome P450 71A4-like; K07408 cytochrome P450 family 1 subfamily A polypeptide 1 [EC:1.14.14.1]; cytochrome P450 71A21; K07418 cytochrome P450 family 2 subfamily J [EC:1.14.14.1]; cytochrome P450 71A6-like	GO:0016020`membrane; GO:0046872`metal ion binding; GO:0016491`oxidoreductase activity;
TEA000024.1	128.604	4.56638	0.304354	-15.0035	6.96222e-51	1.05022e-49	15.92	15.97	15.07	0.35	0.43	0.83	respiratory burst oxidase homolog protein A-like; K13447 respiratory burst oxidase [EC:1.6.3.- 1.11.1.-]; respiratory burst oxidase homolog protein A	-
TEA020479.1	681.494	2.13638	0.0951692	-22.4483	1.33094e-111	4.5299e-110	21.16	22.2	20.5	4.68	5.13	4.53	LRR receptor-like serine/threonine-protein kinase FLS2; K13420 LRR receptor-like serine/threonine-protein kinase FLS2 [EC:2.7.11.1]; probable LRR receptor-like serine/threonine-protein kinase At3g47570	GO:0016301`kinase activity;
TEA020959.1	214.128	1.23722	0.148379	-8.33827	7.53871e-17	4.51887e-16	11.7	10.64	11.03	4.48	4.73	4.7	Clp1-domain-containing protein; K14399 polyribonucleotide 5'-hydroxyl-kinase [EC:2.7.1.78]; patellin-4-like; K19996 phosphatidylinositol transfer protein SFH5; hypothetical protein	GO:0006810`transport; GO:0005622`intracellular; GO:0005215`transporter activity;
TEA006568.1	39.5719	1.07346	0.337931	-3.17657	0.0014903	0.00333022	0.68	0.81	0.88	0.27	0.51	0.28	65-kDa microtubule-associated protein 8; K16732 protein regulator of cytokinesis 1; 65-kDa microtubule-associated protein 8-like	-
TEA025602.1	624.307	1.68127	0.104165	-16.1405	1.32429e-58	2.27954e-57	21.59	21.65	22.79	5.56	7.44	7.28	furcatin hydrolase; K01188 beta-glucosidase [EC:3.2.1.21]; beta-glucosidase 13; vicianin hydrolase	GO:0004553`hydrolase activity, hydrolyzing O-glycosyl compounds; GO:0050896`response to stimulus; GO:0071704`organic substance metabolic process;
TEA018236.1	36.4909	1.00669	0.349785	-2.87803	0.00400164	0.00833796	1.05	1.27	1.01	0.55	0.3	0.7	-	-
TEA000388.1	452.291	1.23102	0.108194	-11.3779	5.38652e-30	5.08044e-29	13.21	12.78	13.82	5	5.88	5.85	hypothetical protein; K08867 WNK lysine deficient protein kinase [EC:2.7.11.1]	GO:0050794`regulation of cellular process; GO:0044260`cellular macromolecule metabolic process; GO:0044238`primary metabolic process;
TEA005091.1	32.4015	3.03763	0.430822	-7.05077	1.77925e-12	8.58603e-12	1.88	1.25	1.88	0.06	0.19	0.2	zeatin O-glucosyltransferase-like; K13495 cis-zeatin O-glucosyltransferase [EC:2.4.1.215]; hypothetical protein	GO:0008152`metabolic process; GO:0016758`transferase activity, transferring hexosyl groups;
TEA027824.1	71.2865	1.24364	0.248838	-4.99779	5.79906e-07	1.91334e-06	2.67	2.59	2.65	1.16	0.92	1.13	Predicted inosine-uridine preferring nucleoside hydrolase (ISS); K01240 uridine nucleosidase [EC:3.2.2.3]	GO:0004252`serine-type endopeptidase activity; GO:0016485`protein processing; GO:0016021`integral component of membrane; GO:0031969`chloroplast membrane;
TEA016171.1	1669.73	1.72035	0.0604533	-28.4576	3.92763e-178	2.31164e-176	52.64	53.32	51.72	15.84	15.53	16.02	protein PIN-LIKES 7; K07088 uncharacterized protein; POPTRDRAFT_760338; auxin efflux carrier family protein; protein PIN-LIKES 7-like	GO:0055085`transmembrane transport; GO:0016021`integral component of membrane;
TEA023180.1	34.842	1.33063	0.358988	-3.7066	0.000210061	0.000528901	0.67	0.76	0.47	0.17	0.24	0.29	kinesin-like protein KIN-UB; K10396 kinesin family member 5; Armadillo repeat kinesin 2 isoform 1; hypothetical protein	GO:0032886`regulation of microtubule-based process; GO:0007018`microtubule-based movement; GO:0005524`ATP binding; GO:0005874`microtubule; GO:0048364`root development; GO:0008017`microtubule binding; GO:0008104`protein localization; GO:0030705`cytoskeleton-dependent intracellular transport; GO:0005871`kinesin complex; GO:0008574`ATP-dependent microtubule motor activity, plus-end-directed;
TEA003736.1	62.3627	1.1135	0.28825	-3.86297	0.000112016	0.000292276	5.26	4.69	4.29	1.78	1.43	3.05	chaperone protein DnaJ; K09536 DnaJ homolog subfamily C member 16	GO:0016021`integral component of membrane;
TEA021047.1	98.7988	1.15417	0.215317	-5.36033	8.30716e-08	2.93522e-07	9.13	7.48	8.25	3.84	3.36	3.66	E3 ubiquitin-protein ligase RING1-like; K11982 E3 ubiquitin-protein ligase RNF115/126 [EC:2.3.2.27]; E3 ubiquitin-protein ligase RNF181-like; zinc finger family protein	GO:0044267`cellular protein metabolic process;
TEA016465.1	992.211	1.18077	0.0814712	-14.4931	1.33889e-47	1.89753e-46	12.29	12.3	11.94	4.77	5.94	5.25	NADPH--cytochrome P450 reductase; K00327 NADPH-ferrihemoprotein reductase [EC:1.6.2.4]; hypothetical protein; NADPH--cytochrome P450 reductase 2	GO:0003958`NADPH-hemoprotein reductase activity; GO:0010181`FMN binding; GO:0016021`integral component of membrane; GO:0005789`endoplasmic reticulum membrane; GO:0055114`oxidation-reduction process;
TEA020332.1	23.1737	1.16136	0.413234	-2.81042	0.00494762	0.0101428	0.87	1.02	1.08	0.23	0.48	0.49	probable uridine nucleosidase 2; K01240 uridine nucleosidase [EC:3.2.2.3]; pco154542(637), GRMZM2G104999, NRH3; uncharacterized LOC100282231; uridine nucleosidase 1-like	-
TEA004368.1	59.6005	1.654	0.319396	-5.17853	2.2364e-07	7.6542e-07	7.93	8.87	6.26	2.23	1.04	3.46	17.3 kDa class I heat shock protein-like; K13993 HSP20 family protein; 17.8 kDa class I heat shock protein-like	-
TEA031097.1	3.87096	2.24538	0.683034	-3.28737	0.00101129	0.00231334	0.71	0.15	0.47	0	0	0	-	GO:0016021`integral component of membrane;
TEA023089.1	3.70803	1.91426	0.680837	-2.81162	0.00492921	0.0101066	0.21	0.1	0.1	0	0.02	0	-	-
TEA023767.1	53.1115	2.45097	0.333842	-7.34171	2.1088e-13	1.07194e-12	3.1	3.52	3.09	0.75	0.2	0.61	pyruvate kinase 2, cytosolic-like; K00873 pyruvate kinase [EC:2.7.1.40]; pyruvate kinase 2, cytosolic	GO:0000287`magnesium ion binding; GO:0030955`potassium ion binding; GO:0004743`pyruvate kinase activity; GO:0016301`kinase activity; GO:0006096`glycolytic process;
TEA022326.1	176.956	1.39686	0.175209	-7.97256	1.55415e-15	8.77906e-15	6.63	5.55	5.2	2.41	1.84	2.2	Phosphoribosylformylglycinamidine cyclo-ligase; K01933 phosphoribosylformylglycinamidine cyclo-ligase [EC:6.3.3.1]; phosphoribosylformylglycinamidine cyclo-ligase, chloroplastic/mitochondrial	GO:0005737`cytoplasm;
TEA018072.1	235.802	1.96023	0.151115	-12.9718	1.76878e-38	2.06941e-37	24.86	25.01	25.18	6.07	5.65	7.05	-	-
TEA000873.1	7.34007	1.46572	0.607599	-2.41232	0.0158516	0.0294849	0.98	0.81	1.22	0.09	0.19	0.43	Transducin/WD40 repeat-like superfamily protein; K02180 cell cycle arrest protein BUB3; mitotic checkpoint protein BUB3.3	-
TEA019788.1	17.1447	3.01048	0.542821	-5.54599	2.92293e-08	1.06777e-07	0.59	0.42	0.31	0.05	0.05	0	AP-1 complex subunit gamma-2-like; K12391 AP-1 complex subunit gamma-1	GO:0006810`transport; GO:0016020`membrane; GO:0044444`cytoplasmic part;
TEA027937.1	18.4722	1.7893	0.509479	-3.51202	0.000444721	0.00106939	0.82	0.9	1.3	0.22	0	0.44	L-tryptophan--pyruvate aminotransferase 1-like; K16903 L-tryptophan---pyruvate aminotransferase [EC:2.6.1.99]	-
TEA009616.1	4.39038	1.7799	0.676914	-2.62943	0.00855276	0.0167671	0.1	0.68	0.21	0	0.05	0.04	hypothetical protein; K06997 PLP dependent protein	-
TEA027301.1	20.1966	1.44392	0.440479	-3.27807	0.00104519	0.00238623	1.23	1	0.87	0.45	0.23	0.31	ubiquinol oxidase 2, mitochondrial-like; K17893 ubiquinol oxidase [EC:1.10.3.11]; AOX1A; alternative oxidase 1A	GO:0046872`metal ion binding; GO:0016021`integral component of membrane; GO:0070469`respiratory chain; GO:0055114`oxidation-reduction process; GO:0009916`alternative oxidase activity;
TEA033057.1	143.302	2.63192	0.207494	-12.6843	7.22796e-37	8.10132e-36	21.14	19.39	18.61	3.45	3.16	2.49	-	-
TEA013042.1	22.7919	1.40961	0.467435	-3.01564	0.00256441	0.00552216	1.74	1.11	0.89	0.28	0.78	0.15	MDIS1-interacting receptor like kinase 2; K04733 interleukin-1 receptor-associated kinase 4 [EC:2.7.11.1]; MDIS1-interacting receptor like kinase 2-like; hypothetical protein	-
TEA022297.1	24.8379	1.76161	0.453379	-3.88551	0.000102115	0.000267737	1.11	0.87	0.99	0.03	0.42	0.28	putative disease resistance protein At1g50180; K13457 disease resistance protein RPM1; probable disease resistance protein RF9	-
TEA006085.1	62.4648	1.25743	0.277242	-4.53552	5.74627e-06	1.73146e-05	6.95	5.59	5.28	2.98	2.35	1.82	pectinesterase; K01051 pectinesterase [EC:3.1.1.11]; hypothetical protein; PECS-1.1, PECS-1.2	GO:0004857`enzyme inhibitor activity;
TEA001353.1	680.905	3.97223	0.124024	-32.028	4.44425e-225	3.73206e-223	40.79	37.9	40.04	2.79	2.38	2.18	heavy metal-associated isoprenylated plant protein 26-like; K10752 histone-binding protein RBBP4; copper transport protein ATX1; K07213 copper chaperone	GO:0046872`metal ion binding; GO:0030001`metal ion transport;
TEA020499.1	394.568	2.1145	0.129602	-16.3154	7.6725e-60	1.34736e-58	9.52	10.89	9.99	2.18	1.97	2.71	S-locus-specific glycoprotein S6; K04733 interleukin-1 receptor-associated kinase 4 [EC:2.7.11.1]; G-type lectin S-receptor-like serine/threonine-protein kinase SD1-29; G-type lectin S-receptor-like serine/threonine-protein kinase At1g61480	-
TEA025652.1	6.20623	1.70839	0.630022	-2.71164	0.00669509	0.0133812	0.34	0.27	0.38	0.03	0.07	0.06	phospholipid:diacylglycerol acyltransferase 1-like; K00679 phospholipid:diacylglycerol acyltransferase [EC:2.3.1.158]	GO:0016021`integral component of membrane; GO:0046027`phospholipid:diacylglycerol acyltransferase activity; GO:0006629`lipid metabolic process; GO:0008374`O-acyltransferase activity;
TEA015666.1	89.9377	1.68219	0.256591	-6.55592	5.52998e-11	2.45013e-10	4.23	3.28	2.98	1.32	0.66	1.12	hypothetical protein; K14498 serine/threonine-protein kinase SRK2 [EC:2.7.11.1]; serine/threonine-protein kinase SRK2A; serine/threonine-protein kinase SRK2A-like	GO:0004674`protein serine/threonine kinase activity; GO:0005524`ATP binding; GO:0006468`protein phosphorylation;
TEA005935.1	84.0201	1.11782	0.235166	-4.75334	2.00082e-06	6.2831e-06	5.12	4.94	5.24	1.86	2.15	2.8	HSP20-like chaperones superfamily protein; K13993 HSP20 family protein; inactive protein RESTRICTED TEV MOVEMENT 2-like; hypothetical protein	-
TEA002891.1	7.11976	2.31666	0.632249	-3.66416	0.000248149	0.000619131	0.35	0.5	0.34	0.03	0.03	0.03	geranylgeranyl diphosphate reductase, chloroplastic; K10960 geranylgeranyl diphosphate/geranylgeranyl-bacteriochlorophyllide a reductase [EC:1.3.1.83 1.3.1.111]; hypothetical protein; K00679 phospholipid:diacylglycerol acyltransferase [EC:2.3.1.158]; K01206 alpha-L-fucosidase [EC:3.2.1.51]	GO:0016788`hydrolase activity, acting on ester bonds;
TEA023095.1	878.017	1.78638	0.0886185	-20.1581	2.28593e-90	6.01752e-89	25.64	24.02	27.64	7.88	7.49	6.76	pectinesterase 3; K01051 pectinesterase [EC:3.1.1.11]	GO:0045330`aspartyl esterase activity; GO:0009506`plasmodesma; GO:0030599`pectinesterase activity; GO:0005802`trans-Golgi network; GO:0005768`endosome; GO:0005774`vacuolar membrane; GO:0045490`pectin catabolic process; GO:0005618`cell wall; GO:0043086`negative regulation of catalytic activity; GO:0016021`integral component of membrane; GO:0005576`extracellular region; GO:0046910`pectinesterase in…
TEA027774.1	22.492	1.33943	0.433568	-3.08932	0.00200614	0.00439155	1.34	1.79	0.81	0.57	0.45	0.36	uncharacterized LOC101298415; K15502 serine/threonine-protein phosphatase 6 regulatory ankyrin repeat subunit A; uncharacterized LOC103408322; uncharacterized LOC107482568	-
TEA027450.1	51.1635	1.36044	0.30466	-4.46543	7.99085e-06	2.37122e-05	1.99	1.31	1.31	0.6	0.54	0.56	probable inactive receptor kinase At2g26730; K04733 interleukin-1 receptor-associated kinase 4 [EC:2.7.11.1]	-
TEA029894.1	49.0609	1.8598	0.309211	-6.01467	1.80252e-09	7.224e-09	1.24	1.2	1.04	0.33	0.25	0.3	synaptonemal complex protein 2; K19533 synaptonemal complex protein 1; synaptonemal complex protein 1-like; synaptonemal complex protein ZEP1-like	-
TEA015590.1	99.6426	1.17659	0.236739	-4.96999	6.69549e-07	2.19513e-06	0.99	0.98	1.03	0.26	0.55	0.46	G-type lectin S-receptor-like serine/threonine-protein kinase At4g27290; K04733 interleukin-1 receptor-associated kinase 4 [EC:2.7.11.1]	-
TEA003050.1	158.913	1.04533	0.176289	-5.92965	3.03574e-09	1.19689e-08	6.77	6.88	5.41	3.2	2.85	3.02	F10B6.22; K00133 aspartate-semialdehyde dehydrogenase [EC:1.2.1.11]; Clp1-domain-containing protein; K14399 polyribonucleotide 5'-hydroxyl-kinase [EC:2.7.1.78]; hypothetical protein; K19996 phosphatidylinositol transfer protein SFH5	GO:0016021`integral component of membrane;
TEA009742.1	12.2272	2.49204	0.573602	-4.34454	1.39565e-05	4.04397e-05	1.68	1.03	1.04	0.13	0.26	0	zeatin O-xylosyltransferase-like; K13495 cis-zeatin O-glucosyltransferase [EC:2.4.1.215]; zeatin O-glucosyltransferase-like	-
TEA005181.1	76.5783	1.87333	0.286754	-6.53287	6.45192e-11	2.84645e-10	4.56	4.61	5.03	0.78	1.98	0.86	probable FKBP-type peptidyl-prolyl cis-trans isomerase; K14826 FK506-binding nuclear protein [EC:5.2.1.8]	-
TEA031530.1	1551.24	2.0973	0.0735191	-28.5273	5.37847e-179	3.19344e-177	74.06	73.08	68.66	18.39	14.83	16.64	-	-
TEA030955.1	342.015	2.42738	0.140666	-17.2563	1.00349e-66	1.96442e-65	33.41	38.17	40.28	7.12	7.32	5.87	-	-
TEA000949.1	41.4122	2.86716	0.377505	-7.59503	3.07731e-14	1.63356e-13	3.55	3	3.53	0.45	0.51	0.18	-	GO:0016021`integral component of membrane;
TEA005707.1	15.734	2.16685	0.505393	-4.28745	1.80737e-05	5.17083e-05	1.06	1.05	1.04	0.17	0.26	0.08	senescence-specific cysteine protease SAG39; K16292 KDEL-tailed cysteine endopeptidase [EC:3.4.22.-]; senescence-specific cysteine protease SAG39-like; K01365 cathepsin L [EC:3.4.22.15]	GO:0016020`membrane; GO:0008233`peptidase activity;
TEA009011.1	262.788	4.09836	0.20447	-20.0439	2.28368e-89	5.94772e-88	12.08	13.54	13.03	0.75	0.35	0.97	Gibberellin 3-beta hydroxylase, putative; K04124 gibberellin 3-beta-dioxygenase [EC:1.14.11.15]; GA2ox4; gibberellin 2-beta-dioxygenase 8; K04125 gibberellin 2-oxidase [EC:1.14.11.13]	-
TEA010367.1	102.383	2.22956	0.230182	-9.68608	3.45532e-22	2.56483e-21	5.24	5.82	6.34	1.22	1.12	1.17	protein argonaute 5-like; K11593 eukaryotic translation initiation factor 2C; protein argonaute 5	-
TEA032642.1	107.944	1.21448	0.210631	-5.7659	8.12213e-09	3.10509e-08	5.12	5.34	6.25	2.58	2	2.41	-	-
TEA026020.1	47.0721	2.01598	0.330831	-6.0937	1.10329e-09	4.49249e-09	0.72	0.61	0.53	0.11	0.11	0.2	Fanconi anemia group D2 protein homolog; K10891 fanconi anemia group D2 protein; Fanconi anemia group D2 protein	-
TEA025001.1	15.3621	1.73136	0.501071	-3.45532	0.000549644	0.00130356	1.13	1.01	0.94	0.37	0.28	0.08	-	-
TEA012568.1	18.2803	3.67367	0.561213	-6.54594	5.91205e-11	2.6134e-10	0.97	0.85	0.78	0	0.06	0.02	-	-
TEA006146.1	9.04414	2.39746	0.613887	-3.90538	9.40781e-05	0.000247726	1.09	0.57	1.07	0	0.19	0.06	-	GO:0016021`integral component of membrane;
TEA034003.1	3309.87	2.49888	0.0515165	-48.5065	0	0	337.46	354.27	351.39	59.32	62.72	60.71	chalcone--flavonone isomerase; K01859 chalcone isomerase [EC:5.5.1.6]	-
TEA000116.1	1781.92	1.57064	0.0619007	-25.3735	4.94537e-142	2.21809e-140	69.6	68.85	73.92	23.67	24.49	22.66	UDP-glycosyltransferase 73C3; K13496 UDP-glucosyl transferase 73C [EC:2.4.1.-]; UDP-glycosyltransferase 73C2; UDP-glycosyltransferase 73C3-like	GO:0016740`transferase activity;
TEA023576.1	8.04643	2.95542	0.648957	-4.55411	5.26084e-06	1.59195e-05	0.79	0.83	0.34	0	0	0.04	pyruvate dehydrogenase E1 component subunit beta-1, mitochondrial; K00162 pyruvate dehydrogenase E1 component beta subunit [EC:1.2.4.1]; pyruvate dehydrogenase E1 component subunit beta-2, mitochondrial	GO:0008152`metabolic process;
TEA025718.1	3768.02	2.38328	0.0486174	-49.0212	0	0	82.47	81.99	82.01	16.12	15.88	14.83	ATP-binding cassette, sub-family G, member 2; K05681 ATP-binding cassette, subfamily G (WHITE), member 2; hypothetical protein; ppabcg9; ATP-binding cassette transporter, subfamily G, member 9, group WBC protein PpABCG9	GO:0055085`transmembrane transport; GO:0005524`ATP binding; GO:0042626`ATPase activity, coupled to transmembrane movement of substances; GO:0016021`integral component of membrane; GO:0005886`plasma membrane;
TEA027988.1	17.7022	1.13406	0.483002	-2.34794	0.0188777	0.0345886	1.4	1.9	1.3	0.88	0.14	0.79	Os07g0169600; 2OG-Fe(II) oxygenase domain containing protein.; K18054 2'-deoxymugineic-acid 2'-dioxygenase / mugineic-acid 3-dioxygenase [EC:1.14.11.24 1.14.11.25]; uncharacterized LOC4342505; 2'-deoxymugineic-acid 2'-dioxygenase-like	GO:0051213`dioxygenase activity;
TEA000483.1	2.18222	1.53523	0.666477	-2.3035	0.0212507	0.0384943	0.11	0.44	0.05	0	0	0	hypothetical protein; K06889 uncharacterized protein; WAV2; alpha/beta-Hydrolases superfamily protein	GO:0016787`hydrolase activity; GO:0005886`plasma membrane;
TEA021247.1	1656.62	3.02291	0.0723314	-41.7925	0	0	94.88	101.21	99.5	11.35	11.67	12.82	nucleobase-ascorbate transporter 3-like; K14611 solute carrier family 23 (nucleobase transporter), member 1/2; hypothetical protein; K08234 glyoxylase I family protein	-
TEA020723.1	13.6712	2.99747	0.580413	-5.16438	2.41238e-07	8.23455e-07	1.71	1.86	1.29	0	0.28	0	acyl-coenzyme A thioesterase 13; K17362 acyl-coenzyme A thioesterase 13 [EC:3.1.2.-]; POPTRDRAFT_556283; hypothetical protein	-
TEA015631.1	304.614	1.69981	0.147689	-11.5094	1.18338e-30	1.13278e-29	11.37	12.63	12.76	2.75	3.99	4.32	uncharacterized LOC103408322; K15502 serine/threonine-protein phosphatase 6 regulatory ankyrin repeat subunit A; uncharacterized LOC101298415; uncharacterized LOC107482568	GO:0016020`membrane; GO:0007165`signal transduction;
TEA028575.1	2159.19	1.34412	0.0666127	-20.1781	1.52353e-90	4.02235e-89	19.86	19.21	20.83	8.69	7.24	7.44	Multidrug resistance-associated protein 4 isoform 1; K05666 ATP-binding cassette, subfamily C (CFTR/MRP), member 2; ABC transporter C family member 4; hypothetical protein	GO:0055085`transmembrane transport; GO:0005524`ATP binding; GO:0042626`ATPase activity, coupled to transmembrane movement of substances; GO:0016021`integral component of membrane;
TEA027135.1	6.91999	1.62575	0.626819	-2.59365	0.00949619	0.0184503	0.4	0.26	0.28	0.12	0.06	0	probable FKBP-type peptidyl-prolyl cis-trans isomerase; K14826 FK506-binding nuclear protein [EC:5.2.1.8]	-
TEA006871.1	1590.41	1.04469	0.0768615	-13.5919	4.47556e-42	5.68268e-41	28.04	26.45	27.44	11.16	14.29	13.88	hypothetical protein; K04733 interleukin-1 receptor-associated kinase 4 [EC:2.7.11.1]; nuclear RNA-binding-like protein; K13199 plasminogen activator inhibitor 1 RNA-binding protein; hevamine-A-like; K01183 chitinase [EC:3.2.1.14]	GO:0004252`serine-type endopeptidase activity; GO:0006508`proteolysis; GO:0005618`cell wall;
TEA006847.1	9356.34	3.31351	0.0406225	-81.5683	0	0	360.06	363.25	355.86	34.76	37.56	35.26	F3'H, VvF3'h3, VvF3'h4; flavonoid 3' hydroxylase; K05280 flavonoid 3'-monooxygenase [EC:1.14.13.21]; F3'H, VvF3'h1, VvF3'h2; flavonoid 3'-monooxygenase-like; POPTRDRAFT_823742; hypothetical protein	GO:0016709`oxidoreductase activity, acting on paired donors, with incorporation or reduction of molecular oxygen, NAD(P)H as one donor, and incorporation of one atom of oxygen; GO:0016020`membrane; GO:0020037`heme binding; GO:0005506`iron ion binding; GO:0044550`secondary metabolite biosynthetic process; GO:0055114`oxidation-reduction process;
TEA006244.1	161.439	2.83216	0.209795	-13.4997	1.57105e-41	1.97248e-40	7.17	6.74	7.38	1.28	0.93	0.63	BAHD acyltransferase At5g47980-like; K13065 shikimate O-hydroxycinnamoyltransferase [EC:2.3.1.133]; HXXXD-type acyl-transferase family protein, putative	GO:0016740`transferase activity;
TEA024042.1	99.6607	1.0242	0.214247	-4.78046	1.74895e-06	5.52953e-06	3.21	3.58	3.32	1.4	1.56	1.87	SLOW growth protein; K19589 release factor glutamine methyltransferase [EC:2.1.1.297]; pentatricopeptide repeat-containing protein At2g22410, mitochondrial-like; Pentatricopeptide repeat superfamily protein isoform 1; K01074 palmitoyl-protein thioesterase [EC:3.1.2.22]	-
TEA027321.1	178.769	1.81405	0.207965	-8.72285	2.71274e-18	1.73405e-17	6.62	8.49	7.98	2.42	1.22	2.66	Thioredoxin superfamily protein; K03386 peroxiredoxin (alkyl hydroperoxide reductase subunit C) [EC:1.11.1.15]; thioredoxin-like protein; K11187 peroxiredoxin 5, atypical 2-Cys peroxiredoxin [EC:1.11.1.15]; hypothetical protein	GO:0055114`oxidation-reduction process; GO:0016491`oxidoreductase activity;
TEA011761.1	1229.76	1.17238	0.0780642	-15.0182	5.58256e-51	8.45413e-50	25.76	23.74	25.63	12.35	10.41	10.26	-	-
TEA024136.1	239.106	2.54643	0.167187	-15.231	2.20169e-52	3.42265e-51	5.05	5.94	5.47	1.01	0.7	1	putative late blight resistance protein homolog R1B-14; K13457 disease resistance protein RPM1; putative disease resistance protein At1g50180; probable disease resistance protein RF9	-
TEA005458.1	2.71422	1.49729	0.68216	-2.19493	0.0281688	0.0496578	0.44	0.09	0.28	0	0.06	0	E3 ubiquitin-protein ligase ATL6-like; K10664 E3 ubiquitin-protein ligase ATL6/9/15/31/42/55 [EC:2.3.2.27]; E3 ubiquitin-protein ligase ATL6	-
TEA024547.1	36.5493	1.01902	0.352071	-2.89436	0.00379932	0.00794465	0.76	0.69	0.74	0.18	0.46	0.37	receptor-like kinase; K04733 interleukin-1 receptor-associated kinase 4 [EC:2.7.11.1]; probable leucine-rich repeat receptor-like protein kinase At5g49770; hypothetical protein	GO:0016020`membrane; GO:0000165`MAPK cascade; GO:0004674`protein serine/threonine kinase activity; GO:0016491`oxidoreductase activity;
TEA009409.1	83.9654	1.10595	0.232169	-4.76354	1.90226e-06	5.98824e-06	6.06	5.64	7.15	2.79	2.71	2.97	GATA transcription factor 9-like; K17895 GATA-binding protein 3	-
TEA031002.1	67.7291	1.68995	0.266316	-6.34566	2.21476e-10	9.44637e-10	4.59	4.25	3.69	1.02	1.36	1.29	putative laccase-9; K05909 laccase [EC:1.10.3.2]; laccase-15	-
TEA027181.1	423.799	1.54884	0.115058	-13.4614	2.63894e-41	3.30094e-40	44.51	46.01	39.46	13.81	14.45	15.5	hypothetical protein; K19040 E3 ubiquitin-protein ligase ATL10/75/76/77/78 [EC:2.3.2.27]; RING-H2 finger protein ATL74; RING-H2 finger protein ATL72	GO:0008270`zinc ion binding; GO:0016021`integral component of membrane;
TEA024996.1	66.579	2.93614	0.320414	-9.16357	5.02072e-20	3.44548e-19	2.18	2.01	1.8	0.28	0.08	0.32	uncharacterized LOC104596257; K13411 dual oxidase [EC:1.6.3.1 1.11.1.-]; hypothetical protein; ferric reductase-like transmembrane component	GO:0016021`integral component of membrane; GO:0055114`oxidation-reduction process; GO:0016491`oxidoreductase activity;
TEA007723.1	501.972	2.41954	0.129625	-18.6657	9.4154e-78	2.12742e-76	35.39	36.5	31.05	6.67	4.68	7.4	NAD-dependent malic enzyme 59 kDa isoform, mitochondrial; K00028 malate dehydrogenase (decarboxylating) [EC:1.1.1.39]; NAD-dependent malic enzyme 2, mitochondrial	GO:0005488`binding;
TEA021855.1	1639.61	1.66215	0.0796052	-20.8799	8.15853e-97	2.35714e-95	59.86	61.12	59.06	17.27	16.85	22.05	-	-
TEA010210.1	3.70885	1.84288	0.682581	-2.69988	0.00693653	0.0138249	0.1	0.18	0.59	0	0	0.04	putative clathrin assembly protein At5g57200; K20044 phosphatidylinositol-binding clathrin assembly protein; clathrin assembly plant-like protein	GO:0005488`binding;
TEA032745.1	65.7052	1.47753	0.287408	-5.14088	2.73448e-07	9.2893e-07	1.93	2.17	1.65	0.83	0.76	0.38	cation/calcium exchanger 5; K13754 solute carrier family 24 (sodium/potassium/calcium exchanger), member 6; POPTRDRAFT_240822; cation exchanger family protein	-
TEA011622.1	17.6169	1.98075	0.47768	-4.1466	3.37446e-05	9.3486e-05	0.98	0.75	1.09	0.21	0.22	0.13	lysM domain receptor-like kinase 3; K04733 interleukin-1 receptor-associated kinase 4 [EC:2.7.11.1]; Kinase family protein / peptidoglycan-binding LysM domain-containing protein, putative	-
TEA005878.1	31.3028	2.36159	0.409514	-5.76682	8.07835e-09	3.08967e-08	0.64	1.14	0.74	0.16	0.09	0.16	hypothetical protein; K13420 LRR receptor-like serine/threonine-protein kinase FLS2 [EC:2.7.11.1]; putative receptor-like protein kinase At3g47110	-
TEA017407.1	181.665	1.18938	0.161926	-7.34524	2.05397e-13	1.04505e-12	11.84	10.59	11.3	5.19	4.38	4.93	NAD(P)-binding Rossmann-fold superfamily protein, putative; K15095 (+)-neomenthol dehydrogenase [EC:1.1.1.208]; (+)-neomenthol dehydrogenase	GO:0055114`oxidation-reduction process; GO:0016491`oxidoreductase activity;
TEA002515.1	1607.18	1.02006	0.059843	-17.0455	3.77416e-65	7.18985e-64	33.95	33.41	33.14	16.28	15.84	16.99	uncharacterized LOC103703781; K16903 L-tryptophan---pyruvate aminotransferase [EC:2.6.1.99]; uncharacterized LOC103319367; K10896 fanconi anemia group M protein; uncharacterized LOC101785211	-
TEA032073.1	6.97744	1.80708	0.639204	-2.82707	0.00469758	0.00966847	0.24	0.47	0.81	0	0.05	0.17	Phenylalanyl-tRNA synthetase class IIc family protein; K01889 phenylalanyl-tRNA synthetase alpha chain [EC:6.1.1.20]; F-box protein At4g22390-like; K15030 translation initiation factor 3 subunit M; uncharacterized LOC103856145	-
TEA003977.1	47.5449	2.6955	0.342627	-7.86715	3.62809e-15	2.01398e-14	3.21	2.79	2.65	0.31	0.43	0.42	long chain acyl-CoA synthetase 2; K01897 long-chain acyl-CoA synthetase [EC:6.2.1.3]; POPTRDRAFT_833082; LONG-CHAIN ACYL-COA SYNTHETASE 2 family protein	GO:0008152`metabolic process; GO:0003824`catalytic activity;
TEA022254.1	20.8122	1.00689	0.426066	-2.36322	0.018117	0.0333012	0.77	0.48	0.56	0.31	0.22	0.3	SLOW growth protein; K19589 release factor glutamine methyltransferase [EC:2.1.1.297]; pentatricopeptide repeat-containing protein DOT4, chloroplastic-like; K17710 pentatricopeptide repeat domain-containing protein 1; pentatricopeptide repeat-containing protein At2g22410, mitochondrial-like	-
TEA014706.1	14.1989	2.59841	0.54889	-4.73394	2.20207e-06	6.8926e-06	1.76	0.96	2	0.2	0.14	0.12	hypothetical protein; K00588 caffeoyl-CoA O-methyltransferase [EC:2.1.1.104]; caffeoyl-CoA O-methyltransferase; POPTRDRAFT_805093; caffeoyl-CoA 3-O-methyltransferase family protein	GO:0042409`caffeoyl-CoA O-methyltransferase activity; GO:0032259`methylation;
TEA025355.1	5.52795	2.17828	0.661597	-3.29245	0.000993175	0.00227498	0.37	0.2	0.24	0	0	0.05	hypothetical protein; K13692 UDP-glucose:(indol-3-yl)acetate beta-D-glucosyltransferase [EC:2.4.1.121]; crocetin glucosyltransferase, chloroplastic-like	GO:0008152`metabolic process; GO:0016758`transferase activity, transferring hexosyl groups; GO:0009507`chloroplast;
TEA027132.1	169.423	2.32682	0.191345	-12.1604	5.05341e-34	5.27779e-33	8.92	9.03	10.37	1.41	1.77	2.21	E3 ubiquitin-protein ligase ATL6-like; K10664 E3 ubiquitin-protein ligase ATL6/9/15/31/42/55 [EC:2.3.2.27]	-
TEA008035.1	1737.48	1.41835	0.0719549	-19.7117	1.71037e-86	4.27688e-85	27.95	27.1	26.35	9.51	9.2	11.41	inactive protein kinase SELMODRAFT_444075-like; K04733 interleukin-1 receptor-associated kinase 4 [EC:2.7.11.1]; K04730 interleukin-1 receptor-associated kinase 1 [EC:2.7.11.1]	GO:0005524`ATP binding; GO:0016787`hydrolase activity; GO:0004672`protein kinase activity; GO:0006468`protein phosphorylation;
TEA011094.1	140.527	1.09014	0.186921	-5.83211	5.47322e-09	2.12129e-08	13.73	12.96	15.13	7.52	5.52	6.16	-	-
TEA029961.1	7.24385	2.26558	0.638809	-3.54657	0.000390286	0.000947712	0.75	1.32	1.97	0.11	0.23	0	-	GO:0006139`nucleobase-containing compound metabolic process; GO:0003824`catalytic activity; GO:0006796`phosphate-containing compound metabolic process;
TEA014302.1	9.09728	3.1121	0.642817	-4.84135	1.28959e-06	4.12361e-06	0.58	0.84	0.3	0	0	0.03	-	-
TEA000759.1	238.54	2.65024	0.17933	-14.7786	2.01323e-49	2.95903e-48	7.59	7.64	7.57	1.35	0.69	1.43	probable boron transporter 7; K06573 solute carrier family 4 (anion exchanger), member 1; BOR1; borate transporter; putative sodium bicarbonate cotransporter; K13862 solute carrier family 4 (sodium borate transporter), member 11	GO:0005887`integral component of plasma membrane; GO:0005452`inorganic anion exchanger activity; GO:0051453`regulation of intracellular pH; GO:0098656`anion transmembrane transport; GO:0015698`inorganic anion transport;
TEA017775.1	213.492	1.05584	0.156959	-6.72685	1.73374e-11	7.93862e-11	6.82	6.46	5.68	3.17	2.5	3.29	DNA mismatch repair protein MLH3; K08739 DNA mismatch repair protein MLH3	-
TEA018890.1	27.7602	1.09592	0.379823	-2.88534	0.00390997	0.00816083	1.48	1.81	2.18	0.79	0.91	0.67	prohibitin-3, mitochondrial; K17080 prohibitin 1	GO:0016020`membrane;
TEA021189.1	120.029	4.04702	0.284972	-14.2014	8.97373e-46	1.2304e-44	3.99	3.85	3.79	0.08	0.29	0.24	hypothetical protein; K19891 glucan endo-1,3-beta-glucosidase 1/2/3 [EC:3.2.1.39]; glucan endo-1,3-beta-glucosidase 3	GO:0004553`hydrolase activity, hydrolyzing O-glycosyl compounds; GO:0030247`polysaccharide binding; GO:0005975`carbohydrate metabolic process; GO:0016021`integral component of membrane; GO:0046658`anchored component of plasma membrane;
TEA000994.1	1110.82	1.36867	0.0711238	-19.2435	1.6008e-82	3.82206e-81	46.53	46.03	46.16	18.53	16.83	17.82	Os03g0794800; Similar to XRN3.; K20553 5'-3' exoribonuclease 4 [EC:3.1.13.-]; SORBIDRAFT_01g005340, Sb01g005340; hypothetical protein; 5'-3' exoribonuclease 4	-
TEA033490.1	88.9899	1.24228	0.256911	-4.83545	1.32844e-06	4.24332e-06	1.21	0.75	0.74	0.29	0.44	0.36	midasin; K14572 midasin; MDN1	-
TEA026635.1	70.479	1.25897	0.301158	-4.18042	2.90965e-05	8.12689e-05	2.06	2.61	2.19	0.38	1.18	1.15	phospholipase D beta 1-like; K01115 phospholipase D1/2 [EC:3.1.4.4]; PLDb1; phospholipase PLDb1; phospholipase D gamma	-
TEA006212.1	805.967	1.26584	0.0852633	-14.8462	7.36187e-50	1.09096e-48	12.71	12.81	13.64	5.7	5.5	4.92	filament-like plant protein 7; K10352 myosin heavy chain	-
TEA026143.1	353.644	1.14136	0.136392	-8.3682	5.8506e-17	3.52974e-16	6.75	8.68	8.53	4	3.63	3.08	uncharacterized LOC103722329; K16573 gamma-tubulin complex component 6	GO:0071554`cell wall organization or biogenesis; GO:0016413`O-acetyltransferase activity; GO:0005794`Golgi apparatus; GO:0016021`integral component of membrane;
TEA013545.1	2369.23	1.15092	0.0528428	-21.7802	3.5781e-105	1.12809e-103	48.87	49.42	48.31	21.67	22.76	21.05	Lj3g3v0323160.1; -; K12309 beta-galactosidase [EC:3.2.1.23]; Lj3g3v0323160.2; RRP12-like protein; K14794 ribosomal RNA-processing protein 12	GO:0005488`binding;
TEA005906.1	10.87	1.47593	0.546272	-2.70182	0.00689604	0.0137523	0.33	0.38	0.18	0.08	0.08	0.09	probable acyl-[acyl-carrier-protein]--UDP-N-acetylglucosamine O-acyltransferase, mitochondrial; K00677 UDP-N-acetylglucosamine acyltransferase [EC:2.3.1.129]	GO:0016740`transferase activity;
TEA003826.1	6.54922	1.76767	0.631527	-2.79904	0.00512545	0.0104803	0.31	0.35	0.25	0.09	0	0.05	xylem cysteine proteinase 2-like; K16290 xylem cysteine proteinase [EC:3.4.22.-]; cysteine protease XCP1; xylem cysteine proteinase 1	-
TEA012368.1	32.2865	1.07963	0.378252	-2.85427	0.00431363	0.00893691	1.45	0.75	0.9	0.46	0.58	0.33	glutamate receptor 3.6-like; K05387 glutamate receptor, ionotropic, plant; glutamate receptor 3.4; glutamate receptor 3.4-like	-
TEA006422.1	15.6758	1.484	0.481757	-3.08039	0.00206727	0.00451546	0.42	0.44	0.5	0.13	0.09	0.19	uncharacterized LOC104596257; K13411 dual oxidase [EC:1.6.3.1 1.11.1.-]; hypothetical protein; ferric reductase-like transmembrane component	GO:0016020`membrane;
TEA023689.1	46.6614	1.10916	0.311138	-3.56486	0.000364046	0.000888236	1.11	1.01	1.22	0.48	0.65	0.35	-	-
TEA001078.1	63.8226	2.26665	0.337772	-6.7106	1.93823e-11	8.8494e-11	7.81	7.4	5.55	2.29	0.44	1.1	-	-
TEA031606.1	137.1	2.63387	0.39336	-6.69582	2.14468e-11	9.76388e-11	4.82	4.91	5.17	0.37	1.12	0.5	probable pectinesterase/pectinesterase inhibitor 34; K01051 pectinesterase [EC:3.1.1.11]; Lj1g3v0984180.1; -; hypothetical protein	GO:0045330`aspartyl esterase activity; GO:0030599`pectinesterase activity; GO:0005618`cell wall; GO:0045490`pectin catabolic process; GO:0016021`integral component of membrane; GO:0043086`negative regulation of catalytic activity; GO:0046910`pectinesterase inhibitor activity; GO:0042545`cell wall modification;
TEA027447.1	2.63746	1.5082	0.682101	-2.21111	0.0270284	0.0478446	0.05	0.06	0.02	0	0	0.01	-	-
TEA019024.1	143.355	1.53797	0.211495	-7.27187	3.54539e-13	1.78102e-12	3.05	3.54	3.27	0.75	1.53	1.01	alpha-glucosidase; K01187 alpha-glucosidase [EC:3.2.1.20]	GO:0004553`hydrolase activity, hydrolyzing O-glycosyl compounds; GO:0030246`carbohydrate binding; GO:0005975`carbohydrate metabolic process;
TEA008862.1	2.6087	1.80526	0.678221	-2.66176	0.00777338	0.0153497	0.25	0.1	0.08	0	0	0	CCR4-NOT transcription complex subunit 1; K12604 CCR4-NOT transcription complex subunit 1; hypothetical protein	-
TEA018400.1	99.0319	1.93429	0.444172	-4.35483	1.3317e-05	3.86741e-05	3.13	3.86	5.08	1.43	0.42	0.75	UDP-glycosyltransferase 74F2-like; K13691 pathogen-inducible salicylic acid glucosyltransferase [EC:2.4.1.-]; UDP-glycosyltransferase 74F1-like; UDP-xylose phenolic glycosyltransferase, putative	GO:0008152`metabolic process; GO:0016758`transferase activity, transferring hexosyl groups;
TEA009501.1	524.278	1.08458	0.0962971	-11.2629	2.00158e-29	1.85283e-28	25.95	26.96	26.15	12.44	12.46	11.99	-	-
TEA015639.1	187.89	1.06707	0.159505	-6.6899	2.23318e-11	1.01634e-10	13.8	13.49	15.49	6.1	7.1	6.83	ribonuclease H2 subunit A; K10743 ribonuclease H2 subunit A [EC:3.1.26.4]	GO:0003723`RNA binding; GO:0006298`mismatch repair; GO:0004523`RNA-DNA hybrid ribonuclease activity; GO:0090502`RNA phosphodiester bond hydrolysis, endonucleolytic; GO:0032299`ribonuclease H2 complex; GO:0043137`DNA replication, removal of RNA primer;
TEA007672.1	120.733	1.07478	0.217469	-4.9422	7.7244e-07	2.51929e-06	2.71	2.48	2.09	1.28	1.32	0.78	-	-
TEA023210.1	49.9706	1.22939	0.307729	-3.99504	6.46842e-05	0.000173599	1.18	1.4	1.55	0.43	0.46	0.76	-	-
TEA008546.1	15.7898	1.34395	0.474607	-2.83171	0.00462996	0.00954095	0.49	0.6	0.66	0.17	0.17	0.25	-	GO:0006810`transport; GO:0016021`integral component of membrane;
TEA023795.1	112.305	3.5885	0.267104	-13.4348	3.77926e-41	4.70549e-40	3.88	3.56	3.31	0.21	0.29	0.29	uncharacterized LOC103401427; K13415 protein brassinosteroid insensitive 1 [EC:2.7.10.1 2.7.11.1]; hypothetical protein; K20641 Rho GTPase-activating protein 20	-
TEA012349.1	3.71503	1.63987	0.678335	-2.41749	0.0156278	0.0291108	0.06	0.09	0.03	0.01	0	0.01	G-type lectin S-receptor-like serine/threonine-protein kinase At4g27290; K04733 interleukin-1 receptor-associated kinase 4 [EC:2.7.11.1]; S-locus lectin protein kinase family protein, putative isoform 1	GO:0004674`protein serine/threonine kinase activity; GO:0009506`plasmodesma; GO:0006952`defense response; GO:0006468`protein phosphorylation; GO:0005886`plasma membrane;
TEA016709.1	690.603	1.59246	0.0875834	-18.1822	7.13517e-74	1.54115e-72	91.23	93.02	91.1	30.06	30.91	29.3	ferredoxin, root R-B1; K02639 ferredoxin; ferredoxin, root R-B2; ferredoxin-3, chloroplastic	GO:0009055`electron carrier activity; GO:0022900`electron transport chain; GO:0051537`2 iron, 2 sulfur cluster binding; GO:0046872`metal ion binding;
TEA012902.1	620.93	5.55037	0.187269	-29.6386	4.76264e-193	3.17776e-191	18.85	17.11	17.78	0.36	0.43	0.27	hypothetical protein; K15164 mediator of RNA polymerase II transcription subunit 13; acetyl-coenzyme A synthetase, chloroplastic/glyoxysomal-like; K01895 acetyl-CoA synthetase [EC:6.2.1.1]	GO:0016021`integral component of membrane; GO:0003824`catalytic activity; GO:0005777`peroxisome; GO:0009850`auxin metabolic process;
TEA020038.1	27.9107	1.49855	0.449787	-3.33168	0.000863237	0.00199395	1.01	1.11	0.85	0.18	0.08	0.63	hypothetical protein; K10706 senataxin [EC:3.6.4.-]; uncharacterized LOC102614795; helicase sen1-like	-
TEA023862.1	5.15753	2.33979	0.671005	-3.487	0.000488474	0.00116845	0.56	0.72	0.27	0.06	0	0	caffeoyl-CoA O-methyltransferase; K00588 caffeoyl-CoA O-methyltransferase [EC:2.1.1.104]; putative caffeoyl-CoA O-methyltransferase At1g67980; hypothetical protein	GO:0042409`caffeoyl-CoA O-methyltransferase activity; GO:0032259`methylation;
TEA024361.1	24.6502	1.04116	0.406819	-2.55927	0.0104892	0.0202382	0.83	0.94	0.73	0.55	0.22	0.35	callose synthase 11-like; K11000 callose synthase [EC:2.4.1.-]; hypothetical protein; K10683 BRCA1-associated RING domain protein 1; K17285 selenium-binding protein 1	-
TEA023084.1	1135.72	2.58492	0.0771539	-33.5035	4.2927e-246	4.14746e-244	41.03	40.2	39.81	6.6	6.72	6.59	glucose-1-phosphate adenylyltransferase large subunit 1; K00975 glucose-1-phosphate adenylyltransferase [EC:2.7.7.27]; POPTRDRAFT_721986; ADP-glucose pyrophosphorylase large subunit family protein; AGPS1; glucose-1-phosphate adenylyltransferase large subunit 1-like	-
TEA033600.1	1013.15	1.0044	0.0753165	-13.3358	1.43336e-40	1.76589e-39	41.59	42.77	41.5	19.35	20.44	22.3	protein GIGANTEA; K12124 GIGANTEA; Gigantea protein isoform 1	-
TEA024885.1	10.0551	2.412	0.590757	-4.0829	4.44768e-05	0.000121631	0.45	0.77	0.79	0.08	0.04	0.07	-	GO:0016020`membrane;
TEA013833.1	72.5321	1.87441	0.265127	-7.06983	1.55126e-12	7.51542e-12	2.24	2.35	1.7	0.55	0.54	0.53	Pumilio domain-containing-like protein; K14844 pumilio homology domain family member 6; Pumilio homology domain family member 6	GO:0090502`RNA phosphodiester bond hydrolysis, endonucleolytic; GO:0005655`nucleolar ribonuclease P complex; GO:0004526`ribonuclease P activity;
TEA032038.1	2.62881	1.79199	0.677698	-2.64423	0.00818767	0.0160982	0.18	0.42	0.09	0	0	0	gibberellin 2-beta-dioxygenase 8; K04125 gibberellin 2-oxidase [EC:1.14.11.13]; GRMZM2G153359; gibberellin 2-beta-dioxygenase 8-like	GO:0046872`metal ion binding; GO:0055114`oxidation-reduction process; GO:0016707`gibberellin 3-beta-dioxygenase activity;
TEA005549.1	906.464	1.07735	0.0774766	-13.9055	5.86578e-44	7.73949e-43	81.16	85.81	81.95	40.89	38.65	37.34	cinnamoyl-CoA reductase 2-like; K09753 cinnamoyl-CoA reductase [EC:1.2.1.44]	GO:0003824`catalytic activity; GO:0050662`coenzyme binding;
TEA012400.1	122.783	1.66559	0.251669	-6.61816	3.63686e-11	1.6331e-10	6.05	5.56	5.18	2.18	0.74	2.1	hypothetical protein; K06997 PLP dependent protein	-
TEA028457.1	17.9202	1.48266	0.462088	-3.20861	0.00133377	0.0029996	1.22	0.92	0.97	0.46	0.21	0.27	-	GO:0000166`nucleotide binding; GO:0003676`nucleic acid binding;
TEA006510.1	107.023	1.52036	0.222443	-6.83483	8.21043e-12	3.82312e-11	6.9	6.46	5.33	2.31	2.39	1.62	ICE-like protease (caspase) p20 domain protein; K06636 structural maintenance of chromosome 1	-
TEA014559.1	64.7724	1.30525	0.275263	-4.74181	2.11818e-06	6.64312e-06	0.57	0.74	0.72	0.3	0.18	0.3	serine decarboxylase-like; K01590 histidine decarboxylase [EC:4.1.1.22]; serine decarboxylase; Pyridoxal phosphate (PLP)-dependent transferases superfamily protein	GO:0019752`carboxylic acid metabolic process; GO:0016831`carboxy-lyase activity; GO:0016740`transferase activity; GO:0030170`pyridoxal phosphate binding;
TEA002788.1	253.425	2.66399	0.161252	-16.5207	2.60482e-61	4.66859e-60	9.5	10.2	10.03	1.23	1.48	1.8	probable cytosolic oligopeptidase A; K01414 oligopeptidase A [EC:3.4.24.70]; Zincin-like metalloproteases family protein	GO:0046872`metal ion binding; GO:0006508`proteolysis; GO:0004222`metalloendopeptidase activity;
TEA018942.1	26.6073	1.62311	0.400698	-4.05071	5.10626e-05	0.000138796	1.6	1.73	1.59	0.49	0.27	0.64	RING/U-box superfamily protein; K19041 E3 ubiquitin-protein ligase RNF38/44 [EC:2.3.2.27]; POPTRDRAFT_551052; zinc finger family protein; RING-H2 finger protein ATL16	GO:0016020`membrane; GO:0046872`metal ion binding;
TEA028850.1	30.5264	1.11478	0.416266	-2.67804	0.00740546	0.0146813	0.76	0.47	0.62	0.21	0.1	0.46	pentatricopeptide repeat-containing protein At2g04860; K01176 alpha-amylase [EC:3.2.1.1]; hypothetical protein; K17710 pentatricopeptide repeat domain-containing protein 1	-
TEA010883.1	14.9055	1.43927	0.495313	-2.90578	0.00366342	0.00767775	0.37	0.69	0.63	0.19	0.2	0.12	hypothetical protein; K00679 phospholipid:diacylglycerol acyltransferase [EC:2.3.1.158]; geranylgeranyl diphosphate reductase, chloroplastic; K10960 geranylgeranyl diphosphate/geranylgeranyl-bacteriochlorophyllide a reductase [EC:1.3.1.83 1.3.1.111]; T4O12.15; K01188 beta-glucosidase [EC:3.2.1.21]	GO:0016021`integral component of membrane; GO:0016788`hydrolase activity, acting on ester bonds;
TEA013682.1	17702.6	2.66581	0.0323534	-82.3965	0	0	464.74	466.98	471.97	71.66	73.77	73.91	probable galactinol--sucrose galactosyltransferase 2; K06617 raffinose synthase [EC:2.4.1.82]	GO:0034484`raffinose catabolic process; GO:0052692`raffinose alpha-galactosidase activity; GO:0009506`plasmodesma;
TEA007325.1	74.571	1.08458	0.26019	-4.16841	3.06736e-05	8.53466e-05	5.15	4.28	4.67	1.64	1.82	2.92	N-carbamoylputrescine amidase; K12251 N-carbamoylputrescine amidase [EC:3.5.1.53]; N-carbamoylputrescine amidase-like	GO:0050126`N-carbamoylputrescine amidase activity; GO:0006596`polyamine biosynthetic process;
TEA015472.1	4.21459	1.74968	0.677281	-2.58339	0.00978346	0.018966	0.61	0.17	0.12	0	0.04	0.04	LRR receptor-like serine/threonine-protein kinase FLS2; K13420 LRR receptor-like serine/threonine-protein kinase FLS2 [EC:2.7.11.1]; Os04g0618700; Protein kinase, core domain containing protein.	GO:0005524`ATP binding; GO:0004672`protein kinase activity; GO:0006468`protein phosphorylation; GO:0016021`integral component of membrane; GO:0005886`plasma membrane;
TEA023088.1	2.11651	1.48671	0.663732	-2.23992	0.0250962	0.0447416	0.02	0.06	0.21	0	0	0	pectinesterase 3; K01051 pectinesterase [EC:3.1.1.11]	GO:0045330`aspartyl esterase activity; GO:0030599`pectinesterase activity; GO:0044446`intracellular organelle part; GO:0005773`vacuole; GO:0045490`pectin catabolic process; GO:0005618`cell wall; GO:0005794`Golgi apparatus; GO:0043086`negative regulation of catalytic activity; GO:0016021`integral component of membrane; GO:0005576`extracellular region; GO:0046910`pectinesterase inhibitor activity; …
TEA018479.1	438.41	1.53155	0.109875	-13.939	3.67029e-44	4.86891e-43	7.67	7.36	7.06	2.57	2.64	2.34	auxin-responsive protein IAA18; K14484 auxin-responsive protein IAA; hypothetical protein; auxin-responsive protein IAA26-like	GO:0050794`regulation of cellular process; GO:0006351`transcription, DNA-templated;
TEA015199.1	230.669	4.58587	0.232363	-19.7358	1.06163e-86	2.66705e-85	8.74	8.86	8.48	0.28	0.33	0.36	probable protein phosphatase 2C 24; K14497 protein phosphatase 2C [EC:3.1.3.16]; Highly ABA-induced PP2C gene 2 isoform 1	GO:0043169`cation binding; GO:0004721`phosphoprotein phosphatase activity;
TEA024496.1	51.1406	1.87045	0.342802	-5.45636	4.86001e-08	1.74722e-07	1.79	1.49	1.1	0.26	0.22	0.59	MDH; NADP-dependent malic enzyme; K00029 malate dehydrogenase (oxaloacetate-decarboxylating)(NADP+) [EC:1.1.1.40]; NADP-dependent malic enzyme-like	GO:0004471`malate dehydrogenase (decarboxylating) (NAD+) activity; GO:0046872`metal ion binding; GO:0051287`NAD binding; GO:0055114`oxidation-reduction process; GO:0006108`malate metabolic process;
TEA005790.1	247.2	1.71031	0.146518	-11.673	1.75196e-31	1.71917e-30	11.5	10.87	9.93	3.41	2.96	3.29	Lj2g3v1349130.1; -; K09338 homeobox-leucine zipper protein; hypothetical protein; homeobox-leucine zipper protein HAT5	-
TEA024194.1	52.5449	1.72134	0.317723	-5.41775	6.03549e-08	2.15344e-07	2.35	3.27	3.26	0.52	0.78	1.17	cryptochrome DASH, chloroplastic/mitochondrial; K01669 deoxyribodipyrimidine photo-lyase [EC:4.1.99.3]; cryptochrome DASH, chloroplastic/mitochondrial isoform X2; cryptochrome dash family protein	-
TEA032855.1	84.5137	1.37092	0.247095	-5.54816	2.88686e-08	1.05488e-07	7.85	10.68	10.49	3.5	2.85	4.36	-	-
TEA011639.1	33.9729	1.09874	0.349657	-3.14235	0.00167597	0.00371679	0.94	1.2	0.85	0.52	0.41	0.39	Os01g0741200; Similar to LysM type receptor kinase (Fragment).; K04733 interleukin-1 receptor-associated kinase 4 [EC:2.7.11.1]; Putative serine/threonine-protein kinase RLCKVII; lysM domain receptor-like kinase 3	GO:0050832`defense response to fungus; GO:0009789`positive regulation of abscisic acid-activated signaling pathway; GO:0005524`ATP binding; GO:0006468`protein phosphorylation; GO:0004674`protein serine/threonine kinase activity; GO:0016021`integral component of membrane; GO:0005886`plasma membrane; GO:0031348`negative regulation of defense response;
TEA013785.1	490.948	1.32283	0.106513	-12.4195	2.04809e-35	2.22525e-34	13.85	15.82	14.61	5.34	6.01	6.12	GATA transcription factor 9-like; K17895 GATA-binding protein 3; uncharacterized LOC102720665; K19027 zinc finger FYVE domain-containing protein 26	-
TEA006182.1	310.615	1.07362	0.12405	-8.65468	4.94283e-18	3.12547e-17	26.86	28.57	29.08	13.84	12.73	13.02	ethylene-responsive transcription factor 4-like; K09286 EREBP-like factor; ERF3; ethylene response factor 3	-
TEA001626.1	2.06312	1.53155	0.666964	-2.2963	0.0216585	0.0391909	0.09	0.28	0.07	0	0	0	Di-glucose binding protein with Kinesin motor domain; K10406 kinesin family member C2/C3; LRR receptor-like serine/threonine-protein kinase ERECTA; K20718 LRR receptor-like serine/threonine-protein kinase ERECTA [EC:2.7.11.1]	-
TEA032789.1	9.40059	2.81494	0.637895	-4.41286	1.02016e-05	2.9926e-05	1.15	0.27	1.38	0.06	0	0.05	-	-
TEA018091.1	568.65	1.31769	0.110683	-11.905	1.11444e-32	1.12766e-31	7.95	7.22	6.36	2.52	2.85	3.16	serine/threonine-protein kinase ATM; K04728 ataxia telangiectasia mutated family protein [EC:2.7.11.1]	-
TEA032371.1	280.079	3.12527	0.161775	-19.3186	3.74542e-83	9.02249e-82	14.01	13.82	15.15	1.61	1.35	1.75	probable xyloglucan galactosyltransferase GT11; K20888 xyloglucan galactosyltransferase MUR3 [EC:2.4.1.-]	-
TEA031065.1	31.2402	1.29732	0.41386	-3.13469	0.00172039	0.0038087	0.73	0.58	1.03	0.23	0.12	0.5	BAHD acyltransferase DCR-like; K19747 BAHD acyltransferase [EC:2.3.1.-]; HXXXD-type acyl-transferase family protein; BAHD acyltransferase DCR	GO:0016747`transferase activity, transferring acyl groups other than amino-acyl groups;
TEA012713.1	31.095	1.49665	0.404929	-3.69608	0.00021895	0.000549946	1.45	1.21	0.56	0.46	0.31	0.25	-	GO:0006032`chitin catabolic process; GO:0008061`chitin binding; GO:0005975`carbohydrate metabolic process; GO:0004568`chitinase activity; GO:0005576`extracellular region;
TEA019249.1	254.139	1.31288	0.150249	-8.73803	2.37211e-18	1.52208e-17	8.56	7.98	8.88	2.65	3.46	3.91	mitochondrial arginine transporter BAC2-like; K15109 solute carrier family 25 (mitochondrial carnitine/acylcarnitine transporter), member 20/29; Mitochondrial substrate carrier family protein	GO:0055085`transmembrane transport; GO:0016021`integral component of membrane;
TEA027886.1	59.0233	3.6789	0.367067	-10.0224	1.21483e-23	9.50013e-23	1.69	2.32	1.91	0.14	0.06	0.16	SDH3; bifunctional 3-dehydroquinate dehydratase/shikimate dehydrogenase, chloroplastic; K13832 3-dehydroquinate dehydratase / shikimate dehydrogenase [EC:4.2.1.10 1.1.1.25]	GO:0050661`NADP binding; GO:0003855`3-dehydroquinate dehydratase activity; GO:0055114`oxidation-reduction process; GO:0019632`shikimate metabolic process; GO:0004764`shikimate 3-dehydrogenase (NADP+) activity;
TEA024587.1	2639.46	3.38853	0.0605617	-55.9516	0	0	86.63	89.08	87.3	8.07	8.32	8.42	PAL2; phenylalanine ammonia-lyase; K10775 phenylalanine ammonia-lyase [EC:4.3.1.24]; PAL, PAL15	GO:0045548`phenylalanine ammonia-lyase activity; GO:0009800`cinnamic acid biosynthetic process; GO:0005737`cytoplasm; GO:0006559`L-phenylalanine catabolic process;
TEA008677.1	275.768	1.15563	0.141216	-8.18338	2.75995e-16	1.61733e-15	2.78	2.67	2.21	1.02	1.15	1.22	-	-
TEA029653.1	108.966	1.20294	0.203985	-5.89719	3.69736e-09	1.4518e-08	5.12	5.26	4.65	1.97	2.23	2.15	exocyst complex component SEC5A; K17637 exocyst complex component 2; exocyst complex component SEC5A-like	GO:0000145`exocyst; GO:0006893`Golgi to plasma membrane transport;
TEA010042.1	13.0025	1.23637	0.514266	-2.40414	0.0162107	0.0300968	0.36	0.28	0.23	0.1	0.05	0.15	pyruvate kinase 2, cytosolic-like; K00873 pyruvate kinase [EC:2.7.1.40]; pyruvate kinase 1, cytosolic	GO:0006810`transport; GO:0005524`ATP binding; GO:0016021`integral component of membrane; GO:0016887`ATPase activity;
TEA004609.1	419.749	3.02777	0.132623	-22.8298	2.31814e-115	8.18976e-114	18.52	17.94	20.16	2.19	2.43	2.14	NAC domain-containing protein 89-like; K12581 CCR4-NOT transcription complex subunit 7/8; uncharacterized LOC106399005; K01054 acylglycerol lipase [EC:3.1.1.23]; NAC domain-containing protein 66-like; K13126 polyadenylate-binding protein	GO:0003677`DNA binding; GO:0005634`nucleus; GO:0006355`regulation of transcription, DNA-templated;
TEA003146.1	82.0663	2.30675	0.257629	-8.95375	3.43591e-19	2.28068e-18	1.74	1.86	2.14	0.33	0.36	0.39	Cyclic nucleotide-gated channel 15; K05391 cyclic nucleotide gated channel, other eukaryote; putative cyclic nucleotide-gated ion channel 15	-
TEA014910.1	469.537	1.15496	0.139128	-8.30141	1.02886e-16	6.1277e-16	20.28	19.67	17.66	7.44	6.84	11.13	26S proteasome non-ATPase regulatory subunit 1 homolog A; K03032 26S proteasome regulatory subunit N2	GO:0055085`transmembrane transport; GO:0016021`integral component of membrane;
TEA005882.1	7.41	2.84886	0.652471	-4.36627	1.26387e-05	3.67518e-05	0.41	0.67	0.89	0	0	0.05	hypothetical protein; K17505 protein phosphatase 1K [EC:3.1.3.16]; Protein phosphatase 2C family protein; probable protein phosphatase 2C 51	-
TEA033453.1	523.885	1.33904	0.111385	-12.0218	2.73048e-33	2.80392e-32	54.32	56.1	63.66	23.14	25.14	19.65	multiprotein-bridging factor 1c; K03627 putative transcription factor	GO:0043565`sequence-specific DNA binding;
TEA017270.1	3.05901	1.90996	0.680321	-2.80744	0.00499377	0.0102304	0.03	0.08	0.22	0	0	0	protein TPR3-like; K14963 COMPASS component SWD3	-
TEA029375.1	1037.88	1.82311	0.0867808	-21.0082	5.51753e-98	1.62016e-96	32.83	34.86	33.69	10.88	8.26	9.15	hypothetical protein; K18134 protein O-GlcNAc transferase [EC:2.4.1.255]; POPTRDRAFT_576368; uncharacterized LOC103342450	GO:0016020`membrane; GO:0016740`transferase activity;
TEA005055.1	11.302	3.42557	0.627138	-5.46223	4.70192e-08	1.69287e-07	1.05	0.7	0.48	0.04	0	0	RcABI3; B3 domain-containing transcription factor ABI3; K01653 acetolactate synthase I/III small subunit [EC:2.2.1.6]; AP2/ERF and B3 domain-containing transcription repressor RAV2-like; K09287 RAV-like factor; hypothetical protein	GO:0009987`cellular process;
TEA009321.1	61.4526	2.45241	0.316243	-7.75482	8.84703e-15	4.81682e-14	1.25	1.68	1.92	0.27	0.16	0.36	dynamin-related protein 1E; K01528 dynamin GTPase [EC:3.6.5.5]; DYNAMIN-like 1E isoform 1; dynamin-related protein 1C	-
TEA027606.1	530.204	2.15681	0.110497	-19.5192	7.53727e-85	1.84536e-83	23.64	25.85	25.91	5.94	4.77	5.88	hypothetical protein; K01381 saccharopepsin [EC:3.4.23.25]; aspartic proteinase nepenthesin-1; K02882 large subunit ribosomal protein L18Ae	GO:0006508`proteolysis; GO:0004190`aspartic-type endopeptidase activity;
TEA015397.1	16.0393	1.45185	0.481006	-3.01836	0.00254144	0.00547794	0.97	0.85	0.65	0.19	0.19	0.37	Flavonoid 3'-monooxygenase; K07410 cytochrome P450 family 1 subfamily B polypeptide 1 [EC:1.14.14.1]; cytochrome P450 93A3-like; K07408 cytochrome P450 family 1 subfamily A polypeptide 1 [EC:1.14.14.1]; cytochrome P450 93A2-like	GO:0005488`binding; GO:0016491`oxidoreductase activity;
TEA010423.1	1083.08	1.0945	0.0724478	-15.1074	1.44632e-51	2.21014e-50	104.35	110.16	113.99	51.67	49.33	51.27	CBF2B; AP2 domain CBF protein; K09286 EREBP-like factor; CBF3; dehydration-responsive element-binding protein 1A-like	-
TEA017974.1	51.8719	3.29275	0.367551	-8.95864	3.28718e-19	2.18464e-18	1.76	1.16	1.3	0.11	0.08	0.15	SLOW growth protein; K19589 release factor glutamine methyltransferase [EC:2.1.1.297]; pentatricopeptide repeat-containing protein At2g22410, mitochondrial-like; putative pentatricopeptide repeat-containing protein At3g05240; K19090 CRISPR-associated protein Cas5t	-
TEA023669.1	2.80956	1.57364	0.682974	-2.3041	0.0212169	0.0384408	0.09	0.14	0.2	0.03	0	0	rust resistance kinase Lr10-like; K04733 interleukin-1 receptor-associated kinase 4 [EC:2.7.11.1]; rust resistance kinase Lr10; hypothetical protein	-
TEA032803.1	5.61005	1.6649	0.655507	-2.53986	0.0110896	0.0212853	0.29	0.35	0.82	0	0.17	0.05	-	-
TEA014586.1	1426.69	1.19852	0.0729493	-16.4295	1.17565e-60	2.0918e-59	53.49	53.24	48.47	21	24.61	21.43	Alpha,alpha-trehalose-phosphate synthase (UDP-forming) 1; K16055 trehalose 6-phosphate synthase/phosphatase [EC:2.4.1.15 3.1.3.12]; inositol transporter 1; K08150 MFS transporter, SP family, solute carrier family 2 (myo-inositol transporter), member 13	GO:0032440`2-alkenal reductase [NAD(P)] activity; GO:0046323`glucose import; GO:0005887`integral component of plasma membrane; GO:0005355`glucose transmembrane transporter activity; GO:0005351`sugar:proton symporter activity; GO:0055114`oxidation-reduction process; GO:0015992`proton transport;
TEA029275.1	89.8174	1.02062	0.268868	-3.79598	0.000147062	0.000378409	2.42	3.28	3.28	1.26	0.87	2.11	Pentatricopeptide repeat superfamily protein isoform 1; K01074 palmitoyl-protein thioesterase [EC:3.1.2.22]; pentatricopeptide repeat-containing protein At2g22410, mitochondrial-like; K19589 release factor glutamine methyltransferase [EC:2.1.1.297]; SLOW growth protein	-
TEA030308.1	141.183	1.28563	0.191939	-6.69809	2.11168e-11	9.61852e-11	5.28	5.28	4.05	2.19	1.76	1.91	-	GO:0043231`intracellular membrane-bounded organelle; GO:0012505`endomembrane system; GO:0044444`cytoplasmic part;
TEA006586.1	37.3701	1.59624	0.344041	-4.63967	3.48959e-06	1.0738e-05	2.45	3.13	3.37	0.81	0.89	1	WRKY transcription factor WRKY24-like; K13424 WRKY transcription factor 33; WRKY DNA-binding protein 33 isoform 1; WRKY, WRKY49; probable WRKY transcription factor 25	GO:0005634`nucleus; GO:0001046`core promoter sequence-specific DNA binding; GO:0048527`lateral root development; GO:0000122`negative regulation of transcription from RNA polymerase II promoter; GO:0043620`regulation of DNA-templated transcription in response to stress; GO:0032107`regulation of response to nutrient levels; GO:0010055`atrichoblast differentiation; GO:0003700`sequence-specific DNA b…
TEA026497.1	56.0245	1.42336	0.343953	-4.13823	3.49995e-05	9.68332e-05	3.19	4.87	2.19	1.56	0.56	1.41	cytosolic enolase 3; K01689 enolase [EC:4.2.1.11]	GO:0000287`magnesium ion binding; GO:0004634`phosphopyruvate hydratase activity; GO:0006096`glycolytic process; GO:0000015`phosphopyruvate hydratase complex;
TEA012677.1	131.007	1.98649	0.202858	-9.79253	1.21224e-22	9.13791e-22	4.09	4.47	3.86	0.99	0.85	1.17	EH domain-containing protein 1; K12483 EH domain-containing protein 1; hypothetical protein	GO:0043231`intracellular membrane-bounded organelle; GO:0005488`binding; GO:0005737`cytoplasm; GO:0016192`vesicle-mediated transport;
TEA006291.1	169.342	2.56471	0.208154	-12.3212	6.96074e-35	7.47843e-34	9.21	7.17	8.96	1.68	0.85	1.52	hypothetical protein; K04708 3-dehydrosphinganine reductase [EC:1.1.1.102]; 3-dehydrosphinganine reductase TSC10A-like	-
TEA012545.1	12.1284	1.24478	0.53023	-2.34761	0.0188941	0.034616	0.4	0.59	0.26	0.13	0.21	0.09	SLOW growth protein; K19589 release factor glutamine methyltransferase [EC:2.1.1.297]; pentatricopeptide repeat-containing protein At2g22410, mitochondrial-like; putative pentatricopeptide repeat-containing protein At3g05240; K19090 CRISPR-associated protein Cas5t	GO:0008270`zinc ion binding;
TEA032216.1	1877.1	1.09175	0.0572363	-19.0745	4.1113e-81	9.62852e-80	123.45	131.78	129.15	59.85	59.34	59.57	probable glutathione S-transferase; K00799 glutathione S-transferase [EC:2.5.1.18]	-
TEA012862.1	5.97074	1.59138	0.644663	-2.46854	0.0135665	0.0255876	0.36	0.21	0.25	0.12	0	0.03	hydroquinone glucosyltransferase-like; K08237 hydroquinone glucosyltransferase [EC:2.4.1.218]; UDP-Glycosyltransferase superfamily protein; hydroquinone glucosyltransferase	GO:0016740`transferase activity;
TEA030992.1	1085.67	1.29712	0.0713595	-18.1773	7.80631e-74	1.68476e-72	36.92	37.24	38.28	15.32	15.48	14.52	cytokinin dehydrogenase 11-like; K00279 cytokinin dehydrogenase [EC:1.5.99.12]; LOW QUALITY PROTEIN: cytokinin dehydrogenase 11	GO:0016614`oxidoreductase activity, acting on CH-OH group of donors; GO:0050660`flavin adenine dinucleotide binding; GO:0055114`oxidation-reduction process;
TEA023059.1	10.9484	1.39362	0.570339	-2.44348	0.0145462	0.0272756	1.3	1.44	1.08	0.42	0.68	0	60S ribosomal protein L19-3; K02885 large subunit ribosomal protein L19e; 60S ribosomal protein L19-like; 60S ribosomal protein L19-1-like	-
TEA017221.1	7.01141	1.36709	0.612726	-2.23117	0.02567	0.0456679	0.64	1.42	0.79	0.38	0.19	0.17	gamma-tubulin complex component 2; K16569 gamma-tubulin complex component 2; Gamma-tubulin complex component 2	GO:0016021`integral component of membrane;
TEA023237.1	76.5852	1.06367	0.260864	-4.07749	4.55247e-05	0.000124383	2.11	2.65	2.52	1.4	0.71	1.24	hypothetical protein; K05391 cyclic nucleotide gated channel, other eukaryote; putative cyclic nucleotide-gated ion channel 15; Cyclic nucleotide-gated channel 15	GO:0016020`membrane; GO:0006813`potassium ion transport; GO:0005216`ion channel activity; GO:0034220`ion transmembrane transport;
TEA007096.1	979.681	1.72528	0.0818738	-21.0725	1.42313e-98	4.20634e-97	34.76	32.79	37.35	9.89	10.65	10.79	-	-
TEA033431.1	99.0999	1.18671	0.211545	-5.60976	2.02612e-08	7.48986e-08	1.89	1.87	1.74	0.8	0.75	0.8	EFR; EF-TU receptor; K13428 LRR receptor-like serine/threonine-protein kinase EFR [EC:2.7.11.1]; probable LRR receptor-like serine/threonine-protein kinase At3g47570; K13420 LRR receptor-like serine/threonine-protein kinase FLS2 [EC:2.7.11.1]; LRR receptor-like serine/threonine-protein kinase EFR	GO:0016020`membrane; GO:0016310`phosphorylation; GO:0000166`nucleotide binding; GO:0004672`protein kinase activity;
TEA018922.1	12.7979	1.23349	0.550194	-2.24191	0.024967	0.0445436	0.32	0.51	0.08	0.11	0.09	0.11	kinesin-like protein KIN-7N; K11498 centromeric protein E; kinesin-related protein 11; hypothetical protein	-
TEA015120.1	202.87	1.00741	0.158076	-6.37292	1.85464e-10	7.95066e-10	5.59	5.59	4.79	2.51	2.98	2.34	phospholipid-transporting ATPase 1; K14802 phospholipid-transporting ATPase [EC:3.6.3.1]; Aminophospholipid ATPase isoform 1; hypothetical protein	GO:0000287`magnesium ion binding; GO:0045332`phospholipid translocation; GO:0005524`ATP binding; GO:0016021`integral component of membrane; GO:0004012`phospholipid-translocating ATPase activity; GO:0005886`plasma membrane;
TEA023370.1	4.15077	2.41199	0.681581	-3.53882	0.000401921	0.000973946	0.6	0.39	0.4	0	0	0	probable receptor-like protein kinase At5g39020; K04733 interleukin-1 receptor-associated kinase 4 [EC:2.7.11.1]; glycerophosphodiester phosphodiesterase protein kinase domain-containing GDPDL2-like; LEAF RUST 10 DISEASE-RESISTANCE LOCUS RECEPTOR-LIKE PROTEIN KINASE-like 2.4	GO:0000166`nucleotide binding; GO:0004672`protein kinase activity;
TEA003857.1	3.28378	2.12321	0.683023	-3.10854	0.00188012	0.00413348	0.82	0.67	0.68	0	0	0	-	-
TEA014133.1	40.822	1.12381	0.323999	-3.46855	0.000523276	0.00124595	1.84	1.34	1.76	0.84	0.66	0.64	pentatricopeptide repeat-containing protein At5g55840; K17964 leucine-rich PPR motif-containing protein, mitochondrial; pentatricopeptide repeat-containing protein At1g12620-like; K17710 pentatricopeptide repeat domain-containing protein 1	-
TEA021625.1	377.968	1.15637	0.120747	-9.57678	1.00116e-21	7.30172e-21	14.03	11.64	13.33	5.32	5.9	6.03	probable trehalase; K01194 alpha,alpha-trehalase [EC:3.2.1.28]	GO:0008152`metabolic process; GO:0016798`hydrolase activity, acting on glycosyl bonds;
TEA024837.1	34.8703	1.587	0.398408	-3.98336	6.79463e-05	0.000181757	0.92	1.23	0.89	0.5	0.09	0.3	cytochrome P450 CYP72A219-like; K07428 cytochrome P450 family 4 subfamily X [EC:1.14.14.1]; cytochrome P450 72A15-like	-
TEA023340.1	13279.4	3.06512	0.0378142	-81.0574	0	0	690.91	672.45	664.07	76.91	82.68	80.51	chalcone synthase 1; K00660 chalcone synthase [EC:2.3.1.74]; Chalcone and stilbene synthase family protein; chalcone synthase 1-like	GO:0009058`biosynthetic process; GO:0016747`transferase activity, transferring acyl groups other than amino-acyl groups;
TEA007181.1	158.298	1.09028	0.20617	-5.28827	1.23479e-07	4.31099e-07	14.52	15.68	14.66	6.15	4.69	9.61	rRNA biogenesis protein RRP5; K14792 rRNA biogenesis protein RRP5; hypothetical protein; protein RRP5 homolog	-
TEA008911.1	9.48567	2.3425	0.593422	-3.94745	7.8989e-05	0.000209797	0.25	0.23	0.17	0.03	0.01	0.03	uncharacterized protein At4g04980-like; K02184 formin 2; hypothetical protein; K05747 Wiskott-Aldrich syndrome protein; uncharacterized protein At4g04980	-
TEA013724.1	19.5078	1.0791	0.447405	-2.4119	0.0158698	0.0295127	1.06	1.39	1.18	0.25	0.75	0.54	PXMP2/4 family protein 4; K13348 protein Mpv17	-
TEA014451.1	6.94521	1.43091	0.64635	-2.21384	0.0268398	0.0475295	0.74	0.78	0.1	0	0.11	0.24	disease resistance protein RGA2-like; K19613 leucine-rich repeat protein SHOC2; hypothetical protein	-
TEA012416.1	1051.61	4.09014	0.106761	-38.3112	0	0	53.49	55.93	55.39	2.68	2.79	3.91	galactinol synthase 1; K18819 inositol 3-alpha-galactosyltransferase [EC:2.4.1.123]; galactinol synthase 2	GO:0016757`transferase activity, transferring glycosyl groups;
TEA002430.1	2.16012	1.61733	0.671834	-2.40733	0.0160694	0.0298592	0.18	0.19	0.34	0	0	0	pentatricopeptide repeat-containing protein At1g12300, mitochondrial-like; K17964 leucine-rich PPR motif-containing protein, mitochondrial; pentatricopeptide repeat-containing protein At1g62670, mitochondrial-like; K17710 pentatricopeptide repeat domain-containing protein 1; pentatricopeptide repeat-containing protein At1g63330-like	-
TEA015805.1	71.1748	1.67885	0.256318	-6.54985	5.75946e-11	2.54846e-10	5.59	5.32	5.95	1.49	1.75	1.76	peroxidase 12; K00430 peroxidase [EC:1.11.1.7]; hypothetical protein	GO:0006979`response to oxidative stress; GO:0020037`heme binding; GO:0046872`metal ion binding; GO:0004601`peroxidase activity; GO:0005576`extracellular region; GO:0042744`hydrogen peroxide catabolic process; GO:0055114`oxidation-reduction process;
TEA022811.1	47.8164	1.30269	0.329963	-3.94797	7.88159e-05	0.000209382	2.75	2.98	3.99	0.78	1.86	1.04	ADP-ribosylation factor 1; K07937 ADP-ribosylation factor 1; SORBIDRAFT_01g034060, Sb01g034060; hypothetical protein; K14948 polypyrimidine tract-binding protein 2; polypyrimidine tract-binding protein homolog 2-like	GO:0005794`Golgi apparatus; GO:0007030`Golgi organization;
TEA027333.1	9.61981	3.53738	0.648929	-5.45111	5.00568e-08	1.79743e-07	0.59	0.49	0.39	0	0	0	Myb domain protein 7, putative; K09422 myb proto-oncogene protein, plant; MYBPA1; MYBPA1 protein; POPTRDRAFT_755418; hypothetical protein	-
TEA005186.1	66.1562	1.58008	0.269875	-5.85487	4.77379e-09	1.85903e-08	8.09	7.02	6.71	1.78	2.8	2.35	Werner syndrome ATP-dependent helicase homolog; K20777 exonuclease 3'-5' domain-containing protein 2 [EC:3.1.11.1]; Werner Syndrome-like exonuclease	-
TEA010027.1	56.1668	1.41606	0.322625	-4.38917	1.13782e-05	3.32296e-05	2.17	1.94	1.84	1.17	0.41	0.51	DELLA protein RGL1-like; K14494 DELLA protein; DELLA protein RGL1; GRAS family transcription factor; K14777 ATP-dependent RNA helicase DDX47/RRP3 [EC:3.6.4.13]	GO:0005634`nucleus; GO:0006355`regulation of transcription, DNA-templated; GO:0043565`sequence-specific DNA binding; GO:0003700`sequence-specific DNA binding transcription factor activity;
TEA008872.1	342.724	1.43153	0.130951	-10.9318	8.12132e-28	7.22264e-27	5.72	5.95	5.4	2.42	2.08	1.75	probable boron transporter 7; K06573 solute carrier family 4 (anion exchanger), member 1; BOR1; borate transporter; putative sodium bicarbonate cotransporter; K13862 solute carrier family 4 (sodium borate transporter), member 11	GO:0005887`integral component of plasma membrane; GO:0005452`inorganic anion exchanger activity; GO:0051453`regulation of intracellular pH; GO:0098656`anion transmembrane transport; GO:0015698`inorganic anion transport;
TEA033392.1	10.7749	2.36788	0.572627	-4.13512	3.54765e-05	9.80924e-05	0.37	0.3	0.29	0.04	0.04	0.03	hypothetical protein; K04733 interleukin-1 receptor-associated kinase 4 [EC:2.7.11.1]; pollen receptor-like kinase 3	GO:0016020`membrane; GO:0016310`phosphorylation; GO:0016301`kinase activity;
TEA011852.1	474.521	1.16881	0.108683	-10.7544	5.65055e-27	4.8882e-26	8.86	8.68	8.78	3.67	3.46	4.4	probable disease resistance protein At4g27220; K13459 disease resistance protein RPS2; Nbs-lrr resistance protein; probable disease resistance protein At5g63020	-
TEA008458.1	19.9236	1.03945	0.439115	-2.36714	0.017926	0.0329815	1.41	1.14	1.08	0.54	0.3	0.75	hypothetical protein; K17285 selenium-binding protein 1; callose synthase 11-like; K11000 callose synthase [EC:2.4.1.-]; K10683 BRCA1-associated RING domain protein 1	GO:0016554`cytidine to uridine editing; GO:0008270`zinc ion binding;
TEA029632.1	10.4682	2.16853	0.571505	-3.79442	0.00014799	0.000380688	1.33	1.23	0.99	0.21	0.07	0.19	-	-
TEA031086.1	72.9256	1.04154	0.255157	-4.08196	4.46575e-05	0.000122102	1.62	1.47	1.93	0.98	0.71	0.67	uncharacterized LOC105165364; K15502 serine/threonine-protein phosphatase 6 regulatory ankyrin repeat subunit A; uncharacterized LOC101298415; uncharacterized LOC103408322	GO:0016021`integral component of membrane;
TEA031850.1	80.1371	2.11059	0.271894	-7.76255	8.32368e-15	4.53737e-14	1.37	1.27	1.33	0.15	0.34	0.37	myosin-12; K10357 myosin V; POPTRDRAFT_650334; hypothetical protein; myosin-12-like	-
TEA018808.1	233.164	1.20289	0.143855	-8.36187	6.17327e-17	3.71775e-16	14.25	13.37	12.91	5.59	6.26	5.49	-	-
TEA010284.1	116.891	1.671	0.218509	-7.64731	2.05224e-14	1.09912e-13	6.8	7.69	9.86	2.32	2.26	2.74	-	-
TEA025823.1	9.00762	2.82603	0.630978	-4.47881	7.50592e-06	2.23544e-05	0.27	0.25	0.47	0.04	0	0	protein LYK2; K04733 interleukin-1 receptor-associated kinase 4 [EC:2.7.11.1]; protein LYK2-like	GO:0005524`ATP binding; GO:0016021`integral component of membrane; GO:0018108`peptidyl-tyrosine phosphorylation; GO:0004714`transmembrane receptor protein tyrosine kinase activity;
TEA009267.1	61.885	2.886	0.339692	-8.49592	1.96377e-17	1.20995e-16	3.24	2.37	2.4	0.38	0.08	0.46	-	GO:0046872`metal ion binding; GO:0003950`NAD+ ADP-ribosyltransferase activity;
TEA008317.1	166.636	2.19719	0.189113	-11.6184	3.32309e-31	3.22917e-30	5.65	6	6.31	1.19	1.58	1.01	alanine--glyoxylate aminotransferase 2 homolog 2, mitochondrial-like; K00827 alanine-glyoxylate transaminase / (R)-3-amino-2-methylpropionate-pyruvate transaminase [EC:2.6.1.44 2.6.1.40]; Pyrimidine 4 isoform 1; alanine--glyoxylate aminotransferase 2 homolog 3, mitochondrial	GO:0008453`alanine-glyoxylate transaminase activity; GO:0042802`identical protein binding; GO:0005739`mitochondrion; GO:0030170`pyridoxal phosphate binding;
TEA030618.1	125.207	1.169	0.194383	-6.0139	1.81113e-09	7.2553e-09	2.36	2.5	2.41	1.24	0.93	0.98	uncharacterized LOC103401427; K13415 protein brassinosteroid insensitive 1 [EC:2.7.10.1 2.7.11.1]; hypothetical protein; K20641 Rho GTPase-activating protein 20	-
TEA012896.1	30.2881	1.86975	0.402654	-4.64358	3.42423e-06	1.05417e-05	1.87	1.78	2.88	0.25	0.66	0.63	hydroxymethylglutaryl-CoA lyase, mitochondrial; K01640 hydroxymethylglutaryl-CoA lyase [EC:4.1.3.4]; hypothetical protein	GO:0004419`hydroxymethylglutaryl-CoA lyase activity;
TEA000927.1	11.4586	1.68997	0.68052	-2.48335	0.0130153	0.0246291	2.8	0.07	2.55	0	0.09	0.17	-	-
TEA010455.1	36.3638	1.68426	0.357756	-4.70784	2.50353e-06	7.80445e-06	2.73	2.66	2.99	1.15	0.5	0.7	-	-
TEA016748.1	14.1371	1.40634	0.536787	-2.61993	0.00879472	0.0172002	0.26	0.4	0.37	0.18	0	0.13	Galacturonosyltransferase 1; K13648 alpha-1,4-galacturonosyltransferase [EC:2.4.1.43]; polygalacturonate 4-alpha-galacturonosyltransferase	-
TEA019698.1	31.3538	5.12377	0.583526	-8.78071	1.62439e-18	1.05081e-17	2.49	2.08	2.34	0	0	0	hypothetical protein; K16903 L-tryptophan---pyruvate aminotransferase [EC:2.6.1.99]	GO:0016021`integral component of membrane; GO:0016740`transferase activity; GO:0047654`alliin lyase activity;
TEA006989.1	69.8616	5.38993	0.470238	-11.4621	2.04431e-30	1.94791e-29	1.65	1.89	1.7	0	0	0.05	hypothetical protein; K16815 calcium-independent phospholipase A2-gamma; Putative lysophospholipase	-
TEA023228.1	42.981	4.55012	0.480851	-9.46263	3.00296e-21	2.15115e-20	4.08	3.5	3.08	0	0.14	0.09	-	-
TEA000692.1	42.7894	5.53124	0.567995	-9.73819	2.07215e-22	1.55115e-21	3.31	3.49	3.08	0	0	0	ADP-ribosylation factor-like protein 5; K07950 ADP-ribosylation factor-like protein 5B; ADP-ribosylation factor C1 isoform 1	GO:0007264`small GTPase mediated signal transduction; GO:0005622`intracellular; GO:0005525`GTP binding; GO:0005886`plasma membrane;
TEA011624.1	140.77	1.28433	0.191149	-6.71903	1.82944e-11	8.36548e-11	4.76	4.98	4.12	2.23	1.65	1.68	UDP-glucose 4-epimerase GEPI48; K01784 UDP-glucose 4-epimerase [EC:5.1.3.2]; hypothetical protein	GO:0006012`galactose metabolic process; GO:0003978`UDP-glucose 4-epimerase activity;
TEA030589.1	16.1287	2.08635	0.513175	-4.06558	4.7914e-05	0.000130541	1.22	0.74	0.74	0.29	0.07	0.1	phosphoserine phosphatase, chloroplastic; K01079 phosphoserine phosphatase [EC:3.1.3.3]; POPTRDRAFT_569934; 3-PHOSPHOSERINE PHOSPHATASE family protein	GO:0000287`magnesium ion binding; GO:0004647`phosphoserine phosphatase activity; GO:0006564`L-serine biosynthetic process; GO:0016311`dephosphorylation; GO:0009507`chloroplast;
TEA013036.1	33.3147	1.70727	0.371833	-4.59149	4.40088e-06	1.34136e-05	0.74	0.68	0.65	0.19	0.1	0.27	hypothetical protein; K04733 interleukin-1 receptor-associated kinase 4 [EC:2.7.11.1]; MDIS1-interacting receptor like kinase 2; MDIS1-interacting receptor like kinase 2-like	-
TEA004168.1	186.923	2.82101	0.201955	-13.9685	2.42674e-44	3.22719e-43	20.11	22.25	18.95	1.94	3.95	2.38	small RNA degrading nuclease 1-like; K14570 RNA exonuclease 1 [EC:3.1.-.-]; small RNA degrading nuclease 1	GO:0006810`transport;
TEA005471.1	5.3525	1.43108	0.648699	-2.20607	0.0273788	0.0484203	0.39	0.46	0.54	0.12	0.18	0	bifunctional 3-dehydroquinate dehydratase/shikimate dehydrogenase, chloroplastic-like; K13832 3-dehydroquinate dehydratase / shikimate dehydrogenase [EC:4.2.1.10 1.1.1.25]; 39S ribosomal protein L18, mitochondrial; K02881 large subunit ribosomal protein L18; uncharacterized LOC18428256	GO:0005840`ribosome; GO:0006412`translation; GO:0003735`structural constituent of ribosome;
TEA012649.1	61.5071	5.96918	0.554215	-10.7705	4.74338e-27	4.12061e-26	3.62	2.28	3.04	0	0	0	POPTRDRAFT_758817; hypothetical protein; K05387 glutamate receptor, ionotropic, plant; glutamate receptor 2.9-like	-
TEA025847.1	123.41	1.01536	0.212827	-4.77082	1.83478e-06	5.78391e-06	2.85	2.99	2.9	1.09	1.19	1.91	GDP-mannose transporter GONST2; K15356 GDP-mannose transporter; Golgi nucleotide sugar transporter 2 isoform 1	GO:0008643`carbohydrate transport; GO:0015784`GDP-mannose transport; GO:0016021`integral component of membrane;
TEA022824.1	783.098	1.1063	0.0889997	-12.4304	1.78657e-35	1.94345e-34	11.95	12.92	11.78	5.18	5.41	6.24	GPA1; GPA1 heterotrimeric G protein alpha subunit protein; K04630 guanine nucleotide-binding protein G(i) subunit alpha; Os10g0117800; Guanine nucleotide binding protein (G-protein), alpha subunit family protein.; extra-large guanine nucleotide-binding protein 1-like	GO:0007186`G-protein coupled receptor signaling pathway; GO:0031683`G-protein beta/gamma-subunit complex binding; GO:0004871`signal transducer activity; GO:0005525`GTP binding; GO:0003924`GTPase activity;
TEA020033.1	15.4564	2.05908	0.505018	-4.07724	4.55728e-05	0.000124502	0.21	0.3	0.19	0.04	0.03	0.05	-	-
TEA015939.1	32.9867	1.28595	0.382875	-3.35867	0.000783176	0.00182025	1.97	2.86	3.73	1.53	1.01	0.66	-	-
TEA011664.1	1038.14	1.54	0.0804485	-19.1427	1.1127e-81	2.62184e-80	35.66	37.89	38.27	13.95	12.51	11.6	methanol O-anthraniloyltransferase; K19861 benzyl alcohol O-benzoyltransferase [EC:2.3.1.196 2.3.1.232]	-
TEA006987.1	446.312	1.10279	0.106135	-10.3905	2.73979e-25	2.25576e-24	9.87	9.31	9.43	4.05	4.62	4.51	POPTRDRAFT_231565; hypothetical protein; K03549 KUP system potassium uptake protein; probable potassium transporter 17	GO:0016021`integral component of membrane; GO:0071805`potassium ion transmembrane transport; GO:0015079`potassium ion transmembrane transporter activity;
TEA029164.1	24.8952	1.66964	0.473674	-3.52487	0.00042369	0.00102284	2.71	2.64	0.62	0.56	0.69	0.31	hypothetical protein; K03036 26S proteasome regulatory subunit N6	-
TEA003066.1	19.0537	2.24081	0.502055	-4.46328	8.0713e-06	2.39404e-05	0.63	0.71	0.5	0	0.19	0.09	G-type lectin S-receptor-like serine/threonine-protein kinase At1g67520; K04733 interleukin-1 receptor-associated kinase 4 [EC:2.7.11.1]; G-type lectin S-receptor-like serine/threonine-protein kinase CES101; POPTRDRAFT_176754; hypothetical protein	-
TEA010844.1	13.2757	2.25366	0.545879	-4.1285	3.65135e-05	0.000100815	0.5	0.56	0.35	0.02	0.05	0.12	-	GO:0016829`lyase activity; GO:0016021`integral component of membrane;
TEA023985.1	46.5282	2.34811	0.355795	-6.59962	4.12204e-11	1.84176e-10	1.39	1.7	1.75	0.11	0.25	0.45	vacuolar protein sorting-associated protein 29; K18467 vacuolar protein sorting-associated protein 29; SORBIDRAFT_04g009820, Sb04g009820; hypothetical protein	-
TEA024698.1	171.074	1.53698	0.175604	-8.75256	2.08568e-18	1.34148e-17	3.98	4.85	4.09	1.45	1.61	1.29	probable serine/threonine-protein kinase WNK9; K08867 WNK lysine deficient protein kinase [EC:2.7.11.1]; hypothetical protein	-
TEA032925.1	21.1279	4.56966	0.607411	-7.52316	5.34662e-14	2.80669e-13	2.43	3.84	2.19	0	0	0	hypothetical protein; K10666 E3 ubiquitin-protein ligase RNF5 [EC:2.3.2.27]; uncharacterized LOC103343521; uncharacterized LOC103420437	-
TEA022557.1	332.015	1.11778	0.121135	-9.22753	2.76955e-20	1.91376e-19	9.73	9.09	9.46	4.34	3.97	4.54	ABC-2 type transporter family protein; K05681 ATP-binding cassette, subfamily G (WHITE), member 2; ABC transporter G family member 5-like	GO:0055085`transmembrane transport; GO:0005524`ATP binding; GO:0042626`ATPase activity, coupled to transmembrane movement of substances; GO:0016021`integral component of membrane; GO:0005886`plasma membrane;
TEA012558.1	12.0288	1.93868	0.552196	-3.51085	0.000446674	0.00107399	0.55	0.25	0.44	0.07	0.12	0.04	cryptochrome-1; K12118 cryptochrome 1; POPTRDRAFT_559103; cryptochrome 1 family protein; CRY1; cryptochrome 1 (photolyase-like)	GO:0009882`blue light photoreceptor activity; GO:0016829`lyase activity; GO:0009785`blue light signaling pathway;
TEA000964.1	14.2626	1.64638	0.506285	-3.25188	0.00114646	0.00260289	0.52	0.85	0.59	0.13	0.13	0.23	E3 ubiquitin-protein ligase ATL42; K10664 E3 ubiquitin-protein ligase ATL6/9/15/31/42/55 [EC:2.3.2.27]; POPTRDRAFT_578510; hypothetical protein	-
TEA014067.1	33.997	1.75643	0.368415	-4.76753	1.86494e-06	5.87693e-06	0.97	1.05	1.43	0.38	0.29	0.24	-	GO:0009505`plant-type cell wall;
TEA013904.1	11.9309	1.7034	0.558626	-3.04927	0.002294	0.00498164	0.53	0.17	0.47	0.04	0.07	0.14	mannan endo-1,4-beta-mannosidase 7-like; K19355 mannan endo-1,4-beta-mannosidase [EC:3.2.1.78]; hypothetical protein	-
TEA017951.1	55.9411	1.50588	0.283923	-5.30384	1.13392e-07	3.97424e-07	2.73	2.49	2.93	0.79	1.03	0.88	polyadenylate-binding protein RBP45A-like; K03231 elongation factor 1-alpha; polyadenylate-binding protein RBP45-like	-
TEA021377.1	224.564	1.12772	0.149748	-7.53079	5.04344e-14	2.65115e-13	13.26	13.49	11.79	5.1	6.42	5.84	homeobox protein knotted-1-like 4; K15613 homeobox protein Meis1; MKN1-3; KNOX class 2 protein MKN1-3	-
TEA028292.1	52.5994	1.41944	0.293889	-4.82984	1.3664e-06	4.3589e-06	4.14	3.8	4.76	1.58	1.18	1.71	-	-
TEA019787.1	65.0489	2.36806	0.295456	-8.01492	1.10208e-15	6.27275e-15	1.97	1.79	2.05	0.2	0.44	0.39	-	-
TEA015375.1	1191.55	1.52745	0.0693504	-22.0251	1.65407e-107	5.36547e-106	27.61	28.25	28.86	9.44	9.96	9.69	leucoanthocyanidin reductase-like; K13081 leucoanthocyanidin reductase [EC:1.17.1.3]; LAR2, VvLAR2; leucoanthocyanidin reductase 2; POPTRDRAFT_835080; hypothetical protein	GO:0055114`oxidation-reduction process; GO:0016491`oxidoreductase activity;
TEA000376.1	1856.61	1.33544	0.0606088	-22.0338	1.36594e-107	4.4469e-106	45.77	43.01	41.82	17.64	17.04	16.64	-	GO:0016021`integral component of membrane;
TEA032875.1	222.679	1.44918	0.166062	-8.72674	2.62109e-18	1.67864e-17	5.98	6.48	5	2.24	1.63	2.37	probable protein S-acyltransferase 15; K20032 palmitoyltransferase ZDHHC13/17 [EC:2.3.1.225]; probable protein S-acyltransferase 3	-
TEA026984.1	588.657	1.49936	0.0946087	-15.848	1.45211e-56	2.42072e-55	14.29	15.22	15.26	5.18	5.15	5.3	Di-glucose binding protein with Kinesin motor domain; K10406 kinesin family member C2/C3; hypothetical protein; K00924; K08286 protein-serine/threonine kinase [EC:2.7.11.-]	-
TEA024287.1	41.9187	1.06768	0.323837	-3.29696	0.000977373	0.00224222	0.92	1.25	1.14	0.36	0.61	0.52	Superkiller viralicidic activity 2-like protein 2; K12598 ATP-dependent RNA helicase DOB1 [EC:3.6.4.13]; hypothetical protein; K19022 AP-5 complex subunit beta-1; Heat shock cognate 70 kDa protein 1; K03283 heat shock 70kDa protein 1/8	-
TEA010178.1	3.982	2.30298	0.682743	-3.37314	0.000743171	0.00173284	0.09	0.31	0.26	0	0	0	Squalene synthetase; K00801 farnesyl-diphosphate farnesyltransferase [EC:2.5.1.21]; uncharacterized LOC102668139; K07874 Ras-related protein Rab-1A	GO:0016020`membrane;
TEA025314.1	57.4756	1.31128	0.292276	-4.48644	7.24238e-06	2.15934e-05	2.68	3.39	2	1.12	0.92	1.05	-	-
TEA030133.1	27.7733	2.06355	0.40678	-5.07289	3.91818e-07	1.31366e-06	0.73	0.56	0.56	0.15	0.08	0.15	hypothetical protein; K13428 LRR receptor-like serine/threonine-protein kinase EFR [EC:2.7.11.1]; LRR receptor-like serine/threonine-protein kinase EFR; EFR; EF-TU receptor	GO:0016020`membrane; GO:0016310`phosphorylation; GO:0000166`nucleotide binding; GO:0004672`protein kinase activity;
TEA005909.1	23.3765	1.86975	0.460342	-4.06166	4.87252e-05	0.000132684	1.62	1.66	2.31	0.38	0.78	0.1	inactive protein RESTRICTED TEV MOVEMENT 2-like; K13993 HSP20 family protein; HSP20-like chaperones superfamily protein	-
TEA017392.1	39.561	1.65858	0.367308	-4.51551	6.31652e-06	1.89545e-05	3.14	3.57	2.52	0.33	1.02	1.26	D-aminoacyl-tRNA deacylase-like; K09716 D-aminoacyl-tRNA deacylase [EC:3.1.1.96]; D-aminoacyl-tRNA deacylase	GO:0019478`D-amino acid catabolic process; GO:0051499`D-aminoacyl-tRNA deacylase activity;
TEA004862.1	842.299	1.09626	0.0856182	-12.8041	1.55581e-37	1.77931e-36	12.56	12.63	12.69	5.61	5.34	6.56	BTB/POZ domain-containing protein; K10523 speckle-type POZ protein	GO:0009958`positive gravitropism; GO:0071944`cell periphery;
TEA009781.1	419.471	1.07871	0.114715	-9.4034	5.28298e-21	3.75153e-20	8.69	8.01	7.26	3.5	4.02	3.7	DNA (cytosine-5)-methyltransferase CMT2; K00558 DNA (cytosine-5)-methyltransferase 1 [EC:2.1.1.37]; DNA (cytosine-5)-methyltransferase CMT2-like	GO:0044260`cellular macromolecule metabolic process; GO:0034641`cellular nitrogen compound metabolic process; GO:0044238`primary metabolic process; GO:0005622`intracellular; GO:0016740`transferase activity; GO:0032259`methylation;
TEA003230.1	21.0938	4.59257	0.605395	-7.58608	3.2973e-14	1.74689e-13	3.51	2.63	2.53	0	0	0	POPTRDRAFT_1087039; hypothetical protein; K15223 upstream activation factor subunit UAF30; upstream activation factor subunit UAF30, putative; ABC transporter F family member 4	-
TEA018029.1	9.05222	2.8777	0.62724	-4.58788	4.47776e-06	1.36418e-05	0.84	1.5	0.98	0.07	0	0.06	POPTRDRAFT_825651; hypothetical protein; K01051 pectinesterase [EC:3.1.1.11]; putative pectinesterase/pectinesterase inhibitor 24; pectinesterase 3	GO:0004857`enzyme inhibitor activity;
TEA025724.1	1317.2	1.9855	0.0698592	-28.4215	1.09583e-177	6.42155e-176	110.74	112.94	116.25	27	28.17	29.65	-	-
TEA015907.1	13.1145	1.9902	0.537653	-3.70164	0.000214213	0.000538801	1.44	1.98	2.42	0.39	0.1	0.53	receptor-like protein kinase FERONIA; K04733 interleukin-1 receptor-associated kinase 4 [EC:2.7.11.1]	GO:0046658`anchored component of plasma membrane;
TEA026589.1	24.9874	1.69742	0.455438	-3.727	0.00019377	0.00049017	0.3	0.43	0.41	0.2	0.03	0.06	SNF2 domain-containing protein CLASSY 1; K10875 DNA repair and recombination protein RAD54 and RAD54-like protein [EC:3.6.4.-]; SNF2 domain-containing protein CLASSY 1-like	-
TEA024474.1	135.489	1.08881	0.187635	-5.80282	6.52093e-09	2.51219e-08	10.31	8.71	9.27	4.77	4.45	3.81	-	-
TEA013295.1	27.2992	1.37578	0.400089	-3.43869	0.00058454	0.00137976	0.52	0.95	0.78	0.21	0.23	0.34	hypothetical protein; K10695 E3 ubiquitin-protein ligase RNF1/2 [EC:2.3.2.27]; putative E3 ubiquitin-protein ligase RING1a	-
TEA028615.1	8.16896	2.52172	0.620612	-4.06328	4.83877e-05	0.000131791	0.98	0.88	0.85	0.07	0.07	0.06	transcription factor MYB44; K09422 myb proto-oncogene protein, plant; hypothetical protein	-
TEA002845.1	58.8079	4.72427	0.44303	-10.6636	1.50711e-26	1.28644e-25	2.83	2.58	2.04	0.1	0	0.07	receptor-like protein kinase HSL1; K00924; hypothetical protein	GO:0016020`membrane; GO:0016310`phosphorylation; GO:0000166`nucleotide binding; GO:0004672`protein kinase activity;
TEA013274.1	45.2478	3.91243	0.422255	-9.26555	1.94079e-20	1.34835e-19	1.46	2	1.64	0.07	0.07	0.1	cytochrome P450 714A1; K20661 cytochrome P450 family 714 subfamily A polypeptide 1; cytochrome P450 714A1-like	GO:0016705`oxidoreductase activity, acting on paired donors, with incorporation or reduction of molecular oxygen; GO:0020037`heme binding; GO:0005506`iron ion binding; GO:0016021`integral component of membrane; GO:0004497`monooxygenase activity; GO:0055114`oxidation-reduction process;
TEA003064.1	83.0894	2.03768	0.2542	-8.01604	1.0921e-15	6.21985e-15	1.28	1.47	1.11	0.32	0.24	0.33	ABC transporter B family member 2-like; K05658 ATP-binding cassette, subfamily B (MDR/TAP), member 1 [EC:3.6.3.44]; ABC transporter B family-like protein; hypothetical protein	GO:0055085`transmembrane transport; GO:0005524`ATP binding; GO:0042626`ATPase activity, coupled to transmembrane movement of substances; GO:0016021`integral component of membrane;
TEA026035.1	7341.52	1.12963	0.0443942	-25.4454	7.93089e-143	3.587e-141	224.56	227.73	226.84	96.5	109.56	101.83	L-ascorbate peroxidase 1, cytosolic; K00434 L-ascorbate peroxidase [EC:1.11.1.11]; L-ascorbate peroxidase, cytosolic	-
TEA032089.1	70.0401	1.04531	0.279897	-3.7346	0.000188012	0.000476588	4.15	4.2	3.03	1.38	2.58	1.37	putative pentatricopeptide repeat-containing protein At1g19290; K17964 leucine-rich PPR motif-containing protein, mitochondrial; Pentatricopeptide repeat superfamily protein, putative isoform 1; pentatricopeptide repeat-containing protein At1g09900; K17710 pentatricopeptide repeat domain-containing protein 1	-
TEA019081.1	2.44964	1.68246	0.673685	-2.4974	0.0125109	0.0237563	0.27	0.47	0.06	0	0	0	cyclase-associated protein 1; K17261 adenylyl cyclase-associated protein	GO:0055085`transmembrane transport; GO:0016021`integral component of membrane; GO:0022857`transmembrane transporter activity;
TEA027532.1	77.0821	1.16121	0.245161	-4.73654	2.17402e-06	6.81191e-06	10.53	12.17	9.87	4.28	5.63	4.19	NAD-dependent malic enzyme 62 kDa isoform, mitochondrial; K00028 malate dehydrogenase (decarboxylating) [EC:1.1.1.39]; NAD-dependent malic enzyme 1 isoform 1	GO:0004471`malate dehydrogenase (decarboxylating) (NAD+) activity; GO:0046872`metal ion binding; GO:0051287`NAD binding; GO:0055114`oxidation-reduction process; GO:0006108`malate metabolic process;
TEA005559.1	150.615	1.35945	0.187661	-7.24421	4.34981e-13	2.17297e-12	12.29	13.44	14.09	4.35	6.3	4.5	serine/threonine-protein kinase STY17-like; K17535 serine/threonine-protein kinase TNNI3K [EC:2.7.11.1]; POPTRDRAFT_561605; hypothetical protein	GO:0005524`ATP binding; GO:0004672`protein kinase activity; GO:0006468`protein phosphorylation;
TEA027199.1	19.3082	1.08066	0.435483	-2.48153	0.0130821	0.024745	0.86	0.65	0.83	0.26	0.33	0.41	hypothetical protein; K14312 nuclear pore complex protein Nup155; nuclear pore complex protein NUP155	GO:0044428`nuclear part;
TEA020971.1	333.278	1.03998	0.144761	-7.18416	6.76236e-13	3.34678e-12	7.1	5.28	7.61	2.84	3.38	3.34	probable LRR receptor-like serine/threonine-protein kinase At1g06840; K04733 interleukin-1 receptor-associated kinase 4 [EC:2.7.11.1]; Lj1g3v2536140.1; -; Os01g0818600; Similar to Leucine-rich repeat transmembrane protein kinase.; K04730 interleukin-1 receptor-associated kinase 1 [EC:2.7.11.1]	GO:0016020`membrane; GO:0016310`phosphorylation; GO:0000166`nucleotide binding; GO:0004672`protein kinase activity;
TEA003209.1	168.612	1.34747	0.1769	-7.61715	2.59342e-14	1.38076e-13	5.89	5.52	5.76	1.76	2.67	2.17	-	-
TEA024480.1	81.7769	1.32452	0.241858	-5.47642	4.34018e-08	1.56744e-07	3.7	2.94	3.38	1.17	1.54	1.15	hypothetical protein; K04733 interleukin-1 receptor-associated kinase 4 [EC:2.7.11.1]; G-type lectin S-receptor-like serine/threonine-protein kinase At4g27290; S-locus lectin kinase family protein	-
TEA002200.1	26.6165	1.6583	0.423024	-3.9201	8.85106e-05	0.000233888	0.36	0.35	0.4	0.1	0.17	0.04	probable phospholipid-transporting ATPase 4; K01530 phospholipid-translocating ATPase [EC:3.6.3.1]; putative phospholipid-transporting ATPase 4	GO:0000287`magnesium ion binding; GO:0045332`phospholipid translocation; GO:0005524`ATP binding; GO:0016021`integral component of membrane; GO:0004012`phospholipid-translocating ATPase activity;
TEA029210.1	1552.03	3.7336	0.0861906	-43.3179	0	0	52.11	48.91	49.47	3.15	3.59	4.33	LRR receptor-like serine/threonine-protein kinase FLS2; K13420 LRR receptor-like serine/threonine-protein kinase FLS2 [EC:2.7.11.1]	-
TEA015935.1	34.3792	1.48243	0.35324	-4.19666	2.70883e-05	7.59351e-05	2.01	2.52	2.6	0.82	0.63	0.88	pathogenesis-related protein 5-like; K04733 interleukin-1 receptor-associated kinase 4 [EC:2.7.11.1]; thaumatin-like protein 1; POPTRDRAFT_196537; hypothetical protein	GO:0016021`integral component of membrane;
TEA008452.1	83.5832	1.048	0.236737	-4.42683	9.56272e-06	2.81504e-05	1.8	1.6	1.45	0.6	0.81	0.86	Translational repressor Pumilio/PUF3 and related RNA-binding proteins (Puf superfamily) (ISS); K17943 pumilio RNA-binding family; POPTRDRAFT_567643; pumilio/Puf RNA-binding domain-containing family protein; hypothetical protein	-
TEA021522.1	11.9621	3.367	0.635375	-5.29923	1.1629e-07	4.07051e-07	0.6	0.48	1.93	0	0.05	0	alanine aminotransferase 2, mitochondrial-like; K00814 alanine transaminase [EC:2.6.1.2]; hypothetical protein; alanine aminotransferase 2	-
TEA014500.1	203.123	1.3149	0.160251	-8.20523	2.30145e-16	1.35365e-15	7.49	8.1	9.14	3.54	2.86	3.32	POPTRDRAFT_420078; hypothetical protein; K09903 uridylate kinase [EC:2.7.4.22]	-
TEA012251.1	14.915	2.42528	0.535942	-4.52527	6.03181e-06	1.81365e-05	0.31	0.38	0.31	0	0.04	0.08	putative UDP-sugar transporter DDB_G0278631; K15281 solute carrier family 35; putative UDP-sugar transporter DDB_G0278631-like	-
TEA004020.1	28.0718	1.0442	0.407312	-2.56365	0.0103579	0.020002	0.88	1.28	1.18	0.35	0.85	0.29	putative disease resistance protein At1g50180; K13457 disease resistance protein RPM1; Disease resistance protein RPP8; K01930 folylpolyglutamate synthase [EC:6.3.2.17]	-
TEA028010.1	101.909	1.79409	0.241569	-7.4268	1.11253e-13	5.74288e-13	2.82	4.42	3.17	1.11	0.91	0.83	-	-
TEA005791.1	66.7027	5.87027	0.525253	-11.1761	5.33948e-29	4.88565e-28	7.09	6.96	5.98	0	0.06	0	Pti5; K13433 pathogenesis-related genes transcriptional activator PTI5; ethylene-responsive transcription factor 1B-like; K14516 ethylene-responsive transcription factor 1	GO:0006351`transcription, DNA-templated;
TEA011570.1	7.68634	1.95497	0.621775	-3.14417	0.00166558	0.00369525	0.36	0.45	0.36	0.03	0.13	0	hypothetical protein; K00679 phospholipid:diacylglycerol acyltransferase [EC:2.3.1.158]; geranylgeranyl diphosphate reductase, chloroplastic; K10960 geranylgeranyl diphosphate/geranylgeranyl-bacteriochlorophyllide a reductase [EC:1.3.1.83 1.3.1.111]; GDSL esterase/lipase At5g03980-like; K21026 acetylajmaline esterase [EC:3.1.1.80]	-
TEA007631.1	64.3517	5.11419	0.460696	-11.101	1.24044e-28	1.12545e-27	4.18	5.14	4.04	0	0.16	0.04	-	GO:0005886`plasma membrane;
TEA017826.1	13.5107	1.9419	0.517619	-3.75159	0.000175714	0.000447435	1.94	2.58	2.41	0.45	0.46	0.41	-	-
TEA029962.1	48.5454	5.69558	0.56196	-10.1352	3.85576e-24	3.06595e-23	10.51	10.17	9.94	0	0	0	-	-
TEA015613.1	104.113	1.73539	0.228029	-7.6104	2.73242e-14	1.45248e-13	10.08	12.4	10.18	3.61	2.3	3.47	uncharacterized LOC101298415; K15502 serine/threonine-protein phosphatase 6 regulatory ankyrin repeat subunit A; uncharacterized LOC103408322; uncharacterized LOC105165364	-
TEA013742.1	776.74	1.49102	0.0964239	-15.4632	6.15028e-54	9.7925e-53	43.43	42.36	38.33	16.65	14.09	12.94	hypothetical protein; K16221 transcription factor TCP21 (protein CCA1 HIKING EXPEDITION); transcription factor TCP21-like	-
TEA017210.1	451.848	1.58434	0.10886	-14.5539	5.51428e-48	7.88975e-47	16.26	16.22	15.11	5.58	5.18	4.91	hypothetical protein; K08332	-
TEA028843.1	17.0647	4.01423	0.599068	-6.70079	2.073e-11	9.44393e-11	0.99	0.62	0.97	0.03	0	0	lysine histidine transporter-like 1; K14209 solute carrier family 36 (proton-coupled amino acid transporter); Lysine histidine transporter 1; K15015 solute carrier family 32 (vesicular inhibitory amino acid transporter); lysine histidine transporter-like 8	GO:0016021`integral component of membrane;
TEA011187.1	358.789	1.00795	0.116215	-8.67311	4.20465e-18	2.66935e-17	6.32	6.06	6.65	3.27	3	3.07	-	-
TEA002252.1	45.0239	2.0774	0.336798	-6.16808	6.91254e-10	2.85745e-09	1.55	1.21	1.37	0.21	0.25	0.41	L-type lectin-domain containing receptor kinase IX.1; K04733 interleukin-1 receptor-associated kinase 4 [EC:2.7.11.1]; POPTRDRAFT_798114; hypothetical protein; L-type lectin-domain containing receptor kinase IX.1-like	GO:0016020`membrane; GO:0000166`nucleotide binding; GO:0004672`protein kinase activity;
TEA026651.1	13.1645	1.20934	0.523482	-2.31018	0.0208781	0.0378727	0.68	0.23	0.46	0.18	0.19	0.12	D-tyrosyl-tRNA(Tyr) deacylase; K07560 D-tyrosyl-tRNA(Tyr) deacylase [EC:3.1.-.-]; hypothetical protein; K15172 transcription elongation factor SPT5	-
TEA011164.1	37.2675	1.65084	0.373043	-4.42534	9.62906e-06	2.83333e-05	3.1	2.84	2.64	0.28	1.12	1.05	V-type proton ATPase subunit a1; K02154 V-type H+-transporting ATPase subunit a; V-type proton ATPase subunit a1-like	GO:0044763`single-organism cellular process; GO:1902600`hydrogen ion transmembrane transport; GO:0015078`hydrogen ion transmembrane transporter activity; GO:0016471`vacuolar proton-transporting V-type ATPase complex;
TEA017303.1	21.9463	1.66579	0.427861	-3.89331	9.88865e-05	0.000259626	0.93	1.08	0.98	0.26	0.2	0.35	auxin-responsive protein IAA11; K14484 auxin-responsive protein IAA; hypothetical protein; auxin-responsive protein IAA11-like	GO:0050794`regulation of cellular process; GO:0006351`transcription, DNA-templated;
TEA009098.1	17.2744	3.01306	0.546863	-5.50972	3.59398e-08	1.3046e-07	1.67	1.57	0.93	0.24	0	0.04	hypothetical protein; K20855 beta-1,3-galactosyltransferase 1/2/3/4/5/7/8 [EC:2.4.1.-]; LRR receptor-like serine/threonine-protein kinase ERL1; K20718 LRR receptor-like serine/threonine-protein kinase ERECTA [EC:2.7.11.1]	GO:0005634`nucleus; GO:0008270`zinc ion binding; GO:0034968`histone lysine methylation; GO:0018024`histone-lysine N-methyltransferase activity;
TEA032979.1	79.7628	1.90009	0.252502	-7.52506	5.26974e-14	2.76795e-13	3.9	4.29	4.31	1.32	0.86	0.99	ABC transporter D family member 1; K05677 ATP-binding cassette, subfamily D (ALD), member 3; Lj0g3v0329159.3; -; Lj0g3v0329159.1	GO:0006810`transport; GO:0016020`membrane; GO:0000166`nucleotide binding; GO:0016887`ATPase activity;
TEA000073.1	197.63	1.02362	0.157513	-6.4986	8.10697e-11	3.55105e-10	10.92	9.55	10.19	4.5	4.71	5.59	ADP-ribosylation factor GTPase-activating protein AGD4-like; K12489 Arf-GAP with coiled-coil, ANK repeat and PH domain-containing protein; Gcn4-complementing protein, putative isoform 1; ADP-ribosylation factor GTPase-activating protein AGD4	-
TEA025499.1	75.7544	1.24247	0.27768	-4.47445	7.66093e-06	2.27984e-05	1.43	1.54	1.4	0.57	0.32	0.86	LOX, LOX1, LOXC; lipoxygenase; K15718 linoleate 9S-lipoxygenase [EC:1.13.11.58]; probable linoleate 9S-lipoxygenase 5	GO:0016702`oxidoreductase activity, acting on single donors with incorporation of molecular oxygen, incorporation of two atoms of oxygen; GO:0046872`metal ion binding; GO:0006633`fatty acid biosynthetic process; GO:0055114`oxidation-reduction process; GO:0031408`oxylipin biosynthetic process;
TEA030438.1	592	1.95399	0.11254	-17.3627	1.58226e-67	3.14307e-66	14.24	11.7	12.43	2.9	3.09	3.73	-	-
TEA017215.1	102.004	2.1579	0.22902	-9.42233	4.41193e-21	3.14126e-20	2.87	3.24	3.07	0.73	0.54	0.68	Kinase family protein with leucine-rich repeat domain, putative; K00924; receptor-like protein kinase HSL1; receptor-like protein kinase 5	GO:0016740`transferase activity;
TEA027271.1	9.07455	1.28292	0.571283	-2.24568	0.0247243	0.0441692	1.03	1.58	2.09	0.38	0.39	0.69	Lj1g3v0118830.2; -; K13094 RNA-binding protein 5/10; Lj1g3v0118830.1; RNA-binding protein, putative	GO:0000166`nucleotide binding; GO:0008270`zinc ion binding; GO:0003676`nucleic acid binding;
TEA002325.1	199.551	1.84207	0.18005	-10.2309	1.4422e-24	1.16256e-23	2.84	3.19	2.6	0.55	0.84	0.94	ABC transporter B family member 11; K05658 ATP-binding cassette, subfamily B (MDR/TAP), member 1 [EC:3.6.3.44]; ATP binding cassette subfamily B4 isoform 1; POPTRDRAFT_834831; hypothetical protein	-
TEA014656.1	361.154	2.11627	0.129895	-16.2922	1.12111e-59	1.95983e-58	36.79	38.42	39.61	8.41	7.45	9.99	hypothetical protein; K03671 thioredoxin 1	GO:0000103`sulfate assimilation; GO:0006457`protein folding; GO:0015035`protein disulfide oxidoreductase activity; GO:0048046`apoplast; GO:0055114`oxidation-reduction process; GO:0045454`cell redox homeostasis; GO:0006662`glycerol ether metabolic process; GO:0016671`oxidoreductase activity, acting on a sulfur group of donors, disulfide as acceptor; GO:0005515`protein binding; GO:0034599`cellular …
TEA008900.1	277.6	1.85547	0.146531	-12.6626	9.52454e-37	1.06444e-35	12.49	11.66	11.99	2.77	3.01	3.96	leucine-rich repeat-containing protein 40-like; K17550 protein phosphatase 1 regulatory subunit 7; Lj3g3v1204560.1; -; protein phosphatase 1 regulatory subunit SDS22	-
TEA025102.1	164.425	2.11355	0.194369	-10.8739	1.53476e-27	1.35243e-26	13.42	12.84	12.01	2.12	3.77	2.64	transcription initiation factor TFIID subunit 5; K03130 transcription initiation factor TFIID subunit 5	-
TEA032410.1	528.978	1.09393	0.101993	-10.7256	7.72031e-27	6.65309e-26	17.65	17.17	15.25	7.59	8.2	7.44	callose synthase 10-like; K11000 callose synthase [EC:2.4.1.-]; Lj0g3v0312429.1; -	GO:0006075`(1->3)-beta-D-glucan biosynthetic process; GO:0003843`1,3-beta-D-glucan synthase activity; GO:0016021`integral component of membrane; GO:0000148`1,3-beta-D-glucan synthase complex;
TEA022638.1	137.252	7.0167	0.520206	-13.4883	1.83217e-41	2.29925e-40	14.74	15.25	16.19	0	0	0	12-oxophytodienoate reductase 2-like; K05894 12-oxophytodienoic acid reductase [EC:1.3.1.42]; hypothetical protein; 12-oxophytodienoate reductase 2	GO:0010181`FMN binding; GO:0005622`intracellular; GO:0003959`NADPH dehydrogenase activity; GO:0055114`oxidation-reduction process;
TEA020306.1	480.004	1.20172	0.1024	-11.7355	8.37835e-32	8.29404e-31	7.02	6.87	6.49	2.78	3.02	2.96	phospholipid-transporting ATPase 2-like; K01530 phospholipid-translocating ATPase [EC:3.6.3.1]	-
TEA027808.1	94.4799	1.30874	0.221557	-5.90703	3.48336e-09	1.36897e-08	5.76	6	5.43	2.45	1.87	2.39	hypothetical protein; K08726 soluble epoxide hydrolase / lipid-phosphate phosphatase [EC:3.3.2.10 3.1.3.76]; bifunctional epoxide hydrolase 2-like; uncharacterized LOC103405733; K10144 RING finger and CHY zinc finger domain-containing protein 1 [EC:2.3.2.27]	GO:0016787`hydrolase activity;
TEA008796.1	31.7886	1.69334	0.372324	-4.54803	5.41498e-06	1.63602e-05	1.87	2.49	1.9	0.47	0.71	0.55	transcription initiation factor TFIID subunit 14b; K11341 YEATS domain-containing protein 4	-
TEA017881.1	50.3432	1.7586	0.346064	-5.08172	3.74028e-07	1.25558e-06	3.13	4.39	2.7	1.3	1.08	0.39	-	-
TEA005457.1	694.551	1.25214	0.107871	-11.6078	3.762e-31	3.65042e-30	10.72	9.13	8.08	3.45	4.1	4.03	POPTRDRAFT_564344; C2 domain-containing family protein; K19525 vacuolar protein sorting-associated protein 13A/C; uncharacterized LOC102586877; uncharacterized LOC107031055	-
TEA010091.1	11148.4	1.09371	0.0399297	-27.3909	3.51948e-165	1.88986e-163	115.5	113.82	113.74	49.85	54.69	54.91	probable cellulose synthase A catalytic subunit 5 [UDP-forming]; K10999 cellulose synthase A [EC:2.4.1.12]; probable cellulose synthase A catalytic subunit 3 [UDP-forming]; hypothetical protein	GO:0016760`cellulose synthase (UDP-forming) activity; GO:0030244`cellulose biosynthetic process; GO:0008270`zinc ion binding; GO:0016021`integral component of membrane; GO:0071555`cell wall organization; GO:0005886`plasma membrane;
TEA023142.1	34.7041	1.89185	0.617274	-3.06484	0.00217786	0.00474625	3.76	2.7	1.5	0.59	0.6	0.04	-	GO:0005634`nucleus; GO:0009738`abscisic acid-activated signaling pathway; GO:0009414`response to water deprivation; GO:0009651`response to salt stress; GO:0010029`regulation of seed germination; GO:0010228`vegetative to reproductive phase transition of meristem;
TEA012036.1	330.865	1.06275	0.13589	-7.82069	5.25363e-15	2.89073e-14	9.64	9.06	8.31	3.38	4.74	4.63	Brassinosteroid signaling positive regulator family protein; K14503 brassinosteroid resistant 1/2; protein BRASSINAZOLE-RESISTANT 1; protein BRASSINAZOLE-RESISTANT 1-like	GO:0006355`regulation of transcription, DNA-templated; GO:0009742`brassinosteroid mediated signaling pathway; GO:0003700`sequence-specific DNA binding transcription factor activity;
TEA012333.1	411.878	1.83253	0.114041	-16.069	4.20846e-58	7.18451e-57	13.03	13.2	12.86	3.34	3.72	3.74	putative receptor-like protein kinase At1g72540; K04733 interleukin-1 receptor-associated kinase 4 [EC:2.7.11.1]	GO:0016310`phosphorylation; GO:0016301`kinase activity;
TEA012733.1	27.782	2.41202	0.427863	-5.63735	1.72683e-08	6.42401e-08	1.74	1.68	2.93	0.34	0.3	0.31	POPTRDRAFT_726758; hypothetical protein; K08360 cytochrome b-561 [EC:1.16.5.1]; Lj0g3v0041159.1; -; probable transmembrane ascorbate ferrireductase 3	GO:0055114`oxidation-reduction process; GO:0016491`oxidoreductase activity;
TEA000931.1	108.226	4.71583	0.341708	-13.8008	2.52101e-43	3.29086e-42	2.96	2.83	3.52	0.07	0.08	0.12	26S proteasome non-ATPase regulatory subunit 2 homolog A; K03028 26S proteasome regulatory subunit N1; hypothetical protein	GO:0004175`endopeptidase activity; GO:0005634`nucleus; GO:0043161`proteasome-mediated ubiquitin-dependent protein catabolic process; GO:0042176`regulation of protein catabolic process; GO:0030234`enzyme regulator activity; GO:0050790`regulation of catalytic activity; GO:0034515`proteasome storage granule; GO:0008540`proteasome regulatory particle, base subcomplex;
TEA016050.1	426.602	1.57059	0.110806	-14.1743	1.32198e-45	1.80631e-44	8.07	7.65	7.43	2.6	2.42	2.66	receptor-like protein kinase HSL1; K00924; hypothetical protein	GO:0005524`ATP binding; GO:0009845`seed germination; GO:0046777`protein autophosphorylation; GO:0070825`micropyle; GO:0006979`response to oxidative stress; GO:0004674`protein serine/threonine kinase activity; GO:0016021`integral component of membrane; GO:0005886`plasma membrane;
TEA007853.1	16.8089	3.76263	0.582294	-6.46175	1.03502e-10	4.49708e-10	0.46	0.5	0.66	0	0.02	0.02	hypothetical protein; K13459 disease resistance protein RPS2; probable disease resistance protein At4g27220	-
TEA011609.1	5.2469	1.83562	0.660278	-2.78007	0.00543473	0.0110498	0.25	0.45	0.16	0.07	0	0.03	omega-hydroxypalmitate O-feruloyl transferase; K15400 omega-hydroxypalmitate O-feruloyl transferase [EC:2.3.1.188]; omega-hydroxypalmitate O-feruloyl transferase-like	GO:0016747`transferase activity, transferring acyl groups other than amino-acyl groups;
TEA020737.1	199.997	1.35165	0.163979	-8.24286	1.68147e-16	9.93332e-16	3.81	4.55	4.04	1.57	1.84	1.36	disease resistance protein RPM1-like; K13457 disease resistance protein RPM1	-
TEA031779.1	17.1816	2.78298	0.519262	-5.35949	8.34557e-08	2.9484e-07	1.45	1.19	1.04	0.17	0.04	0.12	hypothetical protein; K04733 interleukin-1 receptor-associated kinase 4 [EC:2.7.11.1]; LEAF RUST 10 DISEASE-RESISTANCE LOCUS RECEPTOR-LIKE PROTEIN KINASE-like 1.3; probable serine/threonine-protein kinase At1g18390	-
TEA018146.1	162.87	1.24246	0.169895	-7.3131	2.61056e-13	1.32176e-12	8.29	7.41	7.66	3.14	3.46	3.08	heparanase-like protein 3; K07964 heparanase [EC:3.2.1.166]; hypothetical protein	GO:0016020`membrane; GO:0005975`carbohydrate metabolic process; GO:0016798`hydrolase activity, acting on glycosyl bonds;
TEA008142.1	45.6279	1.13033	0.325369	-3.47399	0.000512779	0.00122247	0.75	0.83	1.18	0.45	0.48	0.26	ras-related protein Rab7-like; K07897 Ras-related protein Rab-7A	-
TEA010224.1	442.02	2.46187	0.125282	-19.6505	5.72136e-86	1.42405e-84	19.46	20.44	20.15	3.48	2.91	4.23	probable RNA-dependent RNA polymerase 5; K11699 RNA-dependent RNA polymerase [EC:2.7.7.48]	-
TEA024213.1	18.2703	1.94422	0.496222	-3.91805	8.92688e-05	0.000235822	1.83	0.93	0.85	0.09	0.27	0.36	GID1b-1; hypothetical protein; K14493 gibberellin receptor GID1 [EC:3.-.-.-]; GID1b-2	GO:0016787`hydrolase activity;
TEA002040.1	7.42518	1.73879	0.628434	-2.76686	0.00565983	0.011466	0.13	0.56	0.33	0.03	0.03	0.11	transcription factor MYB108; K09422 myb proto-oncogene protein, plant; POPTRDRAFT_666227; hypothetical protein; POPTRDRAFT_661734	GO:0003677`DNA binding;
TEA015735.1	30.0983	1.43483	0.625343	-2.29447	0.0217636	0.03936	0.61	0.49	0.41	0.01	0.11	0.24	LRR receptor-like serine/threonine-protein kinase FLS2; K13420 LRR receptor-like serine/threonine-protein kinase FLS2 [EC:2.7.11.1]; POPTRDRAFT_1075175; FLAGELLIN-SENSITIVE 2 family protein; protein BRASSINOSTEROID INSENSITIVE 1-like; K13415 protein brassinosteroid insensitive 1 [EC:2.7.10.1 2.7.11.1]	-
TEA017031.1	306.256	2.50361	0.146925	-17.04	4.14471e-65	7.89018e-64	34.18	37.71	37.56	5.84	7.54	5.44	guanosine nucleotide diphosphate dissociation inhibitor At5g09550-like; K17255 Rab GDP dissociation inhibitor; guanosine nucleotide diphosphate dissociation inhibitor 2; guanosine nucleotide diphosphate dissociation inhibitor At5g09550	-
TEA025861.1	6.73137	1.62365	0.630937	-2.5734	0.0100705	0.0194874	0.24	0.47	0.26	0.06	0	0.12	POPTRDRAFT_821998; hypothetical protein; K13354 solute carrier family 25 (peroxisomal adenine nucleotide transporter), member 17; peroxisomal adenine nucleotide carrier 1-like	GO:0006810`transport; GO:0016021`integral component of membrane;
TEA004247.1	12.0242	1.50939	0.570511	-2.64568	0.00815277	0.016039	0.61	0.45	0.23	0.05	0.03	0.25	hydroxyproline O-galactosyltransferase GALT6-like; K20843 hydroxyproline O-galactosyltransferase 2/3/4/5/6 [EC:2.4.1.-]; probable beta-1,3-galactosyltransferase 19	-
TEA027573.1	30.0417	1.05207	0.37736	-2.78797	0.00530398	0.0108052	0.67	0.91	1.23	0.51	0.39	0.37	receptor-like cytosolic serine/threonine-protein kinase RBK2; K04733 interleukin-1 receptor-associated kinase 4 [EC:2.7.11.1]; transcription factor PIF4; K16189 phytochrome-interacting factor 4	GO:0003677`DNA binding; GO:0046983`protein dimerization activity;
TEA013887.1	17.0816	2.02224	0.48376	-4.18026	2.9117e-05	8.13092e-05	1.06	1.34	1.27	0.33	0.19	0.17	callose synthase 11-like; K11000 callose synthase [EC:2.4.1.-]; hypothetical protein; K10683 BRCA1-associated RING domain protein 1; K06066 CBF1 interacting corepressor	-
TEA006998.1	36.6937	1.98236	0.378409	-5.23868	1.61729e-07	5.605e-07	4.06	3.29	3.44	0.27	1.02	1.09	DPH4-like protein; K17867 diphthamide biosynthesis protein 4	-
TEA002937.1	480.487	1.00519	0.0996861	-10.0835	6.53558e-24	5.16485e-23	12.51	12.85	12.87	6.42	6.29	6.14	-	GO:0006508`proteolysis; GO:0008233`peptidase activity; GO:0051301`cell division;
TEA032743.1	21.7219	3.55378	0.526528	-6.74946	1.48394e-11	6.82494e-11	1.12	1.21	1.06	0.12	0	0.03	3-ketoacyl-CoA synthase 5-like; K15397 3-ketoacyl-CoA synthase [EC:2.3.1.199]; 3-ketoacyl-CoA synthase 5; POPTRDRAFT_1102258; hypothetical protein	GO:0016021`integral component of membrane; GO:0006633`fatty acid biosynthetic process; GO:0016747`transferase activity, transferring acyl groups other than amino-acyl groups;
TEA029858.1	61.6531	2.97361	0.341125	-8.71707	2.85506e-18	1.82242e-17	7.72	9.09	10.97	0.74	1.8	0.51	Pti5; K13433 pathogenesis-related genes transcriptional activator PTI5; pathogenesis-related genes transcriptional activator PTI5; ethylene-responsive transcription factor 2-like; K09286 EREBP-like factor	-
TEA011713.1	2544.52	1.26612	0.0572511	-22.1152	2.25917e-108	7.43567e-107	28.2	28.2	29.8	11.13	11.63	12.72	ABC transporter C family member 4; K05666 ATP-binding cassette, subfamily C (CFTR/MRP), member 2; ABC transporter C family member 14-like	GO:0055085`transmembrane transport; GO:0005524`ATP binding; GO:0042626`ATPase activity, coupled to transmembrane movement of substances; GO:0016021`integral component of membrane;
TEA003056.1	352.152	1.25805	0.126315	-9.95964	2.28894e-23	1.77403e-22	16.57	20.04	18.12	8.14	7.58	6.86	inositol-tetrakisphosphate 1-kinase 1-like; K00913 inositol-1,3,4-trisphosphate 5/6-kinase / inositol-tetrakisphosphate 1-kinase [EC:2.7.1.159 2.7.1.134]; inositol-tetrakisphosphate 1-kinase 1	-
TEA012898.1	1322.29	1.45393	0.0731764	-19.8688	7.57595e-88	1.93022e-86	81.98	75.85	77.51	28.19	25.9	30.87	-	GO:0016627`oxidoreductase activity, acting on the CH-CH group of donors; GO:0016853`isomerase activity; GO:0016021`integral component of membrane; GO:0055114`oxidation-reduction process; GO:0005737`cytoplasm; GO:0006629`lipid metabolic process;
TEA004379.1	77.688	1.10821	0.252282	-4.39275	1.11924e-05	3.27049e-05	7.16	7.78	5.95	3.92	3.1	2.37	-	-
TEA009568.1	16.9433	2.15269	0.507877	-4.23861	2.24909e-05	6.37637e-05	0.79	1.51	0.91	0.16	0.29	0.07	probable LRR receptor-like serine/threonine-protein kinase At3g47570; K13420 LRR receptor-like serine/threonine-protein kinase FLS2 [EC:2.7.11.1]	-
TEA014393.1	12.9192	1.45467	0.52228	-2.78523	0.00534899	0.0108911	0.58	0.76	1.15	0.32	0.14	0.25	protein SEH1-like; K14299 nucleoporin SEH1	-
TEA020013.1	13.5458	2.69002	0.560713	-4.7975	1.6066e-06	5.0956e-06	0.36	0.45	0.54	0	0.04	0.07	rust resistance kinase Lr10-like; K04733 interleukin-1 receptor-associated kinase 4 [EC:2.7.11.1]; hypothetical protein; K13422 transcription factor MYC2; transcription factor MYC2-like	-
TEA024732.1	12.375	3.58961	0.617142	-5.81651	6.00894e-09	2.32159e-08	1.24	1.46	1.38	0.06	0	0	thioredoxin H2-like; K03671 thioredoxin 1	GO:0000103`sulfate assimilation; GO:0006457`protein folding; GO:0015035`protein disulfide oxidoreductase activity; GO:0055114`oxidation-reduction process; GO:0045454`cell redox homeostasis; GO:0006662`glycerol ether metabolic process; GO:0016671`oxidoreductase activity, acting on a sulfur group of donors, disulfide as acceptor; GO:0005829`cytosol; GO:0034599`cellular response to oxidative stress;…
TEA000826.1	221.882	1.22948	0.153598	-8.00455	1.19905e-15	6.81744e-15	7.72	8.99	8.52	3.42	3.09	4.03	nucleobase-ascorbate transporter 12; K14611 solute carrier family 23 (nucleobase transporter), member 1/2	GO:0055085`transmembrane transport; GO:0016021`integral component of membrane; GO:0005215`transporter activity;
TEA001173.1	110.462	2.39621	0.240472	-9.96459	2.17766e-23	1.68924e-22	3.81	3.17	3.39	0.37	0.67	0.8	Os06g0583600; Protein kinase, catalytic domain domain containing protein.; K04730 interleukin-1 receptor-associated kinase 1 [EC:2.7.11.1]; probable LRR receptor-like serine/threonine-protein kinase At3g47570	-
TEA028458.1	27.1613	1.99302	0.414072	-4.81321	1.48524e-06	4.72683e-06	1.59	1.26	1.45	0.29	0.47	0.16	-	-
TEA023790.1	11863.5	4.15309	0.0413891	-100.342	0	0	782.38	777.04	773.34	45.46	42.63	41.8	F3H, FHT; flavanone 3-hydroxylase; K00475 naringenin 3-dioxygenase [EC:1.14.11.9]; flavanone 3-dioxygenase-like; naringenin,2-oxoglutarate 3-dioxygenase	GO:0046872`metal ion binding; GO:0055114`oxidation-reduction process; GO:0016491`oxidoreductase activity;
TEA016793.1	800.217	1.09486	0.0840597	-13.0248	8.84721e-39	1.04324e-37	12.12	11.34	11.41	5.25	5.83	5.09	glycerophosphodiester phosphodiesterase GDPDL3-like; K01126 glycerophosphoryl diester phosphodiesterase [EC:3.1.4.46]; POPTRDRAFT_753230; glycerophosphoryl diester phosphodiesterase family protein; glycerophosphodiester phosphodiesterase GDPDL4-like	GO:0008081`phosphoric diester hydrolase activity;
TEA004736.1	38.6341	3.02742	0.394807	-7.66809	1.74577e-14	9.37614e-14	1.4	1.34	1.78	0.1	0.15	0.19	L-type lectin-domain containing receptor kinase IV.2-like; K04733 interleukin-1 receptor-associated kinase 4 [EC:2.7.11.1]; Concanavalin A-like lectin protein kinase family protein, putative; L-type lectin-domain containing receptor kinase IV.1-like; K04730 interleukin-1 receptor-associated kinase 1 [EC:2.7.11.1]	GO:0004672`protein kinase activity; GO:0009987`cellular process; GO:0005488`binding;
TEA012810.1	204.678	2.34776	0.173692	-13.5169	1.24385e-41	1.56387e-40	7.14	6.4	6.81	0.99	1.37	1.5	hypothetical protein; K08332; chaperone protein ClpB 1-like; K03695 ATP-dependent Clp protease ATP-binding subunit ClpB; U-box domain-containing protein 4-like	-
TEA005713.1	4.55385	1.92073	0.669487	-2.86896	0.00411826	0.0085611	0.16	0.34	0.2	0.03	0	0.03	uncharacterized LOC101298415; K15502 serine/threonine-protein phosphatase 6 regulatory ankyrin repeat subunit A; uncharacterized LOC103408322; uncharacterized LOC107482568	-
TEA001560.1	27.0729	3.41616	0.49075	-6.9611	3.37621e-12	1.60284e-11	1.04	0.72	1.12	0.04	0.13	0	zeatin O-glucosyltransferase-like; K13495 cis-zeatin O-glucosyltransferase [EC:2.4.1.215]; zeatin O-xylosyltransferase-like	-
TEA025944.1	155.269	1.42638	0.178839	-7.97577	1.51439e-15	8.56164e-15	5.22	5.47	4.71	1.99	1.61	1.98	phosphoglycerate mutase; K01834 2,3-bisphosphoglycerate-dependent phosphoglycerate mutase [EC:5.4.2.11]; POPTRDRAFT_559135; phosphoglycerate mutase family protein; Phosphoglycerate mutase family protein isoform 1	GO:0004619`phosphoglycerate mutase activity; GO:0006096`glycolytic process; GO:0016021`integral component of membrane;
TEA020181.1	430.042	1.94511	0.122975	-15.8171	2.37053e-56	3.93473e-55	29.18	30.79	29.94	9.09	7.51	6.38	Cysteine/Histidine-rich C1 domain family protein, putative; K16219 protein N-terminal methyltransferase [EC:2.1.1.244]	-
TEA017822.1	1661.1	1.70418	0.0688538	-24.7507	3.04769e-135	1.28767e-133	17.41	16.77	16.18	4.56	5.37	5.36	hypothetical protein; K05760 paxillin	GO:0008270`zinc ion binding;
TEA030384.1	180.626	1.44143	0.164262	-8.77517	1.7065e-18	1.10128e-17	3.34	3.18	3.14	1.12	1.06	1.29	POPTRDRAFT_770773; hypothetical protein; K03695 ATP-dependent Clp protease ATP-binding subunit ClpB; uncharacterized LOC100811773	GO:0019538`protein metabolic process;
TEA013892.1	964.564	1.02665	0.0887248	-11.5712	5.76657e-31	5.56747e-30	39.61	42.62	41.02	17	20.41	22.4	hypothetical protein; K05643 ATP-binding cassette, subfamily A (ABC1), member 3; Lj1g3v4241080.2; -	GO:0006810`transport; GO:0005774`vacuolar membrane; GO:0005524`ATP binding; GO:0016021`integral component of membrane; GO:0005215`transporter activity; GO:0016887`ATPase activity;
TEA010239.1	890.145	2.02524	0.0854041	-23.7137	2.60649e-124	9.93784e-123	20.01	20.26	18.56	4.87	4.37	5.01	putative disease resistance RPP13-like protein 1; K19613 leucine-rich repeat protein SHOC2; putative disease resistance protein At3g14460; LRR and NB-ARC domain disease resistance protein	-
TEA024059.1	204.099	1.38455	0.1587	-8.7243	2.67838e-18	1.7133e-17	6.3	6.01	6.37	1.92	2.55	2.53	-	-
TEA000975.1	44.1022	1.06271	0.336803	-3.15528	0.00160344	0.00356591	0.37	0.73	0.7	0.26	0.22	0.32	hypothetical protein; K06675 structural maintenance of chromosome 4; structural maintenance of chromosomes protein 4	GO:0005634`nucleus; GO:0005524`ATP binding; GO:0051276`chromosome organization; GO:0005694`chromosome;
TEA033303.1	16.7887	1.43532	0.476943	-3.00943	0.00261742	0.00562686	0.78	1	0.89	0.12	0.4	0.32	-	-
TEA003137.1	871.914	5.29292	0.149358	-35.4378	4.46428e-275	5.09912e-273	32.34	30.17	32.31	0.91	0.57	0.81	PAL2; phenylalanine ammonia-lyase; K10775 phenylalanine ammonia-lyase [EC:4.3.1.24]; PAL, PAL15; PAL, gVvPAL1	-
TEA016237.1	1231.75	1.4428	0.0687268	-20.9933	7.55313e-98	2.21066e-96	134.08	130.41	138.69	48.47	50.37	48.01	hypothetical protein; K01611 S-adenosylmethionine decarboxylase [EC:4.1.1.50]; S-adenosylmethionine decarboxylase proenzyme-like; S-adenosylmethionine decarboxylase proenzyme isoform 1	GO:0004014`adenosylmethionine decarboxylase activity; GO:0006597`spermine biosynthetic process; GO:0008295`spermidine biosynthetic process;
TEA033721.1	2036.43	1.40875	0.0559316	-25.1871	5.55242e-140	2.44961e-138	47.64	49.9	49.57	18.05	18.71	18.15	rust resistance kinase Lr10-like; K04733 interleukin-1 receptor-associated kinase 4 [EC:2.7.11.1]; transcription factor MYC2; K13422 transcription factor MYC2; hypothetical protein	GO:0046983`protein dimerization activity;
TEA032882.1	17.4763	2.2496	0.492178	-4.57071	4.86075e-06	1.47602e-05	1.41	1.44	2.14	0.24	0.19	0.33	ATP-binding cassette sub-family G member 2; K05681 ATP-binding cassette, subfamily G (WHITE), member 2; elongation factor 1-alpha; K03231 elongation factor 1-alpha	-
TEA012390.1	220.194	1.86996	0.15881	-11.7749	5.26015e-32	5.23414e-31	8.08	9.15	8.5	2.34	1.93	2.57	GS1-like protein; K20884 riboflavin kinase / FMN hydrolase [EC:2.7.1.26 3.1.3.102]; bifunctional riboflavin kinase/FMN phosphatase; bifunctional riboflavin kinase/FMN phosphatase-like	-
TEA025042.1	307.476	4.64082	0.211562	-21.936	1.17949e-106	3.79859e-105	29.68	28.72	26.9	1.71	0.71	0.73	WUSCHEL-related homeobox 8; K18490 homeobox protein OTX2; GRMZM2G133972, wox9A, wox9b; WUSCHEL-related homeobox 7-like; K09326 homeobox protein OTX1; WUSCHEL-related homeobox 6-like	-
TEA009003.1	695.751	1.53206	0.097334	-15.7402	8.0141e-56	1.31644e-54	24.36	25.92	26.95	7.59	9.74	9.02	probable protein phosphatase 2C 65; K17506 protein phosphatase 1L [EC:3.1.3.16]; probable protein phosphatase 2C 73; K19704 protein phosphatase PTC1 [EC:3.1.3.16]; hypothetical protein; K19477 cGMP-dependent protein kinase 2 [EC:2.7.11.12]	GO:0006470`protein dephosphorylation; GO:0004722`protein serine/threonine phosphatase activity;
TEA005793.1	47.7235	1.11842	0.321903	-3.4744	0.000511994	0.00122081	1.83	1.76	1.49	0.77	0.41	1.03	putative MO25-like protein At5g47540; K08272 calcium binding protein 39	-
TEA001859.1	276.648	3.31967	0.168783	-19.6683	4.03181e-86	1.00538e-84	42.82	48.79	47.77	4.41	3.97	4.93	Glyceraldehyde-3-phosphate dehydrogenase C2 isoform 1; K00134 glyceraldehyde 3-phosphate dehydrogenase [EC:1.2.1.12]; glyceraldehyde-3-phosphate dehydrogenase, cytosolic	GO:0006006`glucose metabolic process; GO:0050661`NADP binding; GO:0016620`oxidoreductase activity, acting on the aldehyde or oxo group of donors, NAD or NADP as acceptor; GO:0051287`NAD binding; GO:0055114`oxidation-reduction process;
TEA010198.1	36.0037	1.9132	0.375098	-5.10054	3.38693e-07	1.14122e-06	1.5	1.63	2.07	0.2	0.4	0.6	MDIS1-interacting receptor like kinase 2; K04733 interleukin-1 receptor-associated kinase 4 [EC:2.7.11.1]	-
TEA026165.1	3.02139	1.94939	0.68116	-2.86188	0.0042114	0.0087399	0.47	0.14	0.12	0	0	0	U-box domain-containing protein 14-like; K08332; U-box domain-containing protein 13-like	GO:0016567`protein ubiquitination; GO:0004842`ubiquitin-protein transferase activity;
TEA004177.1	336.667	2.55272	0.13951	-18.2977	8.62767e-75	1.88314e-73	9.57	9.54	9.74	1.5	1.36	1.9	-	-
TEA000127.1	90.8816	2.01205	0.259592	-7.75081	9.13047e-15	4.96812e-14	4.23	3.16	3.27	1.16	0.55	0.78	hypothetical protein; K20929 glyoxal/methylglyoxal oxidase [EC:1.2.3.15]; WSC domain-containing protein ARB_07867-like; aldehyde oxidase GLOX-like	-
TEA010218.1	1508.57	2.16575	0.0683031	-31.7079	1.2074e-220	9.7738e-219	36.9	37.06	35.01	8.17	7.48	8.36	probable RNA-dependent RNA polymerase 5; K11699 RNA-dependent RNA polymerase [EC:2.7.7.48]; probable RNA-dependent RNA polymerase 3	-
TEA020527.1	122.104	1.05079	0.196819	-5.33884	9.3544e-08	3.29402e-07	7.78	8.47	9.14	4.16	4.41	3.41	steroid 5-alpha-reductase DET2; K09591 steroid 5-alpha-reductase [EC:1.3.1.22]; steroid 5-alpha-reductase DET2-like	GO:0050213`progesterone 5-alpha-reductase activity; GO:0016132`brassinosteroid biosynthetic process; GO:0009917`sterol 5-alpha reductase activity; GO:0003865`3-oxo-5-alpha-steroid 4-dehydrogenase activity; GO:0016021`integral component of membrane; GO:0055114`oxidation-reduction process; GO:0005737`cytoplasm;
TEA029224.1	114.906	1.38021	0.206362	-6.68828	2.25804e-11	1.0273e-10	5.76	4.96	6.16	2.37	1.95	1.97	chaperone protein dnaJ 1, mitochondrial; K03686 molecular chaperone DnaJ	-
TEA007608.1	16.7715	4.28798	0.618012	-6.93835	3.96698e-12	1.87637e-11	2.79	2.16	1.98	0	0	0	-	-
TEA019287.1	8.01584	1.33112	0.584973	-2.27553	0.0228743	0.0411615	1.29	1.09	1.5	0.47	0.24	0.42	thymidylate kinase; K00943 dTMP kinase [EC:2.7.4.9]	GO:0004798`thymidylate kinase activity; GO:0005634`nucleus; GO:0006227`dUDP biosynthetic process; GO:0009041`uridylate kinase activity; GO:0005829`cytosol; GO:0006233`dTDP biosynthetic process; GO:0006235`dTTP biosynthetic process; GO:0005739`mitochondrion;
TEA018310.1	2766.7	1.52433	0.0574199	-26.547	2.7831e-155	1.36651e-153	185.05	182.77	193.56	69.84	62.94	60.64	vestitone reductase-like; K13265 vestitone reductase [EC:1.1.1.348]; vestitone reductase	GO:0003824`catalytic activity; GO:0050662`coenzyme binding;
TEA011169.1	76.5535	1.08406	0.257423	-4.21121	2.5401e-05	7.14505e-05	3.57	4.85	4.57	2.07	1.4	2.42	-	-
TEA021222.1	27.5823	1.69575	0.413482	-4.10114	4.11122e-05	0.00011283	0.83	0.42	0.93	0.19	0.23	0.17	-	-
TEA008506.1	19.592	1.08913	0.442426	-2.46173	0.013827	0.0260317	0.79	0.46	0.63	0.35	0.21	0.23	-	-
TEA013143.1	8.73283	2.17886	0.610092	-3.57137	0.00035512	0.000868422	0.62	0.32	0.37	0.09	0	0.06	probable rhamnogalacturonate lyase B; K18195 rhamnogalacturonan endolyase [EC:4.2.2.23]; hypothetical protein	-
TEA031768.1	1585.97	1.13298	0.0675869	-16.7632	4.5337e-63	8.34771e-62	57.81	54.88	57.63	23.34	25.83	27.71	-	-
TEA023104.1	189.779	1.14274	0.16912	-6.75698	1.40897e-11	6.48568e-11	2.54	3	2.81	0.97	1.35	1.38	-	GO:0016042`lipid catabolic process; GO:0016787`hydrolase activity;
TEA010108.1	47.8172	1.89913	0.319214	-5.94942	2.691e-09	1.06393e-08	3.94	3.76	2.95	1.09	0.79	0.75	midasin; K14572 midasin	GO:0000166`nucleotide binding;
TEA012446.1	12.0234	1.83818	0.544635	-3.37507	0.00073796	0.00172125	0.35	0.16	0.26	0.06	0.06	0.04	DNA topoisomerase 2; K03164 DNA topoisomerase II [EC:5.99.1.3]; DNA topoisomerase 2-like	-
TEA032202.1	428.904	1.61158	0.113433	-14.2074	8.24572e-46	1.13346e-44	8.86	9.15	7.89	2.75	2.81	2.79	cullin-1; K03347 cullin 1; cullin-1-like	GO:0006511`ubiquitin-dependent protein catabolic process; GO:0031625`ubiquitin protein ligase binding; GO:0031461`cullin-RING ubiquitin ligase complex;
TEA003434.1	243.312	1.11987	0.139767	-8.01238	1.12511e-15	6.40112e-15	16.69	17.17	17	7.47	8.41	7.18	POPTRDRAFT_571216; short-chain dehydrogenase/reductase family protein; K00059 3-oxoacyl-[acyl-carrier protein] reductase [EC:1.1.1.100]; short-chain type dehydrogenase/reductase	GO:0004316`3-oxoacyl-[acyl-carrier-protein] reductase (NADPH) activity; GO:0008270`zinc ion binding; GO:0055114`oxidation-reduction process;
TEA016157.1	48.2683	1.11429	0.314776	-3.53995	0.000400203	0.000970131	5.64	8.17	6.7	2.5	2.31	4.12	Elongation factor Ts; K07052 uncharacterized protein	GO:0005759`mitochondrial matrix; GO:0003746`translation elongation factor activity; GO:0070125`mitochondrial translational elongation;
TEA026557.1	39.4327	1.79875	0.360711	-4.98669	6.1424e-07	2.02241e-06	0.62	0.71	0.71	0.07	0.2	0.25	-	-
TEA013173.1	14.389	1.44347	0.567907	-2.54174	0.0110303	0.0211851	0.39	1.37	0.71	0.49	0	0.18	-	-
TEA017105.1	800.327	2.52132	0.0938237	-26.8729	4.55242e-159	2.32856e-157	40.28	42.15	43.13	6.32	7.62	7.56	-	GO:0090575`RNA polymerase II transcription factor complex; GO:0006357`regulation of transcription from RNA polymerase II promoter; GO:0000977`RNA polymerase II regulatory region sequence-specific DNA binding; GO:0003700`sequence-specific DNA binding transcription factor activity; GO:0046983`protein dimerization activity;
TEA031428.1	3079.92	1.10156	0.0462009	-23.8428	1.2035e-125	4.6345e-124	234.31	233.04	230.05	105.82	107.56	108.95	cellulose synthase-like protein E2; K20222 importin-5; cellulose synthase A catalytic subunit 5 [UDP-forming]-like; K10999 cellulose synthase A [EC:2.4.1.12]; cellulose synthase A catalytic subunit 2 [UDP-forming]-like	GO:0016760`cellulose synthase (UDP-forming) activity; GO:0030244`cellulose biosynthetic process; GO:0016021`integral component of membrane; GO:0071555`cell wall organization;
TEA015629.1	345.43	1.93908	0.128252	-15.1193	1.20748e-51	1.85146e-50	11.85	12.54	11.35	3.27	3.18	2.72	uncharacterized LOC103408322; K15502 serine/threonine-protein phosphatase 6 regulatory ankyrin repeat subunit A; uncharacterized LOC101298415; uncharacterized LOC107482568	GO:0016020`membrane;
TEA012737.1	2257.87	1.79758	0.058234	-30.8683	3.18271e-209	2.39646e-207	37.38	35.44	35.99	10.81	10.53	9.69	filament-like plant protein 7; K10352 myosin heavy chain	-
TEA022427.1	21.2581	1.25193	0.420668	-2.97604	0.00291993	0.00622111	3.32	3.6	3.12	1.57	1.11	1.1	hypothetical protein; K12400 AP-4 complex subunit epsilon-1; AP-4 complex subunit epsilon; epsilon-adaptin family protein	GO:0006886`intracellular protein transport; GO:0030117`membrane coat; GO:0009506`plasmodesma; GO:0005829`cytosol; GO:0016192`vesicle-mediated transport;
TEA010580.1	232.275	1.17735	0.150416	-7.82731	4.98429e-15	2.7487e-14	4.95	5.62	5.58	2.6	1.97	2.44	disease resistance protein RPM1-like; K13457 disease resistance protein RPM1; hypothetical protein	-
TEA010303.1	1980.4	3.86733	0.0755855	-51.165	0	0	102.68	105.2	107.26	7.23	6.37	7.61	Pentatricopeptide repeat-containing protein; K18213 proteinaceous RNase P [EC:3.1.26.5]; proteinaceous RNase P 1, chloroplastic/mitochondrial; proteinaceous RNase P 1, chloroplastic/mitochondrial-like	-
TEA025971.1	60.4686	5.97793	0.552114	-10.8273	2.55452e-27	2.23643e-26	4.1	4.03	4.03	0	0	0	-	-
TEA002301.1	59.3524	1.1337	0.329618	-3.43943	0.00058293	0.00137668	1.92	1.13	1.93	0.71	0.34	1.07	Lj0g3v0002029.1; -; K15166 mediator of RNA polymerase II transcription subunit 23; POPTRDRAFT_564651; hypothetical protein; WD repeat-containing protein 42A isoform 1	-
TEA016765.1	769.73	1.09772	0.102904	-10.6674	1.44655e-26	1.23631e-25	21.56	22.25	23.08	10.04	12.27	8.63	-	-
TEA024390.1	135.082	2.20255	0.206473	-10.6675	1.44456e-26	1.235e-25	6.91	5.83	5.47	1.15	1.2	1.43	BAHD acyltransferase At5g47980-like; K13065 shikimate O-hydroxycinnamoyltransferase [EC:2.3.1.133]; HXXXD-type acyl-transferase family protein, putative	GO:0016740`transferase activity;
TEA010037.1	52.8611	2.19755	0.31041	-7.0795	1.44672e-12	7.01903e-12	4.33	4.7	4.95	1	1.08	0.7	Organic cation/carnitine transporter4 isoform 1; K08202 MFS transporter, OCT family, solute carrier family 22 (organic cation transporter), member 4/5; organic cation/carnitine transporter 4	GO:0016020`membrane; GO:0043231`intracellular membrane-bounded organelle; GO:0044446`intracellular organelle part; GO:0044444`cytoplasmic part; GO:0005215`transporter activity;
TEA029794.1	1790.81	2.09381	0.0659571	-31.745	3.72155e-221	3.03994e-219	41.2	42.74	43.17	9.12	9.59	10.7	probable methionine--tRNA ligase; K01874 methionyl-tRNA synthetase [EC:6.1.1.10]	-
TEA023500.1	38.652	1.08246	0.343939	-3.14725	0.00164813	0.00365956	3.09	4.51	3.29	1.59	2.16	1.1	acco20, ACO20, GRMZM2G126732, ZmACO20; ACC oxidase20; K05933 aminocyclopropanecarboxylate oxidase [EC:1.14.17.4]; 1-aminocyclopropane-1-carboxylate oxidase; 1-aminocyclopropane-1-carboxylate oxidase-like	-
TEA005387.1	122.293	1.00165	0.208269	-4.80941	1.51374e-06	4.81353e-06	3.97	2.71	3.74	1.58	1.58	1.9	MATE efflux family protein; K03327 multidrug resistance protein, MATE family; protein DETOXIFICATION 27-like; protein DETOXIFICATION 27	GO:0016021`integral component of membrane; GO:0015238`drug transmembrane transporter activity; GO:0015297`antiporter activity; GO:0006855`drug transmembrane transport;
TEA024038.1	127.778	2.44403	0.217256	-11.2495	2.32843e-29	2.15096e-28	19.05	23.03	18.8	2.91	3.92	3.77	-	-
TEA031848.1	153.405	1.08088	0.176945	-6.10855	1.00538e-09	4.1087e-09	2.01	2.33	1.94	0.95	0.9	1.06	ATP-binding cassette sub-family G member 2; K05681 ATP-binding cassette, subfamily G (WHITE), member 2; ppabcg9; ATP-binding cassette transporter, subfamily G, member 9, group WBC protein PpABCG9; ppabcg30; ATP-binding cassette transporter, subfamily G, member 30, group WBC protein PpABCG30	GO:0006810`transport; GO:0005524`ATP binding; GO:0016021`integral component of membrane; GO:0016887`ATPase activity;
TEA020178.1	135.699	2.38395	0.205821	-11.5826	5.04853e-31	4.88647e-30	2.2	2.28	2.57	0.39	0.43	0.47	ethylene receptor 2; K14509 ethylene receptor [EC:2.7.13.-]; ethylene receptor 2-like	-
TEA019723.1	88.3511	3.3308	0.293701	-11.3408	8.2397e-30	7.70411e-29	3.62	3.45	4.53	0.35	0.46	0.22	homeobox-leucine zipper protein ATHB-12-like; K09338 homeobox-leucine zipper protein; Lj0g3v0072079.1; -	-
TEA029018.1	64.8335	2.61091	0.343959	-7.59077	3.18007e-14	1.68645e-13	1.36	1.97	2.15	0.14	0.49	0.15	aminopeptidase M1-like; K08776 puromycin-sensitive aminopeptidase [EC:3.4.11.-]; aminopeptidase M1	GO:0042277`peptide binding; GO:0043171`peptide catabolic process; GO:0010013`N-1-naphthylphthalamic acid binding; GO:0070006`metalloaminopeptidase activity; GO:0006508`proteolysis; GO:0005829`cytosol; GO:0008270`zinc ion binding; GO:0005886`plasma membrane;
TEA006650.1	4131.51	6.82783	0.109872	-62.1437	0	0	147.24	143.92	141.68	1.18	1.3	1.19	nuclear poly(A) polymerase 4-like; K14376 poly(A) polymerase [EC:2.7.7.19]; nuclear poly(A) polymerase 4	-
TEA023202.1	208.198	1.04069	0.169864	-6.12659	8.97818e-10	3.68477e-09	6.15	5.48	5	2.72	2.01	3.18	DNA polymerase epsilon subunit B; K02325 DNA polymerase epsilon subunit 2 [EC:2.7.7.7]; DNA polymerase epsilon subunit 2	-
TEA025927.1	700.649	1.03798	0.0951529	-10.9085	1.04956e-27	9.29429e-27	28.37	31.64	26.37	14.5	12.75	14.38	gibberellin 2-beta-dioxygenase 8; K04125 gibberellin 2-oxidase [EC:1.14.11.13]; GA2ox5; gibberellin 2-beta-dioxygenase 8-like	GO:0051213`dioxygenase activity;
TEA012309.1	150.696	1.0458	0.189336	-5.52349	3.32338e-08	1.20946e-07	3.46	3.85	4.14	2.25	1.72	1.46	DELLA protein GAI-like; K14494 DELLA protein; GAL2; AtGAI1 GRAS E3 ubiquitin ligase protein; RGL2; RGA-like 2	-
TEA011154.1	203.291	1.25657	0.156665	-8.02077	1.05084e-15	5.98739e-15	7.38	7.36	7.48	3.1	2.57	3.43	WRKY19; probable WRKY transcription factor 25; K13424 WRKY transcription factor 33; WRKY62; probable WRKY transcription factor 26; Putative WRKY transcription factor 33	GO:0006355`regulation of transcription, DNA-templated; GO:0043565`sequence-specific DNA binding; GO:0003700`sequence-specific DNA binding transcription factor activity;
TEA028469.1	2.44764	1.6582	0.672606	-2.46534	0.0136881	0.025799	0.05	0.49	0.29	0	0	0	-	-
TEA022122.1	34.6617	1.79531	0.39971	-4.49153	7.07126e-06	2.10995e-05	0.91	1.33	0.71	0.1	0.24	0.4	G-type lectin S-receptor-like serine/threonine-protein kinase RLK1; K04733 interleukin-1 receptor-associated kinase 4 [EC:2.7.11.1]; hypothetical protein	GO:0016301`kinase activity;
TEA031741.1	208.284	1.36114	0.154495	-8.81026	1.24859e-18	8.10232e-18	3.94	4.18	3.87	1.48	1.72	1.38	-	GO:0016020`membrane; GO:0098655`cation transmembrane transport; GO:0015672`monovalent inorganic cation transport; GO:0008324`cation transmembrane transporter activity;
TEA007440.1	17.5892	1.11839	0.470618	-2.37642	0.0174815	0.0322253	0.24	0.24	0.26	0.03	0.15	0.12	-	-
TEA030846.1	548.641	1.0375	0.0938234	-11.0581	2.00389e-28	1.80598e-27	41.16	41.94	42.78	20.33	20.05	20.27	-	-
TEA010673.1	9464.66	1.1483	0.04664	-24.6205	7.62514e-134	3.17686e-132	488.09	471.27	426.59	202.82	204.67	212.71	-	-
TEA018219.1	185.375	2.06347	0.168933	-12.2147	2.59336e-34	2.73821e-33	6.82	6.67	6.9	1.69	1.49	1.55	pectinesterase-like; K01051 pectinesterase [EC:3.1.1.11]; hypothetical protein	GO:0016788`hydrolase activity, acting on ester bonds;
TEA012152.1	103.897	1.40662	0.216096	-6.50925	7.55282e-11	3.31532e-10	12.51	14.55	11.96	4.87	4.08	5.28	POPTRDRAFT_716523; hypothetical protein; K20367 endoplasmic reticulum-Golgi intermediate compartment protein 3; endoplasmic reticulum-Golgi intermediate compartment protein 3-like; endoplasmic reticulum-Golgi intermediate compartment protein 3	GO:0016021`integral component of membrane;
TEA005897.1	518.06	1.08233	0.117158	-9.23816	2.50776e-20	1.73777e-19	11.61	11.21	11.59	4.4	5.13	6.47	phosphatidylinositol 4-phosphate 5-kinase 8; K00889 1-phosphatidylinositol-4-phosphate 5-kinase [EC:2.7.1.68]; phosphatidylinositol 4-phosphate 5-kinase 8-like; POPTRDRAFT_548747; phosphatidylinositol-4-phosphate 5-kinase family protein	GO:0016307`phosphatidylinositol phosphate kinase activity; GO:0046488`phosphatidylinositol metabolic process;
TEA019128.1	33.6641	4.36134	0.507122	-8.60017	7.95996e-18	4.98649e-17	2.38	2.51	2.8	0.13	0	0.04	-	-
TEA006731.1	2457.6	1.29584	0.0566491	-22.8748	8.28473e-116	2.94234e-114	66.84	68.62	70.83	29.55	26.11	27.59	laccase-14; K05909 laccase [EC:1.10.3.2]	GO:0016722`oxidoreductase activity, oxidizing metal ions; GO:0009809`lignin biosynthetic process; GO:0005507`copper ion binding; GO:0005576`extracellular region;
TEA031244.1	36.9874	2.42696	0.388239	-6.25119	4.07342e-10	1.70926e-09	2.45	2.77	1.8	0.29	0.21	0.59	Phosphoenolpyruvate carboxylase 3 isoform 1; K01595 phosphoenolpyruvate carboxylase [EC:4.1.1.31]; phosphoenolpyruvate carboxylase-like; Lj0g3v0198289.1; -	GO:0006099`tricarboxylic acid cycle; GO:0032440`2-alkenal reductase [NAD(P)] activity; GO:0015977`carbon fixation; GO:0008964`phosphoenolpyruvate carboxylase activity;
TEA021440.1	54.1161	1.31183	0.2928	-4.48028	7.45468e-06	2.22091e-05	1.65	1.27	1.34	0.4	0.58	0.64	protein CHROMATIN REMODELING 4; K03580 ATP-dependent helicase HepA [EC:3.6.4.-]; protein CHROMATIN REMODELING 4-like; protein CHROMATIN REMODELING 4 isoform X1	-
TEA030838.1	508.009	1.54749	0.108903	-14.2097	7.97509e-46	1.09682e-44	21.97	19.52	18.16	6.37	6.79	6.97	Drug/Metabolite transporter superfamily; K15286 solute carrier family 35, member E4; Lj0g3v0084709.1; -; K15285 solute carrier family 35, member E3; hypothetical protein	GO:0016021`integral component of membrane;
TEA015213.1	61.3828	1.85174	0.27696	-6.68594	2.29442e-11	1.0435e-10	1.06	1.13	1.1	0.26	0.28	0.31	kinesin-like protein KIN-7C, mitochondrial; K11498 centromeric protein E; P-loop containing nucleoside triphosphate hydrolases superfamily protein isoform 1; POPTRDRAFT_551430, POPTRDRAFT_551431; hypothetical protein	-
TEA018777.1	11.1039	1.31312	0.528824	-2.4831	0.0130244	0.0246437	0.71	0.72	0.63	0.23	0.23	0.21	RAB6A-GEF complex partner protein 1-like; K20476 RAB6A-GEF complex partner protein 1; RAB6A-GEF complex partner protein 1	-
TEA033192.1	38.247	5.11096	0.553379	-9.2359	2.56123e-20	1.77391e-19	1.89	1.31	1.98	0	0.03	0	poly(ADP-ribose) glycohydrolase 1; K07759 poly(ADP-ribose) glycohydrolase [EC:3.2.1.143]; poly(ADP-ribose) glycohydrolase 1-like	GO:0004649`poly(ADP-ribose) glycohydrolase activity; GO:0005975`carbohydrate metabolic process;
TEA031599.1	422.027	1.17076	0.110751	-10.5711	4.05645e-26	3.41812e-25	7.49	8.29	8.08	3.26	3.73	3.47	potassium channel AKT1-like; K04908 potassium voltage-gated channel Eag-related subfamily H member 5; Serine/threonine protein kinase; K08867 WNK lysine deficient protein kinase [EC:2.7.11.1]; 26S proteasome non-ATPase regulatory subunit 10; K06694 26S proteasome non-ATPase regulatory subunit 10	GO:0005216`ion channel activity; GO:0034220`ion transmembrane transport; GO:0016021`integral component of membrane;
TEA024108.1	70.3487	1.86434	0.261699	-7.12398	1.04857e-12	5.1317e-12	2.87	2.57	2.93	0.67	0.74	0.76	beta-1,3-galactosyltransferase 7; K20855 beta-1,3-galactosyltransferase 1/2/3/4/5/7/8 [EC:2.4.1.-]; hypothetical protein	GO:0006486`protein glycosylation; GO:0016021`integral component of membrane; GO:0008378`galactosyltransferase activity; GO:0000139`Golgi membrane;
TEA007435.1	726.312	1.14517	0.08889	-12.8831	5.60703e-38	6.48126e-37	8.96	8.31	8.36	3.79	3.51	4.15	sugar transporter ERD6-like 5; K08145 MFS transporter, SP family, solute carrier family 2 (facilitated glucose transporter), member 8	-
TEA006243.1	13.5236	1.90614	0.526822	-3.61819	0.000296669	0.00073159	0.22	0.2	0.31	0.05	0.07	0.02	uncharacterized LOC103722332; K19525 vacuolar protein sorting-associated protein 13A/C; hypothetical protein; uncharacterized LOC100258011	GO:0016021`integral component of membrane;
TEA009218.1	3288.78	1.057	0.0452739	-23.3468	1.4841e-120	5.48772e-119	17.3	17.18	16.87	8.04	8.25	8.2	Lj4g3v0867490.3; -; K19525 vacuolar protein sorting-associated protein 13A/C; heat shock 70 kDa protein 14-like; K09489 heat shock 70kDa protein 4; cytochrome P450 CYP94A1 family protein; K13407 fatty acid omega-hydroxylase [EC:1.14.-.-]	-
TEA029542.1	12.5042	1.43649	0.565735	-2.53915	0.0111123	0.0213227	2.3	1.21	0.57	0.7	0.08	0.35	hypothetical protein; K01870 isoleucyl-tRNA synthetase [EC:6.1.1.5]; K19027 zinc finger FYVE domain-containing protein 26	-
TEA005029.1	227.748	1.00373	0.153457	-6.5408	6.11887e-11	2.70261e-10	6.84	5.94	5.5	2.74	2.79	3.43	phosphatidylinositol glycan anchor biosynthesis class U protein-like; K05293 phosphatidylinositol glycan, class U; GPI transamidase subunit PIG-U; phosphatidylinositol glycan anchor biosynthesis class U protein	GO:0006506`GPI anchor biosynthetic process; GO:0016021`integral component of membrane;
TEA005617.1	21.1359	2.72414	0.489468	-5.56551	2.61384e-08	9.58752e-08	1.21	0.72	0.77	0.16	0.08	0.05	malate dehydrogenase [NADP], chloroplastic; K00051 malate dehydrogenase (NADP+) [EC:1.1.1.82]; malate dehydrogenase [NADP], chloroplastic-like	GO:0046554`malate dehydrogenase (NADP+) activity; GO:0005975`carbohydrate metabolic process; GO:0055114`oxidation-reduction process; GO:0006108`malate metabolic process;
TEA031831.1	24.5908	1.30681	0.433972	-3.01127	0.00260155	0.00559542	1.14	1.14	1.76	0.5	0.76	0.19	heat stress transcription factor B-4-like; K09419 heat shock transcription factor, other eukaryote; heat shock transcription factor HSF31 family protein	GO:0003677`DNA binding; GO:0009987`cellular process;
TEA032808.1	39.7782	5.43409	0.571632	-9.50628	1.97612e-21	1.42352e-20	4.31	3.94	4.58	0	0	0	-	-
TEA008823.1	2.71599	1.56962	0.682881	-2.29853	0.0215315	0.0389716	0.21	0.16	0.19	0	0	0.04	protein FAR1-RELATED SEQUENCE 5-like; K17604 zinc finger SWIM domain-containing protein 3; protein FAR1-RELATED SEQUENCE 5-like isoform X1	GO:0006355`regulation of transcription, DNA-templated; GO:0008270`zinc ion binding; GO:0043565`sequence-specific DNA binding; GO:0003700`sequence-specific DNA binding transcription factor activity;
TEA026180.1	374.023	1.22946	0.11948	-10.2901	7.8135e-25	6.35932e-24	12.76	11.5	11.84	5.67	4.73	4.79	mannan endo-1,4-beta-mannosidase 6; K19355 mannan endo-1,4-beta-mannosidase [EC:3.2.1.78]	-
TEA005512.1	35.3766	2.81871	0.400376	-7.04014	1.92041e-12	9.25558e-12	1.73	1.39	1.21	0.23	0.1	0.16	SORBIDRAFT_01g001220, Sb01g001220; hypothetical protein; K13030 cyanohydrin beta-glucosyltransferase [EC:2.4.1.85]; cytokinin-O-glucosyltransferase 2; cyanohydrin beta-glucosyltransferase-like	-
TEA017019.1	232.67	1.35693	0.147308	-9.2115	3.21594e-20	2.21824e-19	7.52	7.89	6.77	3.07	2.73	2.72	glutamate-rich WD repeat-containing protein 1-like; K14848 ribosome assembly protein RRB1	-
TEA028629.1	25.0262	2.80704	0.458865	-6.11735	9.51465e-10	3.89456e-09	0.69	0.43	0.71	0.08	0.06	0.05	non-specific phospholipase C4-like; K01114 phospholipase C [EC:3.1.4.3]; non-specific phospholipase C3-like	-
TEA003319.1	140.618	6.07857	0.416862	-14.5818	3.66983e-48	5.26752e-47	7.95	7.28	7.92	0.03	0	0.14	hypothetical protein; K06997 PLP dependent protein; K07393 putative glutathione S-transferase	-
TEA012767.1	14.5156	3.80361	0.607925	-6.25671	3.93195e-10	1.65222e-09	1.69	2.23	1.58	0.07	0	0	protein NRT1/ PTR FAMILY 2.11-like; K14638 solute carrier family 15 (peptide/histidine transporter), member 3/4; protein NRT1/ PTR FAMILY 2.9-like	-
TEA031220.1	37.5147	1.11126	0.32745	-3.39368	0.000689612	0.00161505	2.28	2.33	2.13	1.06	0.93	0.96	Farnesylcysteine lyase; K05906 prenylcysteine oxidase / farnesylcysteine lyase [EC:1.8.3.5 1.8.3.6]; farnesylcysteine lyase	-
TEA031871.1	4.11801	1.79882	0.67291	-2.6732	0.00751314	0.0148751	0.27	0.44	0.33	0.05	0	0.05	-	-
TEA018630.1	6.28599	1.67358	0.641248	-2.60987	0.00905761	0.017672	0.23	0.22	0.09	0	0.06	0.03	phospholipase D alpha 1-like; K01115 phospholipase D1/2 [EC:3.1.4.4]	GO:1901700`response to oxygen-containing compound; GO:0004620`phospholipase activity; GO:0016042`lipid catabolic process; GO:0001101`response to acid chemical; GO:0008081`phosphoric diester hydrolase activity; GO:0006950`response to stress; GO:0009628`response to abiotic stimulus;
TEA021059.1	1473.81	2.57584	0.0797259	-32.3086	5.28948e-229	4.62933e-227	66.87	70.95	67.05	9.97	10.83	13.03	hypothetical protein; K18980 2-methylene-furan-3-one reductase [EC:1.3.1.105]; 2-methylene-furan-3-one reductase-like; quinone oxidoreductase-like protein At1g23740, chloroplastic	-
TEA008914.1	4.10027	2.066	0.677427	-3.04978	0.0022901	0.00497399	0.83	0.7	0.82	0	0.11	0	-	-
TEA004799.1	236.31	1.51994	0.154434	-9.84202	7.42088e-23	5.65236e-22	4.9	4.59	4.23	1.32	1.51	1.85	LRR receptor-like serine/threonine-protein kinase EFR; K13428 LRR receptor-like serine/threonine-protein kinase EFR [EC:2.7.11.1]; EFR; EF-TU receptor; vacuolar sorting-associated-like protein; K20181 vacuolar protein sorting-associated protein 18	GO:0016740`transferase activity;
TEA024421.1	35.3552	5.19298	0.585443	-8.87017	7.3037e-19	4.7914e-18	1.43	0.65	0.7	0	0	0	hypothetical protein; K19613 leucine-rich repeat protein SHOC2; disease resistance protein RGA2-like	-
TEA012769.1	84.6199	1.51019	0.257795	-5.85809	4.68213e-09	1.82466e-08	1.68	1.8	2.43	0.61	0.49	0.86	somatic embryogenesis receptor kinase 1; K04733 interleukin-1 receptor-associated kinase 4 [EC:2.7.11.1]; probable LRR receptor-like serine/threonine-protein kinase At1g34110; probable LRR receptor-like serine/threonine-protein kinase At1g53420	GO:0005524`ATP binding; GO:0004672`protein kinase activity; GO:0006468`protein phosphorylation; GO:0016021`integral component of membrane;
TEA027183.1	31.6688	1.0843	0.360842	-3.00493	0.00265645	0.00570259	0.99	0.95	0.87	0.33	0.34	0.56	transcription factor VIP1; K20557 transcription factor VIP1; transcription factor VIP1-like	-
TEA005929.1	85.859	1.01807	0.233367	-4.36253	1.2857e-05	3.73663e-05	1.59	1.33	1.61	0.81	0.58	0.78	hypothetical protein; K20456 oxysterol-binding protein 1; oxysterol-binding protein-related protein 1D	-
TEA013205.1	7.17512	1.58651	0.610694	-2.59788	0.00938009	0.0182418	0.94	0.92	1.26	0.2	0.1	0.36	-	GO:0016020`membrane;
TEA031807.1	132.188	5.37882	0.362879	-14.8226	1.04582e-49	1.54135e-48	7.92	9.09	9.12	0.22	0.15	0.07	senescence-specific cysteine protease SAG39; K16292 KDEL-tailed cysteine endopeptidase [EC:3.4.22.-]; senescence-specific cysteine protease SAG39-like; K01365 cathepsin L [EC:3.4.22.15]	GO:0005615`extracellular space; GO:0051603`proteolysis involved in cellular protein catabolic process; GO:0004197`cysteine-type endopeptidase activity; GO:0005764`lysosome;
TEA033591.1	4.71134	1.66573	0.665913	-2.50142	0.0123697	0.0234997	0.27	0.67	0.66	0.14	0.07	0	transcription factor TCP21-like; K16221 transcription factor TCP21 (protein CCA1 HIKING EXPEDITION); hypothetical protein; transcription factor TCP21	-
TEA023492.1	467.994	1.96206	0.110412	-17.7704	1.19853e-70	2.49095e-69	46.54	50.76	49.64	13.17	11.92	12.01	-	-
TEA033328.1	6.68585	1.71104	0.639255	-2.67662	0.00743689	0.0147382	0.42	0.36	0.81	0.05	0.21	0	ubiquitin-like modifier-activating enzyme 5; K12164 ubiquitin-like modifier-activating enzyme 5	GO:0046872`metal ion binding; GO:0005524`ATP binding; GO:0071566`UFM1 activating enzyme activity; GO:0005829`cytosol; GO:0061503`tRNA threonylcarbamoyladenosine dehydratase; GO:0071569`protein ufmylation; GO:0061504`cyclic threonylcarbamoyladenosine biosynthetic process;
TEA012549.1	11.6045	3.78114	0.639212	-5.91533	3.31218e-09	1.3034e-08	0.95	1.19	1.51	0	0	0	hypothetical protein; K16903 L-tryptophan---pyruvate aminotransferase [EC:2.6.1.99]	GO:0016020`membrane; GO:0003824`catalytic activity;
TEA003713.1	5989.71	1.62454	0.042995	-37.7844	0	0	740.11	747.11	735.58	251.99	230.19	232.74	bZIP transcription factor 16-like; K09060 plant G-box-binding factor; BZIP13, BZIP20; transcription factor HBP-1a; transcription factor HBP-1a-like	GO:0006355`regulation of transcription, DNA-templated; GO:0043565`sequence-specific DNA binding; GO:0003700`sequence-specific DNA binding transcription factor activity;
TEA018419.1	63.8014	1.15298	0.272611	-4.22941	2.34309e-05	6.62566e-05	1.68	2.62	2.17	0.92	0.96	0.91	aspartic proteinase nepenthesin-1; K02882 large subunit ribosomal protein L18Ae; hypothetical protein; K01381 saccharopepsin [EC:3.4.23.25]	GO:0006508`proteolysis; GO:0030163`protein catabolic process; GO:0004190`aspartic-type endopeptidase activity;
TEA009528.1	58.0081	1.08853	0.282658	-3.85106	0.00011761	0.000306321	2.47	2.43	1.9	0.98	1.29	0.81	hypothetical protein; K00679 phospholipid:diacylglycerol acyltransferase [EC:2.3.1.158]; geranylgeranyl diphosphate reductase, chloroplastic; K10960 geranylgeranyl diphosphate/geranylgeranyl-bacteriochlorophyllide a reductase [EC:1.3.1.83 1.3.1.111]; T4O12.15; K01188 beta-glucosidase [EC:3.2.1.21]	-
TEA032164.1	343.343	1.03219	0.11999	-8.60228	7.81471e-18	4.89664e-17	10.49	10.73	10.25	4.86	5.6	4.75	probable mixed-linked glucan synthase 6; K20923 mixed-linked glucan synthase [EC:2.4.1.-]; Os10g0343400; Cellulose synthase family protein.; CSLF7, OsCslF7; probable mixed-linked glucan synthase 7	GO:0016760`cellulose synthase (UDP-forming) activity; GO:0030244`cellulose biosynthetic process; GO:0016021`integral component of membrane; GO:0071555`cell wall organization;
TEA023524.1	65.0504	1.1571	0.266754	-4.33769	1.43987e-05	4.16673e-05	12.05	8.9	9.57	5.13	4.07	3.97	-	-
TEA001193.1	23.9383	2.65996	0.45636	-5.82863	5.58837e-09	2.16406e-08	1.56	2.36	1.98	0.26	0.16	0.28	uncharacterized LOC107480219; K03147 phosphomethylpyrimidine synthase [EC:4.1.99.17]; phospholipase A(1) DAD1, chloroplastic-like; K16818 phospholipase A1 [EC:3.1.1.32]	-
TEA001576.1	12.3133	3.5719	0.61865	-5.7737	7.75489e-09	2.97313e-08	1.41	0.93	1.2	0.05	0	0	-	-
TEA028267.1	408.282	1.00525	0.11105	-9.0522	1.40114e-19	9.42577e-19	4.69	5.06	5.25	2.52	2.31	2.54	-	-
TEA006408.1	25.573	2.81791	0.46261	-6.09133	1.11977e-09	4.55615e-09	2.52	2.44	3.51	0.54	0.21	0.12	-	-
TEA025146.1	80.1079	1.07932	0.252991	-4.26625	1.98784e-05	5.66489e-05	3.2	2.21	2.39	1.38	1.29	0.91	ubiquitin carboxyl-terminal hydrolase 6-like; K11843 ubiquitin carboxyl-terminal hydrolase 14 [EC:3.4.19.12]; hypothetical protein	-
TEA000801.1	30.9858	2.94929	0.435954	-6.76515	1.33175e-11	6.13758e-11	1.26	1.06	1.71	0.21	0.11	0.07	SEC1 family transport protein SLY1-like; K19998 sec1 family domain-containing protein 1; hypothetical protein; SEC1 family transport protein SLY1	GO:0016192`vesicle-mediated transport;
TEA023585.1	99.3447	2.16143	0.232704	-9.28833	1.56732e-20	1.09255e-19	10.75	9.25	11.03	1.9	2.37	2.3	-	-
TEA023752.1	39.9663	1.58605	0.366995	-4.32172	1.54817e-05	4.45954e-05	8.48	6.17	6.33	0.89	3.37	2.08	POPTRDRAFT_761975; CAM interacting protein 111; K14575 AAA family ATPase; calmodulin-interacting protein 111; Cam interacting protein	GO:0000166`nucleotide binding; GO:0009507`chloroplast;
TEA001572.1	64.3659	1.30632	0.303096	-4.30991	1.63323e-05	4.69404e-05	3.61	3.32	4.88	2.22	1.44	0.86	hypothetical protein; K18801 glucuronoxylan 4-O-methyltransferase [EC:2.1.1.112]; glucuronoxylan 4-O-methyltransferase 1	-
TEA022952.1	18.1164	2.41219	0.489438	-4.9285	8.28645e-07	2.69672e-06	0.82	0.99	0.91	0.06	0.16	0.14	hypothetical protein; K10418 dynein light chain LC8-type; rop guanine nucleotide exchange factor 11	-
TEA031335.1	5.92294	1.42202	0.640398	-2.22053	0.0263828	0.0468024	0.17	0.64	0.38	0.05	0.09	0.12	hypothetical protein; K02984 small subunit ribosomal protein S3Ae; LRR receptor-like serine/threonine-protein kinase EFR; K13420 LRR receptor-like serine/threonine-protein kinase FLS2 [EC:2.7.11.1]	-
TEA003557.1	230.264	1.13042	0.14659	-7.71147	1.24377e-14	6.73097e-14	3.19	3.1	2.95	1.19	1.47	1.49	-	-
TEA022552.1	14.9655	3.98846	0.635219	-6.27888	3.41017e-10	1.4388e-09	0.85	0.22	0.79	0	0	0	omega-hydroxypalmitate O-feruloyl transferase-like; K15400 omega-hydroxypalmitate O-feruloyl transferase [EC:2.3.1.188]; omega-hydroxypalmitate O-feruloyl transferase	-
TEA032220.1	18.8085	1.12381	0.456402	-2.46233	0.0138037	0.0259931	0.87	1.29	0.96	0.65	0.22	0.39	receptor protein kinase; K04733 interleukin-1 receptor-associated kinase 4 [EC:2.7.11.1]; probable receptor-like protein kinase At5g18500; probable receptor-like protein kinase At2g42960	-
TEA014117.1	27.8581	2.3473	0.456455	-5.14246	2.71169e-07	9.21422e-07	2.33	1.67	1.23	0.28	0.49	0.04	RING-H2 finger protein ATL54; K19041 E3 ubiquitin-protein ligase RNF38/44 [EC:2.3.2.27]; POPTRDRAFT_643829; zinc finger family protein; RING-H2 finger protein ATL54-like	GO:0044267`cellular protein metabolic process;
TEA015983.1	3.0949	2.02321	0.68236	-2.96501	0.00302669	0.00642775	0.25	0.22	0.46	0	0	0	-	-
TEA018788.1	550.893	1.16496	0.0991529	-11.7491	7.13714e-32	7.07572e-31	33.05	31.86	29.38	12.86	14.36	14.37	uncharacterized protein At4g26485; K19307 25S rRNA (uracil2634-N3)-methyltransferase [EC:2.1.1.313]; hypothetical protein; uncharacterized protein At4g26485-like	-
TEA003418.1	167.046	1.39384	0.183074	-7.61352	2.66729e-14	1.41954e-13	5.77	6.55	7.03	2.4	2.89	1.9	GAI1, GAIL, GmGAI1; DELLA protein GAI 1; K14494 DELLA protein; DELLA protein RGL1-like; hypothetical protein	GO:0005634`nucleus; GO:0045930`negative regulation of mitotic cell cycle; GO:0008356`asymmetric cell division; GO:0006355`regulation of transcription, DNA-templated; GO:0009956`radial pattern formation; GO:0055072`iron ion homeostasis; GO:0043565`sequence-specific DNA binding; GO:0003700`sequence-specific DNA binding transcription factor activity; GO:0048366`leaf development;
TEA017567.1	180.493	1.05271	0.180152	-5.84343	5.11353e-09	1.98617e-08	10.87	12.98	10.49	4.33	6.81	5.11	bromodomain and WD repeat-containing protein 3; K11797 PH-interacting protein; bromodomain and WD repeat-containing protein 3-like; bromodomain and WD repeat-containing protein 1	-
TEA020026.1	94.0212	2.87155	0.263141	-10.9126	1.00347e-27	8.90076e-27	5.98	7.36	6.82	0.63	0.82	1.06	AP2-like ethylene-responsive transcription factor ANT; K09285 AP2-like factor, ANT lineage	-
TEA011176.1	53.1975	1.32297	0.312799	-4.22944	2.34271e-05	6.62566e-05	1.51	1.22	1.41	0.3	0.77	0.49	E3 ubiquitin-protein ligase XBAT33; K19044 E3 ubiquitin-protein ligase XBAT32/33 [EC:2.3.2.27]; XB3 in isoform 1	GO:0016567`protein ubiquitination; GO:0008270`zinc ion binding; GO:0004842`ubiquitin-protein transferase activity;
TEA006366.1	313.745	2.40245	0.1619	-14.8391	8.18106e-50	1.2097e-48	26.86	24.21	25.76	4.36	3.29	6.35	-	GO:0016021`integral component of membrane; GO:0005886`plasma membrane;
TEA017367.1	21.0777	1.69417	0.445641	-3.80165	0.000143737	0.000370311	1.01	1.29	0.67	0.26	0.3	0.21	Squalene synthetase; K00801 farnesyl-diphosphate farnesyltransferase [EC:2.5.1.21]; uncharacterized LOC102668139; K07874 Ras-related protein Rab-1A	GO:0055085`transmembrane transport; GO:0016021`integral component of membrane; GO:0005886`plasma membrane; GO:0022857`transmembrane transporter activity;
TEA033306.1	6.38289	1.90877	0.639688	-2.98391	0.00284592	0.00607929	0.35	0.24	0.26	0.08	0	0.03	RcSeTPS7, TPS7; alpha-farnesene synthase; K14173 alpha-farnesene synthase [EC:4.2.3.46]; POPTRDRAFT_568383; hypothetical protein	GO:0016829`lyase activity; GO:0046872`metal ion binding;
TEA023176.1	33.5261	1.96414	0.368998	-5.3229	1.02124e-07	3.59004e-07	1.19	0.95	1.1	0.24	0.29	0.2	hypothetical protein; K14794 ribosomal RNA-processing protein 12	GO:0016021`integral component of membrane;
TEA010292.1	66.6833	2.43686	0.288906	-8.43479	3.31789e-17	2.02072e-16	1.47	1.21	1.27	0.27	0.22	0.18	-	-
TEA011603.1	9.07621	3.16507	0.637348	-4.966	6.83462e-07	2.23884e-06	0.84	0.8	0.94	0	0	0.05	putative cyclin-A3-1; K06627 cyclin A; Cyclin A3,1	-
TEA008372.1	23.3263	4.73766	0.598847	-7.9113	2.54708e-15	1.42505e-14	3.99	3.72	3.55	0	0	0	-	-
TEA000404.1	16.2403	1.64948	0.517139	-3.18963	0.00142454	0.0031899	0.6	0.83	1.42	0.28	0.04	0.37	Lj1g3v1380920.1; -; K05278 flavonol synthase [EC:1.14.11.23]; flavonol synthase/flavanone 3-hydroxylase-like; flavonol synthase/flavanone 3-hydroxylase	GO:0051555`flavonol biosynthetic process; GO:0046872`metal ion binding; GO:0045431`flavonol synthase activity; GO:0055114`oxidation-reduction process;
TEA033438.1	13.7115	1.25229	0.523007	-2.39441	0.0166473	0.0308373	0.27	0.53	0.44	0.2	0.18	0.04	methionine aminopeptidase 1D, chloroplastic/mitochondrial; K17710 pentatricopeptide repeat domain-containing protein 1; pentatricopeptide repeat-containing protein DOT4, chloroplastic-like; DExH-box ATP-dependent RNA helicase DExH17; K15271 ATP-dependent DNA helicase HFM1/MER3 [EC:3.6.4.12]	GO:0008270`zinc ion binding;
TEA031419.1	246.148	2.27741	0.167685	-13.5815	5.15448e-42	6.53855e-41	5.95	6.59	6.27	1.57	0.87	1.31	cellulose synthase A catalytic subunit 3 [UDP-forming]-like; K10999 cellulose synthase A [EC:2.4.1.12]; SORBIDRAFT_01g004210, Sb01g004210; hypothetical protein; probable cellulose synthase A catalytic subunit 2 [UDP-forming]	GO:0016740`transferase activity;
TEA026512.1	181.157	1.04599	0.189489	-5.52006	3.38888e-08	1.23214e-07	15.73	16.54	14.59	4.83	8.67	8.69	ruvB-like protein 1; K04499 RuvB-like protein 1 (pontin 52); Lj0g3v0116309.1; -	GO:0005634`nucleus; GO:0005524`ATP binding; GO:0006355`regulation of transcription, DNA-templated; GO:0043141`ATP-dependent 5'-3' DNA helicase activity; GO:0032508`DNA duplex unwinding;
TEA006539.1	5212.61	1.3844	0.0506356	-27.3405	1.40017e-164	7.47383e-163	106.58	104.75	105.79	41.88	42.04	36.58	probable ribose-5-phosphate isomerase 2; K01807 ribose 5-phosphate isomerase A [EC:5.3.1.6]	-
TEA025058.1	6.84246	2.68709	0.660065	-4.07094	4.68235e-05	0.000127738	1.26	1.26	0.37	0	0.08	0	-	-
TEA021983.1	653.838	1.12681	0.0983038	-11.4626	2.03396e-30	1.93873e-29	51	52.29	58.54	21.55	25.7	25.91	hypothetical protein; K01759 lactoylglutathione lyase [EC:4.4.1.5]; lactoylglutathione lyase; lactoylglutathione lyase-like	-
TEA021893.1	22.4718	2.23254	0.484148	-4.61128	4.00205e-06	1.22423e-05	1.66	1.87	1.65	0	0.61	0.23	secoisolariciresinol dehydrogenase-like; K09841 xanthoxin dehydrogenase [EC:1.1.1.288]; SlscADH1; short-chain dehydrogenase-reductase	GO:0016491`oxidoreductase activity;
TEA033227.1	45.3409	3.60681	0.412218	-8.74977	2.13793e-18	1.37411e-17	1.33	1.6	1.71	0.12	0.16	0	probable receptor-like protein kinase At1g67000; K04733 interleukin-1 receptor-associated kinase 4 [EC:2.7.11.1]; probable receptor-like protein kinase At5g39020	-
TEA006024.1	91.2302	4.76734	0.36982	-12.891	5.06109e-38	5.86277e-37	6.63	5.97	5.93	0.27	0.08	0.14	probable glutathione S-transferase; K00799 glutathione S-transferase [EC:2.5.1.18]; Glutathione S-transferase TAU 19; probable glutathione S-transferase parC	GO:0016740`transferase activity;
TEA010691.1	117.56	1.10684	0.226496	-4.88682	1.02476e-06	3.3058e-06	14.47	13.48	10.17	5.25	4.28	7.62	-	-
TEA017895.1	438.871	1.23096	0.10945	-11.2469	2.40001e-29	2.21482e-28	8.27	8.01	9.2	3.49	3.64	3.58	phospholipid:diacylglycerol acyltransferase 1-like; K00679 phospholipid:diacylglycerol acyltransferase [EC:2.3.1.158]	GO:0016021`integral component of membrane; GO:0006629`lipid metabolic process; GO:0008374`O-acyltransferase activity;
TEA008270.1	146.601	2.14139	0.202739	-10.5623	4.45627e-26	3.75034e-25	7.51	7.9	6.09	1.23	1.79	1.66	hypothetical protein; K09286 EREBP-like factor; ethylene-responsive transcription factor ERF054-like	GO:0006351`transcription, DNA-templated;
TEA002589.1	256.487	1.61885	0.149681	-10.8153	2.91392e-27	2.54694e-26	22.68	22.19	27.82	8.28	7.29	7.57	cellulose synthase-like protein E2; K20222 importin-5; Os10g0343400; Cellulose synthase family protein.; K20923 mixed-linked glucan synthase [EC:2.4.1.-]; CSLF7, OsCslF7; probable mixed-linked glucan synthase 7	GO:0016760`cellulose synthase (UDP-forming) activity; GO:0030244`cellulose biosynthetic process; GO:0016021`integral component of membrane; GO:0071555`cell wall organization;
TEA002321.1	584.404	1.14364	0.0927979	-12.324	6.72728e-35	7.23337e-34	22.97	24.4	24.42	10.8	10.86	10.48	-	GO:0016021`integral component of membrane;
TEA015391.1	347.025	1.76091	0.128304	-13.7245	7.2398e-43	9.37349e-42	19.88	18.49	17.68	4.73	5.49	6.01	uncharacterized LOC101301142; K05765 cofilin; transcription factor PIF3; K12126 phytochrome-interacting factor 3; transcription factor PIF3-like	GO:0046983`protein dimerization activity;
TEA015012.1	328.949	1.66048	0.125477	-13.2333	5.63632e-40	6.82843e-39	13.4	14.47	13.57	4.09	4.51	4.29	hypothetical protein; K11584 serine/threonine-protein phosphatase 2A regulatory subunit B'; cationic amino acid transporter 3, mitochondrial-like; K13863 solute carrier family 7 (cationic amino acid transporter), member 1; cationic amino acid transporter 3, mitochondrial	GO:1902047`polyamine transmembrane transport; GO:0015203`polyamine transmembrane transporter activity; GO:0005887`integral component of plasma membrane; GO:0003333`amino acid transmembrane transport; GO:0015179`L-amino acid transmembrane transporter activity; GO:0015297`antiporter activity;
TEA001782.1	243.001	1.2531	0.14911	-8.40381	4.32224e-17	2.62174e-16	2.15	2.53	2.23	0.84	1.1	0.91	-	GO:0016021`integral component of membrane;
TEA032454.1	2463.09	1.52918	0.0557262	-27.4409	8.92062e-166	4.79968e-164	87.61	86.33	91.25	29.49	32.22	29.37	cinnamoyl-CoA reductase 1; K09753 cinnamoyl-CoA reductase [EC:1.2.1.44]; cinnamoyl-CoA reductase 1-like	GO:0006694`steroid biosynthetic process; GO:0000166`nucleotide binding; GO:0003854`3-beta-hydroxy-delta5-steroid dehydrogenase activity; GO:0055114`oxidation-reduction process; GO:0050662`coenzyme binding; GO:0016621`cinnamoyl-CoA reductase activity;
TEA027553.1	18.1964	1.56981	0.484039	-3.24314	0.00118219	0.00267881	1.41	1.33	0.51	0.21	0.3	0.38	3-methyl-2-oxobutanoate hydroxymethyltransferase 1, mitochondrial; K00606 3-methyl-2-oxobutanoate hydroxymethyltransferase [EC:2.1.2.11]; 3-methyl-2-oxobutanoate hydroxymethyltransferase 1, mitochondrial-like; 3-methyl-2-oxobutanoate hydroxymethyltransferase	GO:0015940`pantothenate biosynthetic process; GO:0003864`3-methyl-2-oxobutanoate hydroxymethyltransferase activity; GO:0008168`methyltransferase activity; GO:0032259`methylation;
TEA021853.1	71.0308	1.71712	0.259883	-6.60727	3.91484e-11	1.75355e-10	2.03	1.75	1.94	0.6	0.45	0.6	hypothetical protein; K20826 RNA polymerase II-associated protein 1; K10418 dynein light chain LC8-type	GO:0080092`regulation of pollen tube growth; GO:0016324`apical plasma membrane; GO:0043547`positive regulation of GTPase activity; GO:0005089`Rho guanyl-nucleotide exchange factor activity;
TEA016930.1	43.3709	1.06641	0.307097	-3.47255	0.000515548	0.00122853	1.94	1.77	1.96	0.85	0.79	0.93	receptor-like protein kinase FERONIA; K04733 interleukin-1 receptor-associated kinase 4 [EC:2.7.11.1]	GO:0016020`membrane; GO:0016310`phosphorylation; GO:0004672`protein kinase activity;
TEA015075.1	10.1744	1.26121	0.546636	-2.30723	0.0210421	0.0381498	0.64	0.72	1.01	0.23	0.23	0.31	-	-
TEA004631.1	48.3453	1.09285	0.298506	-3.66105	0.000251186	0.000626245	2.64	2.79	2.78	1.01	1.12	1.53	-	GO:0006662`glycerol ether metabolic process; GO:0015035`protein disulfide oxidoreductase activity; GO:0005623`cell; GO:0055114`oxidation-reduction process; GO:0045454`cell redox homeostasis;
TEA015632.1	202.753	1.65713	0.16466	-10.0639	7.97485e-24	6.27833e-23	3.55	3.53	3.59	0.91	1.04	1.34	hypothetical protein; K04733 interleukin-1 receptor-associated kinase 4 [EC:2.7.11.1]; MDIS1-interacting receptor like kinase 2; MDIS1-interacting receptor like kinase 2-like	-
TEA022172.1	106.657	1.10742	0.224411	-4.9348	8.02321e-07	2.61263e-06	4.05	5.26	5.78	2.79	2.1	1.91	E3 ubiquitin-protein ligase RING1; K11982 E3 ubiquitin-protein ligase RNF115/126 [EC:2.3.2.27]; RING-H2 finger protein ATL11-like; K10664 E3 ubiquitin-protein ligase ATL6/9/15/31/42/55 [EC:2.3.2.27]	-
TEA018540.1	130.819	1.11691	0.198315	-5.632	1.78131e-08	6.62394e-08	2.96	3.81	3.5	1.74	1.62	1.27	-	-
TEA010871.1	17.8282	2.48644	0.505151	-4.92217	8.55877e-07	2.78266e-06	3.86	4.08	2.93	0.13	0.39	0.81	-	-
TEA013125.1	141.372	3.44198	0.23919	-14.3901	5.96703e-47	8.38183e-46	7.11	6.49	8.04	0.46	0.57	0.78	hypothetical protein; K09287 RAV-like factor; AP2/ERF and B3 domain-containing transcription factor RAV1-like	-
TEA007448.1	9.88734	2.20514	0.5961	-3.69928	0.000216211	0.000543471	0.84	0.57	0.75	0	0.05	0.21	-	-
TEA004491.1	157.531	1.03968	0.187323	-5.5502	2.85344e-08	1.04309e-07	4.48	5.53	5.48	2.54	1.9	2.91	DNA polymerase lambda; K03512 DNA polymerase lambda [EC:2.7.7.7 4.2.99.-]; DNA polymerase beta	GO:0016779`nucleotidyltransferase activity;
TEA021642.1	88.056	2.35393	0.264034	-8.91525	4.86737e-19	3.21423e-18	2.76	3.12	2.85	0.28	0.69	0.61	protein argonaute MEL1; K11593 eukaryotic translation initiation factor 2C; protein argonaute 5; hypothetical protein	-
TEA011127.1	8.60066	2.75187	0.639137	-4.30561	1.66529e-05	4.7821e-05	0.38	0.18	0.13	0	0	0.03	hypothetical protein; K19613 leucine-rich repeat protein SHOC2; putative disease resistance protein RGA3; K15078 structure-specific endonuclease subunit SLX1 [EC:3.6.1.-]	-
TEA022844.1	56.5791	1.17146	0.294587	-3.97663	6.98992e-05	0.000186721	0.89	0.82	0.96	0.52	0.36	0.25	ubiquitin carboxyl-terminal hydrolase 2; K11844 ubiquitin carboxyl-terminal hydrolase 16/45 [EC:3.4.19.12]	-
TEA028986.1	64.1781	5.61516	0.506698	-11.0819	1.53636e-28	1.38973e-27	4.63	4.19	3.79	0.04	0.04	0	general transcription factor IIE subunit 1; K03136 transcription initiation factor TFIIE subunit alpha	GO:0043565`sequence-specific DNA binding; GO:0006367`transcription initiation from RNA polymerase II promoter;
TEA006484.1	1457.58	1.47398	0.0798755	-18.4535	4.89079e-76	1.08686e-74	47.72	49.25	47.44	17.02	19.65	14.84	-	-
TEA012432.1	8.64334	1.85197	0.59881	-3.09276	0.00198307	0.00434422	0.13	0.3	0.21	0.03	0.02	0.06	disease resistance protein RPM1-like; K13457 disease resistance protein RPM1	-
TEA033742.1	4.41425	1.84118	0.672457	-2.73799	0.00618161	0.0124333	1.1	0.68	0.91	0.25	0	0	probable glutathione S-transferase; K00799 glutathione S-transferase [EC:2.5.1.18]; probable glutathione S-transferase parC	-
TEA013094.1	20.8455	1.96157	0.450599	-4.35325	1.34133e-05	3.89412e-05	1.93	1.75	1.8	0.53	0.18	0.43	-	-
TEA007911.1	1881.26	1.45088	0.0599022	-24.2208	1.34221e-129	5.37603e-128	53.73	51.86	52.71	19.59	17.84	19.91	ABSCISIC ACID-INSENSITIVE 5-like protein 5; K14432 ABA responsive element binding factor; bZIP transcription factor TRAB1; ABSCISIC ACID-INSENSITIVE 5-like protein 7	-
TEA008746.1	380.653	1.18178	0.115247	-10.2543	1.13208e-24	9.16408e-24	7.25	7.73	7.14	2.98	3.46	3.18	-	-
TEA002864.1	143.429	1.47943	0.192118	-7.70064	1.35386e-14	7.31354e-14	3.64	2.99	3.07	1.28	1.19	0.93	disease resistance protein RPP13-like; K13457 disease resistance protein RPM1; putative disease resistance protein At1g50180; putative disease resistance RPP13-like protein 3	-
TEA032126.1	413.376	1.24654	0.11511	-10.8291	2.50594e-27	2.19461e-26	7.05	7.46	6.82	3.35	2.72	2.81	probable UDP-N-acetylglucosamine--peptide N-acetylglucosaminyltransferase SEC; K09667 protein O-GlcNAc transferase [EC:2.4.1.255]	-
TEA001816.1	8.89913	3.43699	0.652555	-5.26697	1.38691e-07	4.82579e-07	0.77	0.67	0.83	0	0	0	-	-
TEA004871.1	245.975	1.07043	0.151268	-7.07639	1.47956e-12	7.17708e-12	5.62	5.31	5.39	2.14	3.14	2.37	G-type lectin S-receptor-like serine/threonine-protein kinase At2g19130; K04733 interleukin-1 receptor-associated kinase 4 [EC:2.7.11.1]	GO:0030246`carbohydrate binding; GO:0004674`protein serine/threonine kinase activity; GO:0005524`ATP binding; GO:0006468`protein phosphorylation; GO:0048544`recognition of pollen; GO:0016021`integral component of membrane;
TEA018591.1	2.98328	1.63702	0.683091	-2.39648	0.0165533	0.0306842	0.32	0.56	0.2	0	0.07	0	-	-
TEA004296.1	347.404	1.30536	0.12348	-10.5714	4.04569e-26	3.41012e-25	9.94	11.24	10.9	3.92	4.19	4.66	ubiquitin-conjugating enzyme E2-23 kDa-like; K10576 ubiquitin-conjugating enzyme E2 H [EC:2.3.2.23]	-
TEA009344.1	145.168	1.67724	0.202554	-8.28045	1.22707e-16	7.28243e-16	7.26	6.62	7.15	2.85	1.54	1.97	probable protein phosphatase 2C 65; K17506 protein phosphatase 1L [EC:3.1.3.16]; hypothetical protein; K10147 protein phosphatase 1D [EC:3.1.3.16]; K14803 protein phosphatase PTC2/3 [EC:3.1.3.16]	GO:0006470`protein dephosphorylation; GO:0004722`protein serine/threonine phosphatase activity;
TEA023388.1	36.4497	2.1572	0.368022	-5.86161	4.58399e-09	1.78822e-08	1.22	1.51	1.12	0.33	0.17	0.26	MLO3, MLO6; MLO-like protein 6-like; K08472 mlo protein; Seven transmembrane MLO family protein; hypothetical protein	-
TEA025552.1	5742.19	1.02398	0.0440236	-23.2597	1.13424e-119	4.16546e-118	129.92	129.64	135.4	64.61	66.95	61.14	peptide/nitrate transporter; K14638 solute carrier family 15 (peptide/histidine transporter), member 3/4; protein NRT1/ PTR FAMILY 2.13-like	GO:0006810`transport; GO:0016021`integral component of membrane; GO:0005215`transporter activity;
TEA024647.1	34.2357	1.88326	0.371981	-5.06279	4.13161e-07	1.38127e-06	4.89	5	4.97	0.9	0.81	1.81	-	-
TEA008729.1	2116.9	1.1604	0.0609492	-19.0389	8.12782e-81	1.89856e-79	115.15	114.3	118.67	46.81	54.73	52.78	14-3-3 protein 7; K06630 14-3-3 protein epsilon	GO:0019904`protein domain specific binding;
TEA007748.1	21.8827	1.68614	0.439115	-3.83987	0.000123099	0.000319616	1.76	1.38	2.52	0.55	0.56	0.39	nicotinamide adenine dinucleotide transporter 1, chloroplastic; K15115 solute carrier family 25 (mitochondrial folate transporter), member 32; nicotinamide adenine dinucleotide transporter 2, mitochondrial	-
TEA026951.1	52.0956	1.80349	0.306199	-5.88991	3.86411e-09	1.51551e-08	1.4	1.33	1.76	0.35	0.5	0.35	HK1b2, GRMZM5G833140, ZmHK1b2; histidine kinase; K14489 arabidopsis histidine kinase 2/3/4 (cytokinin receptor) [EC:2.7.13.3]; histidine kinase 4; histidine kinase 4-like	GO:0016310`phosphorylation; GO:0007165`signal transduction; GO:0010033`response to organic substance; GO:1901701`cellular response to oxygen-containing compound; GO:0016301`kinase activity; GO:0005622`intracellular;
TEA007725.1	3079.27	1.59462	0.0502754	-31.7176	8.88259e-221	7.21202e-219	183.16	187.61	180.91	59.44	58.09	63.44	methylthioribose-1-phosphate isomerase; K03239 translation initiation factor eIF-2B subunit alpha; hypothetical protein; Eukaryotic translation initiation factor 2B (eIF-2B) family protein	-
TEA030954.1	10.1616	1.31874	0.562215	-2.34561	0.0189958	0.0347813	0.18	0.34	0.49	0.12	0.12	0.07	MDIS1-interacting receptor like kinase 2; K04733 interleukin-1 receptor-associated kinase 4 [EC:2.7.11.1]	-
TEA019131.1	199.518	5.41941	0.305332	-17.7492	1.74672e-70	3.61633e-69	10.36	9.29	10.6	0.17	0.18	0.21	enoyl-CoA hydratase; K12663 Delta(3,5)-Delta(2,4)-dienoyl-CoA isomerase [EC:5.3.3.-]; hypothetical protein; K05607 methylglutaconyl-CoA hydratase [EC:4.2.1.18]; 1,4-dihydroxy-2-naphthoyl-CoA synthase, peroxisomal; K01661 naphthoate synthase [EC:4.1.3.36]	GO:0008152`metabolic process; GO:0003824`catalytic activity; GO:0005777`peroxisome;
TEA000083.1	18.693	2.03544	0.51775	-3.93132	8.44824e-05	0.000223638	0.27	0.48	0.52	0.06	0	0.16	cytochrome P450 CYP749A22-like; K15639 PHYB activation tagged suppressor 1 [EC:1.14.-.-]; hypothetical protein	GO:0016020`membrane; GO:0046872`metal ion binding; GO:0016491`oxidoreductase activity;
TEA008370.1	67.3773	5.88245	0.524751	-11.21	3.64216e-29	3.34736e-28	4.37	3.94	4.62	0	0.04	0	uncharacterized LOC101298415; K15502 serine/threonine-protein phosphatase 6 regulatory ankyrin repeat subunit A; uncharacterized LOC103408322; uncharacterized LOC107482568	-
TEA020138.1	38.7407	1.06203	0.344376	-3.08392	0.00204291	0.00446623	1.13	0.91	0.83	0.62	0.39	0.29	hypothetical protein; K17285 selenium-binding protein 1; ATP-dependent DNA helicase MER3 homolog; K15271 ATP-dependent DNA helicase HFM1/MER3 [EC:3.6.4.12]; DExH-box ATP-dependent RNA helicase DExH17	GO:0008270`zinc ion binding;
TEA017057.1	7.61503	1.67906	0.638208	-2.6309	0.00851581	0.016702	0.2	0.28	0.04	0.03	0.06	0	-	GO:0016020`membrane;
TEA006112.1	305.239	1.60678	0.132779	-12.1011	1.04176e-33	1.0809e-32	5.85	6.39	6.59	2.22	1.84	2.01	disease resistance protein At4g27190-like; K13459 disease resistance protein RPS2; probable disease resistance protein At4g27220	-
TEA007162.1	69.9495	2.15533	0.281357	-7.6605	1.85217e-14	9.94167e-14	3.31	2.69	3.31	0.69	0.82	0.43	galactokinase; K18674 N-acetylgalactosamine kinase [EC:2.7.1.157]	GO:0046835`carbohydrate phosphorylation; GO:0005524`ATP binding; GO:0016021`integral component of membrane; GO:0006012`galactose metabolic process; GO:0005737`cytoplasm; GO:0004335`galactokinase activity;
TEA007211.1	11.9873	3.83263	0.637121	-6.01554	1.79286e-09	7.18742e-09	2.68	2.04	1.76	0	0	0	-	-
TEA024052.1	1744.54	1.12795	0.0669142	-16.8567	9.36642e-64	1.74245e-62	21.03	19.85	18.97	8.4	8.93	9.79	vacuolar protein sorting-associated protein 18 homolog; K20181 vacuolar protein sorting-associated protein 18; hypothetical protein	GO:0006886`intracellular protein transport; GO:0005768`endosome; GO:0030897`HOPS complex; GO:0030674`protein binding, bridging; GO:0006904`vesicle docking involved in exocytosis; GO:0007032`endosome organization; GO:0035542`regulation of SNARE complex assembly; GO:0007040`lysosome organization;
TEA002011.1	457.958	1.06477	0.107727	-9.88397	4.88574e-23	3.74573e-22	7.89	7.12	7.77	3.27	3.88	3.61	homeobox protein BEL1 homolog; K16670 homeobox protein Meis2; BEL1-like homeodomain protein 9; K15613 homeobox protein Meis1; hypothetical protein	-
TEA029504.1	43.7131	1.39752	0.352411	-3.9656	7.32122e-05	0.000195069	6.1	5.27	3.06	2	2.12	0.98	-	-
TEA019724.1	349.112	1.21672	0.133293	-9.12816	6.96764e-20	4.75012e-19	4.75	4.16	4.52	1.52	2.19	1.98	hypothetical protein; K04733 interleukin-1 receptor-associated kinase 4 [EC:2.7.11.1]; receptor-like serine/threonine-protein kinase ALE2	GO:0004674`protein serine/threonine kinase activity; GO:0005524`ATP binding; GO:0004715`non-membrane spanning protein tyrosine kinase activity; GO:0016021`integral component of membrane; GO:0018108`peptidyl-tyrosine phosphorylation;
TEA023870.1	88.5426	1.88152	0.242066	-7.77274	7.68033e-15	4.19353e-14	3.33	3.58	3.58	0.72	1.16	0.83	lysM domain receptor-like kinase 3; K13429 chitin elicitor receptor kinase 1; caffeoyl-CoA O-methyltransferase; K00588 caffeoyl-CoA O-methyltransferase [EC:2.1.1.104]; chitin elicitor receptor kinase 1-like	-
TEA018067.1	29.8115	1.50441	0.395973	-3.79928	0.000145119	0.000373621	0.61	0.83	0.69	0.14	0.16	0.36	G-type lectin S-receptor-like serine/threonine-protein kinase SD2-5; K04733 interleukin-1 receptor-associated kinase 4 [EC:2.7.11.1]; SRLK-6	-
TEA006260.1	298.865	1.01149	0.135752	-7.45104	9.26083e-14	4.80807e-13	4.51	3.57	4.2	1.85	2	2.16	probable disease resistance protein At4g27220; K13459 disease resistance protein RPS2; hypothetical protein	-
TEA004666.1	745.165	1.288	0.0944982	-13.6299	2.65892e-42	3.39044e-41	57.31	51.03	51.55	22.46	23.39	18.99	-	-
TEA016133.1	14.491	2.49806	0.540378	-4.6228	3.78587e-06	1.16153e-05	0.61	0.32	0.38	0.07	0.04	0.03	rust resistance kinase Lr10-like; K04733 interleukin-1 receptor-associated kinase 4 [EC:2.7.11.1]; rust resistance kinase Lr10; G-type lectin S-receptor-like serine/threonine-protein kinase At2g19130	-
TEA010986.1	2901.18	3.32678	0.0586212	-56.7504	0	0	112.66	111.99	116.83	10.89	11.38	11.36	cytochrome P450 82C4-like; K17961 cytochrome P450 family 82 subfamily G polypeptide 1 [EC:1.14.-.-]; cytochrome P450 82G1	GO:0016705`oxidoreductase activity, acting on paired donors, with incorporation or reduction of molecular oxygen; GO:0046872`metal ion binding; GO:0004497`monooxygenase activity;
TEA016761.1	32.447	1.76823	0.387354	-4.56489	4.99764e-06	1.51674e-05	1.49	0.85	0.79	0.29	0.23	0.29	L-type lectin-domain containing receptor kinase IX.1; K04733 interleukin-1 receptor-associated kinase 4 [EC:2.7.11.1]; hypothetical protein	-
TEA018665.1	25.8945	1.90268	0.682943	-2.786	0.00533633	0.0108662	1.1	1.55	2.43	0	0.23	0	chalcone synthase 1; K00660 chalcone synthase [EC:2.3.1.74]; chalcone synthase 1-like; chalcone synthase 2-like	GO:0016210`naringenin-chalcone synthase activity; GO:0009813`flavonoid biosynthetic process;
TEA016603.1	7.14454	2.79459	0.654076	-4.27257	1.9323e-05	5.5142e-05	0.57	0.28	0.36	0.03	0	0	small subunit processome component 20 homolog; K14772 U3 small nucleolar RNA-associated protein 20; ARM repeat superfamily protein, putative	-
TEA007732.1	38.4324	1.10724	0.337616	-3.27958	0.00103962	0.00237411	0.94	1.15	0.72	0.37	0.36	0.5	2,3-bisphosphoglycerate-independent phosphoglycerate mutase; K15633 2,3-bisphosphoglycerate-independent phosphoglycerate mutase [EC:5.4.2.12]	GO:0006007`glucose catabolic process; GO:0004619`phosphoglycerate mutase activity; GO:0005737`cytoplasm; GO:0030145`manganese ion binding;
TEA016976.1	103.009	1.01683	0.210364	-4.83368	1.3403e-06	4.2792e-06	1.83	2.11	2.13	1.07	0.86	0.99	ATP-dependent DNA helicase MER3 homolog; K15271 ATP-dependent DNA helicase HFM1/MER3 [EC:3.6.4.12]; DExH-box ATP-dependent RNA helicase DExH17	-
TEA031927.1	31.3749	5.12206	0.583834	-8.77315	1.73739e-18	1.12067e-17	2.47	2.38	1.92	0	0	0	putative inactive purple acid phosphatase 27; K14407 cleavage stimulation factor subunit 2	GO:0046872`metal ion binding; GO:0003993`acid phosphatase activity; GO:0016311`dephosphorylation;
TEA015849.1	30.3447	2.14175	0.437865	-4.89135	1.00144e-06	3.23409e-06	1.22	2.06	1.55	0.6	0.07	0.22	hypothetical protein; K19041 E3 ubiquitin-protein ligase RNF38/44 [EC:2.3.2.27]; Lj6g3v1468220.1; -; K19038 E3 ubiquitin-protein ligase ATL41 [EC:2.3.2.27]	-
TEA005476.1	2.69763	1.75387	0.676152	-2.5939	0.00948944	0.0184385	0.05	0.37	0.56	0	0	0	P-glycoprotein-like; K05658 ATP-binding cassette, subfamily B (MDR/TAP), member 1 [EC:3.6.3.44]; ABC transporter B family member 2-like; Multidrug/pheromone exporter, MDR family, ABC transporter family isoform 1	GO:0055085`transmembrane transport; GO:0005524`ATP binding; GO:0042626`ATPase activity, coupled to transmembrane movement of substances; GO:0016021`integral component of membrane;
TEA006455.1	1717.78	1.08706	0.0615045	-17.6745	6.59732e-70	1.35547e-68	34.12	33.99	32.32	16.19	14.65	16.01	DNA repair protein recA homolog 1, chloroplastic; K03553 recombination protein RecA	GO:0003697`single-stranded DNA binding; GO:0006281`DNA repair; GO:0005524`ATP binding; GO:0008094`DNA-dependent ATPase activity; GO:0006310`DNA recombination;
TEA008831.1	41.9271	1.00469	0.332699	-3.01981	0.00252937	0.00545454	2.25	1.8	1.29	0.7	0.75	1.08	laccase-17-like; K05909 laccase [EC:1.10.3.2]	-
TEA000951.1	147.515	1.89071	0.1894	-9.98264	1.81569e-23	1.41415e-22	6.76	6.64	7.55	1.63	1.73	2.08	taxadiene 5-alpha hydroxylase-like; K07437 cytochrome P450 family 26 subfamily A; hypothetical protein; beta-amyrin 28-oxidase-like; K20667 beta-amyrin 28-monooxygenase [EC:1.14.13.201]	GO:0016705`oxidoreductase activity, acting on paired donors, with incorporation or reduction of molecular oxygen; GO:0020037`heme binding; GO:0005506`iron ion binding; GO:0004497`monooxygenase activity; GO:0055114`oxidation-reduction process;
TEA024084.1	223.95	1.60796	0.157867	-10.1856	2.30036e-24	1.84111e-23	10.93	9.46	9.14	2.66	3.47	3.35	hypothetical protein; K14638 solute carrier family 15 (peptide/histidine transporter), member 3/4; Peptide transporter 2 isoform 1; protein NRT1/ PTR FAMILY 8.3-like	GO:0006857`oligopeptide transport; GO:0016021`integral component of membrane; GO:0005215`transporter activity;
TEA014992.1	60.5689	2.84399	0.322896	-8.80777	1.27665e-18	8.28039e-18	2.01	2.04	2.15	0.34	0.3	0.12	BTB/POZ domain-containing protein; K10523 speckle-type POZ protein	-
TEA017941.1	10.3966	1.35089	0.565182	-2.39018	0.0168399	0.0311513	0.39	0.35	1.01	0.16	0.21	0.15	probable xyloglucan endotransglucosylase/hydrolase protein 10; K08235 xyloglucan:xyloglucosyl transferase [EC:2.4.1.207]; hypothetical protein	-
TEA024347.1	119.023	3.62491	0.450916	-8.03898	9.05871e-16	5.17783e-15	7.91	8.84	11.01	0.87	0.51	0.17	-	-
TEA020219.1	5.62287	1.75686	0.643779	-2.72898	0.00635304	0.0127515	0.35	0.25	0.23	0.06	0.03	0.03	UDP-glucosyl transferase 74B1; K11820 N-hydroxythioamide S-beta-glucosyltransferase [EC:2.4.1.195]; UDP-glycosyltransferase 74B1; hypothetical protein	GO:0019761`glucosinolate biosynthetic process; GO:0042742`defense response to bacterium; GO:0052544`defense response by callose deposition in cell wall; GO:0047251`thiohydroximate beta-D-glucosyltransferase activity;
TEA021789.1	269.641	1.2492	0.146228	-8.54281	1.30991e-17	8.12647e-17	8.96	9.23	10.6	4.13	4.49	3.29	-	-
TEA032194.1	4033.02	1.50376	0.0453836	-33.1343	9.53121e-241	8.89008e-239	86.62	86.52	87.74	28.95	31.18	31.07	hypothetical protein; K12818 ATP-dependent RNA helicase DHX8/PRP22 [EC:3.6.4.13]; Diphthamide biosynthesis protein (ISS); K17866 diphthamide biosynthesis protein 2	GO:0016020`membrane;
TEA011896.1	77.6962	1.91652	0.271351	-7.06286	1.63111e-12	7.89801e-12	9.98	9.56	10.12	1.33	2.71	3.29	pre-mRNA-processing protein 40A-like isoform X1; K12821 pre-mRNA-processing factor 40; hypothetical protein; PRP40A; pre-mRNA-processing protein 40A	-
TEA007652.1	25.4653	4.84644	0.594811	-8.14786	3.70417e-16	2.15472e-15	2.72	2.15	2.11	0	0	0	-	-
TEA014747.1	1154.78	1.41065	0.0715325	-19.7204	1.44038e-86	3.60845e-85	29.37	28.33	27.18	10.07	10.81	10.74	uncharacterized LOC104813337; K05609 ubiquitin carboxyl-terminal hydrolase L3 [EC:3.4.19.12]	-
TEA024057.1	793.586	1.19354	0.0804429	-14.8371	8.42959e-50	1.24509e-48	11.85	11.91	11.68	4.94	5.1	5.29	MDIS1-interacting receptor like kinase 2; K04733 interleukin-1 receptor-associated kinase 4 [EC:2.7.11.1]; hypothetical protein; MDIS1-interacting receptor like kinase 2-like	-
TEA006722.1	7.78476	1.62502	0.624147	-2.60359	0.00922537	0.0179642	0.29	0.57	1.46	0.07	0.13	0.24	geranylgeranyl diphosphate reductase, chloroplastic; K10960 geranylgeranyl diphosphate/geranylgeranyl-bacteriochlorophyllide a reductase [EC:1.3.1.83 1.3.1.111]; hypothetical protein; K00679 phospholipid:diacylglycerol acyltransferase [EC:2.3.1.158]; GDSL esterase/lipase At1g28610-like; K21026 acetylajmaline esterase [EC:3.1.1.80]	-
TEA010053.1	23.987	1.17138	0.438469	-2.67153	0.00755064	0.014946	1.07	1.77	1.6	1.01	0.49	0.26	aconitate hydratase, cytoplasmic; K01681 aconitate hydratase [EC:4.2.1.3]; Lj3g3v2905120.4; -	GO:0003994`aconitate hydratase activity; GO:0006097`glyoxylate cycle; GO:0046872`metal ion binding; GO:0051539`4 iron, 4 sulfur cluster binding; GO:0005737`cytoplasm;
TEA001379.1	222.086	1.29902	0.149148	-8.70959	3.04988e-18	1.9454e-17	3.56	3.42	3.17	1.29	1.27	1.49	probable disease resistance protein At1g12280; K13459 disease resistance protein RPS2; probable disease resistance protein At4g27220	-
TEA001238.1	129.087	1.28118	0.200221	-6.39882	1.56581e-10	6.73602e-10	3.98	3.03	3.63	1.46	1.6	1.21	soyasaponin III rhamnosyltransferase-like; K18823 soyasaponin III rhamnosyltransferase [EC:2.4.1.273]; hypothetical protein	-
TEA019674.1	75.0247	2.00244	0.286319	-6.99375	2.67638e-12	1.27961e-11	2.55	2.23	2.87	0.8	0.69	0.3	Pip2-2; probable aquaporin PIP2-2; K09872 aquaporin PIP; aquaporin PIP2-1; hypothetical protein	GO:0006810`transport; GO:0016021`integral component of membrane; GO:0005215`transporter activity;
TEA033000.1	25.2153	1.04408	0.393147	-2.65569	0.00791455	0.0156091	1.03	1.34	1.04	0.4	0.63	0.5	snRNA-activating protein complex subunit; K15210 snRNA-activating protein complex subunit 3	-
TEA026745.1	181.447	1.07177	0.176728	-6.06453	1.32339e-09	5.35474e-09	2.55	3.21	3.46	1.57	1.19	1.53	hypothetical protein; K19613 leucine-rich repeat protein SHOC2	-
TEA031533.1	222.55	1.14257	0.149556	-7.63977	2.17618e-14	1.16345e-13	16.83	19.16	17.03	8.72	7.64	7.27	-	-
TEA005735.1	10.0101	1.49868	0.573896	-2.61142	0.00901675	0.0175987	0.59	0.34	0.77	0.2	0.2	0.04	ethylene-responsive transcription factor 3-like; K09286 EREBP-like factor; ethylene-responsive transcription factor RAP2-4; ethylene-responsive transcription factor RAP2-13-like	GO:0006351`transcription, DNA-templated;
TEA011580.1	147.534	1.38823	0.223492	-6.21156	5.24597e-10	2.18834e-09	28.04	23.17	21.74	5.68	12.97	8.35	-	-
TEA005568.1	2.16012	1.61733	0.671834	-2.40733	0.0160694	0.0298592	0.33	0.35	0.61	0	0	0	receptor-like protein kinase FERONIA; K04733 interleukin-1 receptor-associated kinase 4 [EC:2.7.11.1]	-
TEA008791.1	17.9825	1.16317	0.465936	-2.49642	0.0125456	0.0238137	1.17	0.57	0.55	0.3	0.3	0.3	heparanase-like protein 3; K07964 heparanase [EC:3.2.1.166]	-
TEA007286.1	220.682	2.76996	0.177161	-15.6353	4.18324e-55	6.78888e-54	10.67	10.51	12.09	1.38	1.96	1.36	annexin D7; K17099 annexin A13; Annexin-like protein; K17095 annexin A7/11	-
TEA034043.1	11.1886	2.58327	0.581887	-4.43946	9.01839e-06	2.66381e-05	1.14	0.94	0.96	0.11	0	0.15	chalcone synthase 1; K00660 chalcone synthase [EC:2.3.1.74]; chalcone synthase 1-like	GO:0009058`biosynthetic process; GO:0016747`transferase activity, transferring acyl groups other than amino-acyl groups;
TEA026957.1	245.129	2.57539	0.162639	-15.835	1.78366e-56	2.96609e-55	10.8	10.77	9.56	1.56	1.48	1.99	probable protein phosphatase 2C 24; K14497 protein phosphatase 2C [EC:3.1.3.16]; Highly ABA-induced PP2C gene 2 isoform 1	GO:0046872`metal ion binding; GO:0006470`protein dephosphorylation; GO:0004722`protein serine/threonine phosphatase activity;
TEA022664.1	134.047	6.13678	0.430965	-14.2396	5.20075e-46	7.18931e-45	9.39	8.92	8.23	0	0.15	0.03	stromal 70 kDa heat shock-related protein, chloroplastic-like; K03283 heat shock 70kDa protein 1/8; stromal 70 kDa heat shock-related protein, chloroplastic; heat shock 70 kDa protein 7, chloroplastic-like	GO:0006457`protein folding; GO:0005524`ATP binding; GO:0051082`unfolded protein binding;
TEA010482.1	12.9931	2.21919	0.54121	-4.10042	4.12395e-05	0.000113157	0.45	0.32	0.27	0.07	0.03	0.05	LRR receptor-like kinase family protein; K04733 interleukin-1 receptor-associated kinase 4 [EC:2.7.11.1]; probable leucine-rich repeat receptor-like protein kinase At1g35710; hypothetical protein	-
TEA012266.1	30.7104	1.54607	0.402894	-3.83741	0.000124337	0.000322644	0.51	0.52	0.24	0.09	0.11	0.18	kinesin-like protein KIN-12E; K10400 kinesin family member 15	GO:0005488`binding;
TEA033065.1	5925.83	1.34475	0.0482533	-27.8686	6.40786e-171	3.55412e-169	120.15	123.14	122.54	47.22	51.24	44.41	U-box domain-containing protein 14-like; K08332; U-box domain-containing protein 13-like	GO:0016567`protein ubiquitination; GO:0070696`transmembrane receptor protein serine/threonine kinase binding; GO:0004842`ubiquitin-protein transferase activity;
TEA029768.1	10.2498	3.3136	0.630345	-5.2568	1.46581e-07	5.08982e-07	0.5	0.58	0.74	0.03	0	0	cytochrome P450 CYP82D47; K07408 cytochrome P450 family 1 subfamily A polypeptide 1 [EC:1.14.14.1]; cytochrome P450 CYP82D47-like; K00512 steroid 17alpha-monooxygenase / 17alpha-hydroxyprogesterone deacetylase [EC:1.14.14.19 1.14.14.32]	GO:0016020`membrane; GO:0016705`oxidoreductase activity, acting on paired donors, with incorporation or reduction of molecular oxygen; GO:0046872`metal ion binding; GO:0004497`monooxygenase activity;
TEA018603.1	49.5934	2.14965	0.325369	-6.6068	3.92719e-11	1.75849e-10	1.4	1.82	2	0.31	0.46	0.3	BAHD acyltransferase At5g47980-like; K13065 shikimate O-hydroxycinnamoyltransferase [EC:2.3.1.133]; HXXXD-type acyl-transferase family protein, putative	GO:0016740`transferase activity;
TEA013172.1	10672.9	1.80862	0.0367693	-49.1885	0	0	235.54	230.13	226.66	62.99	66.91	66.12	JMS10C05.2; probable galactinol--sucrose galactosyltransferase 2; K06617 raffinose synthase [EC:2.4.1.82]; hypothetical protein	GO:0034484`raffinose catabolic process; GO:0052692`raffinose alpha-galactosidase activity; GO:0009506`plasmodesma;
TEA031188.1	114.061	5.1763	0.36798	-14.0668	6.07683e-45	8.174e-44	3.38	3.27	3.42	0.08	0	0.11	sugar transporter ERD6-like 16; K08145 MFS transporter, SP family, solute carrier family 2 (facilitated glucose transporter), member 8	GO:0055085`transmembrane transport; GO:0016021`integral component of membrane; GO:0022891`substrate-specific transmembrane transporter activity;
TEA004291.1	29.3994	1.9979	0.44313	-4.50862	6.525e-06	1.95496e-05	1.09	0.34	0.54	0.11	0.11	0.19	Cysteine-rich receptor-like protein kinase 27; K04733 interleukin-1 receptor-associated kinase 4 [EC:2.7.11.1]; Cysteine-rich receptor-like protein kinase 8	GO:0005544`calcium-dependent phospholipid binding; GO:0005509`calcium ion binding; GO:0016021`integral component of membrane; GO:0005886`plasma membrane;
TEA029197.1	12.9149	3.32607	0.608285	-5.46795	4.55277e-08	1.64158e-07	0.56	0.52	0.23	0	0.04	0	probable indole-3-acetic acid-amido synthetase GH3.1; K14487 auxin responsive GH3 gene family	-
TEA030407.1	108.395	1.40761	0.212609	-6.62067	3.57565e-11	1.60642e-10	2.37	2.25	2.44	1.04	0.71	0.83	Lj3g3v3654520.1; -; K14759 isochorismate synthase / 2-succinyl-5-enolpyruvyl-6-hydroxy-3-cyclohexene-1- carboxylate synthase / 2-succinyl-6-hydroxy-2,4-cyclohexadiene-1-carboxylate synthase / O-succinylbenzoate synthase [EC:5.4.4.2 2.2.1.9 4.2.99.20 4.2.1.113]; protein PHYLLO, chloroplastic-like; protein PHYLLO, chloroplastic	-
TEA033642.1	10.6059	3.6606	0.644331	-5.68123	1.33727e-08	5.01983e-08	1.05	0.86	0.61	0	0	0	expansin-B5; K20628 expansin; hypothetical protein; expansin-B18-like	GO:0019953`sexual reproduction; GO:0005576`extracellular region;
TEA027461.1	72.3931	5.58489	0.485176	-11.5111	1.16018e-30	1.11137e-29	2.11	2.66	2.83	0.04	0.02	0	laccase-15; K05909 laccase [EC:1.10.3.2]; laccase-14	GO:0046274`lignin catabolic process; GO:0048046`apoplast; GO:0052716`hydroquinone:oxygen oxidoreductase activity; GO:0005507`copper ion binding; GO:0055114`oxidation-reduction process;
TEA021485.1	190.72	1.1389	0.157434	-7.23411	4.6859e-13	2.33697e-12	3.26	3.14	3.05	1.47	1.5	1.26	Di-glucose binding protein with Kinesin motor domain; K10406 kinesin family member C2/C3; receptor-like protein 12; K19613 leucine-rich repeat protein SHOC2; Eix2; EIX receptor 2; K13466 EIX receptor 1/2	-
TEA012139.1	503.684	1.2467	0.1171	-10.6464	1.81235e-26	1.54307e-25	18.75	17.92	14.48	6.61	6.81	7.84	Superkiller viralicidic activity 2-like protein 2; K12598 ATP-dependent RNA helicase DOB1 [EC:3.6.4.13]	GO:0016021`integral component of membrane;
TEA025806.1	8.11137	1.67313	0.616733	-2.71289	0.00666983	0.0133367	0.3	0.39	0.38	0.17	0.03	0	hypothetical protein; K13692 UDP-glucose:(indol-3-yl)acetate beta-D-glucosyltransferase [EC:2.4.1.121]; crocetin glucosyltransferase, chloroplastic-like	GO:0008152`metabolic process; GO:0016758`transferase activity, transferring hexosyl groups; GO:0009507`chloroplast;
TEA012503.1	132.854	3.90175	0.267464	-14.5879	3.35265e-48	4.81481e-47	4.9	5.21	4.15	0.19	0.41	0.25	receptor-like protein kinase FERONIA; K04733 interleukin-1 receptor-associated kinase 4 [EC:2.7.11.1]	GO:0016020`membrane; GO:0016310`phosphorylation; GO:0004672`protein kinase activity;
TEA033189.1	6.66978	2.72182	0.655951	-4.14943	3.3331e-05	9.23782e-05	1.4	1.04	1.43	0.11	0	0	-	-
TEA028545.1	108.165	2.38218	0.24038	-9.91007	3.76384e-23	2.89797e-22	4.68	4.8	5.43	0.7	0.71	1.26	probable prolyl 4-hydroxylase 6; K00472 prolyl 4-hydroxylase [EC:1.14.11.2]	-
TEA032389.1	79.9326	3.02369	0.28292	-10.6874	1.1655e-26	9.99594e-26	2.72	2.65	2.89	0.26	0.3	0.35	-	-
TEA031328.1	39.5552	1.58706	0.347531	-4.56668	4.95501e-06	1.50397e-05	5.25	5.62	5.86	2.46	0.94	1.67	-	-
TEA024627.1	126.962	1.49424	0.195202	-7.65482	1.93583e-14	1.03763e-13	2.83	2.51	2.41	0.83	0.93	0.92	putative pentatricopeptide repeat-containing protein At3g05240; K19090 CRISPR-associated protein Cas5t; pentatricopeptide repeat-containing protein At2g22410, mitochondrial-like; K19589 release factor glutamine methyltransferase [EC:2.1.1.297]; SLOW growth protein	-
TEA026027.1	581.329	1.30365	0.0954692	-13.6552	1.87904e-42	2.40624e-41	18.92	19.17	19.43	7.56	8.3	7.18	protein NRT1/ PTR FAMILY 2.6-like; K14638 solute carrier family 15 (peptide/histidine transporter), member 3/4	GO:0006810`transport; GO:0016020`membrane;
TEA028475.1	100.891	5.74685	0.442118	-12.9985	1.24835e-38	1.46689e-37	4.8	4.62	3.84	0	0.03	0.09	acetyl-CoA acetyltransferase, cytosolic 1-like; K00626 acetyl-CoA C-acetyltransferase [EC:2.3.1.9]; hypothetical protein	-
TEA018456.1	4.54422	1.55965	0.672318	-2.31982	0.0203507	0.0369984	0.19	0.54	1.12	0.09	0.18	0	RNA-binding protein 8A; K12876 RNA-binding protein 8A; RNA-binding protein 8A-like	GO:0003729`mRNA binding; GO:0000381`regulation of alternative mRNA splicing, via spliceosome; GO:0000184`nuclear-transcribed mRNA catabolic process, nonsense-mediated decay; GO:0005737`cytoplasm; GO:0005730`nucleolus; GO:0016604`nuclear body; GO:0000166`nucleotide binding; GO:0035145`exon-exon junction complex;
TEA003310.1	276.104	2.12664	0.148556	-14.3154	1.75459e-46	2.43798e-45	12.1	14.48	13.17	2.75	3.37	2.76	-	-
TEA018905.1	31406.4	2.75612	0.0335884	-82.0559	0	0	790.5	780	778.24	110.22	115.22	119.24	UDP-Glycosyltransferase superfamily protein isoform 1; K13679 granule-bound starch synthase [EC:2.4.1.242]; granule-bound starch synthase 1, chloroplastic/amyloplastic-like; GBSSIa	GO:0019252`starch biosynthetic process; GO:0004373`glycogen (starch) synthase activity; GO:0009501`amyloplast; GO:0009507`chloroplast;
TEA015287.1	64.8328	1.68096	0.309308	-5.43459	5.49228e-08	1.96613e-07	1.76	1.89	1.62	0.2	0.66	0.67	putative disease resistance protein At3g14460; K19613 leucine-rich repeat protein SHOC2; putative disease resistance RPP13-like protein 1	-
TEA006100.1	46.6965	2.24335	0.334304	-6.71051	1.9394e-11	8.85328e-11	0.68	0.99	0.81	0.14	0.14	0.18	LRR receptor-like serine/threonine-protein kinase EFR; K13428 LRR receptor-like serine/threonine-protein kinase EFR [EC:2.7.11.1]; vacuolar sorting-associated-like protein; K20181 vacuolar protein sorting-associated protein 18	GO:0016740`transferase activity;
TEA030052.1	2703.21	1.36575	0.0631085	-21.6413	7.34433e-104	2.28607e-102	33.61	32.23	32.41	11.41	14.06	12.31	Lj0g3v0190659.2; -; K04422 mitogen-activated protein kinase kinase kinase 13 [EC:2.7.11.25]; Lj0g3v0190659.1; Lj6g3v1089020.2	-
TEA020712.1	226.895	1.59292	0.158839	-10.0285	1.14191e-23	8.93771e-23	9.77	9.33	10.4	3.24	3.79	2.56	Lj5g3v0081960.1; -; K03327 multidrug resistance protein, MATE family; protein DETOXIFICATION 33; MATE efflux family protein	-
TEA029761.1	20.428	1.12778	0.44856	-2.51423	0.0119292	0.0227462	1.06	0.81	1.52	0.3	0.35	0.71	-	GO:0016021`integral component of membrane;
TEA011864.1	11.4106	2.76371	0.588484	-4.69632	2.64887e-06	8.23088e-06	0.52	0.57	0.73	0.06	0.06	0	anthocyanidin 3-O-glucosyltransferase 2; K08237 hydroquinone glucosyltransferase [EC:2.4.1.218]; anthocyanidin 5,3-O-glucosyltransferase; K12938 anthocyanidin 5,3-O-glucosyltransferase [EC:2.4.1.-]	-
TEA007008.1	7.65525	1.45544	0.650103	-2.23878	0.0251701	0.0448586	0.47	0.44	0.02	0	0	0	probably inactive leucine-rich repeat receptor-like protein kinase At5g48380; K04733 interleukin-1 receptor-associated kinase 4 [EC:2.7.11.1]	-
TEA009406.1	24.7019	1.24066	0.418966	-2.96125	0.00306394	0.00650173	1.17	2	1.16	0.49	0.37	0.77	-	-
TEA014254.1	81.3066	2.12679	0.261439	-8.13496	4.12079e-16	2.39191e-15	4.21	5	3.71	0.97	1.1	0.72	Zeamatin; K04733 interleukin-1 receptor-associated kinase 4 [EC:2.7.11.1]; Protein P21; G-type lectin S-receptor-like serine/threonine-protein kinase SD2-5	-
TEA013334.1	41.302	1.44405	0.348409	-4.1447	3.40257e-05	9.42163e-05	1.43	1.93	1.34	0.63	0.69	0.28	Serine carboxypeptidase-like 40; K16297 serine carboxypeptidase-like clade II [EC:3.4.16.-]; serine carboxypeptidase-like 40; POPTRDRAFT_1087926; hypothetical protein	GO:0051603`proteolysis involved in cellular protein catabolic process; GO:0004185`serine-type carboxypeptidase activity;
TEA027706.1	77.7891	5.25367	0.439599	-11.951	6.41125e-33	6.52157e-32	3.78	3.06	3.14	0.05	0	0.09	guanine nucleotide-binding protein subunit beta-like protein; K14753 guanine nucleotide-binding protein subunit beta-2-like 1 protein; ArcA2, LeArcA2; ArcA2 protein	-
TEA026671.1	5.00877	1.54833	0.655606	-2.36168	0.0181922	0.0334279	0.18	0.15	0.22	0.05	0.05	0	ATP-dependent DNA helicase MER3 homolog; K15271 ATP-dependent DNA helicase HFM1/MER3 [EC:3.6.4.12]; DExH-box ATP-dependent RNA helicase DExH17	-
TEA033613.1	12.0944	1.63639	0.553952	-2.95403	0.00313658	0.00664542	0.46	0.92	0.68	0.12	0.04	0.32	-	-
TEA007972.1	238.703	1.56665	0.148993	-10.5149	7.37494e-26	6.16814e-25	7.48	7.22	7.72	2.79	2.08	2.53	uncharacterized LOC103415141; K13675 UDP-glucose:O-linked fucose beta-1,3-glucosyltransferase [EC:2.4.1.-]; DNA polymerase eta-like; K03509 DNA polymerase eta [EC:2.7.7.7]; probable inorganic phosphate transporter 1-5; K08176 MFS transporter, PHS family, inorganic phosphate transporter	GO:0016021`integral component of membrane;
TEA026559.1	118.014	1.53468	0.204251	-7.51372	5.74699e-14	3.01217e-13	6.15	7.18	7.65	2.3	2.43	2.28	senescence-specific cysteine protease SAG39; K16292 KDEL-tailed cysteine endopeptidase [EC:3.4.22.-]; senescence-specific cysteine protease SAG39-like	-
TEA007472.1	86.8915	2.80063	0.270356	-10.3591	3.80672e-25	3.12086e-24	4.25	3.6	3.49	0.44	0.39	0.65	Hexokinase-like 3; K00844 hexokinase [EC:2.7.1.1]; POPTRDRAFT_764893; hexokinase family protein; probable hexokinase-like 2 protein	GO:0016020`membrane; GO:0019158`mannokinase activity; GO:0006096`glycolytic process; GO:0008865`fructokinase activity; GO:0001678`cellular glucose homeostasis; GO:0005829`cytosol; GO:0000166`nucleotide binding; GO:0004340`glucokinase activity;
TEA001016.1	25.6433	1.45097	0.419616	-3.45785	0.0005445	0.00129249	1.83	2.14	1.63	0.7	0.22	0.88	polyadenylate-binding protein RBP45-like; K03231 elongation factor 1-alpha; polyadenylate-binding protein RBP45A-like	-
TEA006164.1	58.1767	1.01872	0.27623	-3.68794	0.000226078	0.000566793	1.98	2.56	2.61	1.28	1.1	1.01	hypothetical protein; K08233 polyneuridine-aldehyde esterase [EC:3.1.1.78]; methylesterase 3-like; methylesterase 10-like	GO:0016787`hydrolase activity;
TEA004464.1	27.8608	1.87824	0.402588	-4.66541	3.07996e-06	9.51557e-06	0.45	0.41	0.43	0.15	0.1	0.06	Fumarylacetoacetase; K01555 fumarylacetoacetase [EC:3.7.1.2]	-
TEA008132.1	40.1549	1.58374	0.366189	-4.32493	1.52581e-05	4.39843e-05	3.53	3.07	1.95	0.67	1.37	0.56	WRKY transcription factor 1; K18834 WRKY transcription factor 1; WRKY49; probable WRKY transcription factor 20-like	-
TEA033681.1	103.192	2.89066	0.248767	-11.6199	3.26362e-31	3.17253e-30	4.57	4.85	4.35	0.59	0.68	0.46	L-type lectin-domain containing receptor kinase S.6; K04733 interleukin-1 receptor-associated kinase 4 [EC:2.7.11.1]; L-type lectin-domain containing receptor kinase IV.2	GO:0016020`membrane; GO:0000166`nucleotide binding; GO:0004672`protein kinase activity;
TEA017247.1	199.268	1.14571	0.161332	-7.10158	1.2334e-12	6.01222e-12	3.26	2.7	2.85	1.34	1.44	1.13	E3 ubiquitin-protein ligase UPL2 isoform 1; K10592 E3 ubiquitin-protein ligase HUWE1 [EC:2.3.2.26]; E3 ubiquitin-protein ligase UPL2-like; E3 ubiquitin-protein ligase UPL2	-
TEA007187.1	78.3588	2.71145	0.274582	-9.87484	5.35165e-23	4.09362e-22	2.72	3.04	2.61	0.34	0.44	0.39	probable xyloglucan endotransglucosylase/hydrolase protein 23; K08235 xyloglucan:xyloglucosyl transferase [EC:2.4.1.207]; K14504 xyloglucan:xyloglucosyl transferase TCH4 [EC:2.4.1.207]	-
TEA026661.1	34.3912	1.19723	0.360775	-3.31851	0.000904989	0.00208503	1.73	1.32	1.15	0.35	0.68	0.67	hypothetical protein; K17285 selenium-binding protein 1; Pentatricopeptide repeat superfamily protein isoform 1; K01074 palmitoyl-protein thioesterase [EC:3.1.2.22]; SLOW growth protein; K19589 release factor glutamine methyltransferase [EC:2.1.1.297]	-
TEA018848.1	214.756	1.02364	0.15242	-6.71591	1.86901e-11	8.54061e-11	5.09	4.91	5.33	2.76	2.55	2.11	serine/threonine-protein kinase CDL1; K04733 interleukin-1 receptor-associated kinase 4 [EC:2.7.11.1]	GO:0005524`ATP binding; GO:0004672`protein kinase activity; GO:0006468`protein phosphorylation;
TEA024007.1	196.249	1.04797	0.161258	-6.49868	8.10296e-11	3.54987e-10	17.87	18.98	17.65	7.1	10.02	8.79	DNA mismatch repair protein MLH1; K08734 DNA mismatch repair protein MLH1; MLH1; hypothetical protein	-
TEA003122.1	1448.9	2.15315	0.0754368	-28.5425	3.48113e-179	2.08992e-177	30.27	32.96	29.92	7.48	6.19	7.01	probable methyltransferase PMT28; K15449 tRNA wybutosine-synthesizing protein 1 [EC:4.1.3.44]; K16302 metal transporter CNNM	GO:0005774`vacuolar membrane; GO:0005768`endosome; GO:0008757`S-adenosylmethionine-dependent methyltransferase activity; GO:0016021`integral component of membrane; GO:0032259`methylation; GO:0005802`trans-Golgi network;
TEA015334.1	71.2447	1.336	0.25462	-5.24703	1.54571e-07	5.36108e-07	7.69	7.86	6.94	2.67	2.39	3.45	hypothetical protein; K19199 histone-lysine N-methyltransferase SETD3 [EC:2.1.1.43]	-
TEA025100.1	2.66574	1.86869	0.680045	-2.74789	0.00599808	0.0121003	0.59	0.62	0.42	0	0	0	-	-
TEA029922.1	68.1464	1.53091	0.264844	-5.78041	7.45174e-09	2.86016e-08	1.73	2.37	2.03	0.71	0.68	0.63	alpha/beta-hydrolase; K13698 abhydrolase domain-containing protein 4	GO:0016787`hydrolase activity;
TEA010579.1	166.45	3.98682	0.612234	-6.51191	7.41993e-11	3.25911e-10	7.24	8.66	8.52	0.36	0.03	0.05	-	-
TEA014118.1	5278.08	1.93741	0.0444095	-43.626	0	0	186.69	193.67	190.5	51.74	47.5	48.51	aspartic proteinase nepenthesin-1; K02882 large subunit ribosomal protein L18Ae	GO:0006508`proteolysis; GO:0004190`aspartic-type endopeptidase activity;
TEA003724.1	16.9724	1.3256	0.474956	-2.79099	0.00525463	0.0107168	0.45	0.22	0.32	0.1	0.09	0.14	histone-lysine N-methyltransferase, H3 lysine-9 specific SUVH8; K11420 euchromatic histone-lysine N-methyltransferase [EC:2.1.1.43]; histone-lysine N-methyltransferase, H3 lysine-9 specific SUVH5; uncharacterized LOC104589448	-
TEA023918.1	22.8257	1.22648	0.442654	-2.77074	0.00559291	0.0113432	1.03	0.43	0.75	0.17	0.25	0.4	MDIS1-interacting receptor like kinase 2; K04733 interleukin-1 receptor-associated kinase 4 [EC:2.7.11.1]; hypothetical protein	-
TEA029296.1	30.6592	2.05944	0.388374	-5.30272	1.14091e-07	3.99822e-07	2.04	2.15	1.77	0.57	0.31	0.36	zinc finger CCCH domain-containing protein 25-like; K13107 RNA-binding motif protein, X-linked 2; zinc finger CCCH domain-containing protein 42-like; zinc finger CCCH domain-containing protein 25	-
TEA024130.1	230.831	2.14632	0.157634	-13.6159	3.22328e-42	4.10457e-41	9.57	9.49	9.98	2.4	2.21	1.79	IAA-alanine resistance protein 1; K14713 solute carrier family 39 (zinc transporter), member 7; hypothetical protein	-
TEA007163.1	321.715	1.54867	0.135236	-11.4516	2.30857e-30	2.19738e-29	6.85	6.06	5.52	2.29	1.89	2.02	galactokinase; K18674 N-acetylgalactosamine kinase [EC:2.7.1.157]	GO:0046835`carbohydrate phosphorylation; GO:0005524`ATP binding; GO:0016021`integral component of membrane; GO:0006012`galactose metabolic process; GO:0005737`cytoplasm; GO:0004335`galactokinase activity;
TEA005410.1	7.05848	1.68255	0.620308	-2.71245	0.00667884	0.0133537	0.64	0.82	0.51	0.06	0.25	0.06	hypothetical protein; K19748 RAB6-interacting golgin; SORBIDRAFT_04g021530, Sb04g021530; ATP-dependent 6-phosphofructokinase 5, chloroplastic-like; K00850 6-phosphofructokinase 1 [EC:2.7.1.11]	-
TEA018390.1	515.466	1.17948	0.121295	-9.72406	2.38087e-22	1.77583e-21	8.1	8.36	9.3	3.38	3.22	4.59	-	-
TEA000905.1	65.6804	2.64975	0.523094	-5.06554	4.0725e-07	1.36269e-06	1.78	1.45	1.87	0.37	0.08	0.09	26S proteasome non-ATPase regulatory subunit 2 homolog A; K03028 26S proteasome regulatory subunit N1; hypothetical protein; 26S proteasome non-ATPase regulatory subunit 2 homolog A-like	GO:0004175`endopeptidase activity; GO:0005634`nucleus; GO:0043161`proteasome-mediated ubiquitin-dependent protein catabolic process; GO:0065007`biological regulation; GO:0034515`proteasome storage granule; GO:0008540`proteasome regulatory particle, base subcomplex;
TEA026125.1	362.687	1.26169	0.118966	-10.6054	2.81187e-26	2.37757e-25	7.51	7.1	6.73	2.86	3.17	2.76	putative disease resistance protein At3g14460; K19613 leucine-rich repeat protein SHOC2; putative disease resistance RPP13-like protein 1	-
TEA015976.1	27.1444	1.62296	0.418182	-3.88098	0.000104035	0.000272462	1.35	2.03	2.54	0.26	0.74	0.66	-	-
TEA009764.1	39.8465	1.24019	0.368814	-3.36263	0.000772033	0.00179637	0.8	0.9	1.03	0.55	0.13	0.39	NAC domain-containing protein 89-like; K12581 CCR4-NOT transcription complex subunit 7/8; NAC domain-containing protein 66-like; K13126 polyadenylate-binding protein; uncharacterized LOC106399005; K01054 acylglycerol lipase [EC:3.1.1.23]	-
TEA011218.1	3.59384	2.14972	0.683031	-3.14732	0.00164774	0.003659	0.21	0.08	0.39	0	0	0	DNA topoisomerase 2; K03164 DNA topoisomerase II [EC:5.99.1.3]	-
TEA031458.1	75.3678	1.22695	0.257667	-4.76176	1.91911e-06	6.03987e-06	1.39	1.82	1.52	0.84	0.5	0.6	uncharacterized LOC104888094; K02520 translation initiation factor IF-3	-
TEA024035.1	3.31215	1.74107	0.682908	-2.54949	0.010788	0.0207479	0.1	0.35	0.13	0.03	0	0	Lj5g3v2240980.2; -; K04733 interleukin-1 receptor-associated kinase 4 [EC:2.7.11.1]; Lj5g3v2241200.1; Lj5g3v2240980.1	GO:0016020`membrane; GO:0016310`phosphorylation; GO:0000166`nucleotide binding; GO:0016301`kinase activity;
TEA024839.1	4.55844	2.52911	0.679843	-3.72015	0.000199108	0.00050325	0.51	0.81	0.8	0	0	0	cytochrome P450 family monooxygenase; K07428 cytochrome P450 family 4 subfamily X [EC:1.14.14.1]; CYP72A67; cytochrome P450 72A15; cytochrome P450 72A15-like	-
TEA002558.1	410.83	1.05899	0.121834	-8.69201	3.56068e-18	2.26639e-17	9.78	9.65	9.63	4.84	5.22	3.73	cytosolic enolase 3; K01689 enolase [EC:4.2.1.11]	GO:0005737`cytoplasm;
TEA018271.1	180.679	1.1977	0.167324	-7.15797	8.18815e-13	4.03436e-12	6.92	6.67	6.76	3.38	2.38	2.93	cytochrome P450 87A3-like; K07437 cytochrome P450 family 26 subfamily A; K12664 cytochrome P450 family 26 subfamily B	GO:0016020`membrane; GO:0046872`metal ion binding; GO:0016491`oxidoreductase activity;
TEA006189.1	482.008	1.26742	0.10924	-11.6022	4.01754e-31	3.89611e-30	29.39	29.76	32.54	14.13	11.49	11.95	nudix hydrolase 1-like; K03574 8-oxo-dGTP diphosphatase [EC:3.6.1.55]; nudix hydrolase 1	-
TEA010894.1	17.7004	2.47628	0.503821	-4.915	8.87804e-07	2.88229e-06	2.04	1.47	1.46	0.23	0.06	0.32	phosphatidate cytidylyltransferase 1; K00981 phosphatidate cytidylyltransferase [EC:2.7.7.41]; phosphatidate cytidylyltransferase	GO:0006655`phosphatidylglycerol biosynthetic process; GO:0004605`phosphatidate cytidylyltransferase activity; GO:0016021`integral component of membrane; GO:0005789`endoplasmic reticulum membrane; GO:0016024`CDP-diacylglycerol biosynthetic process;
TEA004695.1	57.4188	1.52541	0.287501	-5.30574	1.12219e-07	3.93416e-07	4.5	4.69	5.65	1.28	2.02	1.56	-	-
TEA002138.1	46.7493	1.65563	0.316076	-5.23806	1.62277e-07	5.62256e-07	1.8	2.11	1.78	0.62	0.39	0.66	ATP-dependent DNA helicase MER3 homolog; K15271 ATP-dependent DNA helicase HFM1/MER3 [EC:3.6.4.12]; DExH-box ATP-dependent RNA helicase DExH17	-
TEA030839.1	47.7912	1.42288	0.312028	-4.5601	5.11288e-06	1.54892e-05	4.58	3.83	3.86	1.1	1.25	1.93	3-ketoacyl-CoA synthase 6; K15397 3-ketoacyl-CoA synthase [EC:2.3.1.199]; 3-ketoacyl-CoA synthase 6-like	-
TEA010237.1	687.663	1.91659	0.096031	-19.958	1.27676e-88	3.28714e-87	21.78	20.07	19.14	5.12	5.07	5.74	NAD-dependent malic enzyme 59 kDa isoform, mitochondrial; K00028 malate dehydrogenase (decarboxylating) [EC:1.1.1.39]; NAD-dependent malic enzyme 2, mitochondrial-like	GO:0046872`metal ion binding; GO:0016491`oxidoreductase activity;
TEA007030.1	8.44307	2.12817	0.6121	-3.47683	0.000507387	0.00121058	0.98	1.32	0.68	0	0.23	0.13	-	-
TEA012199.1	45.3258	1.50547	0.310026	-4.85592	1.19827e-06	3.84347e-06	0.66	0.6	0.7	0.19	0.23	0.22	Multidrug resistance-associated protein 4 isoform 1; K05666 ATP-binding cassette, subfamily C (CFTR/MRP), member 2; hypothetical protein; ABC transporter C family member 4	GO:0055085`transmembrane transport; GO:0005524`ATP binding; GO:0042626`ATPase activity, coupled to transmembrane movement of substances; GO:0016021`integral component of membrane;
TEA004841.1	45.254	1.6229	0.323339	-5.01919	5.18905e-07	1.72007e-06	2.64	3.61	3.15	1	0.66	1.14	conserved oligomeric Golgi complex subunit 2; K20289 conserved oligomeric Golgi complex subunit 2; conserved oligomeric Golgi complex subunit 2-like	-
TEA007694.1	283.669	1.09941	0.149871	-7.33571	2.20542e-13	1.12e-12	8.57	8.19	7.59	2.78	4.3	4.1	uracil phosphoribosyltransferase / uridine kinase; K00876 uridine kinase [EC:2.7.1.48]; uridine kinase; putative uracil phosphoribosyl transferase	GO:0016310`phosphorylation; GO:0005524`ATP binding; GO:0016301`kinase activity;
TEA020313.1	1.99837	1.48881	0.664265	-2.24128	0.0250077	0.0446074	0.13	0.08	0.02	0	0	0	hypothetical protein; K04733 interleukin-1 receptor-associated kinase 4 [EC:2.7.11.1]; G-type lectin S-receptor-like serine/threonine-protein kinase At1g11300; G-type lectin S-receptor-like serine/threonine-protein kinase At1g11330	GO:0004674`protein serine/threonine kinase activity; GO:0009506`plasmodesma; GO:0006468`protein phosphorylation; GO:0031625`ubiquitin protein ligase binding; GO:0045087`innate immune response; GO:0005886`plasma membrane;
TEA023256.1	43.4661	1.34458	0.32962	-4.07917	4.51969e-05	0.000123525	1.03	1.51	1.69	0.6	0.56	0.41	probable protein phosphatase 2C 62; K17508 protein phosphatase PTC7 [EC:3.1.3.16]; probable protein phosphatase 2C BIPP2C1; hypothetical protein	-
TEA030960.1	419.819	1.05833	0.116347	-9.09633	9.34383e-20	6.33004e-19	5.35	4.74	5.91	2.5	2.43	2.64	probable inactive receptor kinase At5g67200; K04733 interleukin-1 receptor-associated kinase 4 [EC:2.7.11.1]; hypothetical protein	-
TEA018903.1	33.1524	1.27636	0.444173	-2.87357	0.00405855	0.00844676	0.44	0.32	0.38	0.31	0.06	0.05	golgin subfamily A member 4-like; K20283 golgin subfamily A member 4; golgin subfamily B member 1-like; K20478 golgin subfamily B member 1; hypothetical protein	-
TEA007556.1	4.78496	1.91578	0.672803	-2.84746	0.00440697	0.00911488	0.34	0.25	0.05	0	0.03	0.02	beta-glucosidase 46; K05350 beta-glucosidase [EC:3.2.1.21]; putative pirin-like protein At3g59260; K06911 uncharacterized protein; L-ascorbate oxidase; K00423 L-ascorbate oxidase [EC:1.10.3.3]	-
TEA007599.1	242.48	1.2329	0.141908	-8.68803	3.68782e-18	2.34565e-17	11.51	11.73	11.11	4.3	5.26	4.82	BOI-related E3 ubiquitin-protein ligase 1-like; K19042 E3 ubiquitin-protein ligase BOI and related proteins [EC:2.3.2.27]; BOI-related E3 ubiquitin-protein ligase 1	-
TEA031577.1	680.419	2.33695	0.0967741	-24.1485	7.74674e-129	3.08907e-127	51.36	49.8	51	9.1	10.88	9.69	probable amino acid permease 7; K14209 solute carrier family 36 (proton-coupled amino acid transporter)	GO:0015810`aspartate transport; GO:0015175`neutral amino acid transmembrane transporter activity; GO:0015172`acidic amino acid transmembrane transporter activity; GO:0015804`neutral amino acid transport; GO:0016021`integral component of membrane; GO:0015827`tryptophan transport; GO:0005886`plasma membrane;
TEA001957.1	56.1385	1.53786	0.283487	-5.42481	5.80161e-08	2.07357e-07	1.77	1.9	2.1	0.68	0.57	0.62	dynamin-related protein 3A; K17065 dynamin 1-like protein [EC:3.6.5.5]; dynamin-related protein 3A-like	GO:0005525`GTP binding; GO:0003924`GTPase activity;
TEA004932.1	5.1494	2.0396	0.665766	-3.06353	0.0021874	0.00476436	0.18	0.19	0.33	0.05	0	0	protein ODORANT1; K09422 myb proto-oncogene protein, plant; MYB-like 102; protein ODORANT1-like	-
TEA019865.1	12.0526	3.77338	0.641598	-5.88123	4.07234e-09	1.59347e-08	0.34	0.59	0.21	0	0	0	feronia receptor-like kinase; K04733 interleukin-1 receptor-associated kinase 4 [EC:2.7.11.1]; Malectin/receptor-like protein kinase family protein, putative; receptor-like protein kinase FERONIA	GO:0008152`metabolic process; GO:0016301`kinase activity;
TEA023789.1	412.073	1.38792	0.114814	-12.0885	1.21499e-33	1.2587e-32	9.99	9.46	9.03	3.83	3.18	3.73	hypothetical protein; K04733 interleukin-1 receptor-associated kinase 4 [EC:2.7.11.1]; probable inactive receptor kinase RLK902; probable inactive receptor kinase At1g48480	GO:0005524`ATP binding; GO:0004672`protein kinase activity; GO:0006468`protein phosphorylation; GO:0016021`integral component of membrane;
TEA004346.1	15.2961	3.04044	0.557945	-5.44935	5.05539e-08	1.81456e-07	3.09	2.26	2.96	0.11	0	0.39	cinnamoyl-CoA reductase 1-like; K09753 cinnamoyl-CoA reductase [EC:1.2.1.44]	-
TEA018564.1	733.222	1.08428	0.0952203	-11.387	4.85215e-30	4.58285e-29	36.74	37.27	40.09	19.22	18.79	15.26	-	-
TEA019833.1	541.089	2.44924	0.115942	-21.1247	4.71589e-99	1.40156e-97	21.41	20.68	19.37	4.41	3.22	3.41	Pyruvate dehydrogenase E1 component subunit beta, mitochondrial; K00162 pyruvate dehydrogenase E1 component beta subunit [EC:1.2.4.1]	-
TEA031407.1	369.063	1.3672	0.123323	-11.0863	1.46179e-28	1.32317e-27	13.32	14.41	12.89	4.47	5.25	5.77	Cytochrome P450, family 722, subfamily A, polypeptide 1; K07437 cytochrome P450 family 26 subfamily A; cytochrome P450 90A1; abscisic acid 8'-hydroxylase 2	GO:0010268`brassinosteroid homeostasis; GO:0020037`heme binding; GO:0016132`brassinosteroid biosynthetic process; GO:0005506`iron ion binding; GO:0055114`oxidation-reduction process; GO:0016705`oxidoreductase activity, acting on paired donors, with incorporation or reduction of molecular oxygen; GO:0007275`multicellular organismal development; GO:0016021`integral component of membrane; GO:0016125…
TEA017923.1	5.60645	2.44935	0.666901	-3.67273	0.000239975	0.000599738	0.24	0.37	0.55	0	0.04	0	pectin acetylesterase 8; K19882 O-palmitoleoyl-L-serine hydrolase [EC:3.1.1.98]; hypothetical protein	-
TEA021769.1	157.514	1.11008	0.172456	-6.43687	1.21964e-10	5.278e-10	2.6	2.65	2.38	1.21	1.23	1.04	systemin receptor SR160-like; K13415 protein brassinosteroid insensitive 1 [EC:2.7.10.1 2.7.11.1]; systemin receptor SR160	GO:0032440`2-alkenal reductase [NAD(P)] activity; GO:0004674`protein serine/threonine kinase activity; GO:0005524`ATP binding; GO:0006468`protein phosphorylation; GO:0016021`integral component of membrane; GO:0055114`oxidation-reduction process;
TEA013192.1	19.3776	1.59012	0.463676	-3.42939	0.000604948	0.00142494	1.53	0.98	0.99	0.35	0.48	0.16	protein SODIUM POTASSIUM ROOT DEFECTIVE 1-like; K07213 copper chaperone; trimethylguanosine synthase; K14292 trimethylguanosine synthase [EC:2.1.1.-]; hypothetical protein	GO:0046914`transition metal ion binding; GO:0030001`metal ion transport; GO:0005737`cytoplasm; GO:0046916`cellular transition metal ion homeostasis;
TEA017942.1	6037.76	1.08829	0.0466085	-23.3497	1.3883e-120	5.14052e-119	41.66	39.33	38.45	17.5	18.84	19.38	serine/threonine-protein kinase TOR-like; K07203 serine/threonine-protein kinase mTOR [EC:2.7.11.1]; serine/threonine-protein kinase TOR	GO:0040019`positive regulation of embryonic development; GO:0005524`ATP binding; GO:0030307`positive regulation of cell growth; GO:0043621`protein self-association; GO:0005737`cytoplasm; GO:0045893`positive regulation of transcription, DNA-templated; GO:0044877`macromolecular complex binding; GO:0000975`regulatory region DNA binding; GO:0005634`nucleus; GO:0042802`identical protein binding; GO:00…
TEA004575.1	219.472	1.41923	0.152092	-9.33136	1.04519e-20	7.32939e-20	5.84	5.35	5.52	2.32	1.85	1.95	protein NRT1/ PTR FAMILY 2.11; K14638 solute carrier family 15 (peptide/histidine transporter), member 3/4; hypothetical protein	-
TEA015268.1	3016.62	5.17119	0.252796	-20.456	5.31113e-93	1.44467e-91	227.74	233.08	224.17	7.56	3.83	5.13	senescence-specific cysteine protease SAG39; K16292 KDEL-tailed cysteine endopeptidase [EC:3.4.22.-]; senescence-specific cysteine protease SAG39-like	GO:0005615`extracellular space; GO:0051603`proteolysis involved in cellular protein catabolic process; GO:0004197`cysteine-type endopeptidase activity; GO:0005764`lysosome;
TEA019049.1	28.4775	1.1991	0.372604	-3.21815	0.00129018	0.00290958	0.58	0.73	0.62	0.28	0.25	0.24	3-hydroxy-3-methylglutaryl-coenzyme A reductase 1; K00021 hydroxymethylglutaryl-CoA reductase (NADPH) [EC:1.1.1.34]; 3-hydroxy-3-methylglutaryl-coenzyme A reductase 1-like	-
TEA023344.1	9.74833	1.36558	0.564722	-2.41815	0.0155997	0.0290685	0.55	0.48	0.86	0.23	0.24	0.08	transcription factor MYB80; K09422 myb proto-oncogene protein, plant; hypothetical protein; transcription repressor MYB4	GO:0005634`nucleus; GO:0048658`anther wall tapetum development; GO:0043565`sequence-specific DNA binding; GO:0010090`trichome morphogenesis;
TEA018054.1	2.5651	1.7988	0.678215	-2.65226	0.00799538	0.0157558	0.23	0.09	0.22	0	0	0	ADP-ribosylation factor GTPase-activating protein AGD3; K12489 Arf-GAP with coiled-coil, ANK repeat and PH domain-containing protein	GO:0016021`integral component of membrane;
TEA018449.1	8734.37	1.35371	0.0380997	-35.5308	1.64207e-276	1.90791e-274	161.82	160.31	162.47	64.6	63.41	60.13	inositol oxygenase 1; K00469 inositol oxygenase [EC:1.13.99.1]; inositol oxygenase 1-like	GO:0019310`inositol catabolic process; GO:0005506`iron ion binding; GO:0055114`oxidation-reduction process; GO:0005737`cytoplasm; GO:0050113`inositol oxygenase activity;
TEA009363.1	3178.79	1.12172	0.0469714	-23.881	4.82898e-126	1.87565e-124	94.41	94.44	95.34	41.54	43.81	44.14	tyrosine-specific transport protein; K03834 tyrosine-specific transport protein; tyrosine-specific transport protein 2-like; POPTRDRAFT_770531; hypothetical protein	GO:0016020`membrane;
TEA003028.1	78.7421	1.75517	0.248708	-7.05716	1.69939e-12	8.21974e-12	1.84	1.92	1.62	0.49	0.45	0.58	hypothetical protein; K04733 interleukin-1 receptor-associated kinase 4 [EC:2.7.11.1]; nuclear RNA-binding-like protein; K13199 plasminogen activator inhibitor 1 RNA-binding protein	GO:0004252`serine-type endopeptidase activity; GO:0032440`2-alkenal reductase [NAD(P)] activity; GO:0006508`proteolysis; GO:0055114`oxidation-reduction process;
TEA031693.1	503.651	1.69561	0.106435	-15.9309	3.86927e-57	6.51061e-56	8.55	8.71	8.28	2.82	2.28	2.67	disease resistance protein At4g27190-like; K13459 disease resistance protein RPS2; disease resistance protein RPS2-like; uncharacterized LOC104452470; K04733 interleukin-1 receptor-associated kinase 4 [EC:2.7.11.1]	-
TEA017437.1	160.082	1.40105	0.19768	-7.08745	1.36609e-12	6.63862e-12	3.63	3.6	3.52	1.15	1.83	0.99	BTB/POZ domain-containing protein; K10523 speckle-type POZ protein	-
TEA018743.1	38.1073	2.86919	0.38724	-7.40933	1.26936e-13	6.53994e-13	2.86	2.99	2.33	0.36	0.36	0.2	serine carboxypeptidase-like 18; K16296 serine carboxypeptidase-like clade I [EC:3.4.16.-]; serine carboxypeptidase-like 2; serine carboxypeptidase-like 11	-
TEA018539.1	1353.42	1.6648	0.0725321	-22.9525	1.3902e-116	4.98327e-115	30.03	26.22	27.66	9	8.64	8.57	-	GO:0016021`integral component of membrane; GO:0071705`nitrogen compound transport;
TEA015477.1	43.1886	1.15947	0.338984	-3.42043	0.000625215	0.00147036	1.1	1.14	1.81	0.79	0.45	0.45	ATP-dependent zinc metalloprotease FTSH 6, chloroplastic-like; K03798 cell division protease FtsH [EC:3.4.24.-]; callose synthase 11-like; K11000 callose synthase [EC:2.4.1.-]; ATP-dependent zinc metalloprotease FTSH 6, chloroplastic	-
TEA007067.1	559.98	1.15396	0.0970198	-11.8941	1.27001e-32	1.28267e-31	10.34	10	10.01	4.13	4.87	4.49	125 kDa kinesin-related protein-like; K10398 kinesin family member 11; hypothetical protein; K01062 platelet-activating factor acetylhydrolase [EC:3.1.1.47]	-
TEA008724.1	12.911	1.80047	0.543794	-3.31094	0.000929816	0.00213912	0.28	0.51	0.49	0.16	0.09	0.02	pentatricopeptide repeat-containing protein At2g22410, mitochondrial-like; K19589 release factor glutamine methyltransferase [EC:2.1.1.297]; SLOW growth protein; putative pentatricopeptide repeat-containing protein At3g05240; K19090 CRISPR-associated protein Cas5t	-
TEA029378.1	104.729	2.01359	0.233117	-8.63766	5.73782e-18	3.61544e-17	4.45	4.64	6.02	0.99	1.38	1.17	hypothetical protein; K03327 multidrug resistance protein, MATE family; protein TRANSPARENT TESTA 12-like; POPTRDRAFT_418996	GO:0016020`membrane; GO:0015238`drug transmembrane transporter activity; GO:0006855`drug transmembrane transport;
TEA005968.1	27.9198	2.29435	0.425512	-5.39198	6.96853e-08	2.47456e-07	0.86	1.12	1	0.05	0.24	0.21	Cytochrome P450, putative isoform 1; K20661 cytochrome P450 family 714 subfamily A polypeptide 1; cytochrome P450 714C2; cytochrome P450 714A1	GO:0016020`membrane; GO:0046872`metal ion binding; GO:0016491`oxidoreductase activity;
TEA024387.1	33.1726	1.37494	0.377385	-3.64335	0.000269116	0.000668106	1.53	1.2	0.95	0.22	0.51	0.56	hypothetical protein; K12502 MPBQ/MSBQ methyltransferase [EC:2.1.1.295]; 2-methyl-6-phytyl-1,4-hydroquinone methyltransferase, chloroplastic-like	-
TEA014582.1	251.468	1.66257	0.145572	-11.421	3.28543e-30	3.12058e-29	7.73	7.73	8.08	2.6	2.63	2.07	-	-
TEA016836.1	33.9553	3.01401	0.421887	-7.14411	9.05821e-13	4.45003e-12	1.57	2.03	1.74	0.16	0.29	0.06	Squalene synthetase; K00801 farnesyl-diphosphate farnesyltransferase [EC:2.5.1.21]	-
TEA017792.1	4.01922	1.47531	0.672168	-2.19486	0.0281738	0.0496634	0.11	0.12	0.34	0.03	0.03	0.03	Alpha,alpha-trehalose-phosphate synthase (UDP-forming) 1; K16055 trehalose 6-phosphate synthase/phosphatase [EC:2.4.1.15 3.1.3.12]; inositol transporter 1; K08150 MFS transporter, SP family, solute carrier family 2 (myo-inositol transporter), member 13; hypothetical protein	GO:0032440`2-alkenal reductase [NAD(P)] activity; GO:0008643`carbohydrate transport; GO:0055085`transmembrane transport; GO:0016021`integral component of membrane; GO:0055114`oxidation-reduction process; GO:0022891`substrate-specific transmembrane transporter activity;
TEA011103.1	14.9625	1.16119	0.487408	-2.38239	0.0172009	0.0317602	0.48	0.41	0.62	0.1	0.24	0.24	protein SEH1-like; K14299 nucleoporin SEH1	-
TEA015896.1	13.8517	1.31735	0.506785	-2.59942	0.00933817	0.0181682	1.33	0.92	0.88	0.56	0.23	0.25	-	-
TEA030778.1	47.3695	1.11055	0.300255	-3.69868	0.000216728	0.000544668	1.06	1.01	0.85	0.38	0.51	0.41	probable glycerol-3-phosphate dehydrogenase [NAD(+)] 1, cytosolic; K00006 glycerol-3-phosphate dehydrogenase (NAD+) [EC:1.1.1.8]; glycerol-3-phosphate dehydrogenase [NAD(+)] GPDHC1, cytosolic	GO:0009331`glycerol-3-phosphate dehydrogenase complex; GO:0046168`glycerol-3-phosphate catabolic process; GO:0005829`cytosol; GO:0005975`carbohydrate metabolic process; GO:0051287`NAD binding; GO:0055114`oxidation-reduction process; GO:0004367`glycerol-3-phosphate dehydrogenase [NAD+] activity;
TEA012884.1	106.294	1.12936	0.231069	-4.88755	1.02098e-06	3.2944e-06	6.99	5.65	8.7	3.88	2.47	3.08	-	-
TEA021910.1	14.8207	1.1608	0.482111	-2.40775	0.0160512	0.0298336	0.2	0.22	0.15	0.07	0.06	0.09	inositol transporter 1; K08150 MFS transporter, SP family, solute carrier family 2 (myo-inositol transporter), member 13; inositol transporter 1-like; Inositol transporter 1 isoform 1	-
TEA004449.1	295.768	1.0257	0.135314	-7.58017	3.45106e-14	1.82656e-13	12.8	13.42	14.38	6.72	7.38	5.58	-	GO:0016021`integral component of membrane; GO:0005886`plasma membrane;
TEA017459.1	40.2275	2.13382	0.374715	-5.69452	1.23718e-08	4.65383e-08	1.94	1.9	2.08	0.1	0.5	0.56	rho GTPase-activating protein REN1; K20642 Rho GTPase-activating protein 22/24/25; rho GTPase-activating protein REN1-like; hypothetical protein	-
TEA003717.1	290.12	1.90373	0.154278	-12.3396	5.54364e-35	5.97498e-34	11.55	10.11	8.54	2.42	3.11	2.37	aconitate hydratase, cytoplasmic; K01681 aconitate hydratase [EC:4.2.1.3]; hypothetical protein	GO:0003994`aconitate hydratase activity; GO:0008152`metabolic process; GO:0051539`4 iron, 4 sulfur cluster binding;
TEA004861.1	78.9456	1.44024	0.240129	-5.99777	2.00041e-09	7.97914e-09	4.75	4.36	4.54	1.79	1.47	1.58	-	-
TEA018082.1	163.536	4.71666	0.284249	-16.5934	7.77459e-62	1.40464e-60	6.04	6.26	5.94	0.34	0.15	0.1	DNA cross-link repair protein SNM1; K15340 DNA cross-link repair 1A protein; uncharacterized LOC8258611; uncharacterized LOC103709368	-
TEA019274.1	205.023	7.13965	0.467224	-15.281	1.02361e-52	1.59771e-51	25.39	22.66	18.87	0.06	0	0.06	-	GO:0000166`nucleotide binding;
TEA016137.1	160.807	2.47919	0.402281	-6.16285	7.14467e-10	2.94753e-09	6.84	7.35	7.72	1.83	0.62	0.79	3-hydroxybenzoate 6-hydroxylase-like; K00480 salicylate hydroxylase [EC:1.14.13.1]; Zep1-1; zeaxanthin epoxidase; K09838 zeaxanthin epoxidase [EC:1.14.15.21]; Zep1-2; hypothetical protein	GO:0044550`secondary metabolite biosynthetic process; GO:0004497`monooxygenase activity;
TEA007437.1	3.28353	1.49389	0.680456	-2.19543	0.0281329	0.0496076	0.25	0.22	0.41	0	0.06	0.05	-	-
TEA006124.1	1491.88	1.03458	0.0676734	-15.2878	9.2176e-53	1.43957e-51	79.94	81.95	80.88	40.51	35.34	41.49	tuliposide A-converting enzyme 2, chloroplastic-like; K20506 tuliposide A-converting enzyme [EC:4.2.99.22]	-
TEA001623.1	252.246	4.87197	0.238203	-20.4531	5.64339e-93	1.5335e-91	22.21	21.72	21.65	0.6	0.66	0.72	kaempferol 3-O-beta-D-galactosyltransferase-like; K13269 kaempferol 3-O-beta-D-galactosyltransferase [EC:2.4.1.234]; UDP-glucosyl transferase 78D2, putative; K12930 anthocyanidin 3-O-glucosyltransferase [EC:2.4.1.115]	GO:0008152`metabolic process; GO:0033834`kaempferol 3-O-galactosyltransferase activity;
TEA015079.1	20.7447	1.73449	0.44657	-3.88402	0.000102744	0.000269308	1.14	1.77	1.38	0.24	0.49	0.35	cullin-1; K03347 cullin 1; hypothetical protein; cullin-1-like	-
TEA031453.1	57.4127	3.08399	0.337688	-9.13266	6.68363e-20	4.56111e-19	4.01	2.89	3.57	0.26	0.38	0.41	isoprene synthase, chloroplastic-like; K12742 isoprene synthase [EC:4.2.3.27]; (E)-beta-ocimene synthase; tricyclene synthase EBOS, chloroplastic-like	-
TEA010506.1	1045.25	1.68453	0.0736149	-22.883	6.85741e-116	2.43863e-114	21.01	20.59	20.76	6.62	6.23	6.35	receptor-like serine/threonine-protein kinase SD1-7; K04733 interleukin-1 receptor-associated kinase 4 [EC:2.7.11.1]; G-type lectin S-receptor-like serine/threonine-protein kinase SD1-1	GO:0004674`protein serine/threonine kinase activity; GO:0005524`ATP binding; GO:0006468`protein phosphorylation; GO:0048544`recognition of pollen; GO:0016021`integral component of membrane;
TEA014279.1	188.03	2.20954	0.175833	-12.5661	3.24139e-36	3.58829e-35	10.84	12.11	12.92	2.4	2.27	2.8	-	GO:0016020`membrane;
TEA023556.1	9.71845	3.55567	0.648019	-5.48698	4.08856e-08	1.47994e-07	0.69	0.85	0.66	0	0	0	DEAD-box ATP-dependent RNA helicase 38; K18655 ATP-dependent RNA helicase DDX19/DBP5 [EC:3.6.4.13]; DEAD-box ATP-dependent RNA helicase 38-like; LOS4	-
TEA017913.1	28.1629	1.93677	0.423196	-4.57653	4.72742e-06	1.43651e-05	1.11	1.92	1.74	0.58	0.16	0.31	G-type lectin S-receptor-like serine/threonine-protein kinase At4g03230; K04733 interleukin-1 receptor-associated kinase 4 [EC:2.7.11.1]; hypothetical protein; POPTRDRAFT_771920	GO:0005524`ATP binding; GO:0009506`plasmodesma; GO:0006468`protein phosphorylation; GO:0004674`protein serine/threonine kinase activity; GO:0006952`defense response; GO:0016021`integral component of membrane; GO:0048544`recognition of pollen; GO:0005886`plasma membrane;
TEA004880.1	70.5304	2.16146	0.27229	-7.93806	2.05369e-15	1.1538e-14	5.03	6.18	6.26	1.11	1.3	1.21	-	GO:0009506`plasmodesma; GO:0006950`response to stress; GO:0005886`plasma membrane;
TEA016502.1	26.265	1.54531	0.408203	-3.78563	0.000153318	0.000393603	0.51	0.74	0.62	0.19	0.11	0.27	probable glycerol-3-phosphate dehydrogenase [NAD(+)] 1, cytosolic; K00006 glycerol-3-phosphate dehydrogenase (NAD+) [EC:1.1.1.8]	GO:0009331`glycerol-3-phosphate dehydrogenase complex; GO:0046168`glycerol-3-phosphate catabolic process; GO:0005829`cytosol; GO:0005975`carbohydrate metabolic process; GO:0051287`NAD binding; GO:0055114`oxidation-reduction process; GO:0004367`glycerol-3-phosphate dehydrogenase [NAD+] activity;
TEA013384.1	183.672	6.22289	0.386562	-16.0981	2.63249e-58	4.51408e-57	6.87	6.75	6.45	0.06	0	0.09	protein NRT1/ PTR FAMILY 2.11; K14638 solute carrier family 15 (peptide/histidine transporter), member 3/4; protein NRT1/ PTR FAMILY 2.10-like; hypothetical protein	-
TEA014054.1	76.9522	1.03292	0.243196	-4.24729	2.16374e-05	6.14927e-05	4.47	4.21	5.42	2.11	2.51	2.05	derlin-1; K13989 Derlin-2/3	-
TEA010608.1	2.27619	1.58172	0.669075	-2.36403	0.0180772	0.0332348	0.02	0.23	0.11	0	0	0	disease resistance protein At4g27190; K13459 disease resistance protein RPS2; hypothetical protein	-
TEA012562.1	57.3497	1.62938	0.289534	-5.62758	1.82752e-08	6.78547e-08	1.6	1.33	1.63	0.52	0.33	0.52	-	-
TEA011712.1	7.55035	1.92518	0.628271	-3.06426	0.00218209	0.0047547	0.94	1.45	0.62	0.34	0	0.08	-	-
TEA006495.1	201.707	1.47632	0.162939	-9.06059	1.29745e-19	8.74134e-19	1.82	1.75	1.91	0.51	0.72	0.69	ATP-dependent RNA helicase DEAH12, chloroplastic; K12818 ATP-dependent RNA helicase DHX8/PRP22 [EC:3.6.4.13]; putative uncharacterized protein At4g01020, chloroplastic; ATP-dependent RNA helicase DEAH12, chloroplastic-like	GO:0006396`RNA processing; GO:0046872`metal ion binding; GO:0005634`nucleus; GO:0044822`poly(A) RNA binding; GO:0004004`ATP-dependent RNA helicase activity; GO:0000166`nucleotide binding; GO:0005737`cytoplasm;
TEA003156.1	29.4896	1.27407	0.368415	-3.45823	0.000543728	0.001291	0.52	0.58	0.44	0.19	0.19	0.21	BEL1-like homeodomain protein 9; K15613 homeobox protein Meis1; hypothetical protein; homeobox protein BEL1 homolog; K16670 homeobox protein Meis2	GO:0048731`system development;
TEA013680.1	82.1435	2.22339	0.253462	-8.7721	1.75363e-18	1.13061e-17	4.52	5.03	4.2	0.93	0.88	0.95	-	-
TEA015611.1	65.2929	1.37656	0.271056	-5.0785	3.80431e-07	1.2766e-06	4.08	5.23	3.89	1.29	1.84	1.73	sterol 3-beta-glucosyltransferase UGT80B1-like; K05841 sterol 3beta-glucosyltransferase [EC:2.4.1.173]	GO:0005774`vacuolar membrane; GO:0010214`seed coat development; GO:0030259`lipid glycosylation; GO:0009813`flavonoid biosynthetic process; GO:0009845`seed germination; GO:0016125`sterol metabolic process; GO:0016906`sterol 3-beta-glucosyltransferase activity;
TEA013355.1	54.8841	1.86884	0.329319	-5.67488	1.38789e-08	5.20332e-08	5.57	5.94	7.6	0.65	1.81	2.27	pectin acetylesterase 10; K19882 O-palmitoleoyl-L-serine hydrolase [EC:3.1.1.98]; hypothetical protein	GO:0016787`hydrolase activity;
TEA027974.1	55.7734	2.50616	0.313975	-7.98206	1.43916e-15	8.15353e-15	3.81	4.57	3.94	0.76	0.48	0.69	probable boron transporter 7; K06573 solute carrier family 4 (anion exchanger), member 1; BOR1; borate transporter; putative sodium bicarbonate cotransporter; K13862 solute carrier family 4 (sodium borate transporter), member 11	GO:0005887`integral component of plasma membrane; GO:0051453`regulation of intracellular pH; GO:0098656`anion transmembrane transport; GO:0008509`anion transmembrane transporter activity;
TEA027982.1	97.0633	3.39317	0.279412	-12.144	6.1761e-34	6.43786e-33	3.83	3.18	3.24	0.19	0.33	0.35	MADS-box protein SOC1; K09260 MADS-box transcription enhancer factor 2A; MADS-box protein SOC1-like	GO:0003677`DNA binding; GO:0005634`nucleus; GO:0006355`regulation of transcription, DNA-templated; GO:0003700`sequence-specific DNA binding transcription factor activity; GO:0046983`protein dimerization activity;
TEA016651.1	296.878	1.34856	0.139014	-9.70088	2.989e-22	2.22327e-21	7.48	6.53	6.61	2.21	3.01	2.75	-	-
TEA030972.1	547.612	1.52342	0.101745	-14.9729	1.10431e-50	1.66022e-49	7.25	7.04	7.6	2.31	2.77	2.44	elongation factor 1-alpha; K03231 elongation factor 1-alpha; Spastin; K13254 spastin [EC:3.6.4.3]; hypothetical protein	GO:0016787`hydrolase activity; GO:0005524`ATP binding;
TEA009284.1	174.805	1.3233	0.173625	-7.62162	2.50503e-14	1.33503e-13	8.51	9.47	10.54	3.29	3.52	4.28	eukaryotic translation initiation factor 3 subunit E; K03250 translation initiation factor 3 subunit E; Lj5g3v0875450.1; -; hypothetical protein	GO:0016787`hydrolase activity; GO:0006753`nucleoside phosphate metabolic process;
TEA003613.1	31.229	1.35273	0.37618	-3.59596	0.0003232	0.000793314	0.93	1.38	1.21	0.57	0.41	0.28	cytochrome c1-2, heme protein, mitochondrial-like; K00413 ubiquinol-cytochrome c reductase cytochrome c1 subunit; cytochrome c1-2, heme protein, mitochondrial	GO:0009055`electron carrier activity; GO:0020037`heme binding;
TEA006337.1	408.068	1.22972	0.111018	-11.0767	1.62694e-28	1.47019e-27	15.53	14.19	15.73	6.45	6.42	6.25	-	-
TEA004769.1	15.2635	1.55982	0.521652	-2.99016	0.00278835	0.00596389	0.3	0.28	0.24	0.1	0	0.11	hypothetical protein; K13459 disease resistance protein RPS2	-
TEA028765.1	24.089	2.76479	0.459577	-6.01595	1.78836e-09	7.17144e-09	2.45	2.78	2.07	0.12	0.32	0.34	probable WRKY transcription factor 33; K13424 WRKY transcription factor 33; probable WRKY transcription factor 25; Os09g0481700, WRKY_GENE_90, WRKY90; SUSIBA2-like (WRKY transcription factor 80).; K18835 WRKY transcription factor 2	GO:0006355`regulation of transcription, DNA-templated; GO:0050896`response to stimulus; GO:0043565`sequence-specific DNA binding; GO:0048364`root development; GO:0044212`transcription regulatory region DNA binding;
TEA003139.1	705.816	1.06151	0.0994009	-10.679	1.27593e-26	1.09291e-25	12.19	12.05	11.17	6.49	4.85	5.44	peroxisomal (S)-2-hydroxy-acid oxidase GLO5-like; K11517 (S)-2-hydroxy-acid oxidase [EC:1.1.3.15]; putative MO25-like protein At5g47540; K08272 calcium binding protein 39	-
TEA025918.1	10.3171	2.11231	0.581186	-3.63448	0.000278541	0.000690042	0.83	0.84	0.34	0.12	0.08	0.08	pathogenesis-related genes transcriptional activator PTI6-like; K13434 pathogenesis-related genes transcriptional activator PTI6; pathogenesis-related genes transcriptional activator PTI6	-
TEA006397.1	178.497	1.1134	0.165007	-6.7476	1.50308e-11	6.90828e-11	17.82	18.19	15.59	8.46	7.98	7.03	-	-
TEA008240.1	97.4839	5.57117	0.42874	-12.9943	1.31813e-38	1.54754e-37	8.97	7.87	8.38	0.1	0.1	0.09	-	GO:0003723`RNA binding; GO:0000398`mRNA splicing, via spliceosome; GO:0008270`zinc ion binding; GO:0046540`U4/U6 x U5 tri-snRNP complex;
TEA006850.1	12.5325	1.92697	0.535441	-3.59885	0.000319627	0.000784902	0.65	0.43	0.64	0.06	0.12	0.14	glycerol-3-phosphate dehydrogenase SDP6, mitochondrial-like; K00111 glycerol-3-phosphate dehydrogenase [EC:1.1.5.3]; glycerol-3-phosphate dehydrogenase SDP6, mitochondrial	GO:0008152`metabolic process; GO:0052590`sn-glycerol-3-phosphate:ubiquinone oxidoreductase activity;
TEA029056.1	187.039	1.10941	0.170474	-6.50783	7.6246e-11	3.34574e-10	3.82	3.51	2.97	1.31	1.79	1.58	respiratory burst oxidase homolog protein C-like; K13447 respiratory burst oxidase [EC:1.6.3.- 1.11.1.-]; respiratory burst oxidase homolog protein C; Wfi1; whitefly-induced gp91-phox	GO:0050664`oxidoreductase activity, acting on NAD(P)H, oxygen as acceptor; GO:0005509`calcium ion binding; GO:0004601`peroxidase activity; GO:0016021`integral component of membrane; GO:0055114`oxidation-reduction process;
TEA003409.1	18.7854	1.05598	0.470924	-2.24235	0.0249385	0.0445007	0.15	0.35	0.46	0.12	0.11	0.17	probable cellulose synthase A catalytic subunit 2 [UDP-forming]; K10999 cellulose synthase A [EC:2.4.1.12]; hypothetical protein; SORBIDRAFT_01g004210, Sb01g004210	GO:0016020`membrane; GO:0016757`transferase activity, transferring glycosyl groups; GO:0009987`cellular process;
TEA004784.1	24.0505	1.45825	0.460195	-3.16877	0.00153086	0.00341549	0.85	0.66	0.86	0.31	0.02	0.39	HXXXD-type acyl-transferase family protein, putative; K13065 shikimate O-hydroxycinnamoyltransferase [EC:2.3.1.133]; vinorine synthase-like	-
TEA029888.1	49.2541	1.61799	0.337837	-4.78925	1.67402e-06	5.29945e-06	1.34	0.95	1	0.52	0.3	0.18	protein NETWORKED 2A-like; K20478 golgin subfamily B member 1; protein NETWORKED 1D-like; protein NETWORKED 1D	-
TEA024114.1	42.0213	1.11766	0.340127	-3.28601	0.00101618	0.00232393	2.9	2.74	2.6	0.63	1.17	1.75	DNA primase small subunit; K02684 DNA primase small subunit [EC:2.7.7.-]; DNA primase small subunit-like; POPTRDRAFT_711657; hypothetical protein	GO:0006269`DNA replication, synthesis of RNA primer; GO:0003896`DNA primase activity; GO:1990077`primosome complex;
TEA000753.1	221.521	1.51016	0.149674	-10.0897	6.13559e-24	4.85302e-23	7.27	8.05	8.17	2.73	2.67	2.67	gibberellin 20 oxidase 1-D; K05282 gibberellin 20-oxidase [EC:1.14.11.12]; gibberellin 20 oxidase 1-like; gibberellin 20 oxidase 1-D-like	GO:0046872`metal ion binding;
TEA010288.1	7.13507	1.91512	0.62049	-3.08646	0.00202557	0.0044312	0.59	0.63	0.85	0.06	0.06	0.17	dCTP pyrophosphatase 1; K16904 dCTP diphosphatase [EC:3.6.1.12]; dCTP pyrophosphatase 1-like	-
TEA003855.1	277.472	1.00432	0.141507	-7.09735	1.27169e-12	6.19435e-12	5.57	6.43	6.6	3.18	2.56	3.37	external alternative NAD(P)H-ubiquinone oxidoreductase B2, mitochondrial; K17871 NADH:ubiquinone reductase (non-electrogenic) [EC:1.6.5.9]	GO:0005509`calcium ion binding; GO:0055114`oxidation-reduction process; GO:0016491`oxidoreductase activity;
TEA014288.1	23.4286	3.25593	0.495897	-6.56574	5.1776e-11	2.2993e-10	1.19	0.99	1.1	0.03	0.03	0.15	Putative aconitate hydratase, cytoplasmic; K01681 aconitate hydratase [EC:4.2.1.3]; hypothetical protein; K13422 transcription factor MYC2; transcription factor MYC2-like	-
TEA002022.1	29.3675	2.33561	0.40685	-5.74072	9.42725e-09	3.58573e-08	0.52	0.43	0.43	0.09	0.04	0.09	kinesin-like protein FRA1; K10395 kinesin family member 4/21/27; kinesin-like protein BC2; P-loop containing nucleoside triphosphate hydrolases superfamily protein isoform 1	GO:0000166`nucleotide binding;
TEA030125.1	64.9448	1.41722	0.276155	-5.13198	2.86711e-07	9.72272e-07	2.57	2.25	2.37	1.17	0.63	0.76	hypothetical protein; K13459 disease resistance protein RPS2; probable disease resistance protein At4g27220; K11279 nucleosome assembly protein 1-like 1	-
TEA034055.1	1154.68	1.41919	0.0760058	-18.6722	8.34152e-78	1.88636e-76	44.63	45.07	45.86	18.18	14.94	17.02	serine carboxypeptidase-like 18; K16296 serine carboxypeptidase-like clade I [EC:3.4.16.-]	GO:0051603`proteolysis involved in cellular protein catabolic process; GO:0004185`serine-type carboxypeptidase activity; GO:0016747`transferase activity, transferring acyl groups other than amino-acyl groups; GO:0019748`secondary metabolic process;
TEA014018.1	65.5384	1.57778	0.285623	-5.52402	3.31337e-08	1.20614e-07	1.74	1.86	2.13	0.81	0.35	0.64	cytochrome P450 CYP736A12-like; K20562 biphenyl-4-hydroxylase; cytochrome P450 CYP736A12	GO:0016705`oxidoreductase activity, acting on paired donors, with incorporation or reduction of molecular oxygen; GO:0020037`heme binding; GO:0005506`iron ion binding; GO:0004497`monooxygenase activity; GO:0055114`oxidation-reduction process;
TEA004362.1	7.46541	3.20096	0.661288	-4.8405	1.29511e-06	4.14079e-06	0.42	0.47	0.38	0	0	0	guanosine nucleotide diphosphate dissociation inhibitor At5g09550; K17255 Rab GDP dissociation inhibitor; hypothetical protein; guanosine nucleotide diphosphate dissociation inhibitor At5g09550-like	GO:0007264`small GTPase mediated signal transduction; GO:0005622`intracellular; GO:0015031`protein transport; GO:0055114`oxidation-reduction process; GO:0050790`regulation of catalytic activity; GO:0005093`Rab GDP-dissociation inhibitor activity; GO:0016491`oxidoreductase activity;
TEA004468.1	365.174	1.0784	0.134363	-8.02597	1.00729e-15	5.74172e-15	6.58	7.1	6.91	2.51	3.23	3.85	probable disease resistance protein At4g27220; K13459 disease resistance protein RPS2; LRR and NB-ARC domains-containing disease resistance protein, putative; probable disease resistance protein At1g12280	-
TEA018239.1	84.3534	1.0734	0.242715	-4.42249	9.75699e-06	2.86971e-05	4.19	4.07	5.79	2.17	1.84	2.42	uncharacterized LOC102704603; K13863 solute carrier family 7 (cationic amino acid transporter), member 1; cationic amino acid transporter 2, vacuolar-like; uncharacterized LOC4333602	-
TEA009113.1	145.556	1.35744	0.181188	-7.49189	6.78873e-14	3.54371e-13	9.71	10.49	10.42	4.17	4.08	3.43	Os11g0274100; Similar to Protein kinase domain containing protein, expressed.; K04733 interleukin-1 receptor-associated kinase 4 [EC:2.7.11.1]; Coatomer subunit beta'-1; K17302 coatomer subunit beta'; mitogen-activated protein kinase kinase kinase 2-like	GO:0016021`integral component of membrane; GO:0005789`endoplasmic reticulum membrane;
TEA001122.1	209.526	2.41686	0.177567	-13.611	3.44633e-42	4.38618e-41	6.29	6.59	7.35	1.34	1.43	0.9	G-type lectin S-receptor-like serine/threonine-protein kinase SD2-5; K04733 interleukin-1 receptor-associated kinase 4 [EC:2.7.11.1]; SRLK-6	GO:0030246`carbohydrate binding; GO:0016021`integral component of membrane;
TEA027023.1	353.702	1.51758	0.138952	-10.9216	9.08591e-28	8.06718e-27	23.09	18.14	24.19	6.56	7.53	8.3	tuliposide A-converting enzyme 2, chloroplastic-like; K20506 tuliposide A-converting enzyme [EC:4.2.99.22]	-
TEA006101.1	43.1734	2.83406	0.373389	-7.59009	3.19673e-14	1.69495e-13	2.27	2.6	2.05	0.1	0.34	0.36	homeobox-leucine zipper protein ATHB-40; K09338 homeobox-leucine zipper protein; homeobox-leucine zipper protein ATHB-40-like	-
TEA031459.1	266.863	1.72284	0.139897	-12.3151	7.51534e-35	8.07106e-34	14.65	13.62	15.11	4.2	4.07	4.59	rho GDP-dissociation inhibitor 1-like; K12462 Rho GDP-dissociation inhibitor; rho GDP-dissociation inhibitor 1	GO:0005094`Rho GDP-dissociation inhibitor activity; GO:0050790`regulation of catalytic activity; GO:0005737`cytoplasm;
TEA016091.1	802.259	1.51392	0.0935553	-16.182	6.75226e-59	1.16601e-57	25.2	24.6	25.11	9.35	7.19	9.33	prolyl endopeptidase; K01322 prolyl oligopeptidase [EC:3.4.21.26]; prolyl endopeptidase-like	GO:0004252`serine-type endopeptidase activity; GO:0006508`proteolysis; GO:0070008`serine-type exopeptidase activity; GO:0005737`cytoplasm;
TEA020677.1	527.21	1.114	0.104485	-10.6618	1.53602e-26	1.30945e-25	9.5	8.97	9.35	3.83	4.02	4.82	telomere length regulation protein TEL2 homolog; K11137 telomere length regulation protein; Embryo defective 2423, putative	-
TEA031995.1	731.867	1.27129	0.0865289	-14.692	7.24927e-49	1.0523e-47	9.42	10.07	9.39	4.19	3.86	3.8	hypothetical protein; K10406 kinesin family member C2/C3; K10405 kinesin family member C1	GO:0005856`cytoskeleton; GO:0007018`microtubule-based movement; GO:0005524`ATP binding; GO:0003777`microtubule motor activity; GO:0055114`oxidation-reduction process; GO:0008017`microtubule binding; GO:0016491`oxidoreductase activity;
TEA003615.1	347.682	1.04242	0.129606	-8.04297	8.76874e-16	5.01635e-15	4.4	4.34	4.57	2.53	2.04	1.81	uncharacterized LOC100267290; K10706 senataxin [EC:3.6.4.-]; uncharacterized LOC107012725; uncharacterized LOC102595832	-
TEA027016.1	246.517	1.16512	0.149447	-7.79617	6.38126e-15	3.49905e-14	8.93	10.01	8.8	4.04	3.37	4.72	rust resistance kinase Lr10-like; K04733 interleukin-1 receptor-associated kinase 4 [EC:2.7.11.1]; probable receptor-like protein kinase At5g39020	GO:0004674`protein serine/threonine kinase activity; GO:0005524`ATP binding; GO:0030247`polysaccharide binding; GO:0006468`protein phosphorylation; GO:0016021`integral component of membrane;
TEA008720.1	62.5926	2.94339	0.34854	-8.44492	3.04245e-17	1.85548e-16	1.59	1.24	1.32	0.1	0.06	0.3	Stabilizer of iron transporter SufD / Polynucleotidyl transferase isoform 1; K11593 eukaryotic translation initiation factor 2C; protein argonaute PNH1-like	GO:0016740`transferase activity; GO:0003676`nucleic acid binding;
TEA001199.1	687.842	2.8397	0.105921	-26.8097	2.48985e-158	1.25922e-156	18.41	17.74	15.96	2.5	2.19	2.45	-	-
TEA015124.1	3.14353	1.92169	0.680293	-2.8248	0.00473102	0.00973358	0.95	0.12	0.21	0	0	0	Trxh5; thioredoxin H-type; K03671 thioredoxin 1; thioredoxin H9; thioredoxin H-type-like	-
TEA003898.1	1148.14	2.63317	0.0902698	-29.17	4.66016e-187	2.98383e-185	35.73	29.85	33.21	5.73	5.21	4.76	hypothetical protein; K09753 cinnamoyl-CoA reductase [EC:1.2.1.44]	GO:0006694`steroid biosynthetic process; GO:0003854`3-beta-hydroxy-delta5-steroid dehydrogenase activity; GO:0055114`oxidation-reduction process;
TEA021905.1	634.706	1.26225	0.0930931	-13.559	7.0096e-42	8.86676e-41	31.33	33.81	31.68	12.19	13.85	13.85	splicing factor 3B subunit 2; K12829 splicing factor 3B subunit 2	-
TEA020174.1	47.3108	1.83268	0.35034	-5.23115	1.68456e-07	5.8254e-07	3.62	2.46	2.55	1.11	0.3	0.77	F-box and associated interaction domain protein; K11649 SWI/SNF related-matrix-associated actin-dependent regulator of chromatin subfamily C; F-box protein At4g22390-like; K15030 translation initiation factor 3 subunit M	-
TEA016571.1	1119.27	1.0961	0.0824463	-13.2947	2.48447e-40	3.04001e-39	24.96	23.58	25.08	9.98	11.26	12.81	serine protease SPPA, chloroplastic; K04773 protease IV [EC:3.4.21.-]	GO:0008233`peptidase activity; GO:0016021`integral component of membrane; GO:0006465`signal peptide processing;
TEA030254.1	30.7881	5.09911	0.584518	-8.72361	2.69463e-18	1.72328e-17	2.16	1.8	2.09	0	0	0	very-long-chain 3-oxoacyl-CoA reductase 1; K10251 17beta-estradiol 17-dehydrogenase / very-long-chain 3-oxoacyl-CoA reductase [EC:1.1.1.62 1.1.1.330]; very-long-chain 3-oxoacyl-CoA reductase 1-like	GO:0016021`integral component of membrane; GO:0055114`oxidation-reduction process; GO:0016491`oxidoreductase activity;
TEA024386.1	33.7602	1.84302	0.36972	-4.98491	6.19899e-07	2.03955e-06	1.8	1.95	1.84	0.27	0.63	0.49	SNRNP200; DExH-box ATP-dependent RNA helicase DExH12; K12854 pre-mRNA-splicing helicase BRR2 [EC:3.6.4.13]; U5 small nuclear ribonucleoprotein helicase, putative isoform 1; U5 small nuclear ribonucleoprotein 200 kDa helicase-like	-
TEA029398.1	41.6485	1.15291	0.326793	-3.52794	0.000418812	0.00101188	1.04	1.29	0.91	0.35	0.44	0.58	-	-
TEA006094.1	14.6919	1.6469	0.509058	-3.2352	0.00121559	0.00275126	0.89	1	0.9	0.22	0.41	0.08	POPTRDRAFT_1084811; hydroxyisourate hydrolase family protein; K01188 beta-glucosidase [EC:3.2.1.21]; Beta glucosidase 40; beta-glucosidase 40	-
TEA024102.1	39.6917	1.80966	0.338965	-5.33878	9.35726e-08	3.2946e-07	3.77	4.71	3.81	1.16	1.11	0.92	protein NRT1/ PTR FAMILY 8.3; K14638 solute carrier family 15 (peptide/histidine transporter), member 3/4; POPTRDRAFT_805077; Peptide transporter PTR2-B family protein; protein NRT1/ PTR FAMILY 8.3-like	GO:0006857`oligopeptide transport; GO:0016021`integral component of membrane; GO:0005215`transporter activity;
TEA024015.1	41.2321	3.00232	0.383678	-7.8251	5.07264e-15	2.79571e-14	2.38	1.8	1.93	0.12	0.22	0.27	-	-
TEA020836.1	49.3773	1.57865	0.347687	-4.54044	5.61373e-06	1.69342e-05	3.17	2.01	2.85	0.67	1.37	0.43	protein DETOXIFICATION 40; K03327 multidrug resistance protein, MATE family; hypothetical protein; protein TRANSPARENT TESTA 12-like	GO:0016021`integral component of membrane; GO:0015238`drug transmembrane transporter activity; GO:0015297`antiporter activity; GO:0006855`drug transmembrane transport;
TEA017394.1	29.033	1.12958	0.36714	-3.0767	0.00209305	0.00456882	3.2	2.99	2.91	1.16	1.19	1.51	POPTRDRAFT_574871; hypothetical protein; K09716 D-aminoacyl-tRNA deacylase [EC:3.1.1.96]; D-aminoacyl-tRNA deacylase	GO:0051499`D-aminoacyl-tRNA deacylase activity;
TEA008549.1	60.951	1.19717	0.28817	-4.15439	3.2615e-05	9.05429e-05	0.9	0.55	0.76	0.37	0.23	0.31	myosin-6; K10357 myosin V; myosin-6-like; POPTRDRAFT_553274; myosin heavy chain family protein	GO:0003779`actin binding; GO:0005524`ATP binding; GO:0003774`motor activity; GO:0016459`myosin complex;
TEA012789.1	426.41	1.72384	0.119435	-14.4333	3.19548e-47	4.51454e-46	21.95	23.04	21.53	7.61	5.56	6.63	F-box and associated interaction domain protein; K11649 SWI/SNF related-matrix-associated actin-dependent regulator of chromatin subfamily C; FTSH protease; K08955 ATP-dependent metalloprotease [EC:3.4.24.-]; F-box protein interaction domain protein	-
TEA012996.1	2021.06	1.14793	0.0587752	-19.5309	5.99257e-85	1.47118e-83	27.33	26.89	27.94	12.03	13.09	11.64	-	-
TEA011551.1	1123.21	1.12479	0.0818093	-13.749	5.16532e-43	6.70696e-42	16.51	15.69	14.91	6.42	6.94	8.02	probable protein phosphatase 2C 51; K17505 protein phosphatase 1K [EC:3.1.3.16]; hypothetical protein	GO:0006464`cellular protein modification process; GO:0003824`catalytic activity; GO:0006796`phosphate-containing compound metabolic process;
TEA029699.1	4.16886	1.75707	0.674749	-2.60403	0.00921342	0.0179462	0.14	0.21	0.2	0	0.06	0	GDSL esterase/lipase At5g45910; K21026 acetylajmaline esterase [EC:3.1.1.80]	-
TEA021762.1	44.9336	1.60429	0.316273	-5.07247	3.92676e-07	1.31621e-06	1.22	1.3	1.53	0.46	0.36	0.42	probable receptor-like protein kinase At2g42960; K04733 interleukin-1 receptor-associated kinase 4 [EC:2.7.11.1]; probable receptor-like protein kinase At5g18500	GO:0004674`protein serine/threonine kinase activity; GO:0005524`ATP binding; GO:0006468`protein phosphorylation; GO:0016021`integral component of membrane;
TEA008315.1	16.4627	2.94664	0.54594	-5.39736	6.76298e-08	2.4041e-07	0.71	0.75	0.94	0.15	0.03	0	solute carrier family 40 member 2; K14685 solute carrier family 40 (iron-regulated transporter), member 1; solute carrier family 40 member 2-like	GO:0034755`iron ion transmembrane transport; GO:0016021`integral component of membrane; GO:0005381`iron ion transmembrane transporter activity;
TEA034036.1	86.8406	1.19613	0.464581	-2.57464	0.0100345	0.0194235	2.93	3.61	2.8	0.64	0.79	2.13	serine carboxypeptidase-like 18; K16296 serine carboxypeptidase-like clade I [EC:3.4.16.-]	GO:0006508`proteolysis; GO:0003824`catalytic activity;
TEA011114.1	121.331	1.15381	0.196165	-5.88183	4.05762e-09	1.58817e-08	11.08	9.94	9.77	4.01	4.43	5.05	ribosomal RNA small subunit methyltransferase; K14191 18S rRNA (adenine1779-N6/adenine1780-N6)-dimethyltransferase [EC:2.1.1.183]; ribosomal RNA small subunit methyltransferase-like	-
TEA027950.1	9.9555	3.01762	0.621639	-4.85429	1.20816e-06	3.87151e-06	0.34	0.37	0.24	0	0	0.03	protein TRANSPARENT TESTA 12-like; K03327 multidrug resistance protein, MATE family; protein DETOXIFICATION 29-like	-
TEA001371.1	110.258	3.20275	0.252883	-12.6649	9.25071e-37	1.03427e-35	6	5.17	5.49	0.46	0.66	0.53	-	-
TEA008232.1	92.745	1.43655	0.235078	-6.11096	9.90343e-10	4.04909e-09	3.54	3.26	2.96	0.82	1.27	1.37	probable LRR receptor-like serine/threonine-protein kinase At1g06840; K04733 interleukin-1 receptor-associated kinase 4 [EC:2.7.11.1]; Lj1g3v2536140.1; -; Os01g0818600; Similar to Leucine-rich repeat transmembrane protein kinase.; K04730 interleukin-1 receptor-associated kinase 1 [EC:2.7.11.1]	GO:0016740`transferase activity;
TEA003747.1	218.759	1.22525	0.157378	-7.78542	6.94823e-15	3.80297e-14	11.44	11.27	12.35	5.38	5.44	3.92	probable galacturonosyltransferase-like 1; K20893 probable galacturonosyltransferase-like 1 [EC:2.4.1.-]	GO:0016757`transferase activity, transferring glycosyl groups; GO:0005794`Golgi apparatus;
TEA002009.1	237.884	1.49733	0.146654	-10.21	1.78914e-24	1.43792e-23	9	7.87	8.32	3.13	2.68	2.94	Lj5g3v0380120.1; -; K18266 protein NDRG1; hypothetical protein; pollen-specific protein SF21-like	-
TEA029733.1	4104.78	1.38003	0.0434451	-31.7648	1.98529e-221	1.63157e-219	183.25	183.54	184.38	68.33	72.18	69.52	POPTRDRAFT_834505; hypothetical protein; K14493 gibberellin receptor GID1 [EC:3.-.-.-]; gibberellin receptor GID1C	GO:0008152`metabolic process; GO:0016787`hydrolase activity;
TEA018623.1	16.5569	1.29762	0.530133	-2.44772	0.0143763	0.0269774	0.5	0.14	0.53	0.03	0.12	0.22	phospholipase D alpha 1-like; K01115 phospholipase D1/2 [EC:3.1.4.4]; phospholipase D family protein; PLD1; phospholipase D alpha 1	GO:0004620`phospholipase activity; GO:0016020`membrane; GO:0043231`intracellular membrane-bounded organelle; GO:0008081`phosphoric diester hydrolase activity; GO:0044444`cytoplasmic part; GO:0006629`lipid metabolic process;
TEA029055.1	1452.31	1.01191	0.0635651	-15.9192	4.6636e-57	7.83253e-56	19.76	21.21	20.55	9.81	10.07	10.35	probable UDP-N-acetylglucosamine--peptide N-acetylglucosaminyltransferase SEC; K09667 protein O-GlcNAc transferase [EC:2.4.1.255]; Tetratricopeptide repeat (TPR)-like superfamily protein isoform 1	-
TEA026571.1	344.391	1.1733	0.122805	-9.55414	1.24615e-21	9.05667e-21	13.13	12.33	11.84	4.84	5.9	5.57	uncharacterized LOC102615883; K00574 cyclopropane-fatty-acyl-phospholipid synthase [EC:2.1.1.79]; tuberculostearic acid methyltransferase UfaA1; uncharacterized LOC101309817	-
TEA032624.1	760.887	1.30721	0.0881014	-14.8375	8.37763e-50	1.23809e-48	71.79	62.52	70.65	27.24	27.09	27.55	probable glutathione S-transferase; K00799 glutathione S-transferase [EC:2.5.1.18]	-
TEA019792.1	2854	1.57998	0.0522646	-30.2303	9.45948e-201	6.74576e-199	142.39	138.9	138.95	47.53	48.17	43.72	Ethylene-responsive element binding protein, putative; K09286 EREBP-like factor; ethylene-responsive transcription factor RAP2-3	GO:0044464`cell part; GO:0006351`transcription, DNA-templated;
TEA034042.1	13484.2	3.68753	0.0433303	-85.1029	0	0	866.14	849.42	860.96	69.78	67.35	61.04	hypothetical protein; K00660 chalcone synthase [EC:2.3.1.74]; chalcone synthase 1	GO:0009058`biosynthetic process; GO:0016747`transferase activity, transferring acyl groups other than amino-acyl groups;
TEA022873.1	5774.14	1.60903	0.0424716	-37.8848	0	0	232.67	225.22	234.66	78.11	74.23	72.82	-	-
TEA024054.1	1248.57	1.37774	0.0718004	-19.1885	4.61774e-82	1.09285e-80	36.64	37.02	34.75	13.86	12.71	14.71	Lj3g3v2769380.2; -; K20181 vacuolar protein sorting-associated protein 18; hypothetical protein; vacuolar protein sorting-associated protein 18 homolog	GO:0006886`intracellular protein transport; GO:0005622`intracellular; GO:0016192`vesicle-mediated transport;
TEA006793.1	148.906	1.30366	0.192434	-6.77458	1.24766e-11	5.75397e-11	7.41	6.43	6.85	1.99	3.27	2.91	galactinol synthase 2; K18819 inositol 3-alpha-galactosyltransferase [EC:2.4.1.123]; GolS2, GolS-2, SlGolS2; galactinol synthase; GolS3	-
TEA014064.1	3.65183	2.2331	0.683016	-3.26948	0.00107747	0.00245513	0.41	0.39	0.19	0	0	0	profilin-4; K05759 profilin	GO:0005938`cell cortex; GO:0042989`sequestering of actin monomers; GO:0015629`actin cytoskeleton; GO:0003785`actin monomer binding;
TEA013754.1	159.367	1.3538	0.187077	-7.23657	4.6017e-13	2.29667e-12	9.94	10.2	12.36	3.35	4	4.99	probable receptor-like protein kinase At1g67000; K04733 interleukin-1 receptor-associated kinase 4 [EC:2.7.11.1]; rust resistance kinase Lr10-like; rust resistance kinase Lr10	GO:0016740`transferase activity;
TEA027270.1	748.76	1.35863	0.119453	-11.3737	5.6517e-30	5.3231e-29	34.89	33.96	48.99	14.76	14.49	15.95	serine carboxypeptidase-like 18; K16296 serine carboxypeptidase-like clade I [EC:3.4.16.-]; serine carboxypeptidase-like 16	GO:0008152`metabolic process;
TEA008082.1	19.3854	2.83902	0.503905	-5.63403	1.76047e-08	6.54826e-08	1.55	1.2	1.02	0.04	0.16	0.14	hypothetical protein; K15196 transcription factor IIIB 90 kDa subunit	-
TEA014166.1	216.314	2.20101	0.164041	-13.4175	4.77664e-41	5.93907e-40	23.7	25.36	22.04	4.37	4.98	5.64	phenylalanine ammonia-lyase 1-like; K10775 phenylalanine ammonia-lyase [EC:4.3.1.24]; hypothetical protein; phenylalanine ammonia-lyase	-
TEA009896.1	49.7441	1.26199	0.304944	-4.13842	3.49702e-05	9.67621e-05	4.51	3.08	3.85	1.67	1.15	1.68	B-cell receptor-associated 31-like; K14009 B-cell receptor-associated protein 31; B-cell receptor-associated protein 31-like; B-cell receptor-associated protein 31	-
TEA017894.1	22.3497	1.57235	0.432812	-3.63287	0.000280285	0.000693917	0.59	0.38	0.58	0.12	0.12	0.21	pentatricopeptide repeat-containing protein At2g04860; K01176 alpha-amylase [EC:3.2.1.1]; hypothetical protein; K17710 pentatricopeptide repeat domain-containing protein 1	-
TEA021264.1	70.5971	4.3846	0.3852	-11.3827	5.10237e-30	4.81581e-29	4.22	4.25	4.85	0.29	0	0.16	dual specificity protein phosphatase 12-like; K14819 dual specificity phosphatase 12 [EC:3.1.3.16 3.1.3.48]; dual specificity protein phosphatase 12	GO:0004721`phosphoprotein phosphatase activity; GO:0006470`protein dephosphorylation;
TEA023640.1	406.537	2.37146	0.137933	-17.1928	3.0068e-66	5.83943e-65	64.13	67.58	71.01	15.65	9.32	13.19	glutaredoxin-C6-like; K03676 glutaredoxin 3; glutaredoxin-C6	GO:0015035`protein disulfide oxidoreductase activity; GO:0009055`electron carrier activity; GO:0005623`cell; GO:0055114`oxidation-reduction process; GO:0045454`cell redox homeostasis;
TEA019079.1	2.75666	1.8348	0.678852	-2.70279	0.00687598	0.0137174	0.08	0.41	0.29	0	0	0	ethylene-responsive transcription factor ERF069-like; K13434 pathogenesis-related genes transcriptional activator PTI6; pathogenesis-related genes transcriptional activator PTI6; hypothetical protein; K09286 EREBP-like factor	-
TEA029981.1	1063.53	1.2849	0.0736252	-17.4519	3.32729e-68	6.69332e-67	18.39	17.09	17.51	7	7.53	7.02	hypothetical protein; K04733 interleukin-1 receptor-associated kinase 4 [EC:2.7.11.1]; Lj0g3v0312539.1; -; Lj5g3v0616170.2	GO:0004674`protein serine/threonine kinase activity; GO:0005524`ATP binding; GO:0006468`protein phosphorylation; GO:0016021`integral component of membrane;
TEA033121.1	18.7429	2.09275	0.480822	-4.35245	1.34627e-05	3.90761e-05	0.77	0.52	0.68	0.05	0.12	0.19	protein gar2; K14411 RNA-binding protein Musashi	-
TEA028631.1	80.8171	2.51045	0.275777	-9.10319	8.77194e-20	5.95008e-19	3.57	2.4	3.46	0.48	0.51	0.53	Beta-galactosidase 17; K12309 beta-galactosidase [EC:3.2.1.23]; Lj3g3v0323160.1; -; Lj3g3v0323160.2	GO:0046872`metal ion binding; GO:0003676`nucleic acid binding;
TEA030540.1	90.4952	1.35998	0.253452	-5.36585	8.0569e-08	2.85015e-07	4.58	3.74	4.02	2.24	1.32	1.08	-	-
TEA027680.1	183.948	1.00406	0.158894	-6.31907	2.63149e-10	1.11778e-09	4.45	4.12	3.98	2.22	1.97	1.98	asparagine--tRNA ligase, cytoplasmic 2; K01893 asparaginyl-tRNA synthetase [EC:6.1.1.22]; hypothetical protein	GO:0043231`intracellular membrane-bounded organelle; GO:0006418`tRNA aminoacylation for protein translation; GO:0000166`nucleotide binding; GO:0004812`aminoacyl-tRNA ligase activity; GO:0044444`cytoplasmic part;
TEA002612.1	78.8316	6.06921	0.520904	-11.6513	2.25956e-31	2.21084e-30	7.11	4.78	6.48	0	0	0.04	NADP-dependent malic enzyme; K00029 malate dehydrogenase (oxaloacetate-decarboxylating)(NADP+) [EC:1.1.1.40]; MDH	GO:0004471`malate dehydrogenase (decarboxylating) (NAD+) activity; GO:0046872`metal ion binding; GO:0051287`NAD binding; GO:0055114`oxidation-reduction process; GO:0006108`malate metabolic process;
TEA020664.1	3484.72	1.14952	0.0522144	-22.0154	2.05172e-107	6.64739e-106	67.52	67.35	66.76	29.17	28.35	32.55	-	-
TEA032749.1	61.8614	1.2945	0.271822	-4.76231	1.91385e-06	6.02403e-06	4.31	3.78	4.22	1.85	1.2	1.73	-	-
TEA025768.1	436.611	1.317	0.109079	-12.0738	1.45183e-33	1.50117e-32	16.32	16.92	16.53	6.26	7.24	6.23	methanol O-anthraniloyltransferase; K19861 benzyl alcohol O-benzoyltransferase [EC:2.3.1.196 2.3.1.232]	-
TEA002795.1	8.94576	1.34967	0.604211	-2.23377	0.0254982	0.0453922	0.33	0.14	0.27	0.02	0.02	0.16	hypothetical protein; K15502 serine/threonine-protein phosphatase 6 regulatory ankyrin repeat subunit A; 26S proteasome non-ATPase regulatory subunit 10; K06694 26S proteasome non-ATPase regulatory subunit 10	-
TEA022314.1	90.7699	1.44657	0.241194	-5.99752	2.00352e-09	7.99038e-09	2.63	2.24	1.93	0.59	0.94	0.87	shikimate O-hydroxycinnamoyltransferase; K13065 shikimate O-hydroxycinnamoyltransferase [EC:2.3.1.133]; transferase family protein; Hydroxycinnamoyl-CoA shikimate/quinate hydroxycinnamoyl transferase isoform 1	-
TEA017875.1	12.7902	1.33881	0.548442	-2.44112	0.0146419	0.0274278	0.75	0.5	0.72	0.26	0	0.34	senescence-specific cysteine protease SAG39; K16292 KDEL-tailed cysteine endopeptidase [EC:3.4.22.-]; senescence-specific cysteine protease SAG39-like	GO:0016020`membrane; GO:0008233`peptidase activity;
TEA026985.1	22.2781	1.8274	0.458045	-3.98957	6.61942e-05	0.000177386	0.57	1.1	1.45	0.32	0.16	0.23	-	GO:0016310`phosphorylation; GO:0016301`kinase activity;
TEA024196.1	178.879	1.55905	0.173792	-8.97077	2.94439e-19	1.96069e-18	6.2	6.44	6.24	1.59	2.4	2.25	cryptochrome DASH, chloroplastic/mitochondrial; K01669 deoxyribodipyrimidine photo-lyase [EC:4.1.99.3]	-
TEA023714.1	15.0456	1.69545	0.503699	-3.36599	0.000762683	0.00177599	1.41	1.54	1.17	0.44	0.45	0.11	2,3-bisphosphoglycerate-independent phosphoglycerate mutase-like; K15633 2,3-bisphosphoglycerate-independent phosphoglycerate mutase [EC:5.4.2.12]; 2,3-bisphosphoglycerate-independent phosphoglycerate mutase	-
TEA033696.1	4.65425	2.10838	0.678412	-3.10781	0.0018848	0.00414291	0.17	0.55	1.15	0	0.08	0	zeaxanthin epoxidase, chloroplastic-like; K09838 zeaxanthin epoxidase [EC:1.14.15.21]; zeaxanthin epoxidase, chloroplastic	GO:0044550`secondary metabolite biosynthetic process; GO:0004497`monooxygenase activity; GO:0055114`oxidation-reduction process; GO:0071949`FAD binding;
TEA015104.1	53.3516	1.70272	0.333183	-5.11046	3.21382e-07	1.08534e-06	0.89	0.76	1.07	0.16	0.43	0.18	hypothetical protein; K04688 ribosomal protein S6 kinase beta [EC:2.7.11.1]; serine/threonine-protein kinase AtPK2/AtPK19-like; Serine/threonine protein kinase 2 isoform 1	GO:0004674`protein serine/threonine kinase activity; GO:0005524`ATP binding; GO:0006468`protein phosphorylation;
TEA032972.1	45.3882	3.69623	0.428166	-8.6327	5.9922e-18	3.77309e-17	2.71	1.4	2.37	0.11	0.03	0.2	-	-
TEA020910.1	12.8224	2.43339	0.55994	-4.34581	1.38766e-05	4.02298e-05	0.53	0.98	0.59	0.13	0.07	0.03	50S ribosomal protein L1; K02863 large subunit ribosomal protein L1; ribosomal protein L1; hypothetical protein	-
TEA015299.1	932.417	1.30193	0.0841662	-15.4685	5.66005e-54	9.0226e-53	10.17	9.61	9.53	3.83	3.54	4.38	ABC transporter C family member 3; K05666 ATP-binding cassette, subfamily C (CFTR/MRP), member 2; ABC transporter C family member 3-like	GO:0055085`transmembrane transport; GO:0005524`ATP binding; GO:1901527`abscisic acid-activated signaling pathway involved in stomatal movement; GO:0042626`ATPase activity, coupled to transmembrane movement of substances; GO:0008281`sulfonylurea receptor activity; GO:0005774`vacuolar membrane; GO:0030007`cellular potassium ion homeostasis; GO:0009651`response to salt stress; GO:0016021`integral co…
TEA008102.1	22.8292	2.85373	0.476779	-5.98544	2.15812e-09	8.58913e-09	1.46	2.23	1.81	0.2	0.25	0.09	acidic endochitinase; K01183 chitinase [EC:3.2.1.14]; hevamine-A	GO:0003796`lysozyme activity; GO:0006032`chitin catabolic process; GO:0000272`polysaccharide catabolic process; GO:0004568`chitinase activity; GO:0005773`vacuole;
TEA029576.1	195.866	1.34328	0.158733	-8.46253	2.6163e-17	1.60321e-16	3.77	4	4.4	1.48	1.67	1.56	serine/threonine-protein kinase STY46; K17535 serine/threonine-protein kinase TNNI3K [EC:2.7.11.1]; Lj0g3v0190659.2; -; K04422 mitogen-activated protein kinase kinase kinase 13 [EC:2.7.11.25]; Lj0g3v0190659.1	GO:0005524`ATP binding; GO:0004715`non-membrane spanning protein tyrosine kinase activity; GO:0018108`peptidyl-tyrosine phosphorylation;
TEA020220.1	134.003	1.13405	0.193317	-5.86628	4.45686e-09	1.7409e-08	5.51	6.45	5.5	2.42	3.11	2.26	-	-
TEA023633.1	165.411	1.0263	0.175941	-5.83317	5.43826e-09	2.10866e-08	6.43	6.37	6.99	2.54	3.23	3.74	heat shock factor protein HSF30; K09419 heat shock transcription factor, other eukaryote; Heat shock transcription factor A2 isoform 1; hypothetical protein	GO:0005634`nucleus; GO:0010286`heat acclimation; GO:0034620`cellular response to unfolded protein; GO:0043565`sequence-specific DNA binding; GO:0003700`sequence-specific DNA binding transcription factor activity; GO:0044212`transcription regulatory region DNA binding; GO:0045893`positive regulation of transcription, DNA-templated; GO:0001666`response to hypoxia;
TEA006416.1	154.28	1.24498	0.178247	-6.98455	2.85771e-12	1.36437e-11	10.81	8.59	9.9	3.95	4.02	4.12	auxin response factor 19; K14486 auxin response factor; Lj4g3v2214800.1; -; auxin response factor 7	-
TEA025909.1	48.6907	1.12366	0.316803	-3.54687	0.000389831	0.000946691	5.57	8.36	7.47	4.35	2.51	2.45	uncharacterized LOC100852568; K17426 large subunit ribosomal protein L45; 39S ribosomal protein L45, mitochondrial	-
TEA031760.1	2.06919	1.50223	0.6649	-2.25933	0.0238629	0.042772	0.21	0.02	0.11	0	0	0	uncharacterized LOC101298415; K15502 serine/threonine-protein phosphatase 6 regulatory ankyrin repeat subunit A; uncharacterized LOC107482568; uncharacterized LOC103408322	-
TEA013176.1	4.11957	2.36491	0.682212	-3.46654	0.000527206	0.00125453	0.09	0.25	0.2	0	0	0	homeobox-leucine zipper protein HDG2; K09338 homeobox-leucine zipper protein; hypothetical protein; homeobox-leucine zipper protein MERISTEM L1-like	GO:0003677`DNA binding;
TEA012848.1	3021.63	1.48076	0.0497302	-29.7759	8.01153e-195	5.4125e-193	237.21	230.28	228.61	85.51	82.4	79.47	Ethylene-responsive element binding protein, putative; K09286 EREBP-like factor; ethylene-responsive transcription factor RAP2-3	GO:0009987`cellular process;
TEA001570.1	58.6547	1.21819	0.304597	-3.99936	6.3515e-05	0.000170665	1.9	2.32	2.56	0.73	0.62	1.4	-	-
TEA007213.1	4.31552	1.76615	0.67593	-2.61292	0.00897723	0.0175266	0.07	0.39	0.2	0.03	0.03	0	-	-
TEA018616.1	17.2978	1.11931	0.488099	-2.2932	0.0218365	0.0394758	0.4	0.79	0.37	0.35	0.14	0.13	uncharacterized LOC100249222; K07052 uncharacterized protein; Alpha/beta-Hydrolases superfamily protein, putative; uncharacterized LOC107638420	-
TEA024001.1	3836.45	1.33293	0.0440313	-30.2724	2.64406e-201	1.89557e-199	62.08	62.49	61.65	24.84	24.68	23.81	UDP-glycosyltransferase 73C3; K13496 UDP-glucosyl transferase 73C [EC:2.4.1.-]; UDP-glycosyltransferase 73C2; UDP-glycosyltransferase 73C3-like	GO:0016757`transferase activity, transferring glycosyl groups;
TEA022860.1	29.8316	3.49579	0.464492	-7.52606	5.22926e-14	2.74722e-13	2.31	2.47	1.97	0.22	0.09	0.08	thaumatin-like protein 1; K04733 interleukin-1 receptor-associated kinase 4 [EC:2.7.11.1]; pathogenesis-related protein 5-like; LEAF RUST 10 DISEASE-RESISTANCE LOCUS RECEPTOR-LIKE PROTEIN KINASE-like 2.1	-
TEA012039.1	628.564	2.31453	0.107844	-21.4618	3.53979e-102	1.08307e-100	12.88	12.84	11.75	2.05	2.54	2.8	hypothetical protein; K16055 trehalose 6-phosphate synthase/phosphatase [EC:2.4.1.15 3.1.3.12]; alpha,alpha-trehalose-phosphate synthase [UDP-forming] 1-like; alpha,alpha-trehalose-phosphate synthase [UDP-forming] 1	GO:0005992`trehalose biosynthetic process; GO:0003825`alpha,alpha-trehalose-phosphate synthase (UDP-forming) activity;
TEA022435.1	37.092	1.47332	0.378994	-3.88745	0.000101301	0.000265733	1.88	2.16	2.89	0.32	1.22	0.71	AP-4 complex subunit epsilon; K12400 AP-4 complex subunit epsilon-1	-
TEA001209.1	12.4274	3.09484	0.592799	-5.22072	1.78224e-07	6.149e-07	0.76	1.15	1.22	0	0.1	0.04	hypothetical protein; K00430 peroxidase [EC:1.11.1.7]; Lignin-forming anionic peroxidase; lignin-forming anionic peroxidase-like	-
TEA006700.1	183.89	2.17747	0.179209	-12.1504	5.70565e-34	5.95437e-33	31.36	30.83	28.25	7.89	5.2	6.24	glutaredoxin-C6-like; K03676 glutaredoxin 3; glutaredoxin-C6	GO:0015035`protein disulfide oxidoreductase activity; GO:0009055`electron carrier activity; GO:0005623`cell; GO:0055114`oxidation-reduction process; GO:0045454`cell redox homeostasis;
TEA007358.1	229.903	1.57525	0.153987	-10.2298	1.45821e-24	1.17511e-23	8.54	8.17	8.85	2.5	3.36	2.54	hypothetical protein; K17964 leucine-rich PPR motif-containing protein, mitochondrial	-
TEA002000.1	23.6378	1.9595	0.448646	-4.36758	1.25629e-05	3.65489e-05	3.46	1.98	1.77	0.48	0.28	0.75	trafficking protein particle complex subunit 8; K20305 trafficking protein particle complex subunit 8	-
TEA009425.1	489.425	1.53786	0.104414	-14.7284	4.23505e-49	6.18084e-48	13.27	13.49	14.28	4.39	4.94	4.61	hypothetical protein; K14638 solute carrier family 15 (peptide/histidine transporter), member 3/4; protein NRT1/ PTR FAMILY 7.1-like	GO:0006810`transport; GO:0016021`integral component of membrane; GO:0005215`transporter activity;
TEA029314.1	986.843	4.14721	0.113976	-36.3868	6.89203e-290	8.56136e-288	46.47	54.12	53.94	3.07	2.6	2.81	POPTRDRAFT_718546; alcohol-dehydrogenase family protein; K18857 alcohol dehydrogenase class-P [EC:1.1.1.1]; alcohol dehydrogenase 1; POPTRDRAFT_832230; hypothetical protein	GO:0008270`zinc ion binding; GO:0055114`oxidation-reduction process; GO:0016491`oxidoreductase activity;
TEA002657.1	55.0724	4.49215	0.438803	-10.2373	1.34995e-24	1.08918e-23	3.34	2.41	2.32	0.11	0.11	0	arginine--tRNA ligase, cytoplasmic-like; K01887 arginyl-tRNA synthetase [EC:6.1.1.19]; hypothetical protein	-
TEA016648.1	236.73	1.70649	0.165118	-10.335	4.896e-25	4.00172e-24	8.6	8.04	9.21	2.08	2.28	3.32	hypothetical protein; K17550 protein phosphatase 1 regulatory subunit 7; protein phosphatase 1 regulatory subunit pprA	GO:0055028`cortical microtubule; GO:0009524`phragmoplast; GO:0009574`preprophase band;
TEA014665.1	823.188	2.43185	0.0906424	-26.829	1.48339e-158	7.5162e-157	17.53	16.16	17.33	2.88	3.22	3.21	beta-galactosidase 2; K12309 beta-galactosidase [EC:3.2.1.23]; AT3g52840/F8J2_10	GO:0030246`carbohydrate binding; GO:0004565`beta-galactosidase activity; GO:0005975`carbohydrate metabolic process;
TEA017893.1	135.13	1.84988	0.197328	-9.37467	6.93902e-21	4.9004e-20	7.36	7.8	8.43	2.31	2.27	1.76	-	-
TEA006805.1	17.5319	1.10283	0.460435	-2.39519	0.0166118	0.0307778	0.37	0.61	0.69	0.28	0.23	0.18	DExH-box ATP-dependent RNA helicase DExH17; K15271 ATP-dependent DNA helicase HFM1/MER3 [EC:3.6.4.12]; putative pentatricopeptide repeat-containing protein At3g05240; K19090 CRISPR-associated protein Cas5t	GO:0050832`defense response to fungus; GO:0009651`response to salt stress; GO:0009749`response to glucose; GO:0005739`mitochondrion; GO:0009737`response to abscisic acid;
TEA022732.1	12.8993	1.42922	0.559281	-2.55545	0.0106051	0.0204373	0.67	0.9	1.15	0	0.2	0.55	putative caffeoyl-CoA O-methyltransferase At1g67980; K00588 caffeoyl-CoA O-methyltransferase [EC:2.1.1.104]; hypothetical protein	GO:0008171`O-methyltransferase activity; GO:0005829`cytosol; GO:0032259`methylation;
TEA006471.1	452.121	2.85441	0.279477	-10.2134	1.7274e-24	1.38872e-23	23.07	22.2	22.52	1.73	3.03	3.73	3-dehydrosphinganine reductase TSC10A-like; K04708 3-dehydrosphinganine reductase [EC:1.1.1.102]	-
TEA019590.1	5.18698	1.44635	0.648389	-2.23068	0.0257023	0.0457193	0.13	0.21	0.11	0.02	0.02	0.05	mediator of RNA polymerase II transcription subunit 15a-like; K14972 PAX-interacting protein 1; hypothetical protein; mediator of RNA polymerase II transcription subunit 15a	-
TEA012496.1	54.272	1.81459	0.336054	-5.39971	6.675e-08	2.37439e-07	1.88	3.51	2.56	0.34	0.8	0.9	BAHD acyltransferase At5g47980-like; K13065 shikimate O-hydroxycinnamoyltransferase [EC:2.3.1.133]; HXXXD-type acyl-transferase family protein, putative; vinorine synthase-like	GO:0016740`transferase activity;
TEA010964.1	22.1369	1.85131	0.464538	-3.98526	6.74049e-05	0.000180416	1.88	3.09	2.7	0.63	0.97	0.14	hypothetical protein; K17065 dynamin 1-like protein [EC:3.6.5.5]; dynamin-related protein 3A-like	-
TEA028769.1	2678.87	1.30441	0.0499255	-26.1271	1.79637e-150	8.55527e-149	43.31	42.83	43.33	16.69	17.58	17.7	hmg1; 3-hydroxy-3-methylglutaryl-coenzyme A reductase 1-like; K00021 hydroxymethylglutaryl-CoA reductase (NADPH) [EC:1.1.1.34]; HMGR, HMGR1; 3-hydroxy-3-methylglutaryl-coenzyme A reductase 1	-
TEA015762.1	15.5884	3.87436	0.6061	-6.39228	1.63427e-10	7.02159e-10	1.17	0.78	1.49	0.04	0	0	Leucoanthocyanidin dioxygenase isoform 1; K05277 leucoanthocyanidin dioxygenase [EC:1.14.11.19]; hypothetical protein; ANS; leucoanthocyanidin dioxygenase	-
TEA008488.1	7.08991	1.85001	0.63846	-2.89762	0.0037601	0.00786997	0.2	0.13	0.14	0	0	0.06	-	-
TEA007041.1	877.491	1.97315	0.0822322	-23.9949	3.14147e-127	1.23803e-125	68.38	65.83	66.03	15.89	17.48	17.01	protein NRT1/ PTR FAMILY 6.3; K14638 solute carrier family 15 (peptide/histidine transporter), member 3/4; Nitrate transporter 1.1 isoform 1; protein NRT1/ PTR FAMILY 6.3-like	GO:0006857`oligopeptide transport; GO:0016021`integral component of membrane; GO:0005215`transporter activity;
TEA005016.1	1182.43	2.65196	0.0775628	-34.1911	3.27579e-256	3.27045e-254	19.26	18.16	19.01	2.91	3.01	2.94	ABC transporter B family member 11; K05658 ATP-binding cassette, subfamily B (MDR/TAP), member 1 [EC:3.6.3.44]; ABC transporter B family member 4-like	-
TEA017399.1	27.5638	1.0503	0.381682	-2.75175	0.0059277	0.0119727	1.2	1.59	1.45	0.46	0.8	0.64	hypothetical protein; K01246 DNA-3-methyladenine glycosylase I [EC:3.2.2.20]; DNA-3-methyladenine glycosylase; POPTRDRAFT_659018	GO:0006284`base-excision repair; GO:0008725`DNA-3-methyladenine glycosylase activity;
TEA009843.1	2501.57	1.39084	0.052235	-26.6266	3.34398e-156	1.66004e-154	45.04	45.12	47.51	17.18	17.53	17.32	V-type proton ATPase subunit B 2; K02147 V-type H+-transporting ATPase subunit B; V-type proton ATPase subunit B 2-like	GO:0046034`ATP metabolic process; GO:0015991`ATP hydrolysis coupled proton transport; GO:0016820`hydrolase activity, acting on acid anhydrides, catalyzing transmembrane movement of substances; GO:0005524`ATP binding; GO:0033180`proton-transporting V-type ATPase, V1 domain;
TEA007060.1	793.075	1.99746	0.0889412	-22.4582	1.06472e-111	3.62841e-110	46.19	47.69	48.97	10.74	12.81	11.75	protein NRT1/ PTR FAMILY 6.3-like; K14638 solute carrier family 15 (peptide/histidine transporter), member 3/4	GO:0015112`nitrate transmembrane transporter activity; GO:0006857`oligopeptide transport; GO:0009414`response to water deprivation; GO:0016021`integral component of membrane; GO:0010167`response to nitrate; GO:0005886`plasma membrane; GO:0015706`nitrate transport;
TEA025906.1	668.32	1.03165	0.0926865	-11.1305	8.914e-29	8.10681e-28	22.12	22.05	19.71	11.05	10.28	9.63	4-coumarate--CoA ligase 2-like; K01904 4-coumarate--CoA ligase [EC:6.2.1.12]; 4-coumarate--CoA ligase 2	-
TEA020331.1	52.6306	3.55392	0.378847	-9.38088	6.54228e-21	4.6287e-20	4.83	4.01	4.36	0.5	0.3	0.09	glucuronoxylan 4-O-methyltransferase 1; K18801 glucuronoxylan 4-O-methyltransferase [EC:2.1.1.112]	GO:0030775`glucuronoxylan 4-O-methyltransferase activity; GO:0005794`Golgi apparatus; GO:0045492`xylan biosynthetic process; GO:0016021`integral component of membrane; GO:0032259`methylation;
TEA009987.1	229.797	1.86801	0.151693	-12.3144	7.57395e-35	8.13076e-34	10.38	10.77	10.43	3.15	2.54	2.76	probable xyloglucan endotransglucosylase/hydrolase protein 23; K08235 xyloglucan:xyloglucosyl transferase [EC:2.4.1.207]; Xyloglucan endotransglycosylase 6; hypothetical protein	GO:0071554`cell wall organization or biogenesis; GO:0016020`membrane; GO:0006073`cellular glucan metabolic process; GO:0005576`extracellular region; GO:0016740`transferase activity; GO:0071840`cellular component organization or biogenesis; GO:0016798`hydrolase activity, acting on glycosyl bonds;
TEA004135.1	245.626	1.29689	0.144225	-8.99211	2.42523e-19	1.62018e-18	13.61	14.02	13.58	6.17	4.68	5.63	probable glycosyltransferase At5g20260; K18789 xylogalacturonan beta-1,3-xylosyltransferase [EC:2.4.2.41]; Lj0g3v0200699.1; -; probable glycosyltransferase At3g42180	-
TEA006324.1	70.3586	3.94477	0.353678	-11.1536	6.87839e-29	6.27246e-28	3.38	3.71	4.46	0.19	0.16	0.23	vacuolar cation/proton exchanger 3-like; K07300 Ca2+:H+ antiporter; vacuolar cation/proton exchanger 3	-
TEA020190.1	874.638	1.03079	0.0828935	-12.4351	1.68454e-35	1.83394e-34	12.26	11.34	10.76	5.42	5.91	5.34	hypothetical protein; K05674 ATP-binding cassette, subfamily C (CFTR/MRP), member 10; ABC transporter C family member 13	-
TEA020132.1	33.4734	1.48208	0.363182	-4.08083	4.48742e-05	0.000122668	1.31	1.44	1.46	0.5	0.6	0.28	-	-
TEA012286.1	9928.13	2.26909	0.0417212	-54.3869	0	0	226.17	210.58	214.35	42.59	45.78	45.53	hypothetical protein; K14724 solute carrier family 9 (sodium/hydrogen exchanger), member 8; Sodium/hydrogen exchanger 2; sodium/hydrogen exchanger 1	GO:0035725`sodium ion transmembrane transport; GO:0015385`sodium:proton antiporter activity; GO:0055075`potassium ion homeostasis; GO:0006885`regulation of pH; GO:0005774`vacuolar membrane; GO:1902600`hydrogen ion transmembrane transport; GO:0016021`integral component of membrane; GO:0009651`response to salt stress; GO:0005886`plasma membrane;
TEA027151.1	546.763	1.12354	0.0960685	-11.6952	1.34894e-31	1.32563e-30	19.54	20.31	19.68	9.38	9.19	8.47	uncharacterized LOC107016282; K12178 COP9 signalosome complex subunit 4	-
TEA022029.1	1189.48	1.31711	0.0733021	-17.9683	3.45238e-72	7.32197e-71	52.58	57.13	54.06	23.11	21.67	20.33	hypothetical protein; K11275 histone H1/5; winged-helix DNA-binding transcription factor family protein; histone H1-like	-
TEA032189.1	196.422	1.11557	0.155282	-7.18415	6.76284e-13	3.34678e-12	4.38	4.8	4.35	2.22	1.99	1.93	ATP-binding cassette, sub-family G, member 2; K05681 ATP-binding cassette, subfamily G (WHITE), member 2; hypothetical protein; ABC transporter G family member 6-like	GO:0055085`transmembrane transport; GO:0015748`organophosphate ester transport; GO:0005524`ATP binding; GO:0015416`organic phosphonate transmembrane-transporting ATPase activity; GO:0016021`integral component of membrane; GO:0015716`organic phosphonate transport; GO:0005886`plasma membrane;
TEA010610.1	21.5197	1.38137	0.422699	-3.26798	0.00108317	0.0024675	0.42	0.35	0.49	0.13	0.16	0.13	disease resistance protein At4g27190-like; K13459 disease resistance protein RPS2; disease resistance protein At4g27190	-
TEA015612.1	262.852	1.54834	0.150544	-10.285	8.2346e-25	6.69396e-24	10.7	11.8	8.85	3.74	3.2	3.57	-	-
TEA031252.1	107.288	1.49708	0.220176	-6.79945	1.05017e-11	4.86316e-11	2.22	1.93	2.17	0.59	0.64	0.92	hypothetical protein; K04733 interleukin-1 receptor-associated kinase 4 [EC:2.7.11.1]; MDIS1-interacting receptor like kinase 2; MDIS1-interacting receptor like kinase 2-like	-
TEA015314.1	12.4945	2.56778	0.564879	-4.54571	5.47498e-06	1.65308e-05	0.86	0.44	0.73	0.07	0.07	0.06	flavanone 7-O-glucoside 2''-O-beta-L-rhamnosyltransferase; K13080 flavanone 7-O-glucoside 2''-O-beta-L-rhamnosyltransferase [EC:2.4.1.236]; hypothetical protein; flavanone 7-O-glucoside 2''-O-beta-L-rhamnosyltransferase-like	-
TEA031091.1	1644.14	3.67107	0.0808556	-45.4027	0	0	55.08	53.27	49.62	4.02	4.25	3.94	uncharacterized LOC101298415; K15502 serine/threonine-protein phosphatase 6 regulatory ankyrin repeat subunit A; uncharacterized LOC103408322; uncharacterized LOC107482568	GO:0016020`membrane; GO:0007165`signal transduction;
TEA033805.1	14.3351	1.54576	0.499158	-3.09674	0.00195663	0.00428979	0.96	0.9	1.15	0.4	0.25	0.18	-	-
TEA024815.1	872.327	1.52633	0.0812959	-18.775	1.20847e-78	2.7513e-77	20.72	20.07	22.02	7.22	6.95	7.38	hypothetical protein; K11968 ariadne-1 [EC:2.3.2.27]	-
TEA009266.1	1126.76	3.47718	0.0928373	-37.4546	5.05822e-307	6.85173e-305	76.67	81.32	78.88	6.08	6.67	8.06	ANR, VvANR, ban; anthocyanidin reductase; K21102 anthocyanidin reductase [(2S)-flavan-3-ol-forming] [EC:1.3.1.112]; ANR2a, ANR2b; K08695 anthocyanidin reductase [EC:1.3.1.77]	-
TEA029481.1	556.528	1.32082	0.102612	-12.8719	6.47616e-38	7.47629e-37	32.74	33.63	34.22	11.36	14.15	14.21	-	GO:0016020`membrane;
TEA012252.1	541.151	1.37913	0.108464	-12.7151	4.87404e-37	5.48808e-36	24.65	23.19	25.1	7.65	10.11	9.88	-	GO:0005929`cilium; GO:0060271`cilium morphogenesis; GO:0061512`protein localization to cilium; GO:0030991`intraciliary transport particle A; GO:0035721`intraciliary retrograde transport; GO:0016874`ligase activity;
TEA018122.1	307.387	2.02376	0.136239	-14.8545	6.50898e-50	9.66167e-49	4.64	4.97	4.62	1.29	1.1	1.04	ammonium transporter 3 member 3; K03320 ammonium transporter, Amt family; ammonium transporter 3 member 1-like	-
TEA007701.1	365.499	1.09264	0.115651	-9.44772	3.46291e-21	2.47471e-20	11.23	11.15	11.22	4.86	5.64	5.06	hypothetical protein; K11275 histone H1/5; histone H1-like; winged-helix DNA-binding transcription factor family protein	GO:0016310`phosphorylation; GO:0005524`ATP binding; GO:0016301`kinase activity; GO:0016021`integral component of membrane;
TEA013734.1	67.4778	1.00076	0.284468	-3.51801	0.0004348	0.0010475	3.36	3.81	3.09	2.48	1.32	1.14	-	-
TEA033685.1	4.40426	2.06711	0.678845	-3.04504	0.00232646	0.00504602	0.1	0.42	0.5	0	0.05	0	zerumbone synthase; K09841 xanthoxin dehydrogenase [EC:1.1.1.288]; xanthoxin dehydrogenase-like; Xanthoxin dehydrogenase	GO:0004316`3-oxoacyl-[acyl-carrier-protein] reductase (NADPH) activity; GO:0055114`oxidation-reduction process;
TEA030916.1	305.442	1.11458	0.126332	-8.82262	1.11816e-18	7.27873e-18	21.15	19.87	18.86	9.57	8.71	9.01	-	-
TEA028956.1	34.9201	1.94692	0.384417	-5.06461	4.09241e-07	1.36901e-06	0.99	1.48	1.25	0.29	0.12	0.42	G-type lectin S-receptor-like serine/threonine-protein kinase CES101; K04733 interleukin-1 receptor-associated kinase 4 [EC:2.7.11.1]; POPTRDRAFT_176754; hypothetical protein; G-type lectin S-receptor-like serine/threonine-protein kinase At1g67520	-
TEA023389.1	275.248	1.32321	0.140916	-9.3901	5.99442e-21	4.2489e-20	11.68	12.84	12.56	5.73	4.34	4.5	30S ribosomal protein S1 homolog A; K02945 small subunit ribosomal protein S1; uncharacterized LOC8281436; polyribonucleotide nucleotidyltransferase	-
TEA012262.1	16.7505	2.46031	0.518575	-4.74436	2.09163e-06	6.56139e-06	0.77	0.79	0.63	0.03	0.2	0.05	Radiation sensitive 17, putative; K06662 cell cycle checkpoint protein; cell cycle checkpoint protein RAD17	-
TEA005840.1	510.134	1.57824	0.104431	-15.1127	1.33526e-51	2.04391e-50	18.16	18.97	18.49	6.64	6.24	5.51	Putative aconitate hydratase, cytoplasmic; K01681 aconitate hydratase [EC:4.2.1.3]; transcription factor MYC2; K13422 transcription factor MYC2; hypothetical protein	GO:0005488`binding;
TEA032730.1	1513.76	3.02311	0.0721832	-41.8811	0	0	85.42	83.39	85.16	10.5	10.23	10.12	DFR; bifunctional dihydroflavonol 4-reductase/flavanone 4-reductase; K13082 bifunctional dihydroflavonol 4-reductase/flavanone 4-reductase [EC:1.1.1.219 1.1.1.234]; DFR, DFR-2, FNR, pDFR; DFR, FNR, dfr1; dihydroflavonol reductase	GO:0016021`integral component of membrane; GO:0003824`catalytic activity; GO:0050662`coenzyme binding;
TEA007453.1	249.06	2.10342	0.160075	-13.1402	1.93719e-39	2.32291e-38	20.39	16.91	19.54	4.06	5.2	3.64	probable uridine nucleosidase 2; K01240 uridine nucleosidase [EC:3.2.2.3]; hypothetical protein	GO:0047724`inosine nucleosidase activity; GO:0005829`cytosol; GO:0006148`inosine catabolic process; GO:0035251`UDP-glucosyltransferase activity;
TEA033764.1	768.803	2.45437	0.0932602	-26.3175	1.20955e-152	5.84311e-151	45.5	46.41	45.18	8.84	7.29	8.48	probable glutathione S-transferase; K00799 glutathione S-transferase [EC:2.5.1.18]; probable glutathione S-transferase parC; hypothetical protein	-
TEA031409.1	116.2	1.64717	0.215965	-7.62701	2.40257e-14	1.28245e-13	3.88	4.07	4.54	1.18	1.65	1.02	UDP-glucosyl transferase 73C6; K13496 UDP-glucosyl transferase 73C [EC:2.4.1.-]; UDP-glycosyltransferase 73C3; anthocyanidin 3-O-glucosyltransferase 4-like	GO:0008152`metabolic process; GO:0016758`transferase activity, transferring hexosyl groups;
TEA010789.1	98.2443	1.22778	0.215885	-5.68721	1.29133e-08	4.85146e-08	2.54	2.54	2.35	1.17	0.91	0.99	-	-
TEA021501.1	21.411	1.24409	0.447042	-2.78295	0.00538678	0.0109614	1.9	3.43	3.65	0.54	1.53	1.26	-	-
TEA007858.1	148.535	2.09293	0.232906	-8.98616	2.56031e-19	1.70873e-18	5.98	7.13	8.41	0.82	1.94	2	probable sulfate transporter 3.4; K17471 sulfate transporter 3; Lj3g3v0140650.2; -	GO:1902358`sulfate transmembrane transport; GO:0016021`integral component of membrane; GO:0008271`secondary active sulfate transmembrane transporter activity;
TEA003052.1	29.1248	4.74678	0.567291	-8.36745	5.88804e-17	3.55074e-16	1.22	1.09	1.64	0	0.03	0	hypothetical protein; K09286 EREBP-like factor; ethylene-responsive transcription factor RAP2-3-like; cip353; ethylene-responsive transcription factor RAP2-3	-
TEA014076.1	4.8485	2.24202	0.67424	-3.32525	0.000883378	0.00203838	0.44	0.62	0.18	0.05	0	0	-	-
TEA024619.1	7.11113	1.6874	0.627664	-2.68838	0.00717999	0.0142647	0.09	0.09	0.19	0	0.02	0.04	poly(ADP-ribose) glycohydrolase 1-like; K07759 poly(ADP-ribose) glycohydrolase [EC:3.2.1.143]; inositol polyphosphate phosphatase; K20279 synaptojanin [EC:3.1.3.36]; hypothetical protein; K01099 inositol polyphosphate 5-phosphatase INPP5B/F [EC:3.1.3.36]	-
TEA014297.1	4.49995	2.16697	0.675369	-3.20857	0.00133396	0.00299978	0.12	0.1	0.2	0.02	0	0	G-type lectin S-receptor-like serine/threonine-protein kinase RLK1; K04733 interleukin-1 receptor-associated kinase 4 [EC:2.7.11.1]	GO:0004674`protein serine/threonine kinase activity; GO:0000166`nucleotide binding; GO:0006468`protein phosphorylation; GO:0005886`plasma membrane;
TEA031417.1	3417.08	1.78845	0.0520757	-34.3434	1.76921e-258	1.80647e-256	90.19	86.2	91.88	26.44	26.43	24.12	protein DETOXIFICATION 41-like; K03327 multidrug resistance protein, MATE family; TT12-2 MATE transporter; protein TRANSPARENT TESTA 12-like	GO:0016021`integral component of membrane; GO:0015238`drug transmembrane transporter activity; GO:0015297`antiporter activity; GO:0006855`drug transmembrane transport;
TEA012321.1	196.22	1.98952	0.176424	-11.2769	1.7057e-29	1.58112e-28	7.07	7.69	8.02	2.26	1.37	1.92	protein DETOXIFICATION 24; K03327 multidrug resistance protein, MATE family; POPTRDRAFT_893984; hypothetical protein	-
TEA023513.1	127.651	1.25882	0.204231	-6.16371	7.10617e-10	2.933e-09	2.57	3.02	2.45	0.94	1.38	0.96	E3 ubiquitin-protein ligase CCNB1IP1 homolog; K10639 E3 ubiquitin-protein ligase CCNP1IP1 [EC:2.3.2.27]; hypothetical protein	GO:0008270`zinc ion binding;
TEA012343.1	165.079	5.08944	0.306733	-16.5924	7.90873e-62	1.42792e-60	5.19	4.67	4.86	0.05	0.16	0.14	POPTRDRAFT_771920; hypothetical protein; K04733 interleukin-1 receptor-associated kinase 4 [EC:2.7.11.1]; G-type lectin S-receptor-like serine/threonine-protein kinase At4g27290	GO:0005524`ATP binding; GO:0009506`plasmodesma; GO:0006468`protein phosphorylation; GO:0004674`protein serine/threonine kinase activity; GO:0006952`defense response; GO:0016021`integral component of membrane; GO:0048544`recognition of pollen; GO:0005886`plasma membrane;
TEA029599.1	13.3358	1.3498	0.516329	-2.61424	0.00894271	0.0174668	1.84	1.08	0.82	0.28	0.42	0.5	hypothetical protein; K07407 alpha-galactosidase [EC:3.2.1.22]; alpha-galactosidase 3-like	GO:0052692`raffinose alpha-galactosidase activity; GO:0009505`plant-type cell wall; GO:0005975`carbohydrate metabolic process; GO:0005773`vacuole;
TEA027861.1	39.0452	1.38854	0.344832	-4.02671	5.65629e-05	0.000152838	0.83	0.77	0.84	0.24	0.19	0.43	serine/threonine-protein kinase BLUS1; K08835 serine/threonine-protein kinase OSR1/STK39 [EC:2.7.11.1]; serine/threonine-protein kinase OSR1-like; serine/threonine-protein kinase svkA	-
TEA005233.1	14.4195	3.32308	0.580447	-5.72503	1.03414e-08	3.91301e-08	2.02	1.35	1.59	0.13	0	0.06	protein timeless homolog; K03155 timeless	GO:0055085`transmembrane transport; GO:0016021`integral component of membrane;
TEA002701.1	25.9714	2.20215	0.42095	-5.23137	1.68255e-07	5.81994e-07	2.42	2.42	1.95	0.34	0.29	0.57	alpha,alpha-trehalose-phosphate synthase [UDP-forming] 1-like; K16055 trehalose 6-phosphate synthase/phosphatase [EC:2.4.1.15 3.1.3.12]	-
TEA021615.1	31.258	1.54754	0.391364	-3.95421	7.6788e-05	0.000204232	0.69	0.58	0.57	0.11	0.32	0.13	2,3-bisphosphoglycerate-independent phosphoglycerate mutase-like; K15633 2,3-bisphosphoglycerate-independent phosphoglycerate mutase [EC:5.4.2.12]; 2,3-bisphosphoglycerate-independent phosphoglycerate mutase	GO:0006007`glucose catabolic process; GO:0004619`phosphoglycerate mutase activity; GO:0005737`cytoplasm; GO:0030145`manganese ion binding;
TEA020798.1	59.3795	1.92235	0.305638	-6.28964	3.18212e-10	1.34553e-09	2.87	3.09	3.34	0.4	1.11	0.76	Cyclin A, putative; K06627 cyclin A; G2/mitotic-specific cyclin C13-1-like; CycA3; cyclin A3	-
TEA014933.1	93.2671	2.60139	0.255809	-10.1693	2.71938e-24	2.17132e-23	2.42	2.18	2.25	0.3	0.48	0.27	putative disease resistance RPP13-like protein 1; K19613 leucine-rich repeat protein SHOC2; putative disease resistance protein At3g14460	-
TEA025417.1	154.785	1.03699	0.17169	-6.0399	1.54206e-09	6.21342e-09	1.53	1.4	1.5	0.7	0.66	0.76	protein NETWORKED 1D; K20478 golgin subfamily B member 1	-
TEA019944.1	2340.84	1.03611	0.0542548	-19.0971	2.6702e-81	6.26441e-80	79.63	82.58	85.47	39.5	41.23	39.02	protein phosphatase 2C 37; K14497 protein phosphatase 2C [EC:3.1.3.16]; protein phosphatase 2C 37-like	GO:0043169`cation binding; GO:0004721`phosphoprotein phosphatase activity;
TEA030296.1	113.92	2.57791	0.233335	-11.0481	2.23841e-28	2.01397e-27	9.94	8.18	8	1.28	1.16	1.65	-	-
TEA026734.1	90.1073	1.63863	0.2337	-7.01167	2.35494e-12	1.12953e-11	2.2	1.75	1.87	0.58	0.66	0.56	probable RNA helicase SDE3; K18422 helicase MOV-10 [EC:3.6.4.13]	GO:0035194`posttranscriptional gene silencing by RNA; GO:0009616`virus induced gene silencing;
TEA011496.1	38.0796	1.51348	0.339975	-4.45173	8.51796e-06	2.52125e-05	1.03	0.83	1.01	0.35	0.34	0.24	probable receptor-like protein kinase At2g42960; K04733 interleukin-1 receptor-associated kinase 4 [EC:2.7.11.1]; probable receptor-like protein kinase At5g18500	GO:0004674`protein serine/threonine kinase activity; GO:0005524`ATP binding; GO:0006468`protein phosphorylation; GO:0016021`integral component of membrane;
TEA014180.1	5.06144	1.83084	0.658148	-2.7818	0.00540575	0.0109975	0.23	0.2	0.26	0.03	0	0.05	hypothetical protein; K01179 endoglucanase [EC:3.2.1.4]; endoglucanase 2-like	-
TEA016575.1	4.58558	2.42484	0.681963	-3.55568	0.000377	0.000917766	0.19	0.2	0.03	0	0	0	AML1; RNA-binding protein; K17579 protein phosphatase 1 regulatory subunit 42; hypothetical protein	GO:1901363`heterocyclic compound binding; GO:0097159`organic cyclic compound binding;
TEA023364.1	124.018	1.7567	0.211968	-8.28754	1.15611e-16	6.87188e-16	7.07	7.56	6.54	2.04	1.45	2.51	hypothetical protein; K04733 interleukin-1 receptor-associated kinase 4 [EC:2.7.11.1]; non-functional pseudokinase ZED1-like; putative wall-associated receptor kinase-like 16	-
TEA013275.1	189.763	1.08596	0.156382	-6.94428	3.8039e-12	1.80176e-11	17.51	16.26	18.13	8.12	8.27	7.64	-	-
TEA021906.1	240.423	1.34214	0.145317	-9.23592	2.56082e-20	1.77391e-19	12.1	12.86	12.49	4.83	4.22	5.43	hypothetical protein; K01206 alpha-L-fucosidase [EC:3.2.1.51]; alpha-L-fucosidase 3-like	GO:0016788`hydrolase activity, acting on ester bonds;
TEA006564.1	5.00399	2.63669	0.677998	-3.88894	0.000100683	0.000264189	0.77	1.08	0.48	0	0	0	-	-
TEA029876.1	330.194	1.23763	0.130046	-9.51688	1.78451e-21	1.28929e-20	4.6	3.97	3.74	1.64	1.63	1.86	hypothetical protein; K13459 disease resistance protein RPS2; probable disease resistance protein At4g27220	-
TEA024401.1	215.383	1.42215	0.163355	-8.70587	3.15161e-18	2.00934e-17	8.41	8.57	7.13	3.41	2.35	3.04	2-alkenal reductase (NADP(+)-dependent); K19825 2-alkenal reductase (NADP+) [EC:1.3.1.102]; 2-alkenal reductase (NADP(+)-dependent)-like; K07119 uncharacterized protein	GO:0008270`zinc ion binding; GO:0055114`oxidation-reduction process; GO:0016491`oxidoreductase activity;
TEA026797.1	32.6888	1.18938	0.366448	-3.24571	0.00117159	0.00265636	1.48	1.18	0.89	0.4	0.64	0.41	uncharacterized LOC106399005; K01054 acylglycerol lipase [EC:3.1.1.23]; NAC domain-containing protein 89-like; K12581 CCR4-NOT transcription complex subunit 7/8; NAC domain-containing protein 66-like; K13126 polyadenylate-binding protein	GO:0006351`transcription, DNA-templated;
TEA024091.1	23.3685	1.22941	0.41973	-2.92905	0.00340003	0.00716641	0.65	0.39	0.41	0.13	0.19	0.23	disease resistance protein RPM1-like; K13457 disease resistance protein RPM1; hypothetical protein	-
TEA020556.1	23.7745	1.67503	0.450078	-3.72164	0.000197935	0.000500425	0.95	0.89	1.05	0.17	0.09	0.49	-	-
TEA017954.1	41.5679	5.02821	0.526942	-9.54224	1.39776e-21	1.01394e-20	1.08	1.19	1.05	0.03	0	0	-	-
TEA015695.1	69.1591	4.4255	0.394833	-11.2085	3.70287e-29	3.402e-28	2.61	3.26	3.06	0.02	0.23	0.04	omega-hydroxypalmitate O-feruloyl transferase; K15400 omega-hydroxypalmitate O-feruloyl transferase [EC:2.3.1.188]	GO:0016747`transferase activity, transferring acyl groups other than amino-acyl groups;
TEA007229.1	385.04	1.98008	0.121118	-16.3484	4.46672e-60	7.85933e-59	37.53	38.52	38.1	10.54	8.56	9.31	hypothetical protein; K03350 anaphase-promoting complex subunit 3	-
TEA031157.1	61.4955	3.52879	0.365885	-9.64454	5.18435e-22	3.82351e-21	3.44	5.94	6.08	0.25	0.41	0.41	bx6; benzoxazin 6; K13229 2,4-dihydroxy-1,4-benzoxazin-3-one-glucoside dioxygenase [EC:1.14.20.2]; probable 2-oxoacid dependent dioxygenase; K13525 transitional endoplasmic reticulum ATPase; oxidoreductase; K06892 feruloyl-CoA ortho-hydroxylase [EC:1.14.11.-]	GO:0046872`metal ion binding; GO:0055114`oxidation-reduction process; GO:0051213`dioxygenase activity;
TEA011056.1	67.5251	1.07149	0.268046	-3.9974	6.40411e-05	0.000171958	2.32	2.07	2.71	0.94	0.87	1.42	senescence-specific cysteine protease SAG39; K16292 KDEL-tailed cysteine endopeptidase [EC:3.4.22.-]; senescence-specific cysteine protease SAG39-like	GO:0005615`extracellular space; GO:0051603`proteolysis involved in cellular protein catabolic process; GO:0004197`cysteine-type endopeptidase activity; GO:0005764`lysosome;
TEA003828.1	1276.05	1.03379	0.0654849	-15.7866	3.84554e-56	6.35953e-55	24.96	23.99	24.97	11.75	12.21	11.82	Lj3g3v3189670.1; -; K03798 cell division protease FtsH [EC:3.4.24.-]; Lj1g3v1303750.1; cell division protein FtsH	GO:0005524`ATP binding; GO:0009941`chloroplast envelope; GO:0009793`embryo development ending in seed dormancy;
TEA001224.1	799.242	1.57833	0.0905227	-17.4358	4.41638e-68	8.87093e-67	30.43	32.38	32.12	9.41	10.12	11.81	hypothetical protein; K06636 structural maintenance of chromosome 1	-
TEA007498.1	35.0076	1.0857	0.347656	-3.12293	0.00179061	0.00395447	5.07	5.26	5.31	1.68	3.18	2.07	hypothetical protein; K14686 solute carrier family 31 (copper transporter), member 1; Copper transporter, putative	GO:0016020`membrane;
TEA003199.1	370.224	1.61489	0.11937	-13.5285	1.06207e-41	1.33719e-40	11	10.7	11.05	3.87	3.28	3.37	-	-
TEA012788.1	413.128	2.26111	0.123538	-18.303	7.82746e-75	1.70986e-73	11.11	10.58	11.02	1.84	2.44	2.4	G-type lectin S-receptor-like serine/threonine-protein kinase At4g27290; K04733 interleukin-1 receptor-associated kinase 4 [EC:2.7.11.1]; hypothetical protein	-
TEA012998.1	90.2515	1.08587	0.232789	-4.66461	3.09197e-06	9.55157e-06	3.35	2.85	3.13	1.82	1.17	1.27	hypothetical protein; K11253 histone H3; transcription factor PIF3; K12126 phytochrome-interacting factor 3; transcription factor PIF5-like; K16189 phytochrome-interacting factor 4	-
TEA000260.1	128.037	1.02604	0.20316	-5.05038	4.40927e-07	1.47045e-06	5.64	6.29	5.24	2.62	2.14	3.45	uncharacterized LOC104881480; K15502 serine/threonine-protein phosphatase 6 regulatory ankyrin repeat subunit A; protein ACCELERATED CELL DEATH 6; hypothetical protein; K08770 ubiquitin C	-
TEA029474.1	165.555	1.08244	0.180332	-6.00252	1.94274e-09	7.75717e-09	7.29	6.89	5.21	3.19	3.02	2.78	enolase 1, chloroplastic; K01689 enolase [EC:4.2.1.11]	GO:0000287`magnesium ion binding; GO:0004634`phosphopyruvate hydratase activity; GO:0006096`glycolytic process; GO:0009735`response to cytokinin; GO:0000015`phosphopyruvate hydratase complex; GO:0010090`trichome morphogenesis; GO:0009570`chloroplast stroma;
TEA030486.1	231.581	1.25441	0.144941	-8.65462	4.9455e-18	3.12643e-17	9.76	9.99	11.1	4.34	4.06	4.29	lysine--tRNA ligase, cytoplasmic-like; K04567 lysyl-tRNA synthetase, class II [EC:6.1.1.6]; lysine--tRNA ligase, cytoplasmic; lysine--tRNA ligase-like	GO:0006430`lysyl-tRNA aminoacylation; GO:0005524`ATP binding; GO:0004824`lysine-tRNA ligase activity; GO:0005737`cytoplasm; GO:0003676`nucleic acid binding;
TEA020398.1	140.618	2.65409	0.216878	-12.2377	1.95428e-34	2.06993e-33	3.19	3.59	3.84	0.45	0.71	0.44	Eix2; EIX receptor 2; K13466 EIX receptor 1/2; Eix1; EIX receptor 1; Lysyl-tRNA synthetase; K04567 lysyl-tRNA synthetase, class II [EC:6.1.1.6]	-
TEA012332.1	36.4044	1.03368	0.384202	-2.69047	0.00713511	0.0141806	4.97	4.79	3.32	0.68	2.87	2.38	-	GO:0016020`membrane;
TEA020144.1	49.9246	1.07343	0.306014	-3.50778	0.000451866	0.00108551	2.5	2.48	2.51	1.46	1.24	0.7	hypothetical protein; K04733 interleukin-1 receptor-associated kinase 4 [EC:2.7.11.1]; cysteine-rich receptor-like protein kinase 15; cysteine-rich receptor-like protein kinase 25	GO:0016021`integral component of membrane;
TEA031847.1	13.8537	3.73871	0.610432	-6.1247	9.08565e-10	3.72775e-09	0.9	0.98	1.19	0	0.04	0	uncharacterized LOC104881480; K15502 serine/threonine-protein phosphatase 6 regulatory ankyrin repeat subunit A; hypothetical protein; K08770 ubiquitin C; protein ACCELERATED CELL DEATH 6	-
TEA034057.1	26.6251	2.03143	0.459025	-4.42554	9.62001e-06	2.83097e-05	1.98	1.62	1.91	0.78	0.05	0.25	hypothetical protein; K16296 serine carboxypeptidase-like clade I [EC:3.4.16.-]; SORBIDRAFT_08g020950, Sb08g020950	-
TEA032109.1	987.193	1.27408	0.0785208	-16.2261	3.29962e-59	5.73096e-58	29.36	29.06	28.76	11.52	13.1	11.1	zinc transporter 4, chloroplastic-like; K14709 solute carrier family 39 (zinc transporter), member 1/2/3; zinc transporter 4, chloroplastic	-
TEA004089.1	559.596	1.20279	0.0951745	-12.6377	1.30792e-36	1.45868e-35	8.09	7.63	7.54	3.36	3.4	3.23	DNA-directed RNA polymerase 2, chloroplastic/mitochondrial; K10908 DNA-directed RNA polymerase, mitochondrial [EC:2.7.7.6]; DNA-directed RNA polymerase 2B, chloroplastic/mitochondrial	GO:0003899`DNA-directed RNA polymerase activity; GO:0003677`DNA binding; GO:0006351`transcription, DNA-templated;
TEA016450.1	1469.46	1.87151	0.0827326	-22.6212	2.67991e-113	9.29726e-112	101.45	109.67	116.11	32.7	30.4	25.34	Ferretin 1 isoform 1; K00522 ferritin heavy chain [EC:1.16.3.2]; ferritin-3, chloroplastic; ferritin, chloroplastic	GO:0006879`cellular iron ion homeostasis; GO:0006826`iron ion transport; GO:0004322`ferroxidase activity; GO:0005623`cell; GO:0008199`ferric iron binding; GO:0055114`oxidation-reduction process;
TEA022693.1	237.516	4.84896	0.245502	-19.7512	7.83494e-87	1.97382e-85	41.25	37.93	40.7	1.16	0.79	1.66	glutathione S-transferase U17-like; K00799 glutathione S-transferase [EC:2.5.1.18]; hypothetical protein	-
TEA027206.1	3083.24	1.22125	0.0489078	-24.9705	1.28054e-137	5.49655e-136	159.67	154.45	156.85	68.94	67.39	64.07	Lj6g3v1946590.1; -; K08150 MFS transporter, SP family, solute carrier family 2 (myo-inositol transporter), member 13; sugar transporter ERD6-like 5; K08145 MFS transporter, SP family, solute carrier family 2 (facilitated glucose transporter), member 8; sugar transporter ERD6-like 4	GO:0035428`hexose transmembrane transport; GO:0046323`glucose import; GO:0005887`integral component of plasma membrane; GO:0005355`glucose transmembrane transporter activity; GO:0005351`sugar:proton symporter activity;
TEA013853.1	50.5231	1.13485	0.306917	-3.69759	0.000217659	0.000546856	1.13	1.29	1.14	0.56	0.31	0.66	-	-
TEA016350.1	696.537	1.11229	0.085684	-12.9814	1.56093e-38	1.83021e-37	15.65	15.98	15.22	7.01	7.48	6.97	BEL1-like homeodomain protein 9; K15613 homeobox protein Meis1; hypothetical protein; homeobox protein BEL1 homolog; K16670 homeobox protein Meis2	-
TEA008031.1	37.4888	1.9288	0.374917	-5.14461	2.6808e-07	9.11498e-07	2.25	2.73	3.31	0.91	0.26	0.73	-	-
TEA018194.1	92.7391	2.41031	0.245448	-9.82006	9.22858e-23	7.00156e-22	3.76	4.05	3.45	0.69	0.57	0.72	hypothetical protein; K09422 myb proto-oncogene protein, plant; transcription factor RAX2-like	-
TEA010701.1	138.765	1.59675	0.188621	-8.46538	2.55308e-17	1.56518e-16	5.83	5.16	5.7	1.69	1.99	1.69	putative glucose-6-phosphate 1-epimerase; K01792 glucose-6-phosphate 1-epimerase [EC:5.1.3.15]	GO:0030246`carbohydrate binding; GO:0016853`isomerase activity; GO:0005975`carbohydrate metabolic process;
TEA001894.1	26.1139	2.86939	0.464259	-6.18058	6.38665e-10	2.64941e-09	1.07	0.61	0.89	0.1	0.02	0.13	-	-
TEA025198.1	19.9032	1.13463	0.430789	-2.63384	0.00844261	0.016562	1.93	1.98	1.91	0.54	0.94	0.9	-	-
TEA033109.1	37.2246	3.03576	0.410532	-7.39469	1.41737e-13	7.28161e-13	1.13	1.43	1.33	0.06	0.06	0.23	L-type lectin-domain containing receptor kinase IX.1-like; K04733 interleukin-1 receptor-associated kinase 4 [EC:2.7.11.1]; L-type lectin-domain containing receptor kinase IX.1; POPTRDRAFT_798114; hypothetical protein	GO:0005488`binding;
TEA010634.1	4422.17	1.02421	0.0415051	-24.6768	1.89934e-134	7.97487e-133	209.65	203.64	208.96	100.09	100.65	102.72	serine/threonine-protein kinase SAPK2; K14498 serine/threonine-protein kinase SRK2 [EC:2.7.11.1]; serine/threonine-protein kinase SAPK2-like	GO:0016310`phosphorylation; GO:0000166`nucleotide binding; GO:0016301`kinase activity;
TEA004107.1	3684.59	1.13635	0.0591612	-19.2077	3.18801e-82	7.57814e-81	27.86	25.6	24.14	11.02	11.41	12.56	1-phosphatidylinositol-3-phosphate 5-kinase FAB1B; K00921 1-phosphatidylinositol-3-phosphate 5-kinase [EC:2.7.1.150]; 1-phosphatidylinositol-3-phosphate 5-kinase FAB1B-like; Phosphatidylinositol-4-phosphate 5-kinase family protein, putative isoform 1	GO:0016307`phosphatidylinositol phosphate kinase activity; GO:0016043`cellular component organization; GO:0016310`phosphorylation; GO:0046488`phosphatidylinositol metabolic process; GO:0005488`binding;
TEA030594.1	1059.51	1.00175	0.0861524	-11.6276	2.98243e-31	2.90337e-30	32.65	29.21	32.15	17.27	15.67	13.57	alpha-1,4-glucan-protein synthase [UDP-forming] 2; K13379 reversibly glycosylated polypeptide / UDP-arabinopyranose mutase [EC:2.4.1.- 5.4.99.30]; alpha-1,4-glucan-protein synthase [UDP-forming]	-
TEA027171.1	210.122	1.29404	0.155588	-8.31708	9.01553e-17	5.38614e-16	4.51	5.38	4.78	2.13	1.93	1.82	GATA transcription factor 9-like; K17895 GATA-binding protein 3; uncharacterized LOC102720665; K19027 zinc finger FYVE domain-containing protein 26	GO:0003677`DNA binding; GO:0006355`regulation of transcription, DNA-templated;
TEA018775.1	131.994	1.84618	0.208196	-8.86753	7.47853e-19	4.90489e-18	10.56	8.28	8.45	1.95	2.93	2.43	hypothetical protein; K14567 U3 small nucleolar RNA-associated protein 14; uncharacterized protein C57A7.06-like; U3 small nucleolar RNA-associated protein 14 homolog A	GO:0016310`phosphorylation; GO:0005524`ATP binding; GO:0016787`hydrolase activity; GO:0016301`kinase activity; GO:0016021`integral component of membrane;
TEA007796.1	234.614	1.74846	0.154182	-11.3403	8.29016e-30	7.7486e-29	11.73	10.73	12.98	3.52	3.73	3.06	E3 ubiquitin-protein ligase RING1; K11982 E3 ubiquitin-protein ligase RNF115/126 [EC:2.3.2.27]	-
TEA012963.1	3.05891	1.70569	0.682988	-2.4974	0.0125109	0.0237563	0.15	0.11	0.19	0	0	0.03	protein ACCELERATED CELL DEATH 6; K15502 serine/threonine-protein phosphatase 6 regulatory ankyrin repeat subunit A; uncharacterized LOC104881480; serine/threonine-protein phosphatase 6 regulatory ankyrin repeat subunit A-like isoform X2	-
TEA026414.1	111.587	1.31953	0.246917	-5.34402	9.09051e-08	3.20528e-07	3.01	2.14	2.17	0.54	1.2	1.07	hypothetical protein; K09753 cinnamoyl-CoA reductase [EC:1.2.1.44]	GO:0016616`oxidoreductase activity, acting on the CH-OH group of donors, NAD or NADP as acceptor; GO:0044710`single-organism metabolic process;
TEA005152.1	128.686	1.16037	0.212311	-5.46543	4.61783e-08	1.6637e-07	6.84	7.25	6.18	2.53	4.04	2.29	CBL-interacting serine/threonine-protein kinase 4-like; K12761 carbon catabolite-derepressing protein kinase [EC:2.7.11.1]; CIPK06; CIPK31	GO:0016310`phosphorylation; GO:0000166`nucleotide binding; GO:0004672`protein kinase activity;
TEA002392.1	39.8118	1.91517	0.372413	-5.14259	2.7098e-07	9.20895e-07	1.34	1.72	2.08	0.47	0.57	0.16	tyrosine/DOPA decarboxylase; K01592 tyrosine decarboxylase [EC:4.1.1.25]	-
TEA021767.1	933.352	1.68939	0.0801591	-21.0755	1.33548e-98	3.95163e-97	22.8	21.18	21.84	6.48	6.51	7.17	3-hydroxy-3-methylglutaryl-coenzyme A reductase 1-like; K00021 hydroxymethylglutaryl-CoA reductase (NADPH) [EC:1.1.1.34]; 3-hydroxy-3-methylglutaryl-coenzyme A reductase 1	GO:0008299`isoprenoid biosynthetic process; GO:0050661`NADP binding; GO:0015936`coenzyme A metabolic process; GO:0004420`hydroxymethylglutaryl-CoA reductase (NADPH) activity; GO:0016021`integral component of membrane; GO:0005789`endoplasmic reticulum membrane; GO:0055114`oxidation-reduction process;
TEA009473.1	499.892	1.67357	0.107178	-15.615	5.75879e-55	9.32337e-54	9.39	9.12	10.02	2.67	2.92	3.21	-	-
TEA012689.1	45.9501	1.8684	0.317955	-5.8763	4.19528e-09	1.64038e-08	2.46	2.3	2.78	0.57	0.62	0.69	EH domain-containing protein 1-like; K12483 EH domain-containing protein 1; EH domain-containing protein 1	-
TEA008346.1	41.5165	1.08475	0.348739	-3.11051	0.00186767	0.00410911	2.7	4.67	4.64	1.24	1.5	2.53	RING-H2 finger protein ATL74-like; K19040 E3 ubiquitin-protein ligase ATL10/75/76/77/78 [EC:2.3.2.27]; RING-H2 finger protein ATL74	GO:0016020`membrane; GO:0046872`metal ion binding;
TEA024562.1	349.097	1.06889	0.134747	-7.93263	2.14553e-15	1.20364e-14	11.89	11.34	13.15	5.97	6.57	4.58	cyclic dof factor 1-like; K16222 Dof zinc finger protein DOF5.5; hypothetical protein	-
TEA013377.1	797.71	1.03372	0.0858331	-12.0434	2.1021e-33	2.16358e-32	26.35	25.48	27.41	13.23	13.56	11.55	FKF1; circadian clock-associated FKF1; K12116 flavin-binding kelch repeat F-box protein 1; adagio protein 3	-
TEA023398.1	80.3554	2.08258	0.2575	-8.0877	6.08023e-16	3.50361e-15	2.59	2.81	2.34	0.61	0.42	0.67	uncharacterized membrane protein At1g06890; K15285 solute carrier family 35, member E3; hypothetical protein; uncharacterized membrane protein At1g06890-like	-
TEA031336.1	254.323	4.33878	0.561624	-7.72542	1.11488e-14	6.04197e-14	5.91	5.15	5.03	0.11	0.01	0.2	Transcription factor MYB39; K09422 myb proto-oncogene protein, plant; Vacuolar-processing enzyme beta-isozyme; K01369 legumain [EC:3.4.22.34]	-
TEA029301.1	75.4483	1.05623	0.251048	-4.20728	2.58466e-05	7.26583e-05	3.43	2.9	2.43	1.59	1.32	1.18	disease resistance protein RPM1-like; K13457 disease resistance protein RPM1; Nbs-lrr resistance protein, putative; hypothetical protein	-
TEA025690.1	1152.88	4.19736	0.101636	-41.2978	0	0	69.37	68.81	68.15	4.28	3.57	3.18	hypothetical protein; K09753 cinnamoyl-CoA reductase [EC:1.2.1.44]	-
TEA009890.1	482.936	1.00173	0.108064	-9.26976	1.86563e-20	1.29714e-19	18.26	17.3	16.94	8.19	7.85	9.84	EH domain-containing protein 1; K12483 EH domain-containing protein 1; EH domain-containing protein 1-like	-
TEA022885.1	209.802	1.15256	0.166248	-6.9328	4.12597e-12	1.94985e-11	13.8	14.81	13.13	4.8	5.97	7.59	probable isoleucine--tRNA ligase, mitochondrial; K01870 isoleucyl-tRNA synthetase [EC:6.1.1.5]; isoleucine--tRNA ligase, chloroplastic/mitochondrial	-
TEA022280.1	63.1024	1.21488	0.2724	-4.45992	8.19911e-06	2.43008e-05	2.82	3.58	3.98	1.38	1.23	1.65	senescence-specific cysteine protease SAG39; K16292 KDEL-tailed cysteine endopeptidase [EC:3.4.22.-]; senescence-specific cysteine protease SAG39-like; K01365 cathepsin L [EC:3.4.22.15]	GO:0008233`peptidase activity;
TEA015946.1	338.958	2.90729	0.148157	-19.623	9.82772e-86	2.44387e-84	10.88	11.31	10.43	1.05	1.5	1.65	probable anion transporter 3, chloroplastic; K08193 MFS transporter, ACS family, solute carrier family 17 (sodium-dependent inorganic phosphate cotransporter), other	GO:0055085`transmembrane transport; GO:0016021`integral component of membrane;
TEA019421.1	49.5979	1.28598	0.296773	-4.3332	1.46956e-05	4.244e-05	4.45	4	4.66	1.5	1.53	2.04	ethylene-responsive transcription factor 1B; K14516 ethylene-responsive transcription factor 1	-
TEA030255.1	277.999	1.08642	0.133623	-8.13047	4.27632e-16	2.48004e-15	10.73	11.25	9.55	5.07	4.69	4.88	DEAD-box ATP-dependent RNA helicase 7; K16911 ATP-dependent RNA helicase DDX21 [EC:3.6.4.13]; xyloglucan galactosyltransferase KATAMARI1; K20888 xyloglucan galactosyltransferase MUR3 [EC:2.4.1.-]; xyloglucan galactosyltransferase KATAMARI1 homolog	GO:0016020`membrane; GO:0016757`transferase activity, transferring glycosyl groups;
TEA002378.1	519.842	1.87017	0.11901	-15.7144	1.20578e-55	1.97346e-54	14.16	13.72	12.61	2.83	4.08	3.97	hypothetical protein; K04733 interleukin-1 receptor-associated kinase 4 [EC:2.7.11.1]; receptor-like protein kinase FERONIA	-
TEA014689.1	463.932	1.47124	0.104978	-14.0147	1.26807e-44	1.69555e-43	16.39	16.78	16.9	6.16	5.58	6.07	hypothetical protein; K11253 histone H3; phytochrome-interacting factor 3.1; K12126 phytochrome-interacting factor 3; PIF3	GO:0005488`binding; GO:0006366`transcription from RNA polymerase II promoter;
TEA031452.1	269.503	6.96645	0.398928	-17.4629	2.74513e-68	5.53461e-67	60.89	61.12	58.66	0.25	0	0.45	-	-
TEA014687.1	647.974	2.06514	0.0989963	-20.8608	1.21625e-96	3.49521e-95	28.14	27.81	26.3	5.66	7.01	6.69	kinesin-like protein KIN-12B; K10400 kinesin family member 15; Phragmoplast-associated kinesin-related protein, putative isoform 1; kinesin-like protein KIN12B	GO:0005488`binding;
TEA023874.1	461.273	1.55322	0.104653	-14.8416	7.8813e-50	1.16666e-48	26.03	25.78	26.38	8.81	8.67	8.79	MYBC2-L1; R2R3 Myb transcription factor C2 repressor motif protein; K09422 myb proto-oncogene protein, plant; transcription repressor MYB4; myb-related protein 308	GO:0003677`DNA binding;
TEA019889.1	113.966	1.49106	0.205285	-7.26337	3.77554e-13	1.89311e-12	4.53	4.8	4.59	1.5	1.43	1.86	F-box and associated interaction domain protein; K11649 SWI/SNF related-matrix-associated actin-dependent regulator of chromatin subfamily C; Phenylalanyl-tRNA synthetase class IIc family protein; K01889 phenylalanyl-tRNA synthetase alpha chain [EC:6.1.1.20]; uncharacterized LOC103856145; K15030 translation initiation factor 3 subunit M	-
TEA029541.1	39.2971	1.97762	0.353547	-5.59365	2.22346e-08	8.19351e-08	2.25	2.24	2.57	0.78	0.33	0.48	RING-H2 finger protein ATL11-like; K10664 E3 ubiquitin-protein ligase ATL6/9/15/31/42/55 [EC:2.3.2.27]; E3 ubiquitin-protein ligase ATL15-like	-
TEA007054.1	33.8554	3.02403	0.425154	-7.11277	1.13733e-12	5.55599e-12	2.03	1.27	1.9	0.22	0.06	0.2	BAHD acyltransferase At5g47980-like; K13065 shikimate O-hydroxycinnamoyltransferase [EC:2.3.1.133]	-
TEA017457.1	297.664	2.96433	0.156777	-18.9079	9.8147e-80	2.25931e-78	13.74	13.7	12.65	1.49	1.4	2.04	aspartic proteinase nepenthesin-1; K02882 large subunit ribosomal protein L18Ae; hypothetical protein; K00924; Eukaryotic aspartyl protease family protein	GO:0006508`proteolysis; GO:0004190`aspartic-type endopeptidase activity;
TEA028970.1	5283.13	1.19589	0.0415786	-28.7621	6.39043e-182	3.94189e-180	148.2	150.46	151.79	67.27	64.79	63.02	hypothetical protein; K00517; BT2; BTB and TAZ domain protein 2	GO:0005634`nucleus; GO:0006355`regulation of transcription, DNA-templated; GO:0004402`histone acetyltransferase activity; GO:0008270`zinc ion binding; GO:0003712`transcription cofactor activity; GO:0016573`histone acetylation;
TEA011874.1	21.2564	1.33881	0.44094	-3.03626	0.00239529	0.0051849	0.72	0.6	0.85	0.41	0.16	0.19	-	-
TEA017037.1	4.4578	2.49103	0.680502	-3.66057	0.000251652	0.000627235	0.58	0.54	0.96	0	0	0	-	-
TEA000892.1	840.722	1.03409	0.0828941	-12.4748	1.02417e-35	1.12135e-34	32.38	31.98	29.03	14.31	15.91	14.98	-	GO:0016021`integral component of membrane; GO:0005886`plasma membrane;
TEA024045.1	1908.78	1.88846	0.0657859	-28.7061	3.19836e-181	1.95943e-179	108.05	106.97	106.94	31.67	28.32	26.15	-	-
TEA008491.1	4.19248	1.77653	0.675476	-2.63004	0.0085376	0.0167399	0.09	0.27	0.08	0.02	0	0.02	UDP-glucuronate:xylan alpha-glucuronosyltransferase 1-like; K20890 xylan alpha-glucuronosyltransferase [EC:2.4.1.-]; UDP-glucuronate:xylan alpha-glucuronosyltransferase 1	GO:0005794`Golgi apparatus; GO:0045492`xylan biosynthetic process; GO:0015020`glucuronosyltransferase activity; GO:0016021`integral component of membrane; GO:0009834`plant-type secondary cell wall biogenesis;
TEA029939.1	11.7182	2.27717	0.58145	-3.91636	8.98964e-05	0.00023741	0.25	0.63	0.69	0.03	0.03	0.13	cytochrome P450 704B1; K20495 long-chain fatty acid omega-monooxygenase [EC:1.14.13.205]; Cytochrome P450, family 704, subfamily B, polypeptide 1 isoform 1	GO:0020037`heme binding; GO:0005506`iron ion binding; GO:0055114`oxidation-reduction process; GO:0080110`sporopollenin biosynthetic process; GO:0018685`alkane 1-monooxygenase activity;
TEA023644.1	244.452	1.25488	0.145759	-8.60929	7.35117e-18	4.6094e-17	9.18	11.18	9.72	3.85	4.28	4.25	hypothetical protein; K01381 saccharopepsin [EC:3.4.23.25]; aspartic proteinase nepenthesin-1; K02882 large subunit ribosomal protein L18Ae	GO:0006508`proteolysis; GO:0030163`protein catabolic process; GO:0004190`aspartic-type endopeptidase activity;
TEA033594.1	16.9609	1.17408	0.463259	-2.5344	0.0112641	0.0215724	0.66	0.53	0.47	0.28	0.23	0.14	DET1- and DDB1-associated protein 1; K11792 DET1- and DDB1-associated protein 1	GO:0005634`nucleus; GO:0009788`negative regulation of abscisic acid-activated signaling pathway; GO:0032436`positive regulation of proteasomal ubiquitin-dependent protein catabolic process;
TEA022923.1	1247.9	1.27277	0.0711875	-17.8792	1.71345e-71	3.59437e-70	32.01	34.89	32.24	14.19	13.6	12.88	-	-
TEA000878.1	9.73827	2.98794	0.619753	-4.82118	1.4271e-06	4.54501e-06	1.17	1.24	0.91	0.07	0.07	0	mitotic checkpoint protein BUB3.3; K02180 cell cycle arrest protein BUB3; hypothetical protein	GO:0043130`ubiquitin binding; GO:0009524`phragmoplast; GO:0033597`mitotic checkpoint complex; GO:0007094`mitotic spindle assembly checkpoint; GO:0000776`kinetochore; GO:1990298`bub1-bub3 complex;
TEA003643.1	3013.21	1.37162	0.0489951	-27.995	1.86958e-172	1.04774e-170	71.29	72.52	70.94	27.85	28.15	26.33	CO; B-box type zinc finger protein with CCT domain-containing protein; K12135 zinc finger protein CONSTANS; CONST-BR-1; zinc finger protein CONSTANS; Bn9CON10, CONST-BN-1, Coa1, constans; zinc finger protein CONSTANS-like	GO:0008270`zinc ion binding; GO:0005622`intracellular;
TEA023821.1	1912.74	1.39032	0.0666086	-20.873	9.43252e-97	2.71939e-95	48.74	45	44.83	16.12	19.12	17.15	cysteine-rich receptor-like protein kinase 10; K04733 interleukin-1 receptor-associated kinase 4 [EC:2.7.11.1]	GO:0004674`protein serine/threonine kinase activity; GO:0005524`ATP binding; GO:0009506`plasmodesma; GO:0006952`defense response; GO:0006468`protein phosphorylation; GO:0016021`integral component of membrane; GO:0005886`plasma membrane;
TEA020973.1	2310.72	1.1183	0.0595527	-18.7784	1.13496e-78	2.58832e-77	67.97	70.05	72.73	32.52	34.07	29.68	-	-
TEA025138.1	7.4401	1.79295	0.609786	-2.94028	0.00327911	0.00692833	0.62	0.8	0.77	0.06	0.2	0.12	-	-
TEA030742.1	90.9849	1.03467	0.27816	-3.71971	0.000199452	0.000504071	2.63	2.65	2.29	1.77	0.56	1.22	extensin-2-like; K03006 DNA-directed RNA polymerase II subunit RPB1 [EC:2.7.7.6]; extensin-3-like	-
TEA033164.1	1527.15	1.47785	0.0660955	-22.3594	9.79169e-111	3.31173e-109	13.92	13.34	14.09	4.54	5	5.15	Acetyl-CoA carboxylase 1 isoform 1; K11262 acetyl-CoA carboxylase / biotin carboxylase 1 [EC:6.4.1.2 6.3.4.14]; acetyl-CoA carboxylase 1	GO:0003989`acetyl-CoA carboxylase activity; GO:0004075`biotin carboxylase activity; GO:0046872`metal ion binding; GO:0005524`ATP binding; GO:0006633`fatty acid biosynthetic process;
TEA016457.1	13.366	1.78289	0.549086	-3.24701	0.00116624	0.00264496	1.76	0.93	1.04	0.31	0	0.45	-	GO:0008152`metabolic process; GO:0016758`transferase activity, transferring hexosyl groups;
TEA015754.1	20.9341	1.40136	0.424817	-3.29873	0.000971227	0.00222926	0.54	0.5	0.46	0.18	0.14	0.18	pentatricopeptide repeat-containing protein At1g12300, mitochondrial-like; K17964 leucine-rich PPR motif-containing protein, mitochondrial; pentatricopeptide repeat-containing protein At1g63330-like; pentatricopeptide repeat-containing protein At4g31850, chloroplastic-like	-
TEA015135.1	281.857	1.36138	0.147333	-9.24017	2.46116e-20	1.70635e-19	16.09	15.34	16.47	6.07	4.76	7.41	Proteasome inhibitor-related; K06700 proteasome inhibitor subunit 1 (PI31)	-
TEA002178.1	81.9426	1.73736	0.242995	-7.14976	8.69301e-13	4.27373e-12	10.47	11.27	10.75	2.65	2.99	3.61	-	-
TEA001965.1	313.445	1.28171	0.131257	-9.7649	1.59265e-22	1.19653e-21	6	6	5.24	2.58	2.33	2.09	protein SMG7L; K14409 protein SMG7; protein SMG7L-like	-
TEA018509.1	36.5594	1.10907	0.384449	-2.88482	0.00391637	0.00817293	2.56	2.74	1.28	0.67	1.52	0.65	UPF0202 protein At1g10490-like; K14521 N-acetyltransferase 10 [EC:2.3.1.-]; RNA cytidine acetyltransferase 1-like	GO:0008080`N-acetyltransferase activity;
TEA007223.1	2187.41	2.34694	0.0603479	-38.8901	0	0	87.2	83.86	88.46	16.96	17.67	15.9	DAHPS; phospho-2-dehydro-3-deoxyheptonate aldolase 1, chloroplastic-like; K01626 3-deoxy-7-phosphoheptulonate synthase [EC:2.5.1.54]	GO:0003849`3-deoxy-7-phosphoheptulonate synthase activity; GO:0009073`aromatic amino acid family biosynthetic process;
TEA017229.1	117.761	1.25841	0.201691	-6.23928	4.39586e-10	1.8417e-09	5.43	5.31	6.61	2.31	2.28	2.45	-	-
TEA014824.1	722.022	1.25187	0.0922902	-13.5645	6.50044e-42	8.2343e-41	29.17	26.67	27.37	10.14	12.37	12.03	DEAD-box ATP-dependent RNA helicase 7; K16911 ATP-dependent RNA helicase DDX21 [EC:3.6.4.13]; xyloglucan galactosyltransferase KATAMARI1-like; K20888 xyloglucan galactosyltransferase MUR3 [EC:2.4.1.-]; xyloglucan galactosyltransferase MUR3-like	GO:0016757`transferase activity, transferring glycosyl groups;
TEA015826.1	45.1293	2.88036	0.373964	-7.70223	1.33712e-14	7.22605e-14	0.78	0.79	0.7	0.04	0.16	0.06	MDIS1-interacting receptor like kinase 2-like; K04733 interleukin-1 receptor-associated kinase 4 [EC:2.7.11.1]; hypothetical protein	GO:0016020`membrane; GO:0000165`MAPK cascade; GO:0000166`nucleotide binding; GO:0004672`protein kinase activity; GO:0016491`oxidoreductase activity;
TEA030795.1	8.90549	1.45067	0.597347	-2.42852	0.0151608	0.0283192	0.23	0.33	0.52	0.14	0	0.13	putative disease resistance protein At1g50180; K13457 disease resistance protein RPM1; disease resistance protein RPP8-like	-
TEA016251.1	58.4123	1.26479	0.303979	-4.16077	3.17175e-05	8.81511e-05	1.25	0.8	1.24	0.42	0.28	0.58	probable LRR receptor-like serine/threonine-protein kinase At1g12460; K04730 interleukin-1 receptor-associated kinase 1 [EC:2.7.11.1]; LRR receptor-like serine/threonine-protein kinase ERL1; K20718 LRR receptor-like serine/threonine-protein kinase ERECTA [EC:2.7.11.1]; ERL2; ERECTA-like 2	-
TEA007101.1	33.6167	2.01214	0.40636	-4.95162	7.35996e-07	2.4042e-06	0.93	1.49	0.99	0.14	0.44	0.15	2-oxoisovalerate dehydrogenase subunit alpha 1, mitochondrial-like; K00166 2-oxoisovalerate dehydrogenase E1 component alpha subunit [EC:1.2.4.4]; 2-oxoisovalerate dehydrogenase subunit alpha 1, mitochondrial; 2-oxoisovalerate dehydrogenase subunit alpha 2, mitochondrial-like	GO:0008152`metabolic process;
TEA016760.1	924.852	1.05299	0.0774998	-13.587	4.78285e-42	6.06998e-41	19.97	18.66	18.17	9.18	9.21	8.75	prolyl endopeptidase; K01322 prolyl oligopeptidase [EC:3.4.21.26]; POPTRDRAFT_815978; prolyl oligopeptidase family protein	GO:0004252`serine-type endopeptidase activity; GO:0006508`proteolysis; GO:0070008`serine-type exopeptidase activity; GO:0005737`cytoplasm;
TEA022654.1	13.9731	3.73991	0.61143	-6.11666	9.55543e-10	3.90978e-09	0.44	0.71	0.49	0.02	0	0	-	-
TEA028304.1	15.7291	1.77914	0.519367	-3.42558	0.000613485	0.00144404	1.1	1.06	0.78	0.3	0	0.35	NAC domain-containing protein 89-like; K12581 CCR4-NOT transcription complex subunit 7/8; uncharacterized LOC106399005; K01054 acylglycerol lipase [EC:3.1.1.23]; NAC domain-containing protein 66-like; K13126 polyadenylate-binding protein	GO:0006351`transcription, DNA-templated;
TEA019914.1	247.184	1.01549	0.143085	-7.0971	1.27405e-12	6.20477e-12	11.74	11.09	10.2	4.66	5.73	5.71	hypothetical protein; K08726 soluble epoxide hydrolase / lipid-phosphate phosphatase [EC:3.3.2.10 3.1.3.76]; uncharacterized LOC103405733; K10144 RING finger and CHY zinc finger domain-containing protein 1 [EC:2.3.2.27]; bifunctional epoxide hydrolase 2-like	GO:0016787`hydrolase activity;
TEA012463.1	25.9729	3.18476	0.470194	-6.77329	1.25882e-11	5.80345e-11	1.09	1.27	1.18	0.08	0.03	0.15	(-)-germacrene D synthase; K15803 (-)-germacrene D synthase [EC:4.2.3.22 4.2.3.75]; (E)-beta-caryophyllene synthase; (-)-germacrene D synthase-like	-
TEA031923.1	2971.45	1.20489	0.0472111	-25.5213	1.14456e-143	5.20283e-142	33.35	32.88	33.2	13.94	14.32	14.51	hypothetical protein; K03979 GTPase [EC:3.6.5.-]	-
TEA029829.1	60.2385	1.3898	0.279521	-4.97209	6.62357e-07	2.17234e-06	1.11	0.88	1.02	0.43	0.39	0.28	AT3g52840/F8J2_10; K12309 beta-galactosidase [EC:3.2.1.23]; BGAL2; beta-galactosidase 2	GO:0030246`carbohydrate binding; GO:0004565`beta-galactosidase activity; GO:0005975`carbohydrate metabolic process;
TEA032218.1	33.3663	1.58509	0.387852	-4.08684	4.37288e-05	0.000119719	0.75	0.93	0.86	0.18	0.13	0.43	probable receptor-like protein kinase At5g18500; K04733 interleukin-1 receptor-associated kinase 4 [EC:2.7.11.1]; probable receptor-like protein kinase At2g42960	GO:0004674`protein serine/threonine kinase activity; GO:0005524`ATP binding; GO:0006468`protein phosphorylation; GO:0016021`integral component of membrane;
TEA019471.1	2092.36	1.37455	0.0628189	-21.8812	3.9237e-106	1.25509e-104	33.9	32.73	34.45	11.77	14.01	12.84	protein TOPLESS-like; K14963 COMPASS component SWD3; protein TOPLESS; protein TPR3-like	GO:0006355`regulation of transcription, DNA-templated;
TEA004589.1	27.3122	1.86079	0.431359	-4.31378	1.60485e-05	4.61592e-05	0.97	2.11	2.28	0.49	0.5	0.24	hypothetical protein; K19041 E3 ubiquitin-protein ligase RNF38/44 [EC:2.3.2.27]; Lj6g3v1468220.1; -; RING-H2 finger protein ATL40-like; K19038 E3 ubiquitin-protein ligase ATL41 [EC:2.3.2.27]	-
TEA019644.1	40.5709	1.95853	0.358277	-5.46652	4.58957e-08	1.65396e-07	1.69	2	2.45	0.24	0.49	0.66	xyloglucan endotransglucosylase/hydrolase 2-like; K08235 xyloglucan:xyloglucosyl transferase [EC:2.4.1.207]; Xyloglucan endotransglucosylase/hydrolase 16	-
TEA032146.1	373.411	1.27404	0.117181	-10.8724	1.55974e-27	1.37355e-26	21.54	23.55	22.54	9.69	9.48	8.44	cellulose synthase A catalytic subunit 7 [UDP-forming]; K10999 cellulose synthase A [EC:2.4.1.12]; cellulose synthase A catalytic subunit 9 [UDP-forming]	-
TEA020227.1	476.067	2.15299	0.122447	-17.5831	3.32169e-69	6.75769e-68	7.51	8.04	7.55	1.58	1.42	2.08	filament-like plant protein 7; K10352 myosin heavy chain	-
TEA032009.1	241.879	1.25003	0.142882	-8.7487	2.15832e-18	1.38688e-17	5.82	6.65	6.59	2.57	2.53	2.76	two-component response regulator ARR12; K14491 two-component response regulator ARR-B family; two-component response regulator ARR12-like protein	GO:0003677`DNA binding; GO:0005634`nucleus; GO:0010452`histone H3-K36 methylation; GO:0006355`regulation of transcription, DNA-templated; GO:0048579`negative regulation of long-day photoperiodism, flowering; GO:1903507`negative regulation of nucleic acid-templated transcription;
TEA033644.1	34.5487	2.2923	0.399426	-5.73898	9.52505e-09	3.62038e-08	0.77	0.75	0.54	0.19	0.04	0.12	putative disease resistance protein At1g50180; K13457 disease resistance protein RPM1; disease resistance protein RPP8-like; Nbs-lrr resistance protein	-
TEA014701.1	22.7452	1.63047	0.452152	-3.60602	0.000310931	0.000764732	1.12	0.88	1.29	0.48	0.07	0.34	POPTRDRAFT_824864; hypothetical protein; K09422 myb proto-oncogene protein, plant; protein ODORANT1	-
TEA014790.1	58.6222	3.40748	0.356242	-9.56508	1.12118e-21	8.15724e-21	1.99	1.89	2.11	0.29	0.1	0.07	cytochrome P450 76A1; K20618 cytochrome P450 family 76 subfamily A	-
TEA014132.1	29.0722	1.38951	0.399789	-3.47562	0.000509681	0.00121573	1.88	1.43	1.22	0.82	0.28	0.46	putative pentatricopeptide repeat-containing protein At1g12700, mitochondrial; K17710 pentatricopeptide repeat domain-containing protein 1; pentatricopeptide repeat-containing protein At5g61990, mitochondrial; K17964 leucine-rich PPR motif-containing protein, mitochondrial	-
TEA015433.1	398.601	1.53498	0.128411	-11.9536	6.21364e-33	6.33012e-32	15.62	16.43	15	6.45	4.35	5.18	POPTRDRAFT_751059; hypothetical protein; K09422 myb proto-oncogene protein, plant; POPTRDRAFT_554618; myb-related protein 330	-
TEA019039.1	500.261	2.26977	0.114292	-19.8593	9.15135e-88	2.32347e-86	22.27	26.06	24.3	5.2	4.97	4.63	uncharacterized LOC104596012; K19202 histone deacetylase complex subunit SAP30; uncharacterized LOC103454770; hypothetical protein	-
TEA019340.1	969.751	1.25604	0.0812259	-15.4635	6.11465e-54	9.74152e-53	6.44	6.43	6.09	2.4	2.55	2.9	uncharacterized LOC103322211; K10706 senataxin [EC:3.6.4.-]; uncharacterized LOC107626920; uncharacterized LOC107473838	-
TEA024212.1	30.1348	1.0965	0.385446	-2.84476	0.0044445	0.00918546	0.74	0.68	0.76	0.21	0.22	0.51	POPTRDRAFT_831610; auxin-induced protein 22B; K14484 auxin-responsive protein IAA; auxin-induced protein 22D; POPTRDRAFT_798526	GO:0005634`nucleus; GO:0006355`regulation of transcription, DNA-templated; GO:0009734`auxin-activated signaling pathway;
TEA019224.1	18.7911	1.37801	0.456169	-3.02083	0.0025208	0.00543823	1.2	1.18	0.62	0.36	0.28	0.36	4-coumarate--CoA ligase-like 5; K10526 OPC-8:0 CoA ligase 1 [EC:6.2.1.-]	-
TEA005979.1	619.615	1.04761	0.116914	-8.96052	3.23141e-19	2.14811e-18	18.29	15.75	13.94	6.41	7.81	8.69	pumilio homolog 24; K14844 pumilio homology domain family member 6; pumilio/Puf RNA-binding domain-containing family protein	-
TEA011156.1	1919.82	1.47373	0.0661718	-22.2712	7.02456e-110	2.35515e-108	50.79	45.16	46.57	18.21	16.02	16.61	chaperone protein ClpB3, chloroplastic-like; K03695 ATP-dependent Clp protease ATP-binding subunit ClpB; uncharacterized LOC104583002; K04506 E3 ubiquitin-protein ligase SIAH1 [EC:2.3.2.27]	-
TEA005853.1	27.4903	1.8097	0.415942	-4.35085	1.35614e-05	3.93541e-05	0.42	0.51	0.45	0.03	0.15	0.15	-	-
TEA014037.1	503.126	1.08602	0.0996128	-10.9024	1.1226e-27	9.92808e-27	12.43	12.05	12.45	5.45	6.12	5.63	NEDD8-activating enzyme E1 regulatory subunit AXR1; K04532 amyloid beta precursor protein binding protein 1; NEDD8-activating enzyme E1 regulatory subunit-like; NAD(P)-binding Rossmann-fold superfamily protein isoform 1	GO:0045116`protein neddylation; GO:0005634`nucleus; GO:0019781`NEDD8 activating enzyme activity; GO:0005829`cytosol;
TEA027716.1	91.0103	4.15024	0.329167	-12.6083	1.89977e-36	2.11263e-35	7.01	7.23	6.08	0.13	0.49	0.31	hypothetical protein; K01870 isoleucyl-tRNA synthetase [EC:6.1.1.5]	-
TEA028792.1	28.5947	1.13749	0.388991	-2.92422	0.0034532	0.00726733	0.9	0.99	1.31	0.35	0.66	0.32	Dynamin-related protein 1B; K01528 dynamin GTPase [EC:3.6.5.5]	GO:0050896`response to stimulus; GO:0009987`cellular process;
TEA025840.1	13020.8	1.23076	0.0383338	-32.1064	3.58367e-226	3.06672e-224	290.48	300.31	287.53	129.29	122.97	119.05	-	-
TEA006136.1	41.6342	3.60372	0.41642	-8.65405	4.97056e-18	3.14153e-17	1.16	0.94	1.08	0.09	0.02	0.08	death domain-associated protein 6-like; K14835 ribosomal RNA methyltransferase Nop2 [EC:2.1.1.-]	GO:0005840`ribosome; GO:0016021`integral component of membrane;
TEA017956.1	15.9627	2.28217	0.519473	-4.39324	1.11672e-05	3.26347e-05	1.35	1.7	2.41	0.44	0.07	0.26	-	-
TEA033587.1	260.301	1.12571	0.135391	-8.31448	9.21529e-17	5.50061e-16	12.98	13.43	13.83	6.4	6.17	5.61	monothiol glutaredoxin-S10; K03676 glutaredoxin 3	-
TEA016403.1	477.097	3.91626	0.152103	-25.7474	3.44779e-146	1.59414e-144	33.75	39.24	34.89	1.56	2.46	2.8	-	-
TEA017186.1	97.0106	1.33961	0.242842	-5.51641	3.46004e-08	1.25767e-07	4.08	4.58	3.22	1.01	1.86	1.65	laccase-15; K05909 laccase [EC:1.10.3.2]; putative laccase-9	GO:0046872`metal ion binding; GO:0005576`extracellular region; GO:0044710`single-organism metabolic process; GO:0016491`oxidoreductase activity;
TEA003548.1	10614.4	1.76137	0.0471275	-37.3747	1.00784e-305	1.34492e-303	90.42	86.1	84.01	23.31	26.54	26.32	Acetyl-CoA carboxylase 1 isoform 1; K11262 acetyl-CoA carboxylase / biotin carboxylase 1 [EC:6.4.1.2 6.3.4.14]; acetyl-CoA carboxylase 1; acetyl-CoA carboxylase 1-like	GO:0003989`acetyl-CoA carboxylase activity; GO:0004075`biotin carboxylase activity; GO:0046872`metal ion binding; GO:0005524`ATP binding; GO:0006633`fatty acid biosynthetic process; GO:0009507`chloroplast;
TEA028467.1	4.95844	1.98946	0.66803	-2.97811	0.00290036	0.00618334	0.56	0.89	0.42	0.15	0	0	-	-
TEA006332.1	40.6999	5.44577	0.57225	-9.51643	1.79227e-21	1.29455e-20	2.09	1.38	1.76	0	0	0	rust resistance kinase Lr10-like; K04733 interleukin-1 receptor-associated kinase 4 [EC:2.7.11.1]	-
TEA026804.1	131.611	2.03749	0.211637	-9.62729	6.13246e-22	4.50672e-21	4.72	5.27	6.26	1.27	1.01	1.49	12-oxophytodienoate reductase 2; K05894 12-oxophytodienoic acid reductase [EC:1.3.1.42]; putative 12-oxophytodienoate reductase 11	GO:0010181`FMN binding; GO:0055114`oxidation-reduction process; GO:0016491`oxidoreductase activity;
TEA028400.1	7.53468	2.63104	0.638382	-4.12141	3.76555e-05	0.000103766	0.61	0.4	0.51	0.04	0	0.04	Presenilin-like protein; K04505 presenilin 1 [EC:3.4.23.-]; uncharacterized LOC105059250; K00383 glutathione reductase (NADPH) [EC:1.8.1.7]; probable mitochondrial intermediate peptidase, mitochondrial; K01410 mitochondrial intermediate peptidase [EC:3.4.24.59]	-
TEA005899.1	68.2073	3.75003	0.363313	-10.3218	5.61743e-25	4.58442e-24	7.38	4.71	6.38	0.59	0.05	0.43	uncharacterized LOC105161213; K07573 exosome complex component CSL4; ammonium transporter 1 member 2; K03320 ammonium transporter, Amt family	GO:0009535`chloroplast thylakoid membrane; GO:0016021`integral component of membrane;
TEA009012.1	61.0811	5.75311	0.529084	-10.8737	1.53802e-27	1.35486e-26	3.68	3.06	3.43	0	0.03	0	Gibberellin 3-beta hydroxylase, putative; K04124 gibberellin 3-beta-dioxygenase [EC:1.14.11.15]; GA2ox4; gibberellin 2-beta-dioxygenase 8; K04125 gibberellin 2-oxidase [EC:1.14.11.13]	GO:0046872`metal ion binding; GO:0055114`oxidation-reduction process; GO:0016707`gibberellin 3-beta-dioxygenase activity;
TEA023860.1	76.7508	2.23638	0.659488	-3.39108	0.000696179	0.00162958	1.21	17.81	15.72	0.45	1.02	1.23	Putative L-ascorbate peroxidase, chloroplastic; K00434 L-ascorbate peroxidase [EC:1.11.1.11]; uncharacterized LOC105166581; K00655 1-acyl-sn-glycerol-3-phosphate acyltransferase [EC:2.3.1.51]	-
TEA013033.1	938.219	2.90805	0.0972894	-29.8907	2.59774e-196	1.77728e-194	14.43	13.91	13.87	1.61	1.68	2.22	cellulose synthase A catalytic subunit 2 [UDP-forming]-like; K10999 cellulose synthase A [EC:2.4.1.12]	GO:0016760`cellulose synthase (UDP-forming) activity; GO:0030244`cellulose biosynthetic process; GO:0008270`zinc ion binding; GO:0016021`integral component of membrane; GO:0071555`cell wall organization; GO:0005886`plasma membrane;
TEA028037.1	101.15	4.20433	0.320412	-13.1216	2.47592e-39	2.95445e-38	3.15	3.44	3.31	0.06	0.1	0.28	putative disease resistance protein At3g14460; K19613 leucine-rich repeat protein SHOC2; putative disease resistance RPP13-like protein 1; putative disease resistance protein RGA1; K15078 structure-specific endonuclease subunit SLX1 [EC:3.6.1.-]	GO:0016787`hydrolase activity;
TEA028476.1	40.9744	1.23561	0.359665	-3.43545	0.000591571	0.00139513	0.81	1.12	0.77	0.32	0.17	0.56	POPTRDRAFT_643153; GmMYB29 family protein; K09422 myb proto-oncogene protein, plant; myb-related protein Myb4; POPTRDRAFT_559693; hypothetical protein	-
TEA003096.1	25.0774	2.51384	0.459636	-5.4692	4.52062e-08	1.63042e-07	3.3	3.78	4.19	1.04	0.29	0.17	-	-
TEA014310.1	240.822	3.53424	0.342608	-10.3157	5.98396e-25	4.88059e-24	24.16	27.56	24.52	2.14	0.83	2.46	Myb domain protein 7, putative; K09422 myb proto-oncogene protein, plant; POPTRDRAFT_755418; hypothetical protein	-
TEA028058.1	95.8411	1.89799	0.253576	-7.48491	7.15963e-14	3.7337e-13	6.3	5.9	4.29	0.92	1.47	1.78	probable leucine-rich repeat receptor-like serine/threonine-protein kinase At3g14840; K04733 interleukin-1 receptor-associated kinase 4 [EC:2.7.11.1]; hypothetical protein; LRR receptor-like serine/threonine-protein kinase FLS2; K13420 LRR receptor-like serine/threonine-protein kinase FLS2 [EC:2.7.11.1]	-
TEA030700.1	186.98	1.2661	0.165658	-7.64284	2.12485e-14	1.13691e-13	5.35	4.47	5.08	1.9	1.85	2.31	Drug/Metabolite transporter superfamily; K15286 solute carrier family 35, member E4; hypothetical protein; K15285 solute carrier family 35, member E3	GO:0016021`integral component of membrane;
TEA020714.1	531.31	1.57848	0.101333	-15.5772	1.04039e-54	1.67732e-53	23.41	21.56	23.33	7.36	7.98	7.25	protein TRANSPARENT TESTA 12; K03327 multidrug resistance protein, MATE family; protein DETOXIFICATION 33	GO:0016021`integral component of membrane; GO:0015238`drug transmembrane transporter activity; GO:0015297`antiporter activity; GO:0006855`drug transmembrane transport;
TEA027794.1	528.518	3.07097	0.119756	-25.6434	5.00374e-145	2.28999e-143	47.31	46.7	43.59	5.03	6	5	dual specificity protein phosphatase 12; K14819 dual specificity phosphatase 12 [EC:3.1.3.16 3.1.3.48]; dual specificity protein phosphatase 12-like	GO:0035335`peptidyl-tyrosine dephosphorylation; GO:0008138`protein tyrosine/serine/threonine phosphatase activity; GO:0004725`protein tyrosine phosphatase activity;
TEA029880.1	5714.07	1.19821	0.0410627	-29.18	3.48158e-187	2.23985e-185	100.82	101.29	104.71	43.76	45.66	43.23	hypothetical protein; K13422 transcription factor MYC2; transcription factor bHLH28-like	GO:0046983`protein dimerization activity;
TEA006194.1	70.1702	5.39661	0.46883	-11.5108	1.16414e-30	1.11476e-29	1.93	2.02	2.13	0.03	0	0.03	glutamate receptor 2.7; K05387 glutamate receptor, ionotropic, plant; glutamate receptor 2.7-like; glutamate receptor 2.8	-
TEA017680.1	421.898	1.02357	0.11435	-8.95119	3.51672e-19	2.33145e-18	5.91	6.52	6.22	2.66	3	3.38	receptor-like protein kinase HSL1; K00924; HAESA-like 1 isoform 1	-
TEA030809.1	61.5144	1.06589	0.294844	-3.61511	0.000300225	0.000739683	2.08	1.86	2.07	0.61	0.73	1.39	-	-
TEA033363.1	13.3281	1.99073	0.532868	-3.73588	0.000187057	0.000474392	0.87	0.95	0.92	0.27	0.18	0.04	rac-like GTP-binding protein RAC13; K04392 Ras-related C3 botulinum toxin substrate 1	GO:0007264`small GTPase mediated signal transduction; GO:0004767`sphingomyelin phosphodiesterase activity; GO:0005622`intracellular; GO:0005525`GTP binding; GO:0005886`plasma membrane;
TEA003581.1	15.8083	1.17195	0.481222	-2.43536	0.0148771	0.0278393	0.47	0.51	0.31	0.23	0.17	0.1	Porphyromonas-type peptidyl-arginine deiminase family protein isoform 1; K10536 agmatine deiminase [EC:3.5.3.12]; agmatine deiminase; agmatine deiminase-like	-
TEA020296.1	42.1253	5.2637	0.546065	-9.63932	5.45472e-22	4.01851e-21	1.22	1.38	1.19	0.02	0	0	protein NRT1/ PTR FAMILY 7.3-like; K14638 solute carrier family 15 (peptide/histidine transporter), member 3/4; Nitrate transporter 1.5	-
TEA031740.1	35.1026	1.45545	0.347872	-4.18386	2.86596e-05	8.00982e-05	2.12	1.83	1.75	0.56	0.57	0.77	putative disease resistance protein RGA3; K15078 structure-specific endonuclease subunit SLX1 [EC:3.6.1.-]; putative disease resistance protein At3g14460; K19613 leucine-rich repeat protein SHOC2	-
TEA029358.1	42.2037	5.50563	0.56922	-9.67224	3.9562e-22	2.92896e-21	2.57	2.38	3	0	0	0	very-long-chain 3-oxoacyl-CoA reductase 1; K10251 17beta-estradiol 17-dehydrogenase / very-long-chain 3-oxoacyl-CoA reductase [EC:1.1.1.62 1.1.1.330]; very-long-chain 3-oxoacyl-CoA reductase 1-like	GO:0016021`integral component of membrane; GO:0055114`oxidation-reduction process; GO:0016491`oxidoreductase activity;
TEA027854.1	254.499	2.48501	0.155403	-15.9907	1.48283e-57	2.51548e-56	8.75	7.71	7.69	1.33	1.43	1.43	BZIP transcription factor family protein isoform 1; K14431 transcription factor TGA; transcription factor TGA2; POPTRDRAFT_1085955; bZIP family transcription factor family protein	GO:0006355`regulation of transcription, DNA-templated; GO:0043565`sequence-specific DNA binding; GO:0003700`sequence-specific DNA binding transcription factor activity;
TEA029357.1	63.5152	1.12146	0.276671	-4.0534	5.04792e-05	0.000137266	0.94	0.64	0.78	0.44	0.3	0.3	probable disease resistance protein At4g27220; K13459 disease resistance protein RPS2; hypothetical protein	-
TEA020027.1	12.5537	1.70827	0.531025	-3.21693	0.00129572	0.00292059	0.44	0.82	0.79	0.11	0.15	0.2	probable protein phosphatase 2C 73; K19704 protein phosphatase PTC1 [EC:3.1.3.16]; probable protein phosphatase 2C 65; K17506 protein phosphatase 1L [EC:3.1.3.16]; hypothetical protein; K10147 protein phosphatase 1D [EC:3.1.3.16]	GO:0008381`mechanically-gated ion channel activity; GO:0034220`ion transmembrane transport; GO:0016021`integral component of membrane;
TEA022910.1	66.3435	1.43116	0.286316	-4.99854	5.77673e-07	1.90643e-06	5.46	7.88	7.14	2.48	1.5	3.16	-	GO:0016021`integral component of membrane; GO:0005746`mitochondrial respiratory chain;
TEA027313.1	33.2306	5.19738	0.580881	-8.9474	3.63965e-19	2.41236e-18	3.15	3.45	2.68	0	0	0	hypothetical protein; K12795 suppressor of G2 allele of SKP1; protein SGT1 homolog B; protein SGT1 homolog	-
TEA001123.1	113.115	1.19107	0.227391	-5.23799	1.62333e-07	5.62375e-07	4.51	3.55	3.9	2.1	1.09	1.88	beta-glucosidase 12-like; K01188 beta-glucosidase [EC:3.2.1.21]; Lj3g3v0464730.1; -	-
TEA025054.1	1655.23	1.28221	0.0667568	-19.2071	3.22678e-82	7.66353e-81	43.34	46.79	43.51	19.64	17.04	17.76	calcium-transporting ATPase 2, plasma membrane-type-like; K01537 Ca2+-transporting ATPase [EC:3.6.3.8]; Os06g0609450; Similar to ZAC.; K12486 stromal membrane-associated protein; P0490F09.4; ADP-ribosylation factor GTPase-activating protein AGD12	-
TEA032604.1	169.622	2.81415	0.201343	-13.9769	2.15743e-44	2.87189e-43	10.46	10.64	9.94	1.35	1.85	1.02	protein DETOXIFICATION 27-like; K03327 multidrug resistance protein, MATE family; hypothetical protein	GO:0016021`integral component of membrane; GO:0015238`drug transmembrane transporter activity; GO:0015297`antiporter activity; GO:0006855`drug transmembrane transport;
TEA006334.1	538.6	2.20734	0.107101	-20.6099	2.23574e-94	6.22589e-93	13.99	12.92	14.47	2.84	2.86	3.1	Lj2g3v1022530.1; -; K20279 synaptojanin [EC:3.1.3.36]; IP5P4-1; hypothetical protein; K01099 inositol polyphosphate 5-phosphatase INPP5B/F [EC:3.1.3.36]; type IV inositol polyphosphate 5-phosphatase 9-like	GO:0016787`hydrolase activity; GO:0046856`phosphatidylinositol dephosphorylation;
TEA004152.1	405.01	1.30886	0.112699	-11.6137	3.51005e-31	3.40839e-30	16.58	17.24	16.17	7.23	6.19	6.5	Os11g0274100; Similar to Protein kinase domain containing protein, expressed.; K04733 interleukin-1 receptor-associated kinase 4 [EC:2.7.11.1]; Coatomer subunit beta'-1; K17302 coatomer subunit beta'; Cysteine-rich receptor-like protein kinase 41	GO:0016021`integral component of membrane; GO:0005789`endoplasmic reticulum membrane; GO:0005886`plasma membrane;
TEA021863.1	200.076	1.68388	0.174986	-9.62295	6.39711e-22	4.69354e-21	10.71	10.27	11.13	3.51	3.93	2.33	homoserine kinase; K00872 homoserine kinase [EC:2.7.1.39]; homoserine kinase-like	-
TEA002730.1	1764.48	1.60457	0.0604647	-26.5372	3.60484e-155	1.76677e-153	71.2	73.19	74.07	24.57	23.9	22.72	homeobox protein knotted-1-like 4; K15613 homeobox protein Meis1; MKN1-3; KNOX class 2 protein MKN1-3; homeobox protein knotted-1-like 1; K16670 homeobox protein Meis2	-
TEA025236.1	2.36443	1.7162	0.675666	-2.54001	0.011085	0.0212783	0.27	0.46	0.2	0	0	0	hypothetical protein; K01051 pectinesterase [EC:3.1.1.11]; putative pectinesterase/pectinesterase inhibitor 22	GO:0043086`negative regulation of catalytic activity; GO:0004857`enzyme inhibitor activity;
TEA014196.1	35.0706	3.97875	0.469191	-8.48002	2.25151e-17	1.38281e-16	1.41	1.49	1.27	0.05	0.09	0.02	putative receptor protein kinase ZmPK1; K04733 interleukin-1 receptor-associated kinase 4 [EC:2.7.11.1]	GO:0016020`membrane; GO:0016310`phosphorylation; GO:0000166`nucleotide binding; GO:0004672`protein kinase activity;
TEA009907.1	857.328	1.01228	0.0770943	-13.1304	2.20609e-39	2.63947e-38	22.58	22.16	21.67	11.15	10.67	10.81	WRKY transcription factor 1-like; K18834 WRKY transcription factor 1; WRKY family transcription factor; K01892 histidyl-tRNA synthetase [EC:6.1.1.21]; hypothetical protein	-
TEA015478.1	605.07	1.15569	0.0946744	-12.207	2.85335e-34	3.00097e-33	31.98	31.09	30.18	15.13	13.3	13	-	-
TEA020753.1	12.8073	1.35241	0.510596	-2.64869	0.00808042	0.0159083	1.92	1.76	2.18	0.68	0.8	0.41	homeobox protein knotted-1-like 1; K16670 homeobox protein Meis2; hypothetical protein	-
TEA027597.1	437.808	1.20895	0.110237	-10.9668	5.51856e-28	4.92903e-27	38.65	35.51	40.44	16.97	15.08	16.83	germin-like protein subfamily 1 member 17; K11426 SET and MYND domain-containing protein	GO:0045735`nutrient reservoir activity; GO:0005576`extracellular region; GO:0030145`manganese ion binding;
TEA026504.1	2.8033	1.92622	0.681118	-2.82803	0.00468361	0.00964192	0.12	0.11	0.07	0	0	0	probable LRR receptor-like serine/threonine-protein kinase At3g47570; K04730 interleukin-1 receptor-associated kinase 1 [EC:2.7.11.1]; putative receptor-like protein kinase At3g47110; LRR receptor-like serine/threonine-protein kinase EFR; K13428 LRR receptor-like serine/threonine-protein kinase EFR [EC:2.7.11.1]	GO:0016740`transferase activity;
TEA006478.1	81.7243	1.61848	0.241489	-6.70208	2.05468e-11	9.36364e-11	5.53	5.88	5.36	2.05	1.63	1.54	protein SEH1-like; K14299 nucleoporin SEH1	-
TEA016009.1	182.141	1.54914	0.178719	-8.66806	4.39564e-18	2.78732e-17	7.73	6.96	7.86	2.09	2.19	3.2	CIPK13; CBL-interacting protein kinase 13; K07198 5'-AMP-activated protein kinase, catalytic alpha subunit [EC:2.7.11.11]; CBL-interacting protein kinase 18; CBL-interacting protein kinase 18-like	GO:0007165`signal transduction; GO:0004674`protein serine/threonine kinase activity; GO:0005524`ATP binding; GO:0006468`protein phosphorylation; GO:0016021`integral component of membrane;
TEA022717.1	56.1409	1.33679	0.278809	-4.79464	1.62967e-06	5.16329e-06	2.3	1.95	2.04	0.75	0.79	0.83	GRMZM2G133972, wox9A, wox9b; WUSCHEL-related homeobox 7-like; K09326 homeobox protein OTX1; WUSCHEL-related homeobox 8; K18490 homeobox protein OTX2; WUSCHEL-related homeobox 6-like	GO:0003677`DNA binding; GO:0005634`nucleus;
TEA018179.1	87.5357	2.36908	0.264593	-8.95368	3.43818e-19	2.28162e-18	2.6	1.86	2.41	0.47	0.28	0.48	Lj1g3v1991600.3; -; K17609 nucleoredoxin [EC:1.8.1.8]; Lj1g3v1991600.2; Lj1g3v1991600.1	-
TEA010607.1	24.8968	1.33526	0.397704	-3.35744	0.000786687	0.00182715	0.92	0.9	1.09	0.32	0.42	0.29	Galactosyltransferase 13, putative; K20888 xyloglucan galactosyltransferase MUR3 [EC:2.4.1.-]; Exostosin family protein; probable xyloglucan galactosyltransferase GT11	-
TEA003831.1	593.05	1.56218	0.0977135	-15.9874	1.56445e-57	2.65061e-56	14.24	15.52	15.39	5.07	5.36	4.68	probable inorganic phosphate transporter 1-9; K08176 MFS transporter, PHS family, inorganic phosphate transporter; Phosphate transporter 1,9	GO:0055085`transmembrane transport; GO:0016021`integral component of membrane; GO:0022857`transmembrane transporter activity;
TEA012412.1	68.4055	1.48207	0.266201	-5.56751	2.5841e-08	9.48101e-08	6.81	7.86	6.68	1.79	3.01	2.47	LOB domain-containing protein 16; K13944	-
TEA023661.1	35.5809	1.77584	0.353424	-5.02468	5.04274e-07	1.67342e-06	1.15	0.87	0.99	0.26	0.26	0.27	potassium channel AKT1-like; K04908 potassium voltage-gated channel Eag-related subfamily H member 5; potassium channel KAT3-like	GO:0005249`voltage-gated potassium channel activity; GO:0016021`integral component of membrane; GO:0071805`potassium ion transmembrane transport;
TEA026954.1	41.9373	1.90611	0.345045	-5.52422	3.3095e-08	1.2049e-07	1.32	1.34	1.67	0.19	0.41	0.43	outer envelope pore protein 16-3, chloroplastic/mitochondrial; K17790 mitochondrial import inner membrane translocase subunit TIM22; hypothetical protein	GO:0010105`negative regulation of ethylene-activated signaling pathway; GO:0023014`signal transduction by protein phosphorylation; GO:0018106`peptidyl-histidine phosphorylation; GO:0071732`cellular response to nitric oxide; GO:0090333`regulation of stomatal closure; GO:0048364`root development; GO:0005773`vacuole; GO:0000155`phosphorelay sensor kinase activity; GO:0071219`cellular response to mol…
TEA004951.1	36.5412	2.11336	0.373382	-5.66006	1.51324e-08	5.65493e-08	1.14	0.7	0.76	0.19	0.13	0.2	uridylate kinase-like; K09903 uridylate kinase [EC:2.7.4.22]	-
TEA009369.1	15.6451	2.78784	0.53287	-5.23174	1.6792e-07	5.8091e-07	0.83	0.78	0.8	0.06	0.03	0.11	-	-
TEA026965.1	5.99085	1.79832	0.646167	-2.78305	0.00538504	0.0109587	0.17	0.09	0.15	0	0.04	0.01	caffeoylshikimate esterase; K01054 acylglycerol lipase [EC:3.1.1.23]; Lj0g3v0107429.1; -	GO:0055085`transmembrane transport; GO:0016021`integral component of membrane;
TEA017781.1	244.971	2.90215	0.18129	-16.0083	1.11841e-57	1.90327e-56	7.03	8.56	8.09	0.65	1.2	1.18	cytochrome P450 CYP72A219-like; K07428 cytochrome P450 family 4 subfamily X [EC:1.14.14.1]	GO:0005488`binding; GO:0016491`oxidoreductase activity;
TEA021874.1	452.089	3.14997	0.127684	-24.6701	2.24234e-134	9.40039e-133	33.05	33.34	33.62	3.42	3.95	3.6	mitochondrial uncoupling protein 5; K15104 solute carrier family 25 (mitochondrial oxoglutarate transporter), member 11; Dicarboxylate carrier 2; mitochondrial uncoupling protein 5-like	-
TEA017798.1	178.274	1.14414	0.177301	-6.45311	1.09576e-10	4.75489e-10	5.73	6.09	4.58	2.08	2.34	2.85	Heat shock cognate 70 kDa protein 1; K03283 heat shock 70kDa protein 1/8; Superkiller viralicidic activity 2-like protein 2; K12598 ATP-dependent RNA helicase DOB1 [EC:3.6.4.13]; hypothetical protein; K19022 AP-5 complex subunit beta-1	-
TEA007255.1	43.1211	2.18465	0.338689	-6.45031	1.1162e-10	4.84199e-10	4.39	4.48	3.88	0.66	1.07	0.78	serine protease SPPA, chloroplastic; K04773 protease IV [EC:3.4.21.-]; Signal peptide peptidase isoform 1; serine protease SPPA, chloroplastic-like	GO:0006508`proteolysis;
TEA028555.1	42.9827	2.34786	0.344881	-6.80775	9.91376e-12	4.59879e-11	2.6	3.14	3.36	0.46	0.52	0.59	transcription factor MYB35; K09422 myb proto-oncogene protein, plant; Lj0g3v0129839.1; -	-
TEA006385.1	298.026	1.02168	0.131302	-7.78109	7.19034e-15	3.93309e-14	9.69	8.97	8.74	4.45	3.91	4.93	GRMZM2G167521; uncharacterized LOC103636928; K03768 peptidyl-prolyl cis-trans isomerase B (cyclophilin B) [EC:5.2.1.8]	-
TEA018627.1	151.536	1.86603	0.200895	-9.28855	1.5641e-20	1.09058e-19	2.55	2.18	2.43	0.73	0.42	0.74	protein timeless homolog; K03155 timeless; hypothetical protein	-
TEA016962.1	9.40759	1.79521	0.592617	-3.02929	0.00245127	0.00529927	0.46	0.19	0.23	0.02	0.1	0.04	glucomannan 4-beta-mannosyltransferase 9-like; K13680 beta-mannan synthase [EC:2.4.1.32]; POPTRDRAFT_833893; 4-mannan synthase family protein	GO:0016021`integral component of membrane;
TEA023466.1	1096.46	2.47648	0.0824249	-30.0452	2.51944e-198	1.75488e-196	15.81	14.08	14.36	2.7	2.54	2.61	hypothetical protein; K10260 F-box and WD-40 domain protein 7; COMPASS-like H3K4 histone methylase component WDR5B; K14963 COMPASS component SWD3	-
TEA012836.1	2022.06	1.3176	0.0640663	-20.5661	5.52058e-94	1.52472e-92	31.57	29.73	30.42	11.14	11.99	13.3	phospholipase D p1-like; K01115 phospholipase D1/2 [EC:3.1.4.4]; phospholipase D zeta 1	-
TEA020850.1	515.311	1.00752	0.0999359	-10.0817	6.65702e-24	5.25928e-23	18.43	18.23	18.76	9.95	8.64	8.67	-	-
TEA001304.1	874.27	2.94758	0.094707	-31.1232	1.17102e-212	9.01883e-211	123.32	131.64	132.87	18.23	15.25	15.94	calmodulin-4; K02183 calmodulin; hypothetical protein; squidulin	-
TEA012436.1	3.0194	1.99763	0.68208	-2.92874	0.00340341	0.00717241	0.15	0.07	0.14	0	0	0	hypothetical protein; K17592 sacsin	-
TEA001270.1	4.54966	2.1711	0.676253	-3.21049	0.0013251	0.00298108	0.24	0.26	0.61	0	0	0.04	aldo-keto reductase family 4 member C9-like; K00011 aldehyde reductase [EC:1.1.1.21]; methylecgonone reductase-like	GO:0055114`oxidation-reduction process; GO:0016491`oxidoreductase activity;
TEA005714.1	26353.4	1.27807	0.0332569	-38.4304	0	0	1872.71	1907.65	1931.6	804.26	754.59	777.9	-	-
TEA023824.1	98.6331	1.34305	0.229444	-5.85349	4.81363e-09	1.87428e-08	3.44	4.02	3.66	1.65	1.6	1	PLDp; phospholipase D zeta 1; K01115 phospholipase D1/2 [EC:3.1.4.4]; hypothetical protein	GO:0003824`catalytic activity;
TEA001792.1	18.8289	2.16098	0.498454	-4.33536	1.4552e-05	4.20702e-05	0.56	1.27	0.69	0.09	0.09	0.24	probable serine/threonine-protein kinase pats1; K04427 mitogen-activated protein kinase kinase kinase 7 [EC:2.7.11.25]	-
TEA021572.1	16.8739	1.82097	0.495402	-3.67574	0.000237164	0.000593041	0.74	1.37	1.62	0.2	0.2	0.41	-	GO:0016021`integral component of membrane;
TEA000861.1	579.792	1.82735	0.100482	-18.1859	6.67992e-74	1.44398e-72	34.22	32.95	36.22	8.78	9.8	10.11	DREB1; dehydration-responsive element-binding protein 2A-like; K09286 EREBP-like factor; dehydration responsive element binding protein	-
TEA015258.1	7.73431	2.64722	0.639294	-4.14085	3.46018e-05	9.57626e-05	0.21	0.1	0.12	0.01	0	0.01	disease resistance protein RPM1-like; K13457 disease resistance protein RPM1; hypothetical protein	-
TEA023204.1	42.2525	1.58618	0.34065	-4.65634	3.21887e-06	9.93221e-06	0.94	0.75	1.09	0.31	0.38	0.17	-	-
TEA022725.1	11.3314	1.40179	0.558389	-2.51042	0.0120587	0.0229705	0.29	0.31	0.84	0.09	0.12	0.19	UGT73P8; soyasapogenol B glucuronide galactosyltransferase-like; K18822 soyasapogenol B glucuronide galactosyltransferase [EC:2.4.1.272]; UDP-glucosyltransferase family protein; GmSGT2	GO:0016740`transferase activity;
TEA014453.1	13.4438	1.18674	0.537906	-2.20621	0.027369	0.0484063	0.82	0.38	0.32	0.06	0.17	0.31	putative disease resistance protein RGA3; K19613 leucine-rich repeat protein SHOC2; K15078 structure-specific endonuclease subunit SLX1 [EC:3.6.1.-]	-
TEA020312.1	18.8916	4.15955	0.592384	-7.02171	2.19176e-12	1.05333e-11	1.42	0.9	1.19	0.03	0	0	putative receptor-like protein kinase At3g47110; K04730 interleukin-1 receptor-associated kinase 1 [EC:2.7.11.1]; probable LRR receptor-like serine/threonine-protein kinase At3g47570	GO:0008152`metabolic process; GO:0004672`protein kinase activity;
TEA033671.1	295.123	1.01601	0.127265	-7.9834	1.42361e-15	8.06871e-15	5.42	5.67	5.2	2.76	2.46	2.73	stromal 70 kDa heat shock-related protein, chloroplastic-like; K03283 heat shock 70kDa protein 1/8; stromal 70 kDa heat shock-related protein, chloroplastic	GO:0006457`protein folding; GO:0032440`2-alkenal reductase [NAD(P)] activity; GO:0005524`ATP binding; GO:0051082`unfolded protein binding; GO:0055114`oxidation-reduction process;
TEA016229.1	443.056	2.23417	0.12225	-18.2754	1.29918e-74	2.82881e-73	11.71	10.7	10.78	2.22	2.71	2	beta-amylase 3, chloroplastic; K01177 beta-amylase [EC:3.2.1.2]; Chloroplast beta-amylase isoform 1	GO:0000272`polysaccharide catabolic process; GO:0016161`beta-amylase activity;
TEA010099.1	223.13	1.45839	0.147211	-9.90678	3.8898e-23	2.9941e-22	10.84	10.16	10.43	3.92	3.7	3.61	hypothetical protein; K09422 myb proto-oncogene protein, plant; telomere repeat-binding factor 1; telomere repeat-binding factor 1-like	GO:0009554`megasporogenesis; GO:0005886`plasma membrane;
TEA009069.1	6.66955	2.42606	0.648793	-3.73935	0.000184499	0.000468565	1.14	1.2	0.55	0.09	0.09	0	lactation elevated protein 1-like; K18798 peroxisome-assembly ATPase [EC:3.6.4.7]; Lj4g3v2020600.1; -	-
TEA021840.1	80.5107	1.49493	0.246699	-6.05973	1.36346e-09	5.51193e-09	1.57	1.15	1.26	0.47	0.41	0.47	E3 ubiquitin-protein ligase; K10615 E3 ubiquitin-protein ligase HERC4 [EC:2.3.2.26]; probable E3 ubiquitin-protein ligase HERC4; ubiquitin-protein ligase E3	-
TEA005972.1	435.574	1.12025	0.119426	-9.38031	6.57813e-21	4.65285e-20	53.86	55.87	54.11	24.67	29.17	20.7	-	-
TEA030555.1	18.2633	1.59193	0.462248	-3.44389	0.000573403	0.00135585	0.77	0.84	0.61	0.29	0.12	0.21	ADP,ATP carrier protein 3, mitochondrial; K05863 solute carrier family 25 (mitochondrial adenine nucleotide translocator), member 4/5/6/31; ADP,ATP carrier protein 3, mitochondrial-like; Os05g0302700; Similar to ATP/ADP carrier protein.	-
TEA014812.1	64.9974	3.73467	0.582317	-6.41346	1.42252e-10	6.13133e-10	6.62	7.5	6.24	0.48	0.12	0	hypothetical protein; K09580 protein disulfide-isomerase A1 [EC:5.3.4.1]; protein disulfide-isomerase-like; protein disulfide isomerase-like 1-1	GO:0006457`protein folding; GO:0005783`endoplasmic reticulum; GO:0034976`response to endoplasmic reticulum stress; GO:0003756`protein disulfide isomerase activity;
TEA014643.1	1230.95	1.13187	0.0809544	-13.9816	2.01944e-44	2.68953e-43	29.13	28.27	26.11	11.84	14.29	11.64	probable protein S-acyltransferase 7; K16675 palmitoyltransferase ZDHHC9/14/18 [EC:2.3.1.225]	-
TEA030322.1	98.9497	1.0307	0.224194	-4.59736	4.27883e-06	1.30564e-05	4.74	5.28	6.1	2.59	2	3.04	small heat shock protein, chloroplastic-like; K13993 HSP20 family protein; small heat shock protein, chloroplastic; heat shock 22 kDa protein, mitochondrial	-
TEA030546.1	4.87495	2.22314	0.675129	-3.29292	0.000991528	0.00227179	0.1	0.22	0.05	0	0.02	0	disease resistance protein RPM1-like; K13457 disease resistance protein RPM1; hypothetical protein	-
TEA029953.1	119.063	1.57534	0.23129	-6.81111	9.68483e-12	4.49491e-11	5.53	5.5	6.15	1.1	2.57	1.87	transcription factor PIF3; K12126 phytochrome-interacting factor 3; transcription factor PIF1-like; K16189 phytochrome-interacting factor 4; transcription factor PIF3-like	-
TEA026146.1	498.859	1.72259	0.104822	-16.4335	1.10157e-60	1.96259e-59	24.35	25.47	24.35	7.15	8.02	7.01	dynamin-related protein 4C-like; K17065 dynamin 1-like protein [EC:3.6.5.5]; K14754 interferon-induced GTP-binding protein Mx1; hypothetical protein	GO:0000166`nucleotide binding;
TEA000728.1	476.721	1.13778	0.104027	-10.9374	7.63423e-28	6.79843e-27	18.1	18.38	17.19	7.78	7.58	8.73	hypothetical protein; K20291 conserved oligomeric Golgi complex subunit 4; conserved oligomeric Golgi complex subunit 4; pentatricopeptide repeat-containing protein At4g01400, mitochondrial	-
TEA031301.1	37.855	1.0516	0.333552	-3.15273	0.00161753	0.00359605	0.84	0.92	0.74	0.34	0.31	0.49	-	-
TEA000633.1	35.3002	1.77438	0.383745	-4.62387	3.7665e-06	1.15624e-05	2.25	1.09	1.43	0.28	0.55	0.4	tyrosine/DOPA decarboxylase; K01592 tyrosine decarboxylase [EC:4.1.1.25]	-
TEA015289.1	22.1713	1.17837	0.441218	-2.67073	0.00756875	0.0149753	0.57	0.49	0.87	0.16	0.18	0.41	mitotic spindle checkpoint protein BUBR1; K02178 checkpoint serine/threonine-protein kinase [EC:2.7.11.1]	-
TEA025453.1	26.4826	1.55716	0.395104	-3.94114	8.10941e-05	0.000215155	1.08	0.78	0.88	0.23	0.31	0.3	guanosine nucleotide diphosphate dissociation inhibitor At5g09550-like; K17255 Rab GDP dissociation inhibitor; guanosine nucleotide diphosphate dissociation inhibitor At5g09550	GO:0007264`small GTPase mediated signal transduction; GO:0005622`intracellular; GO:0015031`protein transport; GO:0055114`oxidation-reduction process; GO:0050790`regulation of catalytic activity; GO:0005093`Rab GDP-dissociation inhibitor activity; GO:0016491`oxidoreductase activity;
TEA022053.1	15208.3	3.34435	0.0419451	-79.7314	0	0	291.85	286.33	300.19	26.61	29.07	29.95	hypothetical protein; K00975 glucose-1-phosphate adenylyltransferase [EC:2.7.7.27]; ADPGLC-PPase large subunit isoform 1; POPTRDRAFT_206019	GO:0019252`starch biosynthetic process; GO:0005978`glycogen biosynthetic process; GO:0008878`glucose-1-phosphate adenylyltransferase activity; GO:0005524`ATP binding; GO:0009507`chloroplast;
TEA013255.1	3.41686	1.80257	0.682285	-2.64197	0.00824265	0.0161933	0.11	0.27	0.28	0.04	0	0	aquaporin NIP1-1; K09874 aquaporin NIP; aquaporin NIP1-1-like; aquaporin NIP1-2	GO:0015250`water channel activity; GO:0005887`integral component of plasma membrane; GO:0034220`ion transmembrane transport; GO:0015254`glycerol channel activity; GO:0009992`cellular water homeostasis; GO:0044765`single-organism transport;
TEA034001.1	875.302	2.23746	0.0887867	-25.2004	3.96721e-140	1.75311e-138	37.25	39.02	38.67	7.88	7.16	8.94	trans-cinnamate 4-monooxygenase; K00487 trans-cinnamate 4-monooxygenase [EC:1.14.13.11]	GO:0016705`oxidoreductase activity, acting on paired donors, with incorporation or reduction of molecular oxygen; GO:0020037`heme binding; GO:0005506`iron ion binding; GO:0004497`monooxygenase activity; GO:0055114`oxidation-reduction process;
TEA006228.1	41.0866	4.32624	0.474032	-9.12646	7.07736e-20	4.8237e-19	2.58	3.26	3.41	0.22	0	0.04	mitogen-activated protein kinase kinase kinase 2-like; K20716 mitogen-activated protein kinase kinase kinase 17/18; hypothetical protein; mitogen-activated protein kinase kinase kinase A-like	-
TEA029350.1	375.518	1.47001	0.124801	-11.7789	5.01549e-32	4.99621e-31	15.53	14.81	14.96	4.93	6.39	4.8	phosphoenolpyruvate carboxylase kinase 2-like; K04515 calcium/calmodulin-dependent protein kinase (CaM kinase) II [EC:2.7.11.17]; phosphoenolpyruvate carboxylase kinase 2; phosphoenolpyruvate carboxylase kinase 1-like	GO:0005634`nucleus; GO:0009738`abscisic acid-activated signaling pathway; GO:0005524`ATP binding; GO:0035556`intracellular signal transduction; GO:0005737`cytoplasm; GO:0046777`protein autophosphorylation; GO:0018105`peptidyl-serine phosphorylation; GO:0004683`calmodulin-dependent protein kinase activity; GO:0009931`calcium-dependent protein serine/threonine kinase activity; GO:0005516`calmodulin…
TEA021531.1	263.595	4.92935	0.241475	-20.4135	1.2694e-92	3.439e-91	16.04	15.35	17.53	0.18	0.69	0.55	probable pyridoxal 5'-phosphate synthase subunit PDX2; K08681 5'-phosphate synthase pdxT subunit [EC:4.3.3.6]; hypothetical protein	-
TEA024202.1	62.9134	2.04402	0.290786	-7.02929	2.07585e-12	9.98332e-12	3.81	3.56	2.78	0.55	0.82	0.9	receptor-like protein kinase FERONIA; K04733 interleukin-1 receptor-associated kinase 4 [EC:2.7.11.1]	GO:0016020`membrane; GO:0016310`phosphorylation; GO:0004672`protein kinase activity;
TEA008965.1	635.841	1.17828	0.0952028	-12.3765	3.50374e-35	3.78847e-34	33.32	37.69	34.48	14.51	14.91	16.62	aquaporin TIP1-3; K09873 aquaporin TIP; Tonoplast intrinsic protein 1,3	GO:0006810`transport; GO:0016021`integral component of membrane; GO:0005215`transporter activity;
TEA029626.1	237.187	1.9714	0.162854	-12.1053	9.89923e-34	1.0279e-32	9.5	10.72	8.22	2.68	2.38	2.02	hypothetical protein; K04733 interleukin-1 receptor-associated kinase 4 [EC:2.7.11.1]; G-type lectin S-receptor-like serine/threonine-protein kinase At4g27290	GO:0016020`membrane; GO:0016301`kinase activity; GO:0009987`cellular process;
TEA014655.1	177.712	5.80454	0.353703	-16.4108	1.6018e-60	2.8444e-59	10.3	9.49	10.39	0.19	0	0.17	transmembrane 9 superfamily protein member 1; K17087 transmembrane 9 superfamily member 3; hypothetical protein; K17085 transmembrane 9 superfamily member 1	GO:0016020`membrane;
TEA028947.1	1034.01	1.41014	0.0739745	-19.0626	5.16896e-81	1.20845e-79	55.77	59.81	57.16	21.3	20.99	22.02	hypothetical protein; K00432 glutathione peroxidase [EC:1.11.1.9]; probable glutathione peroxidase 2	GO:0006979`response to oxidative stress; GO:0004602`glutathione peroxidase activity; GO:0016021`integral component of membrane; GO:0055114`oxidation-reduction process;
TEA032238.1	16.4333	1.62024	0.501724	-3.22935	0.00124074	0.00280487	0.96	0.55	0.47	0.2	0.06	0.26	pentatricopeptide repeat-containing protein At2g22410, mitochondrial-like; K19589 release factor glutamine methyltransferase [EC:2.1.1.297]; SLOW growth protein; Pentatricopeptide repeat superfamily protein isoform 1; K01074 palmitoyl-protein thioesterase [EC:3.1.2.22]	-
TEA028408.1	13.0415	1.67241	0.524283	-3.18989	0.00142328	0.00318759	0.38	0.35	0.53	0.04	0.11	0.14	Heat shock cognate 70 kDa protein 1; K03283 heat shock 70kDa protein 1/8; Superkiller viralicidic activity 2-like protein 2; K12598 ATP-dependent RNA helicase DOB1 [EC:3.6.4.13]; hypothetical protein; K19022 AP-5 complex subunit beta-1	-
[truncated: 1,237 more rows]
