# Supplementary material for: Molecular and physiological mechanisms of tea (Camellia sinensis (L.) O. Kuntze) leaf and root in response to nitrogen deficiency
Source: BMC Genomics. 2023 Jan 17;24:27. doi: 10.1186/s12864-023-09112-y (PMC9847173; doi:10.1186/s12864-023-09112-y)
Supplement: Supplementary file 3 — Additional file 3: Table S3. Down-regulated DEGs in response to N deficiency in tea roots. [file 12864_2023_9112_MOESM3_ESM.xlsx]

## Sheet: Sheet1
Table S3. Down-regulated DEGs in response to N deficiency in tea roots.
Gene_ID	Base Mean	log2(Fold Change)	SE	stat	p-value	p-adj	N deficiency 1	N deficiency 2	N deficiency 3	Control 1	Control 2	Control 3	KEGG annotation	GO annotation
TEA011911.1	38.0426	-1.18133	0.376925	-3.13412	0.00172372	0.0185271	1.1	1.55	1.6	0.34	0.78	0.33	-	GO:0016021`integral component of membrane;
TEA002310.1	10.4286	-1.38889	0.437445	-3.175	0.00149834	0.0166126	1.54	1.97	1.21	0.18	0.47	0.25	-	GO:0016021`integral component of membrane;
TEA008087.1	553.283	-1.02038	0.188066	-5.42566	5.77396e-08	2.13077e-06	14.03	14.65	14.44	7	8.14	5.25	Hypothetical protein; K13169 splicing factor, arginine/serine-rich 17; A-kinase anchor protein 17A; T30E16.16 isoform 4	-
TEA020223.1	16.6772	-1.81867	0.425979	-4.26938	1.96014e-05	0.000406237	1.14	1.31	1.07	0.27	0.04	0.15	GRMZM2G057416; casein kinase I isoform delta-like; K02218 casein kinase 1 [EC:2.7.11.1]; Lj4g3v2172750.1; -	GO:0004674`protein serine/threonine kinase activity; GO:0005524`ATP binding; GO:0006468`protein phosphorylation;
TEA012251.1	16.0393	-1.55303	0.407438	-3.81168	0.000138025	0.00223539	0.29	0.3	0.3	0.09	0.03	0.06	Putative UDP-sugar transporter DDB_G0278631; K15281 solute carrier family 35; putative UDP-sugar transporter DDB_G0278631-like	-
TEA015632.1	189.456	-4.56581	0.265186	-17.2173	1.9682e-66	4.15123e-63	3.88	3.61	3.78	0.08	0.14	0.1	Hypothetical protein; K04733 interleukin-1 receptor-associated kinase 4 [EC:2.7.11.1]; MDIS1-interacting receptor like kinase 2; MDIS1-interacting receptor like kinase 2-like	-
TEA012220.1	1530.94	-1.06817	0.258256	-4.13608	3.53284e-05	0.000677392	52.13	46.56	42.77	29.35	19.22	13.77	Laccase-6-like; K05909 laccase [EC:1.10.3.2]	-
TEA018532.1	539.232	-1.33442	0.241096	-5.5348	3.11582e-08	1.20838e-06	17.33	15.86	15.07	6.4	4	7.04	Organic cation/carnitine transporter 3-like; K08202 MFS transporter, OCT family, solute carrier family 22 (organic cation transporter), member 4/5; hypothetical protein; Lj0g3v0281779.1; -	GO:0016020`membrane;
TEA005220.1	243.064	-3.7564	0.277361	-13.5433	8.6744e-42	5.40553e-39	13.17	13.29	12.65	0.92	0.82	0.34	Hypothetical protein; K11644 paired amphipathic helix protein Sin3a; paired amphipathic helix protein Sin3-like 4	-
TEA001867.1	44.1706	-2.29322	0.33439	-6.85794	6.98619e-12	4.69496e-10	1.62	1.49	1.22	0.28	0.16	0.19	Putative receptor-like protein kinase At3g47110; K13420 LRR receptor-like serine/threonine-protein kinase FLS2 [EC:2.7.11.1]; probable LRR receptor-like serine/threonine-protein kinase At3g47570	-
TEA023106.1	108.953	-1.30443	0.292462	-4.46015	8.1901e-06	0.000191281	1.96	2.07	1.49	0.9	0.46	0.59	Hypothetical protein; K02184 formin 2; K19984 exocyst complex component 5	-
TEA005832.1	271.924	-1.22724	0.204798	-5.99244	2.06714e-09	9.6066e-08	6.96	7.13	6.77	2.99	2.18	3.19	POPTRDRAFT_564909; hypothetical protein; K04733 interleukin-1 receptor-associated kinase 4 [EC:2.7.11.1]; POPTRDRAFT_769234; lysM domain receptor-like kinase 4	GO:0005524`ATP binding; GO:0004672`protein kinase activity; GO:0006468`protein phosphorylation; GO:0016021`integral component of membrane;
TEA027240.1	27.2694	-1.1418	0.361467	-3.15881	0.00158417	0.0173398	0.3	0.32	0.37	0.12	0.16	0.08	-	GO:0016021`integral component of membrane;
TEA014866.1	264.144	-1.42578	0.245876	-5.79877	6.68033e-09	2.89823e-07	6.23	7.37	8.65	2.98	1.84	2.67	Glutamate receptor 2.8-like; K05387 glutamate receptor, ionotropic, plant; glutamate receptor 2.2-like	-
TEA021983.1	16.3317	-1.16184	0.413739	-2.80816	0.00498261	0.0426073	1.78	1.12	1.1	0.31	0.61	0.3	Hypothetical protein; K01759 lactoylglutathione lyase [EC:4.4.1.5]; lactoylglutathione lyase; lactoylglutathione lyase-like	-
TEA014132.1	30.8562	-1.07774	0.364975	-2.95291	0.00314795	0.0297942	1.24	1.33	1.57	0.37	0.45	0.75	Putative pentatricopeptide repeat-containing protein At1g12700, mitochondrial; K17710 pentatricopeptide repeat domain-containing protein 1; pentatricopeptide repeat-containing protein At5g61990, mitochondrial; K17964 leucine-rich PPR motif-containing protein, mitochondrial	-
TEA001298.1	99.1905	-1.00042	0.313181	-3.19438	0.00140131	0.0157019	11.43	8.87	11.01	4.79	6.39	2.7	-	-
TEA024310.1	651.03	-1.0782	0.173452	-6.2161	5.09654e-10	2.55938e-08	13.21	14.82	13.71	6.22	7.53	5.27	Carotenoid 9,10(9',10')-cleavage dioxygenase; K11159 carotenoid cleavage dioxygenase; Carotenoid 9,10(9',10')-cleavage dioxygenase 1, putative isoform 1; carotenoid 9,10(9',10')-cleavage dioxygenase-like	GO:0016702`oxidoreductase activity, acting on single donors with incorporation of molecular oxygen, incorporation of two atoms of oxygen; GO:0055114`oxidation-reduction process;
TEA003751.1	861.431	-2.84154	0.141857	-20.031	2.95806e-89	1.01384e-85	50.39	49.07	46.07	6.75	6.88	5.48	Beta-glucosidase 12-like; K01188 beta-glucosidase [EC:3.2.1.21]; beta-glucosidase 12; beta-glucosidase 24	GO:0008422`beta-glucosidase activity; GO:0005975`carbohydrate metabolic process;
TEA009580.1	183.258	-3.08215	0.270063	-11.4127	3.61267e-30	1.16536e-27	32.76	33.75	29.78	1.79	3.37	3.57	Hypothetical protein; K07428 cytochrome P450 family 4 subfamily X [EC:1.14.14.1]; cytochrome P450 CYP72A219-like; K07426 cytochrome P450 family 4 subfamily B polypeptide 1 [EC:1.14.14.1]; cytochrome P450 734A6; K15639 PHYB activation tagged suppressor 1 [EC:1.14.-.-]	GO:0016705`oxidoreductase activity, acting on paired donors, with incorporation or reduction of molecular oxygen; GO:0020037`heme binding; GO:0005506`iron ion binding; GO:0004497`monooxygenase activity; GO:0055114`oxidation-reduction process;
TEA012296.1	43.4111	-1.06828	0.331652	-3.2211	0.00127699	0.0145952	3.73	3.56	3.33	1.59	1.91	0.86	-	-
TEA028072.1	129.395	-1.09087	0.275309	-3.96234	7.42184e-05	0.00128716	4.07	4.45	4.18	2.02	1.16	2.18	Carotenoid 9,10(9',10')-cleavage dioxygenase; K11159 carotenoid cleavage dioxygenase; carotenoid 9,10(9',10')-cleavage dioxygenase-like; Carotenoid 9,10(9',10')-cleavage dioxygenase 1, putative isoform 1	GO:0016702`oxidoreductase activity, acting on single donors with incorporation of molecular oxygen, incorporation of two atoms of oxygen; GO:0055114`oxidation-reduction process;
TEA007608.1	20.3085	-3.1938	0.430062	-7.42636	1.11628e-13	9.41764e-12	2.73	2.25	2.4	0.06	0	0	-	-
TEA012785.1	21.9937	-1.45722	0.408359	-3.56848	0.000359064	0.00508532	0.95	0.8	0.79	0.26	0.27	0.07	F-box and associated interaction domain protein; K11649 SWI/SNF related-matrix-associated actin-dependent regulator of chromatin subfamily C; F-box protein At4g22390-like; K15030 translation initiation factor 3 subunit M; uncharacterized LOC103856145	-
TEA026284.1	1258.54	-1.03962	0.146797	-7.08203	1.42062e-12	1.04709e-10	16.63	15.18	16.93	8.23	8.38	6.43	Putative disease resistance protein At1g50180; K13457 disease resistance protein RPM1; disease resistance family protein	-
TEA009792.1	674.923	-1.03428	0.179221	-5.77097	7.88162e-09	3.38724e-07	18.43	18.16	18.02	7.23	8.39	9.85	NADH dehydrogenase [ubiquinone] iron-sulfur protein 6, mitochondrial-like; K03939 NADH dehydrogenase (ubiquinone) Fe-S protein 6; NADH dehydrogenase [ubiquinone] iron-sulfur protein 6, mitochondrial	-
TEA032061.1	136.043	-1.6619	0.398588	-4.16947	3.05304e-05	0.000597512	2.89	4.44	3.62	0.32	0.5	1.34	Flavonol 4'-sulfotransferase; K01025; Flavonol 4'-sulfotransferase, putative; cytosolic sulfotransferase 5-like	-
TEA006992.1	498.18	-1.36529	0.259891	-5.25333	1.49374e-07	5.13243e-06	18.66	19.63	17.29	6.9	8.53	4.04	Alpha-amylase-like; K01176 alpha-amylase [EC:3.2.1.1]; alpha-amylase	-
TEA002837.1	431.428	-3.77238	0.249822	-15.1003	1.61267e-51	1.47393e-48	27.45	26.62	27.07	2.25	1.13	1.21	CCR1-1; cinnamoyl-CoA reductase; K09753 cinnamoyl-CoA reductase [EC:1.2.1.44]; CCR1-2; cinnamoyl-CoA reductase 1-like	GO:0003824`catalytic activity; GO:0050662`coenzyme binding;
TEA011856.1	61.5091	-1.53624	0.364018	-4.22024	2.44046e-05	0.000490831	1.44	2.11	1.99	0.61	0.22	0.58	Probable disease resistance protein At1g12280; K13459 disease resistance protein RPS2; probable disease resistance protein At1g61300	-
TEA032516.1	159.857	-1.34707	0.211864	-6.35816	2.04185e-10	1.09347e-08	7.9	10.24	9.4	3.83	3.14	3.12	Hypothetical protein; K13448 calcium-binding protein CML; calmodulin-like; calmodulin-like protein 11	GO:0005509`calcium ion binding;
TEA030122.1	273.981	-1.73995	0.374841	-4.64184	3.45318e-06	8.84886e-05	3.61	3.21	3.23	1.07	0.81	0.23	ATP-binding cassette, sub-family G, member 2; K05681 ATP-binding cassette, subfamily G (WHITE), member 2; hypothetical protein; ppabcg12; ATP-binding cassette transporter, subfamily G, member 12, group WBC protein PpABCG12	GO:0055085`transmembrane transport; GO:0005524`ATP binding; GO:0042626`ATPase activity, coupled to transmembrane movement of substances; GO:0016021`integral component of membrane; GO:0005886`plasma membrane;
TEA001569.1	647.965	-1.67229	0.28173	-5.93581	2.92403e-09	1.3407e-07	19.91	18.16	21.14	4.31	3.82	7.63	Polyadenylate-binding protein 8-like; K13126 polyadenylate-binding protein	GO:0003723`RNA binding; GO:0000166`nucleotide binding; GO:0005829`cytosol;
TEA023907.1	151.152	-1.27718	0.361724	-3.53081	0.000414283	0.00570253	2.91	2.68	2.95	1.29	1.15	0.35	Hypothetical protein; K04733 interleukin-1 receptor-associated kinase 4 [EC:2.7.11.1]; MDIS1-interacting receptor like kinase 2; MDIS1-interacting receptor like kinase 2-like	-
TEA024584.1	11926.8	-1.39204	0.18182	-7.65618	1.91547e-14	1.75653e-12	340.16	331.78	331.08	146.43	125.71	91.44	Lysine histidine transporter-like 1; K14209 solute carrier family 36 (proton-coupled amino acid transporter); lysine histidine transporter-like 8; Lysine histidine transporter 1; K15015 solute carrier family 32 (vesicular inhibitory amino acid transporter)	GO:0003333`amino acid transmembrane transport; GO:0016021`integral component of membrane; GO:0005886`plasma membrane; GO:0043090`amino acid import; GO:0015171`amino acid transmembrane transporter activity;
TEA000046.1	97.1746	-2.24286	0.334275	-6.70964	1.95102e-11	1.25281e-09	7.73	9.07	9.04	2.06	1.22	0.67	Endoglucanase 25; K01179 endoglucanase [EC:3.2.1.4]; Endo-1,4-beta-glucanase, putative; endoglucanase 9-like	GO:0030245`cellulose catabolic process; GO:0016021`integral component of membrane; GO:0008810`cellulase activity;
TEA027757.1	53.8252	-1.1692	0.302966	-3.85919	0.000113764	0.00187457	3.01	2.68	2.74	1.5	0.83	0.95	Heavy metal-associated isoprenylated plant protein 26-like; K10752 histone-binding protein RBBP4; copper transport protein ATX1; K07213 copper chaperone; hypothetical protein	GO:0046914`transition metal ion binding; GO:0030001`metal ion transport; GO:0005737`cytoplasm; GO:0046916`cellular transition metal ion homeostasis;
TEA025171.1	115.042	-1.34045	0.388308	-3.45202	0.000556403	0.00730302	10.28	9.06	10.38	5.24	2.19	1.14	Germin-like protein subfamily 1 member 17; K11426 SET and MYND domain-containing protein; thioredoxin reductase 1-like; K00384 thioredoxin reductase (NADPH) [EC:1.8.1.9]	-
TEA024038.1	128.053	-1.33527	0.444774	-3.00213	0.002681	0.0262407	18.07	19.84	16.21	0.9	0.77	7.59	-	-
TEA031445.1	168.784	-1.1855	0.368541	-3.21674	0.00129654	0.0147388	14.88	12.81	15.93	7.32	6.09	1.85	Hypothetical protein; K14270 aminotransferase; probable aminotransferase ACS12	GO:0016020`membrane;
TEA027337.1	15.4613	-1.27449	0.415798	-3.06515	0.00217557	0.0222087	1.44	1.07	1.06	0.43	0.15	0.36	-	-
TEA022056.1	97.4577	-1.10173	0.30155	-3.65355	0.000258639	0.00385834	0.46	0.53	0.65	0.15	0.25	0.27	Uncharacterized LOC101298415; K15502 serine/threonine-protein phosphatase 6 regulatory ankyrin repeat subunit A; uncharacterized LOC103408322; uncharacterized LOC107482568	-
TEA008603.1	436.015	-1.01648	0.210151	-4.83693	1.31859e-06	3.73112e-05	7.27	8.28	8.82	4.12	4.5	2.83	Putative disease resistance protein At3g14460; K19613 leucine-rich repeat protein SHOC2	-
TEA024258.1	51.4147	-1.28447	0.31797	-4.03961	5.3541e-05	0.000967727	3.52	2.39	2.8	1.31	0.75	0.96	Squalene synthetase; K00801 farnesyl-diphosphate farnesyltransferase [EC:2.5.1.21]; uncharacterized LOC102668139; K07874 Ras-related protein Rab-1A	-
TEA030279.1	119.181	-1.10408	0.383343	-2.88014	0.00397501	0.0358758	2.54	2.81	3.4	0.64	0.61	1.85	-	-
TEA018677.1	8.60881	-1.34885	0.44693	-3.01803	0.00254424	0.0251843	0.27	0.22	0.23	0.03	0.07	0	Protein argonaute 1B-like; K11593 eukaryotic translation initiation factor 2C	GO:0016021`integral component of membrane;
TEA028482.1	9.84242	-2.04128	0.446848	-4.56817	4.9199e-06	0.00012153	2.13	1	1.35	0.08	0	0	-	-
TEA026878.1	84.9598	-1.48348	0.290811	-5.10118	3.37541e-07	1.08246e-05	2.57	2.84	2.85	1	1.04	0.52	Taxadiene 5-alpha hydroxylase; K07437 cytochrome P450 family 26 subfamily A	GO:0016705`oxidoreductase activity, acting on paired donors, with incorporation or reduction of molecular oxygen; GO:0020037`heme binding; GO:0005506`iron ion binding; GO:0004497`monooxygenase activity; GO:0055114`oxidation-reduction process;
TEA033445.1	8.10052	-1.974	0.44687	-4.41738	9.99032e-06	0.000227323	0.42	0.34	0.41	0	0	0.02	Hypothetical protein; K19613 leucine-rich repeat protein SHOC2	-
TEA003256.1	19.2434	-1.42073	0.434302	-3.2713	0.00107054	0.0125709	1.27	0.74	1.57	0.4	0.23	0.07	Protein cornichon homolog 1; K20368 protein cornichon; protein cornichon homolog 4	-
TEA030160.1	12.3297	-1.20445	0.424119	-2.83988	0.00451308	0.0394341	0.18	0.18	0.29	0.07	0.07	0.04	Hypothetical protein; K20456 oxysterol-binding protein 1	GO:0016021`integral component of membrane; GO:0015238`drug transmembrane transporter activity; GO:0015297`antiporter activity; GO:0006855`drug transmembrane transport;
TEA017922.1	31.5633	-1.57396	0.340384	-4.62408	3.76256e-06	9.55238e-05	1.14	1.02	1.1	0.32	0.2	0.32	Hypothetical protein; K01381 saccharopepsin [EC:3.4.23.25]; aspartic proteinase nepenthesin-1; K02882 large subunit ribosomal protein L18Ae	GO:0016787`hydrolase activity;
TEA025046.1	50.8598	-1.02073	0.348498	-2.92893	0.00340133	0.0317107	5.44	4.8	4.76	2.4	2.82	1.04	-	GO:0046872`metal ion binding;
TEA011551.1	1064.42	-1.00075	0.112596	-8.88798	6.223e-19	8.36414e-17	12.29	13.48	12.9	6.66	6.19	6.07	Probable protein phosphatase 2C 51; K17505 protein phosphatase 1K [EC:3.1.3.16]; hypothetical protein	GO:0006464`cellular protein modification process; GO:0003824`catalytic activity; GO:0006796`phosphate-containing compound metabolic process;
TEA006598.1	17.6074	-1.19867	0.416101	-2.88071	0.00396775	0.0358557	0.91	0.7	0.51	0.28	0.24	0.1	-	GO:0016020`membrane;
TEA012307.1	316.637	-1.83624	0.191228	-9.60234	7.81465e-22	1.33087e-19	12.11	12.73	10.88	2.69	3.67	2.93	Probable glutathione S-transferase parC; K00799 glutathione S-transferase [EC:2.5.1.18]; probable glutathione S-transferase	-
TEA003117.1	39.6868	-2.9124	0.354263	-8.22101	2.01799e-16	2.17839e-14	1.76	1.81	2.18	0.13	0.16	0.15	Probable aminotransferase TAT2; K00815 tyrosine aminotransferase [EC:2.6.1.5]	GO:0009507`chloroplast;
TEA029521.1	4.36837	-1.13535	0.40994	-2.76955	0.00561341	0.0467824	0.3	0.5	0.83	0	0	0	Rust resistance kinase Lr10-like; K04733 interleukin-1 receptor-associated kinase 4 [EC:2.7.11.1]	-
TEA029779.1	1021.13	-2.14363	0.127105	-16.865	8.14373e-64	1.31349e-60	52.94	50.76	48.35	12	10.2	10.79	Squalene synthetase; K00801 farnesyl-diphosphate farnesyltransferase [EC:2.5.1.21]	GO:0016020`membrane;
TEA007979.1	261.304	-5.44965	0.336792	-16.1811	6.86124e-59	8.95849e-56	22.24	18.98	18.86	0	0.12	0.36	Tuliposide A-converting enzyme 2, chloroplastic-like; K20506 tuliposide A-converting enzyme [EC:4.2.99.22]	-
TEA006115.1	61.1803	-1.04017	0.361431	-2.87791	0.00400323	0.0360712	2.2	2.69	1.84	1.32	0.96	0.43	-	GO:0016020`membrane; GO:0098655`cation transmembrane transport; GO:0015672`monovalent inorganic cation transport; GO:0008324`cation transmembrane transporter activity;
TEA029263.1	169.231	-1.70471	0.188282	-9.05401	1.3781e-19	1.95782e-17	2.27	2.51	2.42	0.65	0.73	0.68	CAT3-1; hypothetical protein; K03294 basic amino acid/polyamine antiporter, APA family	GO:0003333`amino acid transmembrane transport; GO:0016021`integral component of membrane; GO:0015171`amino acid transmembrane transporter activity;
TEA004974.1	24.3445	-1.07934	0.388534	-2.77798	0.00546976	0.045864	2.26	2.25	1.68	0.46	1.14	0.65	-	-
TEA007734.1	80.521	-1.38417	0.422469	-3.27638	0.00105147	0.0124269	3.62	4.5	3.36	1.3	1.22	0.16	Probable E3 ubiquitin-protein ligase HIP1; K19041 E3 ubiquitin-protein ligase RNF38/44 [EC:2.3.2.27]; K10635 E3 ubiquitin-protein ligase Arkadia [EC:2.3.2.27]	GO:0008270`zinc ion binding;
TEA010138.1	205.77	-1.51795	0.237469	-6.39219	1.63522e-10	8.91375e-09	6.91	6.59	6.97	1.96	1.73	2.76	DELLA protein GAIP-B; K14494 DELLA protein; della1	GO:0006351`transcription, DNA-templated;
TEA029725.1	409.237	-1.91557	0.341382	-5.61122	2.00906e-08	8.05357e-07	17.18	18.83	17.51	5.01	4.17	1.44	Phytoene synthase 2, chloroplastic; K02291 15-cis-phytoene/all-trans-phytoene synthase [EC:2.5.1.32 2.5.1.99]; Phytoene synthase 1 isoform 1; phytoene synthase 2, chloroplastic-like	GO:0016765`transferase activity, transferring alkyl or aryl (other than methyl) groups; GO:0009058`biosynthetic process; GO:0016021`integral component of membrane;
TEA010579.1	325.579	-1.28904	0.280875	-4.58938	4.4456e-06	0.000111217	10.55	11.65	9.45	5.18	4.11	2.25	-	-
TEA010687.1	158.717	-1.29092	0.251855	-5.12564	2.96521e-07	9.60317e-06	9.46	11.18	9.7	5.09	3.36	2.86	Hypothetical protein; K13429 chitin elicitor receptor kinase 1; chitin elicitor receptor kinase 1-like; Chitin elicitor receptor kinase 1, RLK1	GO:0004674`protein serine/threonine kinase activity; GO:0005524`ATP binding; GO:0006468`protein phosphorylation; GO:0016021`integral component of membrane;
TEA004020.1	13.0619	-1.35142	0.42366	-3.18987	0.00142337	0.0158907	0.58	0.48	0.55	0.08	0.11	0.19	Putative disease resistance protein At1g50180; K13457 disease resistance protein RPM1; Disease resistance protein RPP8; K01930 folylpolyglutamate synthase [EC:6.3.2.17]	-
TEA006423.1	97.4021	-1.02287	0.35126	-2.91201	0.00359115	0.0330761	2.48	3.12	1.82	0.64	0.88	1.51	Uncharacterized LOC104596257; K13411 dual oxidase [EC:1.6.3.1 1.11.1.-]; hypothetical protein; ferric reductase-like transmembrane component	GO:0016021`integral component of membrane; GO:0055114`oxidation-reduction process; GO:0016491`oxidoreductase activity;
TEA000994.1	1705.93	-1.44413	0.10705	-13.4903	1.78481e-41	1.0875e-38	62.78	67.23	62.6	23.11	24.21	21.74	Os03g0794800; Similar to XRN3.; K20553 5'-3' exoribonuclease 4 [EC:3.1.13.-]; SORBIDRAFT_01g005340, Sb01g005340; hypothetical protein; 5'-3' exoribonuclease 4	-
TEA002705.1	587.419	-2.42579	0.188106	-12.8959	4.74902e-38	2.52143e-35	32.48	37.97	32.96	4.87	6.81	5.84	Beta-glucosidase 12-like; K01188 beta-glucosidase [EC:3.2.1.21]; Beta-glucosidase 17 isoform 1; hypothetical protein	GO:0004553`hydrolase activity, hydrolyzing O-glycosyl compounds; GO:0005975`carbohydrate metabolic process;
TEA017973.1	27.2221	-2.48539	0.426599	-5.82606	5.67502e-09	2.47776e-07	0.72	1.03	0.91	0.02	0.02	0.11	ThiF family protein isoform 1; K08337 ubiquitin-like modifier-activating enzyme ATG7; ubiquitin-like modifier-activating enzyme atg7	GO:0016787`hydrolase activity;
TEA015400.1	67.0966	-1.26553	0.355087	-3.56399	0.000365257	0.00516769	4.73	3.25	3.74	2.06	1.13	0.73	-	-
TEA008533.1	13.1819	-1.85133	0.439489	-4.21247	2.52594e-05	0.000505537	2.17	2.8	1.36	0.09	0.18	0.33	Hypothetical protein; K17991 peroxygenase [EC:1.11.2.3]; probable peroxygenase 4	GO:0016021`integral component of membrane;
TEA012568.1	9.28317	-2.05724	0.446931	-4.60303	4.16387e-06	0.000104742	0.43	0.28	0.47	0	0.02	0	-	-
TEA015094.1	75.0334	-1.04555	0.372933	-2.80359	0.00505374	0.0430337	2.16	2.91	3	1.43	1.32	0.42	Putative disease resistance protein RGA3; K15078 structure-specific endonuclease subunit SLX1 [EC:3.6.1.-]; hypothetical protein; putative disease resistance protein RGA4	-
TEA030692.1	14.1104	-1.26699	0.428569	-2.95633	0.00311322	0.0295368	1.09	1.26	1.54	0.56	0.24	0.16	ABCI8; ATP binding cassette protein 1; K07033 uncharacterized protein; uncharacterized LOC103648267; K20867 galacturonosyltransferase 12/13/14/15 [EC:2.4.1.-]; uncharacterized LOC103637566	GO:0016226`iron-sulfur cluster assembly;
TEA018452.1	16.4827	-1.23139	0.440908	-2.79284	0.00522471	0.0441604	1.4	3.02	3.8	0.09	0.76	0	UDP-glucuronic acid decarboxylase 1-like; K08678 UDP-glucuronate decarboxylase [EC:4.1.1.35]; UDP-glucuronic acid decarboxylase 1	-
TEA005968.1	1304.08	-1.07463	0.214083	-5.01968	5.17588e-07	1.60178e-05	32.59	34.8	31.92	18	16.38	10.31	Cytochrome P450, putative isoform 1; K20661 cytochrome P450 family 714 subfamily A polypeptide 1; cytochrome P450 714C2; cytochrome P450 714A1	GO:0016020`membrane; GO:0046872`metal ion binding; GO:0016491`oxidoreductase activity;
TEA020458.1	462.628	-1.57887	0.276898	-5.70198	1.18423e-08	4.91975e-07	47.32	44.11	45.44	11.92	8.93	18.58	-	-
TEA016609.1	36.9231	-1.60518	0.386746	-4.15046	3.31805e-05	0.000641838	1.03	0.94	1.13	0.13	0.16	0.38	Putative late blight resistance protein homolog R1B-14; K13457 disease resistance protein RPM1; putative late blight resistance protein homolog R1B-16; PRF; disease resistance protein PRF; K13453 disease resistance protein	-
TEA030070.1	75.5303	-1.21624	0.305424	-3.98213	6.82995e-05	0.00119738	3.97	2.73	3.54	1.17	1.75	0.93	-	GO:0007275`multicellular organismal development;
TEA009607.1	62.1714	-1.06118	0.343971	-3.08508	0.002035	0.0210663	2.59	2.61	1.88	1.13	1.25	0.5	Hypothetical protein; K06997 PLP dependent protein	-
TEA026169.1	174.826	-1.50592	0.433891	-3.47073	0.000519051	0.00689863	14.08	12.8	12.73	1.4	0.51	5.04	NAC domain-containing protein 89-like; K12581 CCR4-NOT transcription complex subunit 7/8; uncharacterized LOC106399005; K01054 acylglycerol lipase [EC:3.1.1.23]; NAC domain-containing protein 66-like; K13126 polyadenylate-binding protein	-
TEA030119.1	151.279	-1.22829	0.293758	-4.18131	2.89835e-05	0.000571314	2.1	2.55	2.57	0.64	0.8	1.25	Probable disease resistance protein At4g27220; K13459 disease resistance protein RPS2; hypothetical protein	-
TEA031922.1	8.70635	-1.43291	0.446515	-3.2091	0.0013315	0.0150737	0.53	0.28	0.37	0.1	0.03	0.02	-	GO:0051321`meiotic cell cycle; GO:0048229`gametophyte development;
TEA009098.1	20.4629	-1.51466	0.420067	-3.60577	0.000311234	0.00451519	1.45	1.1	1.34	0.19	0.12	0.46	Hypothetical protein; K20855 beta-1,3-galactosyltransferase 1/2/3/4/5/7/8 [EC:2.4.1.-]; LRR receptor-like serine/threonine-protein kinase ERL1; K20718 LRR receptor-like serine/threonine-protein kinase ERECTA [EC:2.7.11.1]	GO:0005634`nucleus; GO:0008270`zinc ion binding; GO:0034968`histone lysine methylation; GO:0018024`histone-lysine N-methyltransferase activity;
TEA009205.1	9.06365	-1.76721	0.445405	-3.96765	7.25838e-05	0.00126218	0.79	0.78	0.63	0.09	0	0.08	-	-
TEA001751.1	4250.17	-1.28373	0.119403	-10.7513	5.8458e-27	1.38178e-24	110.08	108.92	104.29	48.6	42.43	38.45	Uncharacterized LOC104591508; K00737 beta-1,4-mannosyl-glycoprotein beta-1,4-N-acetylglucosaminyltransferase [EC:2.4.1.144]; uncharacterized LOC102582440; uncharacterized LOC107011941	-
TEA025497.1	30.2008	-1.40382	0.386526	-3.6319	0.000281342	0.00413625	2.3	2.35	3	1.11	0.61	0.35	Probable E3 ubiquitin-protein ligase HERC4; K10615 E3 ubiquitin-protein ligase HERC4 [EC:2.3.2.26]; hypothetical protein; K11493 regulator of chromosome condensation; E3 ubiquitin-protein ligase	-
TEA006096.1	129.056	-1.05188	0.304297	-3.45675	0.00054674	0.00720377	3.43	2.35	3.22	1.28	0.85	1.69	AT-rich interactive domain-containing protein 2-like; K02470 DNA gyrase subunit B [EC:5.99.1.3]; DNA gyrase subunit B; DNA gyrase subunit B-like	-
TEA033457.1	20.3947	-1.43592	0.421271	-3.40853	0.000653137	0.00831787	0.87	1.05	0.86	0.27	0.29	0.05	Aldehyde dehydrogenase family 2 member C4-like; K12355 coniferyl-aldehyde dehydrogenase [EC:1.2.1.68]; aldehyde dehydrogenase family 2 member C4; hypothetical protein	GO:0016620`oxidoreductase activity, acting on the aldehyde or oxo group of donors, NAD or NADP as acceptor; GO:0008152`metabolic process;
TEA003230.1	8.06554	-1.9694	0.444947	-4.42614	9.59354e-06	0.000220306	1.22	0.85	0.88	0	0	0	POPTRDRAFT_1087039; hypothetical protein; K15223 upstream activation factor subunit UAF30; upstream activation factor subunit UAF30, putative; ABC transporter F family member 4	-
TEA033192.1	36.7518	-3.95409	0.411737	-9.60345	7.73121e-22	1.32489e-19	1.27	1.45	1.71	0	0.02	0	Poly(ADP-ribose) glycohydrolase 1; K07759 poly(ADP-ribose) glycohydrolase [EC:3.2.1.143]; poly(ADP-ribose) glycohydrolase 1-like	GO:0004649`poly(ADP-ribose) glycohydrolase activity; GO:0005975`carbohydrate metabolic process;
TEA015022.1	212.172	-1.23633	0.26838	-4.60666	4.09198e-06	0.000103123	7.08	6.94	6.69	2.29	1.97	3.6	Probable myo-inositol dehydrogenase; K00010 myo-inositol 2-dehydrogenase / D-chiro-inositol 1-dehydrogenase [EC:1.1.1.18 1.1.1.369]; probable inositol 2-dehydrogenase	-
TEA014953.1	32.7614	-1.41246	0.406378	-3.47573	0.000509468	0.00680755	1.47	1.29	1.23	0.42	0.47	0.09	UGT72C1; UDP-glucosyl transferase 72C1; K13496 UDP-glucosyl transferase 73C [EC:2.4.1.-]; hypothetical protein; UDP-glycosyltransferase 73C5-like	GO:0008152`metabolic process; GO:0016758`transferase activity, transferring hexosyl groups;
TEA000404.1	773.431	-1.3409	0.262034	-5.11728	3.09971e-07	9.9872e-06	37.8	39.21	33.72	15.85	15.8	7.84	Lj1g3v1380920.1; -; K05278 flavonol synthase [EC:1.14.11.23]; flavonol synthase/flavanone 3-hydroxylase-like; flavonol synthase/flavanone 3-hydroxylase	GO:0051555`flavonol biosynthetic process; GO:0046872`metal ion binding; GO:0045431`flavonol synthase activity; GO:0055114`oxidation-reduction process;
TEA025093.1	67.0611	-1.14147	0.347985	-3.28022	0.00103726	0.0122854	4.99	4.58	5.17	1.04	1.68	2.73	ATP-dependent RNA helicase-like protein DB10; K12823 ATP-dependent RNA helicase DDX5/DBP2 [EC:3.6.4.13]; hypothetical protein	-
TEA014480.1	83.2008	-1.02336	0.318726	-3.21079	0.00132371	0.0149976	1.89	1.23	2.17	0.99	0.77	0.53	Phosphatidylinositol 3,4,5-trisphosphate 3-phosphatase and protein-tyrosine-phosphatase PTEN1; K01110 phosphatidylinositol-3,4,5-trisphosphate 3-phosphatase and dual-specificity protein phosphatase PTEN [EC:3.1.3.16 3.1.3.48 3.1.3.67]	-
TEA030220.1	61.6774	-1.0557	0.302097	-3.49458	0.000474799	0.00640675	1.38	1.39	0.87	0.6	0.54	0.42	-	-
TEA017870.1	257.756	-1.04995	0.317961	-3.30215	0.000959481	0.0115335	8.36	7.99	6.36	2.55	2.11	4.81	-	-
TEA017479.1	151.172	-5.69401	0.353356	-16.1141	2.03147e-58	2.53186e-55	11.34	13.26	13.32	0.04	0.09	0	S-adenosyl-methionine-sterol-C-methyltransferase; K00559 sterol 24-C-methyltransferase [EC:2.1.1.41]; cycloartenol-C-24-methyltransferase; cycloartenol-C-24-methyltransferase-like	GO:0006694`steroid biosynthetic process; GO:0008168`methyltransferase activity; GO:0032259`methylation;
TEA022123.1	281.24	-1.26434	0.233342	-5.41838	6.01402e-08	2.20846e-06	9.19	9.95	8.69	3.65	2.64	4.36	Enolase-like; K01689 enolase [EC:4.2.1.11]; enolase 1-like; enolase	-
TEA012852.1	49.1457	-3.98764	0.372011	-10.7191	8.27696e-27	1.92327e-24	2.34	2.33	2.3	0.05	0.05	0.05	Lj0g3v0092599.1; -; K10278 F-box and leucine-rich repeat protein 12	-
TEA031443.1	755.658	-1.05916	0.174314	-6.0762	1.23063e-09	5.96159e-08	28.24	26.52	29.4	15.44	10.78	12.58	Hypothetical protein; K14494 DELLA protein	GO:0005634`nucleus; GO:0006355`regulation of transcription, DNA-templated; GO:0043565`sequence-specific DNA binding; GO:0003700`sequence-specific DNA binding transcription factor activity;
TEA022501.1	8.08903	-1.90707	0.446685	-4.26939	1.9601e-05	0.000406237	0.81	0.66	0.73	0.05	0	0.04	Extracellular ribonuclease LE-like; K01166 ribonuclease T2 [EC:3.1.27.1]; ribonuclease 1-like	-
TEA022612.1	48.4772	-1.36634	0.445016	-3.07031	0.00213836	0.0219184	1.66	1.34	1.42	0.4	0.07	0	Pentatricopeptide repeat-containing protein At1g12300, mitochondrial-like; K17964 leucine-rich PPR motif-containing protein, mitochondrial; Tetratricopeptide repeat (TPR)-like superfamily protein, putative isoform 2; K17710 pentatricopeptide repeat domain-containing protein 1; pentatricopeptide repeat-containing protein At1g63330-like	-
TEA020495.1	58.6066	-1.32069	0.319944	-4.12789	3.66112e-05	0.000699542	0.8	0.81	1.15	0.3	0.23	0.39	G-type lectin S-receptor-like serine/threonine-protein kinase SD1-29; K04733 interleukin-1 receptor-associated kinase 4 [EC:2.7.11.1]; S-locus-specific glycoprotein S6; G-type lectin S-receptor-like serine/threonine-protein kinase At1g61480	-
TEA006887.1	11.9969	-1.42948	0.438727	-3.25825	0.00112103	0.0130465	0.4	0.51	0.21	0.09	0.04	0.07	Probably inactive leucine-rich repeat receptor-like protein kinase At5g48380; K04733 interleukin-1 receptor-associated kinase 4 [EC:2.7.11.1]; hypothetical protein	-
TEA023047.1	2113.21	-1.13919	0.323321	-3.52339	0.000426072	0.00584123	58.71	60.12	56.82	36.26	21.5	11.21	Cytochrome P450 93A3; K00512 steroid 17alpha-monooxygenase / 17alpha-hydroxyprogesterone deacetylase [EC:1.14.14.19 1.14.14.32]; cytochrome P450 93A3-like; K07408 cytochrome P450 family 1 subfamily A polypeptide 1 [EC:1.14.14.1]	GO:0016705`oxidoreductase activity, acting on paired donors, with incorporation or reduction of molecular oxygen; GO:0020037`heme binding; GO:0005506`iron ion binding; GO:0016021`integral component of membrane; GO:0004497`monooxygenase activity; GO:0055114`oxidation-reduction process;
TEA007166.1	16.5756	-1.32353	0.417642	-3.16905	0.00152936	0.0168543	0.55	0.58	0.46	0.08	0.23	0.09	LETM1 and EF-hand domain-containing protein 1; K17800 LETM1 and EF-hand domain-containing protein 1, mitochondrial; LETM1 and EF-hand domain-containing protein 1, mitochondrial; LETM1 and EF-hand domain-containing protein 1, mitochondrial-like	GO:0016020`membrane; GO:0005488`binding;
TEA006060.1	394.105	-1.18865	0.415396	-2.86147	0.00421678	0.0375389	32.25	31.86	26.14	15.6	9.62	1.85	Germin-like protein subfamily 1 member 17; K11426 SET and MYND domain-containing protein; thioredoxin reductase 1-like; K00384 thioredoxin reductase (NADPH) [EC:1.8.1.9]	GO:0045735`nutrient reservoir activity; GO:0005576`extracellular region; GO:0030145`manganese ion binding;
TEA006047.1	879.61	-1.20894	0.254845	-4.74384	2.09709e-06	5.69308e-05	14.66	14.22	14.33	6.43	3.62	6.93	Probable LRR receptor-like serine/threonine-protein kinase At3g47570; K13420 LRR receptor-like serine/threonine-protein kinase FLS2 [EC:2.7.11.1]	GO:0016740`transferase activity;
TEA031669.1	25.2699	-2.73046	0.41821	-6.52892	6.62452e-11	3.82395e-09	1.09	0.91	0.59	0.04	0.02	0.07	L-type lectin-domain containing receptor kinase IX.1-like; K04733 interleukin-1 receptor-associated kinase 4 [EC:2.7.11.1]; hypothetical protein; Concanavalin A-like lectin protein kinase family protein	GO:0030246`carbohydrate binding; GO:0004674`protein serine/threonine kinase activity; GO:0005524`ATP binding; GO:0006468`protein phosphorylation; GO:0016021`integral component of membrane;
TEA028773.1	38.9144	-1.19294	0.37028	-3.22171	0.00127427	0.0145823	1.15	1.36	0.98	0.49	0.52	0.19	ZIP zinc/iron transport family protein; K14709 solute carrier family 39 (zinc transporter), member 1/2/3	GO:0098655`cation transmembrane transport; GO:0016021`integral component of membrane; GO:0008324`cation transmembrane transporter activity;
TEA024081.1	57.4675	-2.63017	0.364976	-7.20643	5.74394e-13	4.47424e-11	2.13	2.55	1.96	0.08	0.33	0.22	(-)-germacrene D synthase; K15803 (-)-germacrene D synthase [EC:4.2.3.22 4.2.3.75]; (-)-germacrene D synthase-like; (E)-beta-caryophyllene synthase	-
TEA007535.1	28.4272	-2.44736	0.398847	-6.13611	8.45692e-10	4.14072e-08	1.55	1.84	2.17	0.28	0.15	0.07	-	-
TEA011648.1	79.3058	-2.38102	0.265768	-8.95903	3.2756e-19	4.55907e-17	5.43	4.95	4.83	0.98	0.73	0.69	Tuliposide A-converting enzyme 2, chloroplastic-like; K20506 tuliposide A-converting enzyme [EC:4.2.99.22]	-
TEA017041.1	66.4575	-4.52623	0.403544	-11.2162	3.3949e-29	1.02291e-26	6.78	5.28	3.79	0.04	0	0	Uncharacterized LOC8277981; K15601 lysine-specific demethylase 3 [EC:1.14.11.-]; uncharacterized LOC105650086	-
TEA009630.1	203.661	-2.37054	0.216418	-10.9536	6.38887e-28	1.62201e-25	10.1	10.72	9.47	2.12	1.36	1.71	Di-glucose binding protein with Kinesin motor domain; K10406 kinesin family member C2/C3; LRR receptor-like serine/threonine-protein kinase FLS2; K13420 LRR receptor-like serine/threonine-protein kinase FLS2 [EC:2.7.11.1]; hypothetical protein	-
TEA010551.1	32.9964	-1.87318	0.44381	-4.22069	2.43553e-05	0.000490668	0.75	0.77	1.05	0.06	0.16	0	(-)-germacrene D synthase; K15803 (-)-germacrene D synthase [EC:4.2.3.22 4.2.3.75]; (E)-beta-caryophyllene synthase; (-)-germacrene D synthase-like	-
TEA002403.1	444.686	-1.04715	0.253923	-4.12388	3.72539e-05	0.000710831	37.33	34.56	39.95	20.65	19.12	10.45	Ribosomal protein PETRP-like; K02880 large subunit ribosomal protein L17e; 60S ribosomal protein L17-2	GO:0015934`large ribosomal subunit; GO:0006412`translation; GO:0003735`structural constituent of ribosome;
TEA023576.1	42.7131	-4.27037	0.411125	-10.3871	2.83997e-25	5.94421e-23	3.34	2.65	3.48	0	0	0	Pyruvate dehydrogenase E1 component subunit beta-1, mitochondrial; K00162 pyruvate dehydrogenase E1 component beta subunit [EC:1.2.4.1]; pyruvate dehydrogenase E1 component subunit beta-2, mitochondrial	GO:0008152`metabolic process;
TEA014030.1	1134.21	-1.00702	0.162295	-6.20484	5.4752e-10	2.72458e-08	97.37	102.39	97.13	41.9	46.47	53.81	Sec23/Sec24 protein transport family protein isoform 1; K14006 protein transport protein SEC23	-
TEA023377.1	166.838	-1.43053	0.222523	-6.42871	1.28691e-10	7.1429e-09	26.9	23.27	20.41	8.31	9.35	6.56	Non-functional pseudokinase ZED1; K04733 interleukin-1 receptor-associated kinase 4 [EC:2.7.11.1]; hypothetical protein; non-functional pseudokinase ZED1-like	GO:0004672`protein kinase activity; GO:0009987`cellular process;
TEA012728.1	26.803	-1.25933	0.446	-2.82361	0.00474858	0.0409825	1.89	1.27	1.45	0.13	0.51	0	Uncharacterized LOC8281331; K07088 uncharacterized protein; hypothetical protein; uncharacterized LOC102601683	-
TEA011156.1	272.737	-1.06106	0.298677	-3.55255	0.000381523	0.00536087	5.8	5.72	5.58	1.78	1.85	3.59	Chaperone protein ClpB3, chloroplastic-like; K03695 ATP-dependent Clp protease ATP-binding subunit ClpB; uncharacterized LOC104583002; K04506 E3 ubiquitin-protein ligase SIAH1 [EC:2.3.2.27]	-
TEA023556.1	13.7413	-2.75201	0.443508	-6.2051	5.46634e-10	2.72458e-08	0.89	0.97	0.9	0	0	0	DEAD-box ATP-dependent RNA helicase 38; K18655 ATP-dependent RNA helicase DDX19/DBP5 [EC:3.6.4.13]; DEAD-box ATP-dependent RNA helicase 38-like; LOS4	-
TEA017507.1	30.672	-1.1317	0.396847	-2.85173	0.00434818	0.0383344	1.13	0.78	0.85	0.16	0.27	0.49	Hypothetical protein; K14544 U3 small nucleolar RNA-associated protein 22	-
TEA032934.1	5.50932	-1.23743	0.442293	-2.79777	0.00514574	0.0436679	0.09	0.15	0.18	0	0.01	0.03	Alpha,alpha-trehalose-phosphate synthase (UDP-forming) 1; K16055 trehalose 6-phosphate synthase/phosphatase [EC:2.4.1.15 3.1.3.12]; inositol transporter 1; K08150 MFS transporter, SP family, solute carrier family 2 (myo-inositol transporter), member 13; inositol transporter 1-like	GO:0032440`2-alkenal reductase [NAD(P)] activity; GO:0008643`carbohydrate transport; GO:0055085`transmembrane transport; GO:0016021`integral component of membrane; GO:0055114`oxidation-reduction process; GO:0022891`substrate-specific transmembrane transporter activity;
TEA023517.1	50.0775	-2.69977	0.32602	-8.28099	1.2216e-16	1.34518e-14	4.2	4.09	3.96	0.58	0.28	0.42	Uncharacterized LOC102668139; K07874 Ras-related protein Rab-1A	-
TEA015622.1	70.4824	-1.66	0.323778	-5.12697	2.94438e-07	9.58813e-06	3.81	2.55	2.35	0.79	0.51	0.89	3-ketoacyl-CoA synthase 19; K15397 3-ketoacyl-CoA synthase [EC:2.3.1.199]; hypothetical protein	-
TEA033418.1	33.9662	-1.04615	0.339607	-3.08047	0.00206672	0.0213275	0.88	0.71	0.92	0.43	0.38	0.23	Serine/threonine-protein kinase CDL1; K04733 interleukin-1 receptor-associated kinase 4 [EC:2.7.11.1]	-
TEA016839.1	138.422	-1.08942	0.26431	-4.12175	3.76001e-05	0.000716938	5.21	5.7	4.95	2.42	1.56	2.79	Probable aquaporin TIP-type; K09873 aquaporin TIP; probable aquaporin TIP2-1; TIP, LeTIP, RB7; TIP protein	GO:0006810`transport; GO:0005774`vacuolar membrane; GO:0016021`integral component of membrane; GO:0005215`transporter activity;
TEA001576.1	9.52773	-1.90092	0.443004	-4.29097	1.77895e-05	0.000373198	1.19	0.43	0.85	0	0	0	-	-
TEA009785.1	59.8724	-1.0504	0.2689	-3.90629	9.37236e-05	0.00158532	1.6	1.85	1.72	0.82	0.86	0.6	Transcription factor MYC2-like; K13422 transcription factor MYC2; transcription factor ABORTED MICROSPORES-like; K16190 glucuronokinase [EC:2.7.1.43]	-
TEA018550.1	8.71773	-1.43395	0.443715	-3.2317	0.00123056	0.0141352	1.43	1.18	0.98	0.16	0.08	0.3	Probable protein phosphatase 2C 65; K17506 protein phosphatase 1L [EC:3.1.3.16]; probable protein phosphatase 2C 73; K19704 protein phosphatase PTC1 [EC:3.1.3.16]; hypothetical protein	-
TEA021748.1	65.8442	-2.29839	0.350192	-6.56321	5.26615e-11	3.11863e-09	4.6	4.54	5.09	0.28	0.77	0.88	-	-
TEA021264.1	66.7996	-2.36193	0.420813	-5.61277	1.99112e-08	7.99335e-07	3.08	4.06	3.59	0.14	0.09	0.59	Dual specificity protein phosphatase 12-like; K14819 dual specificity phosphatase 12 [EC:3.1.3.16 3.1.3.48]; dual specificity protein phosphatase 12	GO:0004721`phosphoprotein phosphatase activity; GO:0006470`protein dephosphorylation;
TEA018034.1	26.7408	-3.53645	0.422307	-8.37411	5.56421e-17	6.3305e-15	1.62	1.63	2.07	0.03	0	0	Senescence-specific cysteine protease SAG39; K16292 KDEL-tailed cysteine endopeptidase [EC:3.4.22.-]; senescence-specific cysteine protease SAG39-like	GO:0005615`extracellular space; GO:0051603`proteolysis involved in cellular protein catabolic process; GO:0004197`cysteine-type endopeptidase activity; GO:0005764`lysosome;
TEA023569.1	137.159	-1.06291	0.284487	-3.73623	0.000186799	0.00291013	0.84	1.03	0.87	0.28	0.37	0.52	Lj1g3v4730400.1; -; K04733 interleukin-1 receptor-associated kinase 4 [EC:2.7.11.1]; receptor protein kinase TMK1; K00924	GO:0004674`protein serine/threonine kinase activity; GO:0005524`ATP binding; GO:0006468`protein phosphorylation; GO:0016021`integral component of membrane;
TEA025968.1	219.838	-1.05418	0.245299	-4.29752	1.72724e-05	0.000363741	8.62	8.16	8.87	4.83	4.13	2.56	-	-
TEA026816.1	1378.18	-1.85315	0.221943	-8.34968	6.8449e-17	7.75538e-15	37.01	35.84	34.94	12.21	6.96	7.87	Probable serine/threonine-protein kinase NAK; K04733 interleukin-1 receptor-associated kinase 4 [EC:2.7.11.1]; hypothetical protein; receptor-like protein kinase HERK 1	GO:0016020`membrane; GO:0016310`phosphorylation; GO:0000166`nucleotide binding; GO:0004672`protein kinase activity;
TEA024136.1	371.725	-2.26007	0.357348	-6.32456	2.53951e-10	1.33905e-08	8.02	6.59	8.64	1.56	1.31	0.4	Putative late blight resistance protein homolog R1B-14; K13457 disease resistance protein RPM1; putative disease resistance protein At1g50180; probable disease resistance protein RF9	-
TEA030539.1	16.6035	-1.2793	0.433513	-2.951	0.00316746	0.0299272	2.31	1.81	1.32	0.73	0.42	0.13	Nbs-lrr resistance protein; K13457 disease resistance protein RPM1; disease resistance protein RPM1-like	-
TEA024084.1	1223.9	-1.69796	0.240481	-7.06065	1.65722e-12	1.20529e-10	51.48	48.78	48.13	12.51	10.14	18.05	Hypothetical protein; K14638 solute carrier family 15 (peptide/histidine transporter), member 3/4; Peptide transporter 2 isoform 1; protein NRT1/ PTR FAMILY 8.3-like	GO:0006857`oligopeptide transport; GO:0016021`integral component of membrane; GO:0005215`transporter activity;
TEA028421.1	216.338	-1.30144	0.284209	-4.57916	4.66843e-06	0.000116189	4.86	3.45	3.96	2.12	1.19	1.09	-	GO:0055085`transmembrane transport; GO:0016021`integral component of membrane;
TEA031505.1	55.449	-1.24121	0.421737	-2.94309	0.0032495	0.0305564	2.27	2.14	2.52	0.89	0.88	0.12	Serine/threonine-protein phosphatase 6 regulatory ankyrin repeat subunit A-like isoform X2; K15502 serine/threonine-protein phosphatase 6 regulatory ankyrin repeat subunit A; protein ACCELERATED CELL DEATH 6; uncharacterized LOC104881480	-
TEA015619.1	43.9055	-2.83381	0.414211	-6.84147	7.83827e-12	5.24189e-10	1.24	1.03	0.94	0.01	0.12	0.02	Hypothetical protein; K04733 interleukin-1 receptor-associated kinase 4 [EC:2.7.11.1]; MDIS1-interacting receptor like kinase 2; MDIS1-interacting receptor like kinase 2-like	-
TEA030129.1	8.57285	-1.46158	0.441418	-3.3111	0.000929311	0.0112201	0.35	0.27	0.24	0.04	0.06	0.04	Probable amino acid permease 7; K14209 solute carrier family 36 (proton-coupled amino acid transporter); transmembrane amino acid transporter family protein	GO:0016021`integral component of membrane;
TEA032389.1	66.765	-2.7533	0.344765	-7.98602	1.39361e-15	1.40483e-13	1.71	2.15	2.35	0.27	0.09	0.22	-	-
TEA024423.1	37.756	-3.93693	0.403378	-9.75991	1.67309e-22	2.94067e-20	0.76	0.78	0.76	0	0.02	0	Hypothetical protein; K19613 leucine-rich repeat protein SHOC2; putative disease resistance protein RGA3	-
TEA028975.1	1183.37	-1.4981	0.390111	-3.8402	0.000122933	0.00201357	16.27	17.05	16.21	6.88	4.23	1.15	Putative multidrug resistance protein; K05658 ATP-binding cassette, subfamily B (MDR/TAP), member 1 [EC:3.6.3.44]; POPTRDRAFT_259895; hypothetical protein; POPTRDRAFT_801885	GO:0055085`transmembrane transport; GO:0005524`ATP binding; GO:0042626`ATPase activity, coupled to transmembrane movement of substances; GO:0016021`integral component of membrane;
TEA000803.1	114.118	-2.68779	0.307772	-8.73307	2.47845e-18	3.14615e-16	5.17	3.7	4.81	0.77	0.35	0.44	SEC1 family transport protein SLY1-like; K19998 sec1 family domain-containing protein 1; SEC1-family transport family protein	GO:0006904`vesicle docking involved in exocytosis;
TEA018900.1	53.795	-4.18533	0.395522	-10.5818	3.62026e-26	8.13638e-24	1.71	1.12	1.5	0.03	0	0.01	Hypothetical protein; K19613 leucine-rich repeat protein SHOC2; TMV resistance protein N-like; K16226 disease resistance protein RPS4	-
TEA000027.1	7.54597	-1.62815	0.436063	-3.73375	0.000188647	0.0029356	0.42	0.51	0.18	0	0	0	DELLA protein SLR1-like; K14494 DELLA protein; DELLA protein GAIP-B	-
TEA026803.1	160.357	-1.23342	0.278655	-4.42635	9.58403e-06	0.000220272	8.72	11.13	9.14	5.25	3.07	2.72	-	GO:0008152`metabolic process; GO:0016597`amino acid binding; GO:0046983`protein dimerization activity;
TEA012152.1	79.9263	-1.02466	0.32857	-3.11855	0.00181742	0.0192773	7.81	9.78	7.94	4.71	1.97	4.12	POPTRDRAFT_716523; hypothetical protein; K20367 endoplasmic reticulum-Golgi intermediate compartment protein 3; endoplasmic reticulum-Golgi intermediate compartment protein 3-like; endoplasmic reticulum-Golgi intermediate compartment protein 3	GO:0016021`integral component of membrane;
TEA027973.1	203.779	-1.54137	0.361263	-4.26661	1.98466e-05	0.000410078	7.75	8.79	7.85	1.66	1.04	3.5	Tuliposide A-converting enzyme 2, chloroplastic-like; K20506 tuliposide A-converting enzyme [EC:4.2.99.22]; alternative NAD(P)H-ubiquinone oxidoreductase C1, chloroplastic/mitochondrial; K17872 NADH:ubiquinone reductase (non-electrogenic) [EC:1.6.5.9]	GO:0008152`metabolic process; GO:0016787`hydrolase activity;
TEA033696.1	274.942	-1.25748	0.398855	-3.15273	0.00161751	0.0176344	27.77	24.33	26.72	10.88	10.83	1.97	Zeaxanthin epoxidase, chloroplastic-like; K09838 zeaxanthin epoxidase [EC:1.14.15.21]; zeaxanthin epoxidase, chloroplastic	GO:0044550`secondary metabolite biosynthetic process; GO:0004497`monooxygenase activity; GO:0055114`oxidation-reduction process; GO:0071949`FAD binding;
TEA010462.1	98.7628	-1.03684	0.293709	-3.53015	0.000415317	0.00571379	2.8	2.46	2.56	1.66	0.95	0.82	Leucine-rich repeat protein kinase family protein; K04730 interleukin-1 receptor-associated kinase 1 [EC:2.7.11.1]; probable inactive receptor kinase At2g26730	GO:0005524`ATP binding; GO:0004672`protein kinase activity; GO:0006468`protein phosphorylation; GO:0016021`integral component of membrane;
TEA011209.1	12.3042	-2.49223	0.446361	-5.58344	2.35804e-08	9.3703e-07	0.92	0.8	1.25	0	0	0	Os01g0176000; UDP-glucuronosyl/UDP-glucosyltransferase family protein.; K13496 UDP-glucosyl transferase 73C [EC:2.4.1.-]; SORBIDRAFT_03g004140, Sb03g004140; hypothetical protein; UDP-glycosyltransferase 73C6-like	-
TEA020198.1	104.475	-2.64522	0.268776	-9.84173	7.44216e-23	1.36038e-20	3.85	3.29	4.24	0.42	0.62	0.42	Ethylene-responsive transcription factor RAP2-3-like; K09286 EREBP-like factor; ethylene-responsive transcription factor RAP2-3	GO:0009987`cellular process;
TEA023113.1	116.381	-2.25117	0.337354	-6.67302	2.50595e-11	1.57232e-09	5.94	6.05	5.31	0.45	0.8	1.3	-	-
TEA031406.1	615.156	-1.57861	0.323175	-4.8847	1.03588e-06	3.00241e-05	52.61	54.46	52.02	21.5	15.27	6.77	Cytochrome P450, family 722, subfamily A, polypeptide 1; K07437 cytochrome P450 family 26 subfamily A; POPTRDRAFT_754124; cytochrome P450 family protein; cytochrome P450 90A1	GO:0010268`brassinosteroid homeostasis; GO:0020037`heme binding; GO:0016132`brassinosteroid biosynthetic process; GO:0005506`iron ion binding; GO:0055114`oxidation-reduction process; GO:0016705`oxidoreductase activity, acting on paired donors, with incorporation or reduction of molecular oxygen; GO:0007275`multicellular organismal development; GO:0016021`integral component of membrane; GO:0016125…
TEA032375.1	30.6118	-1.07943	0.338706	-3.18693	0.00143794	0.0160337	0.42	0.51	0.63	0.2	0.22	0.2	Putative disease resistance protein RGA3; K19613 leucine-rich repeat protein SHOC2; putative disease resistance protein RGA4; putative disease resistance protein RGA1	-
TEA024131.1	56.8417	-2.63302	0.341579	-7.70837	1.27434e-14	1.18847e-12	5.56	5.46	5.07	0.41	0.38	0.88	Soluble inorganic pyrophosphatase 4; K01507 inorganic pyrophosphatase [EC:3.6.1.1]	-
TEA003603.1	24.2247	-1.63774	0.414966	-3.9467	7.92365e-05	0.00136212	0.63	0.31	0.54	0.15	0.06	0.06	Pollen receptor-like kinase 1; K04733 interleukin-1 receptor-associated kinase 4 [EC:2.7.11.1]; pollen receptor-like kinase 4; K04730 interleukin-1 receptor-associated kinase 1 [EC:2.7.11.1]; probable LRR receptor-like serine/threonine-protein kinase RLK	-
TEA028554.1	294.034	-1.29417	0.230139	-5.62342	1.87212e-08	7.57102e-07	26.37	25.15	25.78	8.99	12.87	7.35	-	-
TEA006194.1	549.223	-1.37414	0.391836	-3.50692	0.000453321	0.00616242	11.95	10.65	10.9	1.47	1.71	5.8	Glutamate receptor 2.7; K05387 glutamate receptor, ionotropic, plant; glutamate receptor 2.7-like; glutamate receptor 2.8	-
TEA004235.1	27.3771	-1.67552	0.426083	-3.93238	8.41104e-05	0.00143697	0.29	0.37	0.37	0.11	0.05	0.01	ABC transporter B family member 13; K05658 ATP-binding cassette, subfamily B (MDR/TAP), member 1 [EC:3.6.3.44]; ABC transporter B family member 13-like	GO:0055085`transmembrane transport; GO:0005524`ATP binding; GO:0042626`ATPase activity, coupled to transmembrane movement of substances; GO:0016021`integral component of membrane;
TEA015637.1	396.097	-1.18436	0.272712	-4.34289	1.40618e-05	0.00030722	8.43	8.04	7.6	4.2	3.53	1.87	L-fucose kinase; K05305 fucokinase [EC:2.7.1.52]; hypothetical protein; K14165 atypical dual specificity phosphatase [EC:3.1.3.16 3.1.3.48]; similar to dual-specificity phosphatase laforin	GO:0044260`cellular macromolecule metabolic process; GO:0044238`primary metabolic process; GO:0016791`phosphatase activity;
TEA010786.1	29.9818	-3.09808	0.389857	-7.94672	1.91517e-15	1.89574e-13	4.74	5.87	4.96	0.27	0.19	0.25	Transcription factor VIP1; K20557 transcription factor VIP1; POPTRDRAFT_1078717; hypothetical protein	GO:0005634`nucleus; GO:0003700`sequence-specific DNA binding transcription factor activity;
TEA022253.1	65.0797	-1.27043	0.337825	-3.7606	0.000169507	0.00266804	1.6	1.05	0.95	0.34	0.32	0.55	Mitogen-activated protein kinase 9-like; K20538 mitogen-activated protein kinase 8 [EC:2.7.11.24]; mitogen-activated protein kinase 9	GO:0000165`MAPK cascade; GO:0005524`ATP binding; GO:0005622`intracellular; GO:0004707`MAP kinase activity;
TEA014736.1	416.347	-1.11914	0.342717	-3.26551	0.00109268	0.0127654	25.91	20.91	21.81	13.88	8.82	3.95	Ethylene-responsive transcription factor RAP2-11-like; K09286 EREBP-like factor; ethylene-responsive transcription factor RAP2-11; POPTRDRAFT_758297; hypothetical protein	-
TEA003520.1	17.6549	-2.9987	0.434507	-6.90139	5.14956e-12	3.51234e-10	1.75	1.65	1.43	0	0	0.04	-	-
TEA011910.1	161.309	-2.00457	0.299719	-6.68817	2.25977e-11	1.43427e-09	6.16	7.95	7.58	0.98	1.29	2.04	Beta-glucosidase 24; K01188 beta-glucosidase [EC:3.2.1.21]; beta-glucosidase 13; hypothetical protein	-
TEA001210.1	1151.1	-1.68517	0.255838	-6.58689	4.49136e-11	2.70319e-09	28.45	27.86	26.89	11.02	6.7	5.23	Hypothetical protein; K00924; receptor-like protein kinase HSL1	GO:0032440`2-alkenal reductase [NAD(P)] activity; GO:0005524`ATP binding; GO:0004672`protein kinase activity; GO:0006468`protein phosphorylation; GO:0016021`integral component of membrane; GO:0055114`oxidation-reduction process;
TEA007505.1	9.77985	-1.38207	0.446689	-3.09402	0.00197465	0.0206494	0.65	0.28	0.71	0.09	0.1	0	Hypothetical protein; K03231 elongation factor 1-alpha; elongation factor 1-alpha	GO:0016021`integral component of membrane;
TEA023397.1	15.7225	-1.2023	0.428313	-2.80705	0.00499971	0.0426836	1.15	1.29	1.01	0.46	0.38	0.09	LOB domain-containing protein 14-like; K13945; hypothetical protein; LOB domain-containing protein 29-like	-
TEA015860.1	115.652	-1.63095	0.40626	-4.01455	5.95586e-05	0.00106248	3.24	4.55	3.58	1.14	0.96	0.18	Hypothetical protein; K14945 protein quaking; KH domain-containing protein At4g26480-like	GO:0016021`integral component of membrane;
TEA010491.1	37.0949	-1.49542	0.384417	-3.89009	0.000100209	0.00168153	1	1.31	1.03	0.44	0.27	0.12	Hypothetical protein; K04733 interleukin-1 receptor-associated kinase 4 [EC:2.7.11.1]; MDIS1-interacting receptor like kinase 2; probable leucine-rich repeat receptor-like protein kinase At1g35710	-
TEA000604.1	843.388	-1.25224	0.422818	-2.96166	0.00305983	0.0291494	39.7	37.28	38.23	17.72	11.56	1.7	Polygalacturonase; K01184 polygalacturonase [EC:3.2.1.15]	GO:0003824`catalytic activity; GO:0050662`coenzyme binding;
TEA015711.1	83.7313	-1.41397	0.332151	-4.25702	2.07174e-05	0.000425825	6	6.72	7.97	2.97	2.29	1.11	-	GO:0006032`chitin catabolic process; GO:0008061`chitin binding; GO:0005975`carbohydrate metabolic process; GO:0004568`chitinase activity; GO:0005576`extracellular region;
TEA014167.1	65.4427	-1.77375	0.268551	-6.60487	3.97861e-11	2.41348e-09	2.45	2.34	2.55	0.69	0.68	0.48	Allantoinase-like; K01466 allantoinase [EC:3.5.2.5]; hypothetical protein	-
TEA029297.1	10.9702	-1.59482	0.444183	-3.59045	0.000330107	0.00475129	0.55	0.28	0.27	0.02	0.04	0.07	Hypothetical protein; K13457 disease resistance protein RPM1; Nbs-lrr resistance protein	-
TEA006884.1	192.896	-1.18035	0.289154	-4.0821	4.46305e-05	0.000827959	9.87	9.34	9.48	5.34	3.73	2.23	LysM domain receptor-like kinase 3; K04733 interleukin-1 receptor-associated kinase 4 [EC:2.7.11.1]; Kinase family protein / peptidoglycan-binding LysM domain-containing protein	GO:0016020`membrane; GO:0016310`phosphorylation; GO:0000166`nucleotide binding; GO:0004672`protein kinase activity;
TEA009309.1	105.73	-1.68144	0.264841	-6.34888	2.1689e-10	1.15924e-08	7.73	9.51	7.88	3.03	1.83	1.98	SORBIDRAFT_01g001220, Sb01g001220; hypothetical protein; K13030 cyanohydrin beta-glucosyltransferase [EC:2.4.1.85]; cyanohydrin beta-glucosyltransferase-like; cytokinin-O-glucosyltransferase 2	GO:0008152`metabolic process; GO:0016758`transferase activity, transferring hexosyl groups;
TEA023496.1	80.3716	-1.12489	0.366323	-3.07076	0.00213512	0.0219097	2.92	2.98	2.53	1.56	1.14	0.42	Cyclin-dependent kinase D-3; K02202 cyclin-dependent kinase 7 [EC:2.7.11.22 2.7.11.23]; cyclin-dependent kinase D-3-like	-
TEA006260.1	171.548	-1.08982	0.217633	-5.0076	5.51115e-07	1.69928e-05	2.54	1.85	2.08	0.86	1.04	0.96	Probable disease resistance protein At4g27220; K13459 disease resistance protein RPS2; hypothetical protein	-
TEA028032.1	47.8595	-2.32527	0.323198	-7.19455	6.26674e-13	4.86764e-11	1.79	1.31	1.53	0.27	0.19	0.21	Receptor-like kinase in in flowers 3, putative; K04733 interleukin-1 receptor-associated kinase 4 [EC:2.7.11.1]; probable LRR receptor-like serine/threonine-protein kinase RKF3	GO:0016301`kinase activity;
TEA030221.1	85.4165	-1.763	0.291032	-6.05776	1.38027e-09	6.61638e-08	3.31	3.93	3.49	1.26	0.73	0.66	-	-
TEA017308.1	18.3533	-2.6417	0.444248	-5.94645	2.74021e-09	1.25852e-07	0.58	1.51	1.08	0.03	0	0	-	-
TEA022700.1	62.8152	-1.48498	0.273613	-5.42731	5.72105e-08	2.11409e-06	4.21	3.77	3.53	0.99	1.29	1.31	-	-
TEA005233.1	10.5371	-2.08906	0.445737	-4.68676	2.7757e-06	7.29691e-05	1.51	0.63	1.2	0	0	0	Protein timeless homolog; K03155 timeless	GO:0055085`transmembrane transport; GO:0016021`integral component of membrane;
TEA026074.1	195.799	-1.25543	0.233558	-5.37524	7.64824e-08	2.74846e-06	10.22	9.68	8.38	4.55	3.79	2.66	-	-
TEA006324.1	60.6157	-1.46931	0.446869	-3.28801	0.00100897	0.0120178	2.19	3.03	3.07	0.45	0.56	0	Vacuolar cation/proton exchanger 3-like; K07300 Ca2+:H+ antiporter; vacuolar cation/proton exchanger 3	-
TEA011905.1	768.774	-1.09631	0.369945	-2.96345	0.00304213	0.029023	26.94	26.33	26	16.19	10.34	3.45	Hypothetical protein; K01213 galacturan 1,4-alpha-galacturonidase [EC:3.2.1.67]; K01184 polygalacturonase [EC:3.2.1.15]; polygalacturonase At1g48100	GO:0005975`carbohydrate metabolic process; GO:0005576`extracellular region; GO:0071555`cell wall organization; GO:0004650`polygalacturonase activity;
TEA024100.1	841.893	-1.60774	0.324514	-4.95429	7.25931e-07	2.17296e-05	22.9	21.65	24.89	9.01	6.67	2.83	Protein NRT1/ PTR FAMILY 8.3; K14638 solute carrier family 15 (peptide/histidine transporter), member 3/4; Peptide transporter 2 isoform 1	GO:0006857`oligopeptide transport; GO:0016021`integral component of membrane; GO:0005215`transporter activity;
TEA032901.1	56.9795	-1.31831	0.345166	-3.81936	0.000133799	0.00217594	5.6	7.38	8.7	2.07	1.57	3.3	Cysteine-rich receptor-like protein kinase 25; K04733 interleukin-1 receptor-associated kinase 4 [EC:2.7.11.1]; hypothetical protein	GO:0016020`membrane; GO:0000165`MAPK cascade; GO:0004672`protein kinase activity;
TEA005879.1	8.44483	-1.45548	0.443012	-3.28542	0.00101832	0.0121018	0.29	0.52	0.32	0.07	0	0	Probable pectate lyase 5; K01728 pectate lyase [EC:4.2.2.2]	GO:0046872`metal ion binding; GO:0045490`pectin catabolic process; GO:0030570`pectate lyase activity;
TEA001859.1	133.255	-2.33229	0.328269	-7.10482	1.2048e-12	9.02581e-11	18.21	15.82	23.1	1.93	2.04	4.13	Glyceraldehyde-3-phosphate dehydrogenase C2 isoform 1; K00134 glyceraldehyde 3-phosphate dehydrogenase [EC:1.2.1.12]; glyceraldehyde-3-phosphate dehydrogenase, cytosolic	GO:0006006`glucose metabolic process; GO:0050661`NADP binding; GO:0016620`oxidoreductase activity, acting on the aldehyde or oxo group of donors, NAD or NADP as acceptor; GO:0051287`NAD binding; GO:0055114`oxidation-reduction process;
TEA007652.1	46.4394	-4.09874	0.403402	-10.1604	2.97781e-24	5.87399e-22	3.09	4.65	3.48	0.04	0	0.04	-	-
TEA013203.1	52.2854	-1.27646	0.446788	-2.85698	0.00427697	0.0379138	2.14	1.41	1.26	0.19	0.59	0.02	Polygalacturonase At1g48100-like; K01213 galacturan 1,4-alpha-galacturonidase [EC:3.2.1.67]; polygalacturonase At1g48100	GO:0008152`metabolic process; GO:0016798`hydrolase activity, acting on glycosyl bonds;
TEA010421.1	338.674	-1.25761	0.156723	-8.02444	1.01989e-15	1.04345e-13	9.95	9.35	11.03	4.34	3.9	3.96	-	-
TEA029188.1	1032.44	-1.21894	0.257136	-4.74045	2.13244e-06	5.77191e-05	29.88	30.62	29.08	15.54	12.54	7.16	Isoflavone 2'-hydroxylase-like; K00517; Cytochrome P450, family 81, subfamily D, polypeptide 8; cytochrome P450 81E8; K13260 isoflavone 2'-hydroxylase [EC:1.14.13.89]	GO:0046872`metal ion binding; GO:0016491`oxidoreductase activity;
TEA003770.1	162.101	-1.04567	0.216509	-4.8297	1.36738e-06	3.85325e-05	3.92	3.78	3.13	1.65	1.94	1.37	RNA polymerase sigma factor sigB; K03086 RNA polymerase primary sigma factor	GO:0003677`DNA binding; GO:0006355`regulation of transcription, DNA-templated; GO:0016987`sigma factor activity; GO:0003700`sequence-specific DNA binding transcription factor activity; GO:0006352`DNA-templated transcription, initiation;
TEA027985.1	82.7103	-1.53704	0.23526	-6.53338	6.43026e-11	3.72751e-09	3.54	3.49	3.45	1.15	0.98	1.14	MADS-box protein SOC1-like; K09260 MADS-box transcription enhancer factor 2A	GO:0003677`DNA binding; GO:0005634`nucleus; GO:0006355`regulation of transcription, DNA-templated; GO:0000060`protein import into nucleus, translocation; GO:0005737`cytoplasm; GO:0009911`positive regulation of flower development; GO:0046983`protein dimerization activity; GO:0010077`maintenance of inflorescence meristem identity; GO:0016021`integral component of membrane; GO:0008134`transcription …
TEA025576.1	22.1511	-3.28019	0.4356	-7.53028	5.06333e-14	4.36577e-12	2.43	3.57	3.7	0	0	0	Multisubstrate pseudouridine synthase 7; K06176 tRNA pseudouridine13 synthase [EC:5.4.99.27]; pseudouridylate synthase 7 homolog; hypothetical protein	GO:0003723`RNA binding; GO:0005634`nucleus; GO:0001522`pseudouridine synthesis; GO:0009982`pseudouridine synthase activity;
TEA009012.1	29.6044	-3.34117	0.418702	-7.97981	1.46559e-15	1.47198e-13	1.86	1.13	1.33	0.02	0	0.05	Gibberellin 3-beta hydroxylase, putative; K04124 gibberellin 3-beta-dioxygenase [EC:1.14.11.15]; GA2ox4; gibberellin 2-beta-dioxygenase 8; K04125 gibberellin 2-oxidase [EC:1.14.11.13]	GO:0046872`metal ion binding; GO:0055114`oxidation-reduction process; GO:0016707`gibberellin 3-beta-dioxygenase activity;
TEA008813.1	108.342	-1.08822	0.345429	-3.15035	0.00163073	0.0177644	8.37	6.86	8.16	2.32	1.93	4.83	Peptidyl-prolyl cis-trans isomerase CYP21-4; K12736 peptidylprolyl isomerase domain and WD repeat-containing protein 1 [EC:5.2.1.8]; peptidyl-prolyl cis-trans isomerase CYP21-4-like	-
TEA032130.1	304.706	-1.10856	0.198226	-5.5924	2.23951e-08	8.93817e-07	4.88	4.44	4.23	2.25	2.21	1.52	Potassium channel AKT1-like; K04908 potassium voltage-gated channel Eag-related subfamily H member 5; Serine/threonine protein kinase; K08867 WNK lysine deficient protein kinase [EC:2.7.11.1]; probable protein S-acyltransferase 23; K20032 palmitoyltransferase ZDHHC13/17 [EC:2.3.1.225]	GO:0005249`voltage-gated potassium channel activity; GO:0016021`integral component of membrane; GO:0071805`potassium ion transmembrane transport;
TEA032925.1	20.2447	-2.94755	0.432527	-6.81472	9.44473e-12	6.24012e-10	2.65	2.78	1.66	0	0.06	0.06	Hypothetical protein; K10666 E3 ubiquitin-protein ligase RNF5 [EC:2.3.2.27]; uncharacterized LOC103343521; uncharacterized LOC103420437	-
TEA031252.1	188.864	-3.44873	0.217465	-15.8587	1.22313e-56	1.28988e-53	4.04	4.25	4.02	0.36	0.32	0.27	Hypothetical protein; K04733 interleukin-1 receptor-associated kinase 4 [EC:2.7.11.1]; MDIS1-interacting receptor like kinase 2; MDIS1-interacting receptor like kinase 2-like	-
TEA017255.1	14.1494	-1.66163	0.444732	-3.73626	0.000186778	0.00291013	1.41	1.05	0.79	0.12	0.22	0	-	GO:0016226`iron-sulfur cluster assembly; GO:0051536`iron-sulfur cluster binding; GO:0005737`cytoplasm;
TEA020598.1	108.528	-1.71664	0.274972	-6.24294	4.29414e-10	2.18444e-08	2.48	2.75	2.76	0.55	0.59	0.93	Protein kinase APK1A, chloroplastic; K04733 interleukin-1 receptor-associated kinase 4 [EC:2.7.11.1]	GO:0004674`protein serine/threonine kinase activity; GO:0005524`ATP binding; GO:0006468`protein phosphorylation;
TEA003627.1	75.4963	-2.07553	0.271666	-7.63999	2.17235e-14	1.97231e-12	8.26	6.63	6.94	1.59	1.62	1.13	Hypothetical protein; K14309 nuclear pore complex protein Nup93; nuclear pore complex protein NUP93A-like; nuclear pore complex protein NUP93A	GO:0006810`transport; GO:0005643`nuclear pore;
TEA029496.1	292.424	-1.25134	0.310958	-4.02415	5.71804e-05	0.0010254	14.54	15.27	19.92	8.49	6.34	3.25	Cyclin-dependent kinase inhibitor 4-like; K06624 cyclin-dependent kinase inhibitor 1B	-
TEA001560.1	36.7318	-2.00896	0.362869	-5.53632	3.08896e-08	1.20137e-06	1.02	1.25	0.88	0.21	0.23	0.09	Zeatin O-glucosyltransferase-like; K13495 cis-zeatin O-glucosyltransferase [EC:2.4.1.215]; zeatin O-xylosyltransferase-like	-
TEA025560.1	2224.79	-1.11245	0.296162	-3.75622	0.000172498	0.00271355	72.06	71.49	68.1	38.7	33.94	14.8	Lj3g3v1475790.2; -; K20617 cytochrome P450 family 71 subfamily A; cytochrome P450 71A9-like	GO:0016709`oxidoreductase activity, acting on paired donors, with incorporation or reduction of molecular oxygen, NAD(P)H as one donor, and incorporation of one atom of oxygen; GO:0016020`membrane; GO:0020037`heme binding; GO:0005506`iron ion binding; GO:0044550`secondary metabolite biosynthetic process; GO:0055114`oxidation-reduction process;
TEA029012.1	31.6167	-2.51929	0.421639	-5.97499	2.30106e-09	1.06396e-07	1.57	2.1	1.42	0.14	0.18	0	Glucan endo-1,3-beta-glucosidase 3-like; K19891 glucan endo-1,3-beta-glucosidase 1/2/3 [EC:3.2.1.39]; SORBIDRAFT_01g042560, Sb01g042560; hypothetical protein; GRMZM2G111324; putative O-Glycosyl hydrolase superfamily protein	-
TEA012425.1	603.274	-1.44128	0.250445	-5.75486	8.67161e-09	3.69778e-07	12.06	12.18	13.6	5.43	4.55	2.66	Polygalacturonase At1g48100-like; K01213 galacturan 1,4-alpha-galacturonidase [EC:3.2.1.67]; hypothetical protein	GO:0016829`lyase activity; GO:0005975`carbohydrate metabolic process; GO:0005576`extracellular region; GO:0071555`cell wall organization; GO:0004650`polygalacturonase activity;
TEA013928.1	25.0357	-1.1786	0.422501	-2.78957	0.00527775	0.0445127	0.59	0.76	0.77	0.11	0.11	0.37	Phosphoenolpyruvate/phosphate translocator 1, chloroplastic; K15283 solute carrier family 35, member E1	-
TEA010950.1	434.913	-1.64623	0.361322	-4.55612	5.21061e-06	0.000127999	15.3	16.64	14.21	2.07	2.34	6.27	Beta-glucosidase 12-like; K01188 beta-glucosidase [EC:3.2.1.21]; beta-glucosidase 24	-
TEA030668.1	1224.05	-1.06522	0.210861	-5.05176	4.37757e-07	1.36269e-05	53.22	54.23	57.31	30.99	26.14	17.64	Hypothetical protein; K03320 ammonium transporter, Amt family; ammonium transporter 3 member 1-like	GO:0015695`organic cation transport; GO:0008519`ammonium transmembrane transporter activity; GO:0072488`ammonium transmembrane transport; GO:0005887`integral component of plasma membrane; GO:0019740`nitrogen utilization;
TEA010889.1	1591.47	-1.23943	0.199794	-6.20354	5.52059e-10	2.74219e-08	48.31	48.21	51.32	25.58	18.4	15.35	Aldehyde dehydrogenase family 2 member C4; K12355 coniferyl-aldehyde dehydrogenase [EC:1.2.1.68]; hypothetical protein; aldehyde dehydrogenase family 2 member C4-like	GO:0009699`phenylpropanoid biosynthetic process; GO:0050269`coniferyl-aldehyde dehydrogenase activity; GO:0055114`oxidation-reduction process;
TEA020633.1	425.557	-1.12341	0.168856	-6.65305	2.87087e-11	1.78495e-09	6.5	6.66	5.93	3.31	2.76	2.37	Hypothetical protein; K20771 carlactone C-19 oxidase [EC:1.14.-.-]; cytochrome P450 711A1; cytochrome P450 711A1-like	GO:0020037`heme binding; GO:0070330`aromatase activity; GO:0005506`iron ion binding; GO:0016021`integral component of membrane; GO:0055114`oxidation-reduction process;
TEA017841.1	740.476	-1.37411	0.23897	-5.75013	8.91757e-09	3.77915e-07	47.26	44.13	48.89	23.17	13.37	13.12	Os07g0204000, ETHYLENE_RESPONSE_FACTOR_5, ERF5; Pathogenesis-related transcriptional factor/ERF, DNA-binding domain containing protein.; K09286 EREBP-like factor; ethylene-responsive transcription factor RAP2-11-like; ethylene-responsive transcription factor 10-like	GO:0006351`transcription, DNA-templated;
TEA017222.1	45.525	-1.68599	0.389417	-4.32952	1.49435e-05	0.000323647	1.21	1.76	1.2	0.47	0.27	0.12	-	-
TEA030379.1	82.5782	-1.24882	0.359221	-3.47647	0.000508066	0.00679545	3	3.02	3.04	1.32	1.32	0.41	(-)-a-terpineol synthase; K18108 (-)-alpha-terpineol synthase [EC:4.2.3.111]; (-)-alpha-terpineol synthase; (-)-alpha-terpineol synthase-like	GO:0000287`magnesium ion binding; GO:0016114`terpenoid biosynthetic process; GO:0010333`terpene synthase activity;
TEA026828.1	260.127	-1.35489	0.200584	-6.75471	1.43121e-11	9.32124e-10	8.89	9.77	8.34	3.2	4.01	2.73	L-ascorbate oxidase; K00423 L-ascorbate oxidase [EC:1.10.3.3]; Endoplasmin-like protein; K09487 heat shock protein 90kDa beta; beta-glucosidase 46; K05350 beta-glucosidase [EC:3.2.1.21]	-
TEA003717.1	185.956	-1.56767	0.238336	-6.57756	4.78229e-11	2.86927e-09	5.73	4.7	6.18	1.63	2.12	1.33	Aconitate hydratase, cytoplasmic; K01681 aconitate hydratase [EC:4.2.1.3]; hypothetical protein	GO:0003994`aconitate hydratase activity; GO:0008152`metabolic process; GO:0051539`4 iron, 4 sulfur cluster binding;
TEA004635.1	100.471	-1.32925	0.334446	-3.97449	7.05316e-05	0.001231	6.3	6.47	6.71	2.92	2.5	1	Serine/threonine-protein kinase BLUS1; K08835 serine/threonine-protein kinase OSR1/STK39 [EC:2.7.11.1]; tropinone reductase homolog At1g07440-like; K08081 tropinone reductase I [EC:1.1.1.206]; putative DNA glycosylase At3g47830; K10773 endonuclease III [EC:4.2.99.18]	-
TEA033052.1	137.11	-1.45125	0.367144	-3.95281	7.72389e-05	0.00133216	4.11	4.1	3.63	1.97	0.71	0.6	-	GO:0008080`N-acetyltransferase activity;
TEA012585.1	93.5363	-1.16332	0.247025	-4.70934	2.48524e-06	6.5966e-05	2.45	2.53	2.58	1.13	1.23	0.77	-	-
TEA014860.1	127.424	-1.55264	0.370222	-4.1938	2.74315e-05	0.000545428	13.36	14.95	10.87	4.04	4.59	1.2	RING-H2 finger protein ATL40-like; K19038 E3 ubiquitin-protein ligase ATL41 [EC:2.3.2.27]; RING-H2 finger protein ATL75-like; K19040 E3 ubiquitin-protein ligase ATL10/75/76/77/78 [EC:2.3.2.27]	-
TEA007047.1	87.6811	-2.10558	0.446592	-4.71478	2.41975e-06	6.45399e-05	7.41	9.2	8.42	0.05	0.05	0.93	UDP-glycosyltransferase 83A1-like; K04628 ceramide galactosyltransferase [EC:2.4.1.47]; limonoid UDP-glucosyltransferase; K13692 UDP-glucose:(indol-3-yl)acetate beta-D-glucosyltransferase [EC:2.4.1.121]; cinnamate beta-D-glucosyltransferase	-
TEA000952.1	49.441	-1.33188	0.34636	-3.84535	0.000120379	0.00197409	6.75	8.92	6.13	1.63	3.43	1.91	RING-H2 finger protein ATL34-like; K10664 E3 ubiquitin-protein ligase ATL6/9/15/31/42/55 [EC:2.3.2.27]; RING-H2 finger protein ATL16-like; K19041 E3 ubiquitin-protein ligase RNF38/44 [EC:2.3.2.27]; RING-H2 finger protein ATL54-like	-
TEA006804.1	1140.5	-1.09467	0.172973	-6.32859	2.47413e-10	1.30709e-08	36.34	37.8	39.6	20.91	16.35	14.02	GolS3; galactinol synthase 2; K18819 inositol 3-alpha-galactosyltransferase [EC:2.4.1.123]; GolS2, GolS-2, SlGolS2; galactinol synthase	-
TEA005245.1	149.23	-4.90484	0.309206	-15.8627	1.14882e-56	1.25998e-53	3.94	3.57	3.32	0.05	0.05	0.08	Disease resistance protein RPM1-like; K13457 disease resistance protein RPM1	-
TEA028658.1	12.9511	-2.44838	0.446724	-5.48074	4.23555e-08	1.60186e-06	1.22	2.3	1.46	0	0	0	Cytochrome P450 98A2; K09754 coumaroylquinate(coumaroylshikimate) 3'-monooxygenase [EC:1.14.13.36]; Cytochrome P450, family 98, subfamily A, polypeptide 3	GO:0046409`p-coumarate 3-hydroxylase activity; GO:0020037`heme binding; GO:0005783`endoplasmic reticulum; GO:0009813`flavonoid biosynthetic process; GO:0005506`iron ion binding; GO:0042802`identical protein binding; GO:0055114`oxidation-reduction process; GO:0016705`oxidoreductase activity, acting on paired donors, with incorporation or reduction of molecular oxygen; GO:0009809`lignin biosyntheti…
TEA025172.1	27.1113	-1.72569	0.414367	-4.16465	3.11829e-05	0.000607679	2.37	2.48	2.52	0.42	0.11	0.69	Germin-like protein subfamily 1 member 17; K11426 SET and MYND domain-containing protein; thioredoxin reductase 1-like; K00384 thioredoxin reductase (NADPH) [EC:1.8.1.9]	-
TEA003213.1	331.26	-1.3723	0.190371	-7.20857	5.65432e-13	4.41698e-11	12.96	12.66	11.42	4.34	5.45	3.74	POPTRDRAFT_208301; hypothetical protein; K00666 fatty-acyl-CoA synthase [EC:6.2.1.-]; probable acyl-activating enzyme 1, peroxisomal	GO:0016020`membrane;
TEA015902.1	142.001	-2.26269	0.417601	-5.4183	6.0167e-08	2.20846e-06	19.5	19.6	19.33	0.74	3.97	0.77	-	-
TEA031672.1	20.1414	-1.16542	0.408475	-2.85311	0.00432941	0.0382463	0.71	0.72	1.12	0.38	0.29	0.13	Gibberellin 2-oxidase; K04125 gibberellin 2-oxidase [EC:1.14.11.13]; GA2ox4, GA2ox5; gibberellin 2-beta-dioxygenase 2	GO:0016020`membrane; GO:0052634`C-19 gibberellin 2-beta-dioxygenase activity; GO:0005506`iron ion binding; GO:0009416`response to light stimulus; GO:0045487`gibberellin catabolic process; GO:0055114`oxidation-reduction process;
TEA004977.1	63.5935	-1.49125	0.384134	-3.88211	0.000103556	0.00173029	3.37	3.19	3.08	1.06	1.12	0.27	Hypothetical protein; K00225 L-galactono-1,4-lactone dehydrogenase [EC:1.3.2.3]; L-galactono-1,4-lactone dehydrogenase-like protein; L-Galactono-1,4-lactone dehydrogenase	GO:0003885`D-arabinono-1,4-lactone oxidase activity; GO:0016020`membrane; GO:0050660`flavin adenine dinucleotide binding; GO:0055114`oxidation-reduction process;
TEA005244.1	175.852	-4.17339	0.259603	-16.0761	3.75476e-58	4.47616e-55	4.21	4.2	4.94	0.17	0.18	0.18	Disease resistance protein RPM1-like; K13457 disease resistance protein RPM1; disease resistance protein RPM1	-
TEA007760.1	7.76761	-1.82065	0.445635	-4.08553	4.39767e-05	0.000817489	0.32	0.51	0.28	0.02	0	0	Uncharacterized LOC103415141; K13675 UDP-glucose:O-linked fucose beta-1,3-glucosyltransferase [EC:2.4.1.-]; DNA polymerase eta-like; K03509 DNA polymerase eta [EC:2.7.7.7]; probable inorganic phosphate transporter 1-5; K08176 MFS transporter, PHS family, inorganic phosphate transporter	-
TEA008335.1	337.17	-1.3906	0.381389	-3.64614	0.000266207	0.00394547	6.01	6.87	6.05	3.14	1.57	0.63	LRR receptor-like serine/threonine-protein kinase EFR; K13428 LRR receptor-like serine/threonine-protein kinase EFR [EC:2.7.11.1]; EFR	GO:0016301`kinase activity;
TEA028899.1	62.6055	-1.46852	0.325737	-4.5083	6.5349e-06	0.000155945	4.78	4.78	6.39	1.25	2.29	1.19	Uncharacterized LOC105165364; K15502 serine/threonine-protein phosphatase 6 regulatory ankyrin repeat subunit A; uncharacterized LOC107482568; uncharacterized LOC101298415	-
TEA023836.1	140.258	-1.34773	0.245629	-5.48684	4.09192e-08	1.55396e-06	4.17	5.56	4.23	1.36	1.87	1.75	Probable LRR receptor-like serine/threonine-protein kinase At4g08850; K04733 interleukin-1 receptor-associated kinase 4 [EC:2.7.11.1]; MDIS1-interacting receptor like kinase 2-like; K04730 interleukin-1 receptor-associated kinase 1 [EC:2.7.11.1]	GO:0016020`membrane; GO:0016310`phosphorylation; GO:0000166`nucleotide binding; GO:0016301`kinase activity;
TEA017105.1	217.872	-1.0261	0.337529	-3.04004	0.00236546	0.0237229	8.48	8.17	8.37	4.53	4.52	1.53	-	GO:0090575`RNA polymerase II transcription factor complex; GO:0006357`regulation of transcription from RNA polymerase II promoter; GO:0000977`RNA polymerase II regulatory region sequence-specific DNA binding; GO:0003700`sequence-specific DNA binding transcription factor activity; GO:0046983`protein dimerization activity;
TEA011055.1	7.99542	-1.48653	0.440768	-3.37259	0.000744645	0.00925541	0.51	0.39	0.17	0	0	0.04	Putative late blight resistance protein homolog R1B-14; K13457 disease resistance protein RPM1; putative disease resistance protein At1g50180; probable disease resistance protein RF9	-
TEA004178.1	390.723	-5.66424	0.311097	-18.2073	4.51474e-74	1.2379e-70	46.49	44.16	47.1	0.41	0.8	0.06	POPTRDRAFT_573689; hypothetical protein; K18848 indole-3-acetate O-methyltransferase [EC:2.1.1.278]; probable S-adenosylmethionine-dependent methyltransferase At5g38100; probable S-adenosylmethionine-dependent methyltransferase At5g37990	GO:0016740`transferase activity;
TEA004522.1	78.5002	-1.4811	0.327197	-4.52664	5.99283e-06	0.000144392	5.04	5.24	4.55	2.21	1.31	0.84	-	-
TEA001227.1	5.27763	-1.41207	0.43735	-3.2287	0.00124355	0.0142605	0.88	0.46	0.69	0	0.07	0	Poly(A)-specific ribonuclease PARN; K01148 poly(A)-specific ribonuclease [EC:3.1.13.4]	-
TEA027367.1	860.322	-1.15646	0.190619	-6.06688	1.30417e-09	6.2956e-08	23.87	22.2	24.04	11.89	7.78	10.22	Phospholipid-transporting ATPase 2-like; K01530 phospholipid-translocating ATPase [EC:3.6.3.1]	-
TEA023933.1	8.58845	-1.57912	0.445769	-3.54247	0.000396397	0.00551346	0.45	0.39	0.43	0.08	0	0	Myosin heavy chain kinase B-like; K14963 COMPASS component SWD3; K16794 platelet-activating factor acetylhydrolase IB subunit alpha; putative coatomer subunit beta'-3; K03362 F-box and WD-40 domain protein 1/11	-
TEA028616.1	373.805	-1.90209	0.18145	-10.4827	1.03716e-25	2.26191e-23	11.48	12.82	13.15	2.74	3.1	3.48	Eix2; EIX receptor 2; K13466 EIX receptor 1/2; Eix1; EIX receptor 1; probable LRR receptor-like serine/threonine-protein kinase At4g36180; K13465 ethylene-1,4-beta-xylanase [EC:3.2.1.8]	-
TEA020060.1	22.6314	-3.05937	0.430907	-7.09985	1.24889e-12	9.28003e-11	1.18	1.15	1.73	0	0	0.06	Hypothetical protein; K13457 disease resistance protein RPM1; disease resistance protein RPM1-like	-
TEA032785.1	30.1193	-2.13214	0.371419	-5.74053	9.43781e-09	3.97913e-07	0.88	1.11	1.26	0.18	0.19	0.1	Probable LRR receptor-like serine/threonine-protein kinase At3g47570; K04730 interleukin-1 receptor-associated kinase 1 [EC:2.7.11.1]; putative receptor-like protein kinase At3g47110	GO:0008152`metabolic process; GO:0004672`protein kinase activity;
TEA027767.1	20.2687	-2.38336	0.434508	-5.4852	4.1299e-08	1.56406e-06	1.62	0.83	2.13	0.12	0.08	0.04	Hypothetical protein; K08770 ubiquitin C; serine/threonine-protein phosphatase 6 regulatory ankyrin repeat subunit A-like isoform X2; K15502 serine/threonine-protein phosphatase 6 regulatory ankyrin repeat subunit A; ankyrin-3-like; K10406 kinesin family member C2/C3	GO:0016020`membrane;
TEA014196.1	80.087	-2.10831	0.269673	-7.81801	5.36646e-15	5.14486e-13	2.54	2.51	2.29	0.36	0.57	0.49	Putative receptor protein kinase ZmPK1; K04733 interleukin-1 receptor-associated kinase 4 [EC:2.7.11.1]	GO:0016020`membrane; GO:0016310`phosphorylation; GO:0000166`nucleotide binding; GO:0004672`protein kinase activity;
TEA015910.1	1840.34	-1.19362	0.359775	-3.3177	0.000907623	0.010997	133.11	128.46	125.93	70.49	50.33	16.42	Lysosomal Pro-X carboxypeptidase-like; K01285 lysosomal Pro-X carboxypeptidase [EC:3.4.16.2]; lysosomal Pro-X carboxypeptidase	-
TEA005624.1	209.643	-1.86968	0.283855	-6.58675	4.49562e-11	2.70319e-09	29.18	22.67	25.31	3.79	8	5.86	Calcium-binding EF-hand family protein; K13448 calcium-binding protein CML; probable calcium-binding protein CML44	-
TEA029260.1	194.042	-1.01726	0.236574	-4.29995	1.70839e-05	0.000360603	6.34	4.78	4.5	2.96	2.29	1.98	NPF3.2; protein NRT1/ PTR FAMILY 3.1; K14638 solute carrier family 15 (peptide/histidine transporter), member 3/4; Major facilitator superfamily protein isoform 1	GO:0006810`transport; GO:0016021`integral component of membrane; GO:0005215`transporter activity;
TEA008999.1	36.0354	-3.92893	0.41254	-9.52373	1.67067e-21	2.743e-19	4.26	5.73	5.29	0	0	0.07	-	-
TEA018562.1	11.1046	-1.47795	0.426462	-3.46561	0.000529033	0.00701768	1.56	1.91	1.6	0.27	0.38	0.34	Nuclear transcription factor Y subunit A-1; K08064 nuclear transcription factor Y, alpha; nuclear transcription factor Y subunit A-7; nuclear transcription factor Y subunit A-7-like	-
TEA021380.1	259.652	-1.29302	0.315598	-4.09703	4.18483e-05	0.000784841	6.56	6.72	6.67	3.67	1.38	1.89	Preprotein translocase subunit SECY, chloroplastic; K10956 protein transport protein SEC61 subunit alpha	GO:0009932`cell tip growth; GO:0010215`cellulose microfibril organization; GO:0048765`root hair cell differentiation; GO:0016021`integral component of membrane; GO:0031225`anchored component of membrane;
TEA021018.1	16.4732	-1.65687	0.415921	-3.9836	6.78778e-05	0.00119075	0.92	0.78	1.29	0.21	0.22	0.1	RuvB-like 2; K11338 RuvB-like protein 2 [EC:3.6.4.12]	-
TEA032508.1	361.175	-2.20444	0.327273	-6.73578	1.63055e-11	1.05444e-09	11.36	12.16	11.38	1.03	1.61	2.88	Uncharacterized LOC106396494; K10666 E3 ubiquitin-protein ligase RNF5 [EC:2.3.2.27]; uncharacterized LOC106390388; E3 ubiquitin-protein ligase RMA1H1-like protein	-
TEA020309.1	9.13323	-1.54465	0.444876	-3.47209	0.000516431	0.00687379	0.52	0.66	0.72	0.15	0.04	0.04	LRR receptor-like serine/threonine-protein kinase EFR; K13428 LRR receptor-like serine/threonine-protein kinase EFR [EC:2.7.11.1]; EFR	-
TEA007292.1	137.444	-1.02168	0.267199	-3.82367	0.00013148	0.00214236	4.2	2.88	2.92	1.91	1.45	1.17	Hypothetical protein; K06129 lysophospholipase III [EC:3.1.1.5]; lecithin-cholesterol acyltransferase-like 1; Alpha/beta-Hydrolases superfamily protein	GO:0016787`hydrolase activity; GO:0006629`lipid metabolic process; GO:0008374`O-acyltransferase activity;
TEA033057.1	128.225	-1.21029	0.227625	-5.31704	1.05468e-07	3.72656e-06	13.7	12.81	12.12	4.17	5.57	5.74	-	-
TEA003843.1	6.63615	-1.76907	0.441505	-4.0069	6.15197e-05	0.0010932	0.78	0.82	0.92	0	0	0	Chaperone protein ClpB1; K03695 ATP-dependent Clp protease ATP-binding subunit ClpB; HSP101; heat shock protein 101	GO:0005524`ATP binding; GO:0019538`protein metabolic process;
TEA021851.1	16.7528	-1.53558	0.446695	-3.43765	0.00058679	0.00762522	2.06	1.87	2.62	0.57	0.15	0	Cytokinin riboside 5'-monophosphate phosphoribohydrolase LOG3; K06966 uncharacterized protein; cytokinin riboside 5'-monophosphate phosphoribohydrolase LOG3-like	GO:0005634`nucleus; GO:0016799`hydrolase activity, hydrolyzing N-glycosyl compounds; GO:0005829`cytosol; GO:0009691`cytokinin biosynthetic process;
TEA002894.1	166.426	-1.93458	0.275502	-7.02203	2.18674e-12	1.58201e-10	7.43	6.59	6.68	2.22	1.1	1.25	Protein DETOXIFICATION 54-like; K03327 multidrug resistance protein, MATE family; protein DETOXIFICATION 54; MATE efflux family protein 5	GO:0016021`integral component of membrane; GO:0015238`drug transmembrane transporter activity; GO:0015297`antiporter activity; GO:0006855`drug transmembrane transport;
TEA025173.1	511.479	-1.04538	0.121401	-8.611	7.24249e-18	8.86526e-16	16.7	16.55	16.21	8.2	7.83	7.36	Hypothetical protein; K19613 leucine-rich repeat protein SHOC2; aquaporin TIP2-1-like; K09873 aquaporin TIP	-
TEA012965.1	20.8984	-1.78292	0.407198	-4.3785	1.19497e-05	0.000266108	1.74	0.94	1.09	0.17	0.29	0.16	POPTRDRAFT_724697; Triosephosphate isomerase family protein; K01803 triosephosphate isomerase (TIM) [EC:5.3.1.1]; triosephosphate isomerase, cytosolic; triosephosphate isomerase, cytosolic-like	GO:0019563`glycerol catabolic process; GO:0006094`gluconeogenesis; GO:0005829`cytosol; GO:0006096`glycolytic process; GO:0046166`glyceraldehyde-3-phosphate biosynthetic process; GO:0004807`triose-phosphate isomerase activity;
TEA026057.1	19.555	-1.99464	0.444342	-4.48899	7.15615e-06	0.000169589	0.55	0.85	0.6	0	0.02	0.1	-	-
TEA030414.1	43.9585	-2.23268	0.433999	-5.14443	2.68335e-07	8.82191e-06	2.29	2.2	1.68	0.15	0	0.28	GDSL-like Lipase/Acylhydrolase superfamily protein; K01206 alpha-L-fucosidase [EC:3.2.1.51]; FXG1; alpha-fucosidase 1; alpha-L-fucosidase 3	-
TEA025377.1	46.8017	-1.17578	0.398641	-2.94949	0.00318304	0.0300433	2.72	3.23	3.09	0.71	1.77	0.44	Uncharacterized LOC107482568; K15502 serine/threonine-protein phosphatase 6 regulatory ankyrin repeat subunit A; uncharacterized LOC105165364; uncharacterized LOC101298415	-
TEA026768.1	3539.76	-1.01771	0.218577	-4.65606	3.2231e-06	8.3372e-05	55.4	55.93	61.19	36.22	21.23	23.2	Probable 1-deoxy-D-xylulose-5-phosphate synthase 2, chloroplastic; K01662 1-deoxy-D-xylulose-5-phosphate synthase [EC:2.2.1.7]	-
TEA024102.1	138.33	-2.1447	0.231459	-9.266	1.93252e-20	2.9275e-18	13.27	13.61	13.1	3.42	2.46	2.11	Protein NRT1/ PTR FAMILY 8.3; K14638 solute carrier family 15 (peptide/histidine transporter), member 3/4; POPTRDRAFT_805077; Peptide transporter PTR2-B family protein; protein NRT1/ PTR FAMILY 8.3-like	GO:0006857`oligopeptide transport; GO:0016021`integral component of membrane; GO:0005215`transporter activity;
TEA007082.1	286.225	-3.47173	0.302938	-11.4602	2.09026e-30	6.98938e-28	14.84	12.7	12.71	0.42	0.9	1.12	-	-
TEA000949.1	39.1724	-2.21556	0.354241	-6.25438	3.99086e-10	2.03772e-08	2.75	3.13	2.37	0.55	0.42	0.23	-	GO:0016021`integral component of membrane;
TEA012199.1	17.3644	-2.58956	0.436608	-5.93108	3.00951e-09	1.376e-07	0.22	0.26	0.38	0.01	0.02	0	Multidrug resistance-associated protein 4 isoform 1; K05666 ATP-binding cassette, subfamily C (CFTR/MRP), member 2; hypothetical protein; ABC transporter C family member 4	GO:0055085`transmembrane transport; GO:0005524`ATP binding; GO:0042626`ATPase activity, coupled to transmembrane movement of substances; GO:0016021`integral component of membrane;
TEA033201.1	787.916	-4.51255	0.180487	-25.002	5.81243e-138	7.96855e-134	118.34	117.59	124.14	5.37	4.76	3.47	-	GO:0016021`integral component of membrane;
TEA000444.1	116.159	-1.11792	0.257091	-4.34833	1.37175e-05	0.000300656	2.69	3.49	2.25	1.26	1.04	1.26	CYP96A15; cytochrome P450, family 96, subfamily A, polypeptide 15; K15405 midchain alkane hydroxylase; hypothetical protein; alkane hydroxylase MAH1-like	-
TEA007211.1	10.7011	-2.13226	0.44615	-4.77923	1.75968e-06	4.83452e-05	0.99	2.08	2.07	0	0	0	-	-
TEA011274.1	16.0903	-1.236	0.419425	-2.9469	0.00320978	0.0302229	0.45	0.47	0.57	0.08	0.1	0.22	Urea-proton symporter DUR3-like; K20989 urea-proton symporter; urea-proton symporter DUR3; POPTRDRAFT_415505; hypothetical protein	GO:0055085`transmembrane transport; GO:0005887`integral component of plasma membrane; GO:0015293`symporter activity; GO:0015204`urea transmembrane transporter activity;
TEA014991.1	2885.54	-1.03059	0.362531	-2.84277	0.00447236	0.0391572	50.88	48.92	48.34	32.64	20.3	7.28	H+-ATPase family protein; K01535 H+-transporting ATPase [EC:3.6.3.6]; plasma membrane ATPase 1; hypothetical protein	GO:0043231`intracellular membrane-bounded organelle; GO:0005524`ATP binding; GO:0051453`regulation of intracellular pH; GO:0006754`ATP biosynthetic process; GO:0046872`metal ion binding; GO:1902600`hydrogen ion transmembrane transport; GO:0005887`integral component of plasma membrane; GO:0008553`hydrogen-exporting ATPase activity, phosphorylative mechanism;
TEA031658.1	356.066	-1.52154	0.17558	-8.6658	4.48364e-18	5.56275e-16	12.48	10.88	11.84	3.35	4.24	4	-	-
TEA031437.1	28.6444	-3.00202	0.420962	-7.13132	9.94132e-13	7.48849e-11	6.21	6.5	3.78	0	0.31	0.18	Ccd1, putative; K16465 centrin-1; calcium-binding protein PBP1; hypothetical protein	GO:0005509`calcium ion binding;
TEA004960.1	12.0454	-1.36563	0.438065	-3.11741	0.00182449	0.0193373	0.59	0.39	1.24	0	0	0.12	LOS4; DEAD-box ATP-dependent RNA helicase 38; K18655 ATP-dependent RNA helicase DDX19/DBP5 [EC:3.6.4.13]; DEAD-box ATP-dependent RNA helicase 38-like	-
TEA007057.1	119.764	-3.10462	0.428164	-7.25102	4.1366e-13	3.30675e-11	6.16	5.38	5.56	0.36	0.1	0	UDP-glycosyltransferase 83A1-like; K04628 ceramide galactosyltransferase [EC:2.4.1.47]; UDP-glycosyltransferase 74E1-like; K13691 pathogen-inducible salicylic acid glucosyltransferase [EC:2.4.1.-]	-
TEA030916.1	770.713	-1.03278	0.149067	-6.92829	4.25956e-12	2.94931e-10	46.43	43.11	42.93	18.59	23.03	21.05	-	-
TEA019544.1	314.154	-1.01657	0.292596	-3.4743	0.000512181	0.00683622	5.91	7.05	7.5	4.12	3.31	1.72	POPTRDRAFT_809416; auxin efflux carrier component 2 family protein; K13947 auxin efflux carrier family; Auxin efflux carrier family protein; auxin efflux carrier component 2	GO:0010315`auxin efflux; GO:0055085`transmembrane transport; GO:0009958`positive gravitropism; GO:0010329`auxin efflux transmembrane transporter activity; GO:0009723`response to ethylene; GO:0009925`basal plasma membrane; GO:0009926`auxin polar transport; GO:0016021`integral component of membrane; GO:0000323`lytic vacuole;
TEA005287.1	75.4498	-2.55145	0.310202	-8.22513	1.94979e-16	2.1131e-14	1.87	2	1.73	0.14	0.26	0.3	Putative receptor protein kinase ZmPK1; K04733 interleukin-1 receptor-associated kinase 4 [EC:2.7.11.1]; S-locus lectin protein kinase family protein, putative	-
TEA009342.1	17.3174	-1.50454	0.425752	-3.53384	0.000409564	0.00564867	0.27	0.3	0.43	0.1	0.07	0.02	EFR; EF-TU receptor; K13428 LRR receptor-like serine/threonine-protein kinase EFR [EC:2.7.11.1]; hypothetical protein; vacuolar sorting-associated-like protein; K20181 vacuolar protein sorting-associated protein 18	-
TEA025036.1	208.337	-6.34304	0.351697	-18.0355	1.02495e-72	2.55482e-69	9.7	9.42	9.05	0	0.02	0	Probable potassium transporter 17; K03549 KUP system potassium uptake protein; POPTRDRAFT_231565; hypothetical protein	GO:0016021`integral component of membrane; GO:0071805`potassium ion transmembrane transport; GO:0015079`potassium ion transmembrane transporter activity;
TEA019561.1	77.4468	-2.32197	0.398	-5.83411	5.408e-09	2.36872e-07	2.86	2.71	2.59	0.17	0.12	0.54	DEAD-box ATP-dependent RNA helicase 7; K16911 ATP-dependent RNA helicase DDX21 [EC:3.6.4.13]; GT47A8-2; galactosyltransferase-like protein; K20888 xyloglucan galactosyltransferase MUR3 [EC:2.4.1.-]	-
TEA014756.1	2056.28	-1.71989	0.389329	-4.41758	9.981e-06	0.0002273	77.78	75.79	80.29	22.98	19.98	4.12	RGL1; RGA-like 1; K14494 DELLA protein; POPTRDRAFT_566478; hypothetical protein; Lj6g3v0433880.1; -	GO:0005634`nucleus; GO:0006355`regulation of transcription, DNA-templated; GO:0043565`sequence-specific DNA binding; GO:0003700`sequence-specific DNA binding transcription factor activity;
TEA032784.1	12.6629	-2.3296	0.439021	-5.30634	1.11847e-07	3.92667e-06	0.72	0.9	1.13	0.04	0.04	0.04	Hypothetical protein; K13428 LRR receptor-like serine/threonine-protein kinase EFR [EC:2.7.11.1]; LRR receptor-like serine/threonine-protein kinase EFR; K04730 interleukin-1 receptor-associated kinase 1 [EC:2.7.11.1]; FLS2; LRR receptor-like serine/threonine-protein kinase FLS2; K13420 LRR receptor-like serine/threonine-protein kinase FLS2 [EC:2.7.11.1]	-
TEA017233.1	12.2826	-2.5415	0.44592	-5.69944	1.20202e-08	4.98609e-07	1.93	1.7	2.35	0	0	0	-	-
TEA011007.1	517.254	-1.79526	0.404995	-4.43279	9.30202e-06	0.000215234	10.92	11.81	11.37	3.37	2.06	0.46	Hypothetical protein; K10755 replication factor C subunit 2/4; replication factor C subunit 2	-
TEA020728.1	12.57	-1.36274	0.444361	-3.06675	0.00216397	0.0221148	1.01	1.37	1.04	0.42	0.11	0.05	Probable cytosolic oligopeptidase A; K01414 oligopeptidase A [EC:3.4.24.70]	-
TEA007686.1	984.314	-1.4043	0.214722	-6.54011	6.14743e-11	3.57111e-09	57.67	52.29	53.21	24.92	14.56	17.86	Tuliposide A-converting enzyme 2, chloroplastic-like; K20506 tuliposide A-converting enzyme [EC:4.2.99.22]	-
TEA023184.1	205.776	-1.49895	0.214614	-6.9844	2.86082e-12	2.03742e-10	4.6	4.57	4.38	1.16	1.56	1.69	O-glucosyltransferase rumi homolog; K13667 protein glucosyltransferase [EC:2.4.1.-]; O-glucosyltransferase rumi-like; protein O-glucosyltransferase 1-like	-
TEA023489.1	103.429	-1.074	0.293652	-3.65738	0.000254808	0.00380948	4.55	2.4	3.01	1.53	1.45	1.24	Hypothetical protein; K08678 UDP-glucuronate decarboxylase [EC:4.1.1.35]; NAD(P)-binding Rossmann-fold superfamily protein; UDP-glucuronic acid decarboxylase 2-like	GO:0016021`integral component of membrane;
TEA024092.1	313.979	-1.21608	0.402197	-3.02358	0.00249801	0.0248008	9.07	9.86	10.98	4.23	4.27	0.74	CYP71D4; premnaspirodiene oxygenase; K15472 premnaspirodiene oxygenase [EC:1.14.13.121]	-
TEA009000.1	153.588	-2.79095	0.239811	-11.6381	2.63684e-31	9.77021e-29	12.18	11.21	10.31	1.13	1.28	1.65	Xyloglucan endotransglycosylase/hydrolase protein 8; K08235 xyloglucan:xyloglucosyl transferase [EC:2.4.1.207]; protein LYK5-like; K04733 interleukin-1 receptor-associated kinase 4 [EC:2.7.11.1]; Cysteine/Histidine-rich C1 domain family protein, putative; K16219 protein N-terminal methyltransferase [EC:2.1.1.244]	-
TEA010550.1	152.645	-1.23311	0.209837	-5.8765	4.19031e-09	1.87124e-07	5.23	4.44	4.79	1.68	2.23	1.86	Os04g0471000; Similar to H0418A01.4 protein.; K05747 Wiskott-Aldrich syndrome protein	-
TEA028586.1	15.7536	-2.23559	0.431875	-5.17647	2.26124e-07	7.51526e-06	1.29	1.31	1.4	0.13	0.14	0	-	-
TEA013736.1	51.8428	-1.19832	0.422108	-2.83889	0.00452712	0.0395115	2.21	2.17	1.68	0.42	0.18	1.08	Squalene synthetase; K00801 farnesyl-diphosphate farnesyltransferase [EC:2.5.1.21]; uncharacterized LOC102668139; K07874 Ras-related protein Rab-1A	GO:0080144`amino acid homeostasis; GO:0055085`transmembrane transport; GO:0032973`amino acid export; GO:0005886`plasma membrane; GO:0043090`amino acid import; GO:0015171`amino acid transmembrane transporter activity;
TEA016344.1	60.4879	-1.15786	0.332916	-3.47793	0.000505302	0.00676178	2.63	1.84	3	0.81	1.33	0.69	Monothiol glutaredoxin-S15, mitochondrial; K07390 monothiol glutaredoxin	GO:0015035`protein disulfide oxidoreductase activity; GO:0009055`electron carrier activity; GO:0005623`cell; GO:0055114`oxidation-reduction process; GO:0045454`cell redox homeostasis;
TEA006750.1	313.845	-1.58932	0.255759	-6.21411	5.16169e-10	2.58735e-08	11.73	9.52	9.55	4.22	2.73	2.18	-	GO:0016614`oxidoreductase activity, acting on CH-OH group of donors; GO:0050660`flavin adenine dinucleotide binding; GO:0016021`integral component of membrane; GO:0055114`oxidation-reduction process;
TEA002106.1	29.5355	-2.86248	0.434407	-6.5894	4.4162e-11	2.66713e-09	0.88	1.51	0.56	0.03	0.04	0	Rho GDP-dissociation inhibitor 1-like; K12462 Rho GDP-dissociation inhibitor; rho GDP-dissociation inhibitor 1	GO:0005094`Rho GDP-dissociation inhibitor activity; GO:0050790`regulation of catalytic activity; GO:0005737`cytoplasm;
TEA003150.1	266.198	-1.17766	0.205047	-5.74338	9.28071e-09	3.92697e-07	7.42	7.54	6.9	3.81	2.48	2.83	LysM domain receptor-like kinase 4; K04733 interleukin-1 receptor-associated kinase 4 [EC:2.7.11.1]; hypothetical protein	GO:0016020`membrane; GO:0016310`phosphorylation; GO:0016301`kinase activity;
TEA017081.1	3.81293	-1.15292	0.412453	-2.79529	0.00518538	0.0439363	0.14	0.18	0.15	0	0	0	Serine/threonine-protein kinase D6PKL2; K08286 protein-serine/threonine kinase [EC:2.7.11.-]; Serine/Threonine kinase family protein	GO:0005634`nucleus; GO:0004674`protein serine/threonine kinase activity; GO:0005524`ATP binding; GO:0006468`protein phosphorylation; GO:0035556`intracellular signal transduction; GO:0005886`plasma membrane; GO:0005737`cytoplasm;
TEA032384.1	60.1963	-3.96055	0.381267	-10.3879	2.81533e-25	5.93797e-23	6.38	5.51	4.84	0	0.25	0.09	N-carbamoylputrescine amidase; K12251 N-carbamoylputrescine amidase [EC:3.5.1.53]; N-carbamoylputrescine amidase-like; hypothetical protein	GO:0050126`N-carbamoylputrescine amidase activity; GO:0006596`polyamine biosynthetic process;
TEA028883.1	70.4449	-1.26308	0.317971	-3.97233	7.11743e-05	0.00123985	3.29	3.79	3.58	1.21	1.81	0.77	RING-H2 finger protein ATL78-like; K19040 E3 ubiquitin-protein ligase ATL10/75/76/77/78 [EC:2.3.2.27]; RING-H2 finger protein ATL72-like; hypothetical protein	-
TEA023228.1	68.3355	-4.06814	0.373747	-10.8847	1.363e-27	3.41038e-25	5.89	4.19	5.01	0	0.16	0.14	-	-
TEA025359.1	101.895	-1.18703	0.251682	-4.71641	2.40042e-06	6.41491e-05	3.53	3.5	3.51	1.26	1.18	1.76	Uncharacterized LOC101298415; K15502 serine/threonine-protein phosphatase 6 regulatory ankyrin repeat subunit A; uncharacterized LOC103408322; uncharacterized LOC107482568	-
TEA031134.1	383.152	-1.1058	0.218649	-5.0574	4.25005e-07	1.32876e-05	7.94	8.81	8.08	4.75	3.36	2.78	-	-
TEA025986.1	1799.81	-1.64384	0.262042	-6.2732	3.53698e-10	1.82638e-08	148.31	128.64	130.28	55.3	34.56	25.32	Hypothetical protein; K13081 leucoanthocyanidin reductase [EC:1.17.1.3]; leucoanthocyanidin reductase-like; LAR2, VvLAR2; leucoanthocyanidin reductase 2	-
TEA024117.1	68.286	-1.14427	0.389999	-2.93403	0.00334595	0.0312795	2.68	2.7	2.72	1.36	1.13	0.3	UDP-glucoronosyl/UDP-glucosyl transferase family protein; K13496 UDP-glucosyl transferase 73C [EC:2.4.1.-]; hypothetical protein; UGT72C1; UDP-glucosyl transferase 72C1	-
TEA015334.1	38.1453	-1.44025	0.393664	-3.65858	0.000253616	0.00379373	3.87	3.03	4.88	0.57	0.74	1.63	Hypothetical protein; K19199 histone-lysine N-methyltransferase SETD3 [EC:2.1.1.43]	-
TEA003914.1	14.4662	-1.26737	0.446445	-2.83881	0.00452821	0.0395115	0.21	0.34	0.35	0.12	0.02	0.01	ABC transporter C family member 3-like; K05666 ATP-binding cassette, subfamily C (CFTR/MRP), member 2	GO:0055085`transmembrane transport; GO:0005524`ATP binding; GO:1901527`abscisic acid-activated signaling pathway involved in stomatal movement; GO:0042626`ATPase activity, coupled to transmembrane movement of substances; GO:0008281`sulfonylurea receptor activity; GO:0005774`vacuolar membrane; GO:0030007`cellular potassium ion homeostasis; GO:0009651`response to salt stress; GO:0016021`integral co…
TEA014655.1	87.3014	-2.34876	0.257586	-9.11836	7.62724e-20	1.09493e-17	3.46	3.7	4.26	0.63	0.61	0.64	Transmembrane 9 superfamily protein member 1; K17087 transmembrane 9 superfamily member 3; hypothetical protein; K17085 transmembrane 9 superfamily member 1	GO:0016020`membrane;
TEA028989.1	378.578	-1.18283	0.191948	-6.16222	7.17313e-10	3.53106e-08	7.17	5.67	6.28	2.6	2.35	3.02	Cysteine-rich receptor-like protein kinase 10; K04733 interleukin-1 receptor-associated kinase 4 [EC:2.7.11.1]; cysteine-rich receptor-kinase-like protein; cysteine-rich receptor-like protein kinase 25	-
TEA012794.1	41.2356	-1.14663	0.335283	-3.41989	0.000626455	0.00804532	1.65	1.9	2.53	1	0.74	0.57	F-box and associated interaction domain protein; K11649 SWI/SNF related-matrix-associated actin-dependent regulator of chromatin subfamily C; Phenylalanyl-tRNA synthetase class IIc family protein; K01889 phenylalanyl-tRNA synthetase alpha chain [EC:6.1.1.20]; F-box protein interaction domain protein; K08955 ATP-dependent metalloprotease [EC:3.4.24.-]	-
TEA006861.1	20.3821	-2.11796	0.394496	-5.36876	7.92777e-08	2.83775e-06	1.15	1.45	1.25	0.21	0.15	0.13	TBP-associated factor 4, putative isoform 1; K03129 transcription initiation factor TFIID subunit 4; transcription initiation factor TFIID subunit 4b	GO:0046982`protein heterodimerization activity; GO:0005669`transcription factor TFIID complex; GO:0006352`DNA-templated transcription, initiation;
TEA020325.1	374.099	-6.24793	0.295619	-21.1351	3.78185e-99	1.72824e-95	27.5	26.39	28.07	0.25	0	0.21	Probable uridine nucleosidase 2; K01240 uridine nucleosidase [EC:3.2.2.3]; uridine nucleosidase 1; uridine nucleosidase 1-like	GO:0047724`inosine nucleosidase activity; GO:0005829`cytosol; GO:0006148`inosine catabolic process; GO:0035251`UDP-glucosyltransferase activity;
TEA032808.1	39.8668	-4.05241	0.409728	-9.89049	4.57792e-23	8.59739e-21	3.54	4.52	3.31	0.05	0	0	-	-
TEA016134.1	23.3088	-1.30082	0.425948	-3.05395	0.00225852	0.0228933	2.91	2.86	1.55	0.45	0.27	1.03	Uncharacterized LOC100246702; K09955 uncharacterized protein; uncharacterized LOC105794441; uncharacterized LOC102603152	GO:0003824`catalytic activity;
TEA018775.1	85.1409	-2.44539	0.309715	-7.8956	2.88927e-15	2.82932e-13	5.92	4.81	6.72	0.57	1.13	0.69	Hypothetical protein; K14567 U3 small nucleolar RNA-associated protein 14; uncharacterized protein C57A7.06-like; U3 small nucleolar RNA-associated protein 14 homolog A	GO:0016310`phosphorylation; GO:0005524`ATP binding; GO:0016787`hydrolase activity; GO:0016301`kinase activity; GO:0016021`integral component of membrane;
TEA000883.1	359.614	-1.55317	0.322004	-4.82346	1.41092e-06	3.96373e-05	12.34	13.05	10.44	5.33	2.85	1.85	Probable pectinesterase 53; K01051 pectinesterase [EC:3.1.1.11]; hypothetical protein	GO:0016829`lyase activity; GO:0045490`pectin catabolic process; GO:0045330`aspartyl esterase activity; GO:0005618`cell wall; GO:0030599`pectinesterase activity; GO:0005737`cytoplasm; GO:0042545`cell wall modification;
TEA006159.1	9781.75	-1.009	0.355003	-2.84224	0.00447975	0.0391928	1043.38	1015.4	951.45	684.63	414.9	162.76	Hypothetical protein; K01870 isoleucyl-tRNA synthetase [EC:6.1.1.5]	-
TEA014433.1	9.94637	-1.33396	0.446293	-2.98898	0.00279913	0.0271968	0.85	0.75	0.82	0	0.19	0.18	Uncharacterized LOC100792815; K03868 RING-box protein 1; Wall-associated receptor kinase 1; K04733 interleukin-1 receptor-associated kinase 4 [EC:2.7.11.1]	-
TEA023322.1	652.579	-1.15743	0.174133	-6.64681	2.99512e-11	1.8538e-09	15.47	14.35	15.27	7.9	6.17	5.35	Protein gar2; K14411 RNA-binding protein Musashi	-
TEA021222.1	533.064	-1.07758	0.201919	-5.3367	9.46539e-08	3.36181e-06	10.13	11.15	11.43	6.24	4.68	3.85	-	-
TEA013597.1	29.2866	-3.52537	0.416618	-8.46187	2.63129e-17	3.08124e-15	1.49	1.94	2.12	0.03	0.03	0	Serine--tRNA ligase; K01875 seryl-tRNA synthetase [EC:6.1.1.11]	-
TEA006126.1	7.49145	-1.60165	0.446842	-3.58437	0.000337889	0.00483962	0.21	0.32	0.31	0	0.02	0.04	NADH:cytochrome B5 reductase 1; K00326 cytochrome-b5 reductase [EC:1.6.2.2]; zeaxanthin epoxidase, chloroplastic; K09838 zeaxanthin epoxidase [EC:1.14.15.21]; ZEP; hypothetical protein	-
TEA021740.1	78.3884	-1.25362	0.326026	-3.84516	0.000120472	0.00197443	4.27	3.43	4.46	1.24	2.15	0.92	E3 ubiquitin-protein ligase RING1; K11982 E3 ubiquitin-protein ligase RNF115/126 [EC:2.3.2.27]; POPTRDRAFT_754603; zinc finger family protein; probable E3 ubiquitin-protein ligase RHC1A	GO:0044267`cellular protein metabolic process;
TEA015027.1	15.0167	-2.82269	0.44283	-6.37422	1.839e-10	9.90637e-09	1.08	1.16	0.85	0	0	0	Lysyl-tRNA synthetase; K04567 lysyl-tRNA synthetase, class II [EC:6.1.1.6]; SORBIDRAFT_10g001970, Sb10g001970; hypothetical protein; K20718 LRR receptor-like serine/threonine-protein kinase ERECTA [EC:2.7.11.1]; LRR receptor-like serine/threonine-protein kinase ERL1	-
TEA032085.1	522.717	-1.0606	0.279607	-3.79317	0.000148734	0.00238906	25.49	25.6	26.82	16.28	10.97	6.77	Serine/threonine-protein kinase STY46; K17535 serine/threonine-protein kinase TNNI3K [EC:2.7.11.1]	GO:0008152`metabolic process; GO:0009987`cellular process;
TEA017115.1	80.5332	-1.57332	0.24818	-6.33946	2.30574e-10	1.22521e-08	5.01	5.61	6.2	1.61	1.84	1.61	Beta-glucosidase 11-like; K01188 beta-glucosidase [EC:3.2.1.21]; glycoside hydrolase family 1 protein; K19964 hydroxyisourate hydrolase [EC:3.5.2.17]	-
TEA030218.1	221.816	-1.07691	0.259392	-4.15169	3.30034e-05	0.00063927	7.22	8.46	6.67	2.52	2.91	4.22	NAC domain-containing protein 89-like; K12581 CCR4-NOT transcription complex subunit 7/8; Lj2g3v3084320.1; -; K03094 S-phase kinase-associated protein 1; uncharacterized LOC106399005; K01054 acylglycerol lipase [EC:3.1.1.23]	-
TEA021691.1	247.434	-1.07729	0.290893	-3.70339	0.000212738	0.00326054	8.93	9.54	8.28	5.16	4.11	2.14	GAL1; GAI1-like E3 ubiquitin ligase protein; K14494 DELLA protein; GAL2; AtGAI1 GRAS E3 ubiquitin ligase protein; hypothetical protein	GO:0005634`nucleus; GO:0006355`regulation of transcription, DNA-templated; GO:0043565`sequence-specific DNA binding; GO:0003700`sequence-specific DNA binding transcription factor activity;
TEA009123.1	74.2489	-2.14539	0.399143	-5.37498	7.65916e-08	2.74878e-06	8.19	7.62	8.03	0.41	0.62	1.86	-	-
TEA013680.1	60.1252	-3.25326	0.338948	-9.59813	8.14098e-22	1.36943e-19	3.46	3.89	2.77	0.18	0.28	0.17	-	-
TEA014783.1	21.2735	-1.96777	0.444031	-4.4316	9.35383e-06	0.00021625	1.44	2.24	3.02	0.11	0.35	0	HSPA4 nucleotide-binding domain protein; K03283 heat shock 70kDa protein 1/8; animal HSPA9 nucleotide-binding domain protein	GO:0007165`signal transduction;
TEA018874.1	61.926	-1.74037	0.403494	-4.31324	1.60882e-05	0.000343486	1.87	1.68	1.69	0.39	0.48	0.08	GRMZM2G078781; uncharacterized LOC100273558; K05391 cyclic nucleotide gated channel, other eukaryote; Os05g0502000; Similar to Cyclic nucleotide-gated ion channel 4 (AtCNGC4) (Cyclic nucleotide-and calmodulin-regulated ion channel 4) (AtHLM1).; cyclic nucleotide-gated ion channel 4	GO:0005216`ion channel activity; GO:0034220`ion transmembrane transport; GO:0016021`integral component of membrane;
TEA031050.1	5.25822	-1.31508	0.431947	-3.04454	0.00233033	0.0234737	0.2	0.28	0.1	0.02	0	0	-	GO:0004620`phospholipase activity; GO:0016020`membrane; GO:0047372`acylglycerol lipase activity; GO:0005737`cytoplasm; GO:0006629`lipid metabolic process;
TEA034021.1	9.98421	-1.30051	0.444807	-2.92377	0.00345823	0.0321319	0.41	0.3	0.65	0.12	0.03	0	Flavonoid 3',5'-hydroxylase 2; K13083 flavonoid 3',5'-hydroxylase [EC:1.14.13.88]	GO:0016020`membrane; GO:0046872`metal ion binding; GO:0016491`oxidoreductase activity;
TEA007328.1	522.435	-1.51324	0.200468	-7.54853	4.40199e-14	3.83169e-12	19.17	21.69	17.6	7.79	6.44	4.96	Soyasaponin III rhamnosyltransferase-like; K18823 soyasaponin III rhamnosyltransferase [EC:2.4.1.273]; UDP-glucosyltransferase family protein	-
TEA019101.1	84.2378	-1.27726	0.264697	-4.82539	1.3973e-06	3.93351e-05	3.1	4.08	3.71	1.17	1.66	1.22	DELLA protein RGL1-like; K14494 DELLA protein; DELLA protein RGL2-like; DELLA protein GAI1	GO:0006351`transcription, DNA-templated;
TEA019128.1	54.0929	-4.30569	0.387414	-11.1139	1.07348e-28	2.94338e-26	3.19	4.2	3.72	0.03	0.04	0.03	-	-
TEA013172.1	917.626	-1.33327	0.116612	-11.4334	2.84788e-30	9.29596e-28	17.03	16.12	15.73	6.58	6.56	5.77	JMS10C05.2; probable galactinol--sucrose galactosyltransferase 2; K06617 raffinose synthase [EC:2.4.1.82]; hypothetical protein	GO:0034484`raffinose catabolic process; GO:0052692`raffinose alpha-galactosidase activity; GO:0009506`plasmodesma;
TEA016604.1	350.688	-1.40257	0.396052	-3.54138	0.00039804	0.00552452	27.45	27.07	23.85	9.82	9.13	1.76	3-hydroxybenzoate 6-hydroxylase-like; K00480 salicylate hydroxylase [EC:1.14.13.1]	GO:0044550`secondary metabolite biosynthetic process; GO:0004497`monooxygenase activity; GO:0055114`oxidation-reduction process; GO:0071949`FAD binding;
TEA032870.1	307.41	-1.05351	0.364679	-2.88885	0.00386648	0.0351043	22.97	24.5	24.51	13.3	11.87	3.36	-	-
TEA016292.1	481.582	-1.43272	0.188893	-7.58483	3.32928e-14	2.96382e-12	14.29	13.62	13.97	6.17	4.29	4.19	L-type lectin-domain containing receptor kinase IX.1-like; K04733 interleukin-1 receptor-associated kinase 4 [EC:2.7.11.1]; L-type lectin-domain containing receptor kinase IX.1; Concanavalin A lectin protein kinase family protein isoform 1	GO:0030246`carbohydrate binding; GO:0004674`protein serine/threonine kinase activity; GO:0005524`ATP binding; GO:0006468`protein phosphorylation; GO:0016021`integral component of membrane;
TEA030226.1	22.3469	-3.20546	0.437815	-7.3215	2.45218e-13	2.00705e-11	2.1	1.19	1.41	0	0	0	Very-long-chain 3-oxoacyl-CoA reductase 1; K10251 17beta-estradiol 17-dehydrogenase / very-long-chain 3-oxoacyl-CoA reductase [EC:1.1.1.62 1.1.1.330]; very-long-chain 3-oxoacyl-CoA reductase 1-like	GO:0016020`membrane;
TEA030526.1	337.086	-1.49722	0.437452	-3.42259	0.000620272	0.00798087	17.41	18.48	15.82	6.08	2.58	0.36	Serine carboxypeptidase-like 20; K16296 serine carboxypeptidase-like clade I [EC:3.4.16.-]; Serine carboxypeptidase-like 20 isoform 1	GO:0008233`peptidase activity;
TEA030308.1	55.4614	-1.02067	0.345548	-2.95377	0.00313915	0.0297211	1.31	1.44	2.29	0.93	0.71	0.46	-	GO:0043231`intracellular membrane-bounded organelle; GO:0012505`endomembrane system; GO:0044444`cytoplasmic part;
TEA002348.1	7.17755	-1.21153	0.44085	-2.74818	0.00599276	0.0492996	0.46	0.3	0.14	0	0.02	0.06	Hypothetical protein; K05666 ATP-binding cassette, subfamily C (CFTR/MRP), member 2; Multidrug resistance-associated protein 3; ABC transporter C family member 3-like	GO:0055085`transmembrane transport; GO:0005524`ATP binding; GO:0042626`ATPase activity, coupled to transmembrane movement of substances; GO:0016021`integral component of membrane;
TEA001901.1	900.933	-1.60493	0.294589	-5.44805	5.09261e-08	1.89463e-06	26.07	25.87	21.4	10.7	4.98	4.84	Uncharacterized LOC103722329; K16573 gamma-tubulin complex component 6; Leucine-rich receptor-like protein kinase family protein; K13415 protein brassinosteroid insensitive 1 [EC:2.7.10.1 2.7.11.1]	-
TEA000209.1	33.852	-1.39317	0.330283	-4.2181	2.46374e-05	0.000494533	3.19	2.46	2.84	1.08	0.74	0.82	-	-
TEA024302.1	121.656	-1.99371	0.270798	-7.36235	1.80697e-13	1.50137e-11	3.62	3.19	3.77	0.85	0.93	0.48	-	-
TEA002062.1	2129.16	-1.06313	0.278929	-3.81146	0.00013815	0.00223608	79.43	82.09	83.43	43.45	43.9	19.41	5'-nucleotidase SurE; K03787 5'-nucleotidase [EC:3.1.3.5]; hypothetical protein; uncharacterized LOC105171345	GO:0016311`dephosphorylation; GO:0008252`nucleotidase activity;
TEA006026.1	30.0761	-1.31457	0.445832	-2.94857	0.0031925	0.0301119	2.85	1.94	4.13	0.87	0.23	0	Probable glutathione S-transferase; K00799 glutathione S-transferase [EC:2.5.1.18]; probable glutathione S-transferase parC	-
TEA030486.1	270.374	-1.04557	0.367667	-2.84381	0.00445775	0.0391002	10.62	10.79	11	5.49	5.88	1.49	Lysine--tRNA ligase, cytoplasmic-like; K04567 lysyl-tRNA synthetase, class II [EC:6.1.1.6]; lysine--tRNA ligase, cytoplasmic; lysine--tRNA ligase-like	GO:0006430`lysyl-tRNA aminoacylation; GO:0005524`ATP binding; GO:0004824`lysine-tRNA ligase activity; GO:0005737`cytoplasm; GO:0003676`nucleic acid binding;
TEA004253.1	35.6396	-2.34736	0.38917	-6.0317	1.62242e-09	7.65665e-08	1.83	2.45	3.14	0.38	0.12	0.29	Beta-glucosidase 12-like; K01188 beta-glucosidase [EC:3.2.1.21]; beta-glucosidase 12	-
TEA028393.1	93.0588	-1.01801	0.278238	-3.65877	0.000253429	0.003793	4.68	6.02	5.3	1.8	3.11	2.26	Magnesium transporter MRS2-F-like; K16075 magnesium transporter; magnesium transporter MRS2-F	-
TEA031770.1	78.9123	-4.61256	0.37884	-12.1755	4.2003e-34	1.71893e-31	6.21	7.14	8.07	0.18	0	0	-	-
TEA026830.1	485.461	-1.18536	0.269253	-4.40241	1.07057e-05	0.000241794	10.92	10.43	10.22	6.23	3.29	3.08	-	GO:0055085`transmembrane transport; GO:0016021`integral component of membrane;
TEA017045.1	266.063	-1.67274	0.397247	-4.21082	2.5444e-05	0.000508491	18.1	20.1	20.13	2.51	1.6	7.38	Catalytic LigB subunit of aromatic ring-opening dioxygenase family isoform 1; K15777 4,5-DOPA dioxygenase extradiol [EC:1.13.11.-]; extradiol ring-cleavage dioxygenase; extradiol ring-cleavage dioxygenase-like	GO:0008152`metabolic process; GO:0046914`transition metal ion binding; GO:0016491`oxidoreductase activity;
TEA020284.1	7.50132	-1.68881	0.446765	-3.78008	0.000156781	0.00249783	0.27	0.28	0.44	0.02	0.02	0.02	Hypothetical protein; K03549 KUP system potassium uptake protein; probable potassium transporter 17	GO:0016021`integral component of membrane; GO:0071805`potassium ion transmembrane transport; GO:0015079`potassium ion transmembrane transporter activity;
TEA007896.1	69.529	-1.6498	0.311186	-5.30166	1.14757e-07	4.01855e-06	1.48	1.21	1.14	0.34	0.22	0.43	Probable leucine-rich repeat receptor-like serine/threonine-protein kinase At3g14840; K04733 interleukin-1 receptor-associated kinase 4 [EC:2.7.11.1]; probable LRR receptor-like serine/threonine-protein kinase At1g07650	-
TEA027099.1	311.99	-1.52021	0.423623	-3.58858	0.000332487	0.00478303	10.02	9.97	9.53	3.26	2.34	0.32	Protein NRT1/ PTR FAMILY 8.2-like; K14638 solute carrier family 15 (peptide/histidine transporter), member 3/4; POPTRDRAFT_559792; hypothetical protein	GO:0006857`oligopeptide transport; GO:0016021`integral component of membrane; GO:0005215`transporter activity;
TEA014327.1	47.3564	-3.45978	0.378579	-9.13884	6.31266e-20	9.20675e-18	1.21	1.28	1.51	0.04	0.09	0.01	-	-
TEA023273.1	9.5119	-2.10289	0.446138	-4.71355	2.43433e-06	6.48183e-05	0.32	0.21	0.18	0	0	0	G-type lectin S-receptor-like serine/threonine-protein kinase SD1-1; K04733 interleukin-1 receptor-associated kinase 4 [EC:2.7.11.1]; G-type lectin S-receptor-like serine/threonine-protein kinase CES101; SORBIDRAFT_09g001743, Sb09g001743; hypothetical protein; K13473 chitin elicitor-binding protein	-
TEA026168.1	339.563	-1.97344	0.430416	-4.58496	4.54063e-06	0.000113284	22.24	20.61	19.87	1.82	0.39	4.53	NAC domain-containing protein 89-like; K12581 CCR4-NOT transcription complex subunit 7/8; uncharacterized LOC106399005; K01054 acylglycerol lipase [EC:3.1.1.23]; NAC domain-containing protein 66-like; K13126 polyadenylate-binding protein	GO:0006351`transcription, DNA-templated;
TEA024737.1	132.02	-5.12569	0.346938	-14.7741	2.15274e-49	1.84456e-46	1.6	1.85	1.96	0.01	0.04	0	-	-
TEA022038.1	207.412	-1.32684	0.208121	-6.37534	1.82563e-10	9.85375e-09	3.56	3.25	3.35	1.02	1.35	1.41	L-type lectin-domain containing receptor kinase IX.1-like; K04733 interleukin-1 receptor-associated kinase 4 [EC:2.7.11.1]; POPTRDRAFT_549459; hypothetical protein	GO:0005488`binding;
TEA016491.1	39.2014	-1.19915	0.336894	-3.55944	0.000371641	0.00524447	1.7	1.49	1.26	0.46	0.75	0.41	Transmembrane ascorbate ferrireductase 1-like; K08360 cytochrome b-561 [EC:1.16.5.1]; transmembrane ascorbate ferrireductase 1	GO:0016021`integral component of membrane; GO:0055114`oxidation-reduction process; GO:0016491`oxidoreductase activity; GO:0009507`chloroplast; GO:0005773`vacuole;
TEA028625.1	21.1691	-1.09122	0.389079	-2.80462	0.00503755	0.0429225	0.59	0.76	0.58	0.35	0.19	0.15	Serpin-ZX-like; K13963 serpin B; serpin-ZX	-
TEA019377.1	181.286	-1.00422	0.319054	-3.14749	0.00164681	0.0178898	6.38	5.46	5.55	3.97	2.22	1.46	Brassinosteroid-related acyltransferase 1; K15400 omega-hydroxypalmitate O-feruloyl transferase [EC:2.3.1.188]; omega-hydroxypalmitate O-feruloyl transferase; hypothetical protein	GO:0043231`intracellular membrane-bounded organelle; GO:0016740`transferase activity;
TEA006161.1	27.807	-1.59789	0.410196	-3.89543	9.80228e-05	0.00165294	1.01	1.8	1.67	0.48	0.3	0.12	Lj1g3v3343840.1; -; K01771 1-phosphatidylinositol phosphodiesterase [EC:4.6.1.13]	-
TEA029726.1	28.1	-1.2	0.360046	-3.33292	0.000859411	0.0104823	3.9	4	3.23	0.88	1.3	1.67	-	-
TEA033612.1	142.681	-3.60709	0.347368	-10.3841	2.93052e-25	6.08726e-23	15.5	15.08	14.85	0.65	1.15	0.21	Clathrin heavy chain 2-like; K04646 clathrin heavy chain; clathrin heavy chain 1	GO:0006886`intracellular protein transport; GO:0030132`clathrin coat of coated pit; GO:0030130`clathrin coat of trans-Golgi network vesicle; GO:0005198`structural molecule activity; GO:0016192`vesicle-mediated transport;
TEA018120.1	73.8109	-3.68312	0.384631	-9.57572	1.01155e-21	1.6912e-19	8.41	9.89	7.76	0.24	0.5	0	Serine hydroxymethyltransferase, mitochondrial; K00600 glycine hydroxymethyltransferase [EC:2.1.2.1]	-
TEA022234.1	39.275	-1.67043	0.38743	-4.31157	1.62098e-05	0.000344807	2.94	1.52	1.61	0.46	0.58	0.23	MdNAD-ME2, NAD-ME2; NAD-dependent malic enzyme 59 kDa isoform, mitochondrial-like; K00028 malate dehydrogenase (decarboxylating) [EC:1.1.1.39]; NAD-dependent malic enzyme 59 kDa isoform, mitochondrial; NAD-dependent malic enzyme 2, mitochondrial	-
TEA030752.1	95.3557	-1.0091	0.325621	-3.09901	0.0019417	0.0203827	3.82	4.39	4.59	1.77	2.73	1.05	Hypothetical protein; K01188 beta-glucosidase [EC:3.2.1.21]; pathogenesis-related protein 1-like; K13449 pathogenesis-related protein 1	GO:0004553`hydrolase activity, hydrolyzing O-glycosyl compounds; GO:0005975`carbohydrate metabolic process; GO:0016021`integral component of membrane;
TEA007595.1	163.79	-1.5141	0.344398	-4.39638	1.10071e-05	0.00024738	7.65	7.81	6.96	3.33	1.91	0.98	Protein gar2; K14411 RNA-binding protein Musashi	-
TEA015720.1	116.672	-1.54269	0.404708	-3.81184	0.000137934	0.00223523	6.66	6.05	6.31	2.22	1.65	0.34	Glutathione S-transferase L3; K00799 glutathione S-transferase [EC:2.5.1.18]; glutathione S-transferase L3-like	-
TEA008728.1	15.223	-2.64139	0.437843	-6.03274	1.612e-09	7.63376e-08	1.02	1.04	1.04	0.07	0	0	MDIS1-interacting receptor like kinase 2-like; K04733 interleukin-1 receptor-associated kinase 4 [EC:2.7.11.1]; probable LRR receptor-like serine/threonine-protein kinase At4g08850; probable leucine-rich repeat receptor-like protein kinase At1g35710	-
TEA002085.1	452.49	-1.64546	0.364933	-4.50893	6.51557e-06	0.000155619	26.47	28.51	26.25	9.49	7.4	2.21	Chaperone DnaJ-domain superfamily protein; K09528 DnaJ homolog subfamily C member 8; protein FAF-like, chloroplastic	-
TEA010118.1	197.142	-1.60533	0.31603	-5.07969	3.78047e-07	1.19973e-05	11.07	9.49	9.68	3.58	3.27	1.34	POPTRDRAFT_857619; hypothetical protein; K13789 geranylgeranyl diphosphate synthase, type II [EC:2.5.1.1 2.5.1.10 2.5.1.29]; geranylgeranyl pyrophosphate synthase 7, chloroplastic-like	GO:0008299`isoprenoid biosynthetic process; GO:0032440`2-alkenal reductase [NAD(P)] activity; GO:0016740`transferase activity; GO:0055114`oxidation-reduction process;
TEA002412.1	172.735	-1.60567	0.311695	-5.15141	2.58533e-07	8.52009e-06	9.8	11.24	12.08	1.64	3.93	3.35	D111/G-patch domain-containing protein isoform 1; K11135 Pin2-interacting protein X1; G patch domain-containing protein 4; uncharacterized LOC105765263	-
TEA027801.1	44.8287	-2.02146	0.399085	-5.06524	4.07885e-07	1.28108e-05	1.88	1.93	1.55	0.07	0.38	0.3	DELLA protein GAIP-B; K14494 DELLA protein; GAI1, GAIL, GmGAI1; DELLA protein GAI 1; DELLA protein GAI-like	GO:0006351`transcription, DNA-templated;
TEA020312.1	25.9646	-1.40787	0.44446	-3.1676	0.00153704	0.0169215	1.27	1.44	1.26	0	0.03	0.31	Putative receptor-like protein kinase At3g47110; K04730 interleukin-1 receptor-associated kinase 1 [EC:2.7.11.1]; probable LRR receptor-like serine/threonine-protein kinase At3g47570	GO:0008152`metabolic process; GO:0004672`protein kinase activity;
TEA028387.1	82.8078	-1.31403	0.319376	-4.11438	3.88217e-05	0.000737667	3.47	3.66	2.12	1.2	1.24	0.7	-	GO:0000166`nucleotide binding; GO:0003676`nucleic acid binding;
TEA014718.1	199.204	-1.09868	0.263089	-4.17607	2.96587e-05	0.000581697	10.27	9.66	9.73	3.04	3.98	5.54	Hypothetical protein; K04733 interleukin-1 receptor-associated kinase 4 [EC:2.7.11.1]; serine/threonine-protein kinase CDL1; K13430 serine/threonine-protein kinase PBS1 [EC:2.7.11.1]	GO:0005524`ATP binding; GO:0004672`protein kinase activity; GO:0006468`protein phosphorylation; GO:0016021`integral component of membrane;
TEA025482.1	10.4636	-1.2916	0.44102	-2.92866	0.00340426	0.0317272	0.31	0.27	1.15	0.09	0.06	0	Proteasome activator subunit 4; K06699 proteasome activator subunit 4; Lj6g3v0657700.1; -	-
TEA024652.1	53.1597	-2.14935	0.318621	-6.74579	1.52194e-11	9.86525e-10	3.37	4.47	3.25	0.72	0.72	0.46	AUGMIN subunit 1; K16584 HAUS augmin-like complex subunit 1; HAUS augmin-like complex subunit 1	GO:0070652`HAUS complex; GO:0051225`spindle assembly; GO:0005819`spindle;
TEA006339.1	9.39849	-1.69305	0.44673	-3.78988	0.000150719	0.00241388	0.37	0.23	0.33	0.02	0	0.05	Rust resistance kinase Lr10-like; K04733 interleukin-1 receptor-associated kinase 4 [EC:2.7.11.1]; probable receptor-like protein kinase At1g67000	-
TEA005155.1	80.0581	-5.15944	0.387506	-13.3145	1.90715e-40	1.08942e-37	2.1	1.79	1.78	0	0	0	Putative disease resistance RPP13-like protein 1; K19613 leucine-rich repeat protein SHOC2; putative disease resistance protein At3g14460	-
TEA006768.1	120.429	-1.28524	0.283678	-4.53062	5.88099e-06	0.000142196	6.53	5.56	7.32	3.25	2.21	1.61	Hypothetical protein; K08059 interferon, gamma-inducible protein 30; gamma-interferon-inducible lysosomal thiol reductase; gamma-interferon-inducible lysosomal thiol reductase-like	-
TEA005845.1	258.987	-1.16903	0.228045	-5.12629	2.95504e-07	9.59221e-06	13.24	13.87	15.94	6.27	7.3	4.33	Alcohol dehydrogenase-like 2; K00121 S-(hydroxymethyl)glutathione dehydrogenase / alcohol dehydrogenase [EC:1.1.1.284 1.1.1.1]; alcohol dehydrogenase-like 1	GO:0008270`zinc ion binding; GO:0055114`oxidation-reduction process; GO:0016491`oxidoreductase activity;
TEA017638.1	741.797	-1.33205	0.410326	-3.24632	0.00116909	0.0135368	28.03	27.58	27.51	10.11	10.49	1.48	Carotenoid cleavage dioxygenase 8 homolog B, chloroplastic; K17913 carlactone synthase / all-trans-10'-apo-beta-carotenal 13,14-cleaving dioxygenase [EC:1.13.11.69 1.13.11.70]; carotenoid cleavage dioxygenase 8 homolog B, chloroplastic-like	GO:0016702`oxidoreductase activity, acting on single donors with incorporation of molecular oxygen, incorporation of two atoms of oxygen; GO:0055114`oxidation-reduction process;
TEA004259.1	6.54671	-1.21664	0.442919	-2.74687	0.00601671	0.0494669	0.38	0.22	0.18	0.07	0.02	0	-	-
TEA013313.1	916.886	-1.79236	0.338213	-5.29949	1.16128e-07	4.06138e-06	25.05	25.35	24.13	9.14	4.83	2.6	Protein NRT1/ PTR FAMILY 4.5-like; K14638 solute carrier family 15 (peptide/histidine transporter), member 3/4	GO:0006810`transport; GO:0016021`integral component of membrane; GO:0005215`transporter activity;
TEA000048.1	180.417	-2.21368	0.331445	-6.67887	2.40793e-11	1.52127e-09	7.49	9.95	9.2	1.15	0.83	2.16	Endoglucanase 25; K01179 endoglucanase [EC:3.2.1.4]; hypothetical protein; endoglucanase 10-like	GO:0016020`membrane; GO:0004553`hydrolase activity, hydrolyzing O-glycosyl compounds; GO:0000272`polysaccharide catabolic process;
TEA001041.1	113.5	-1.51357	0.428322	-3.53372	0.00040976	0.00564867	4.39	4.38	4.17	1.45	0.92	0.13	POPTRDRAFT_644172; allene oxide synthase family protein; K01723 hydroperoxide dehydratase [EC:4.2.1.92]; allene oxide synthase; hypothetical protein	GO:0016705`oxidoreductase activity, acting on paired donors, with incorporation or reduction of molecular oxygen; GO:0020037`heme binding; GO:0005506`iron ion binding; GO:0004497`monooxygenase activity; GO:0055114`oxidation-reduction process;
TEA015269.1	186.8	-1.00609	0.23336	-4.31134	1.6227e-05	0.000344906	7.01	5.96	7.29	2.56	3.04	3.8	Transcription initiation factor TFIID subunit 5; K03130 transcription initiation factor TFIID subunit 5; transcription initiation factor TFIID subunit 5-like	GO:0005634`nucleus; GO:0006355`regulation of transcription, DNA-templated;
TEA031329.1	32.2794	-3.96567	0.417369	-9.50158	2.06723e-21	3.37389e-19	1.86	1.92	1.87	0	0	0	Hypothetical protein; K19891 glucan endo-1,3-beta-glucosidase 1/2/3 [EC:3.2.1.39]; glucan endo-1,3-beta-glucosidase 2; O-Glycosyl hydrolases family 17 protein	GO:0004553`hydrolase activity, hydrolyzing O-glycosyl compounds; GO:0005975`carbohydrate metabolic process;
TEA001371.1	114.206	-1.32434	0.368656	-3.59234	0.000327716	0.00472431	4.19	4.37	4.33	0.65	1.05	2.18	-	-
TEA000794.1	82.9684	-1.32458	0.406715	-3.25678	0.00112684	0.013103	10.47	10.43	9.46	1.91	1.05	5.07	-	-
TEA018649.1	199.208	-5.97749	0.351852	-16.9887	9.9644e-65	1.70759e-61	7.06	6.83	8.67	0	0	0.05	Prefoldin subunit 1; K09548 prefoldin subunit 1; Prefoldin 1	-
TEA030126.1	56.0229	-1.13549	0.271249	-4.18615	2.83721e-05	0.000561685	1.02	1.12	1	0.4	0.51	0.38	Polygalacturonase At1g48100-like; K01213 galacturan 1,4-alpha-galacturonidase [EC:3.2.1.67]; hypothetical protein	-
TEA020202.1	48.5953	-3.09957	0.342281	-9.05563	1.3578e-19	1.93904e-17	5.11	5.66	6.07	0.43	0.26	0.46	Probable calcium-binding protein CML25; K13448 calcium-binding protein CML	-
TEA021167.1	56.4066	-1.60931	0.369418	-4.35633	1.32259e-05	0.000290811	3.69	4.58	3.92	0.79	0.51	1.54	Putative receptor-like protein kinase At3g47110; K13420 LRR receptor-like serine/threonine-protein kinase FLS2 [EC:2.7.11.1]; probable LRR receptor-like serine/threonine-protein kinase At3g47570; receptor kinase-like protein Xa21	-
TEA022290.1	29.934	-1.24394	0.399955	-3.11021	0.00186957	0.0197209	2.69	2.01	2.81	1.28	0.62	0.36	Putative disease resistance protein At1g50180; K13457 disease resistance protein RPM1; Disease resistance protein RPP8; K01930 folylpolyglutamate synthase [EC:6.3.2.17]; Disease resistance protein RPH8A, putative	-
TEA012047.1	1811.34	-1.13749	0.380922	-2.98616	0.00282507	0.0273712	20.84	19.56	22.21	11.62	8.43	2.21	Ppabcg9; ATP-binding cassette transporter, subfamily G, member 9, group WBC protein PpABCG9; K05681 ATP-binding cassette, subfamily G (WHITE), member 2; ATP-binding cassette sub-family G member 2; hypothetical protein	-
TEA020291.1	136.822	-1.17248	0.221068	-5.30372	1.13466e-07	3.97841e-06	2.77	3.41	3.24	1.15	1.52	1.23	Eix2; EIX receptor 2; K13466 EIX receptor 1/2; Eix1; EIX receptor 1; ethylene-inducing xylanase; K13465 ethylene-1,4-beta-xylanase [EC:3.2.1.8]	-
TEA005108.1	6.19232	-1.49949	0.438918	-3.41633	0.000634708	0.0081171	0.26	0.27	0.57	0.03	0	0	-	-
TEA017668.1	157.537	-1.27631	0.4466	-2.85783	0.00426547	0.0378618	4.29	4.65	4.53	0.13	1.98	0.2	Probable nucleolar protein 5-2; K14565 nucleolar protein 58	-
TEA025747.1	81.0052	-1.15457	0.380873	-3.03138	0.00243435	0.0242718	4.3	3.57	3.44	1.36	2.09	0.5	Uncharacterized LOC103427988; K20793 N-alpha-acetyltransferase 50 [EC:2.3.1.258]; 2,3-bisphosphoglycerate-dependent phosphoglycerate mutase-like; K01834 2,3-bisphosphoglycerate-dependent phosphoglycerate mutase [EC:5.4.2.11]	GO:0016740`transferase activity;
TEA026335.1	42.5306	-1.26926	0.40363	-3.14461	0.00166311	0.0180383	0.79	0.99	1.15	0.29	0.46	0.1	Nuclear pore complex protein NUP98A; K14297 nuclear pore complex protein Nup98-Nup96	-
TEA030362.1	15.0512	-1.37193	0.432488	-3.17218	0.00151297	0.0167315	0.69	0.45	0.32	0.13	0.04	0.13	Probable 9-cis-epoxycarotenoid dioxygenase NCED5, chloroplastic; K09840 9-cis-epoxycarotenoid dioxygenase [EC:1.13.11.51]; hypothetical protein; CitNCED2; 9-cis-epoxycarotenoid dioxygenase 2	GO:0016702`oxidoreductase activity, acting on single donors with incorporation of molecular oxygen, incorporation of two atoms of oxygen; GO:0055114`oxidation-reduction process;
TEA012089.1	91.9278	-1.40052	0.446592	-3.13602	0.00171259	0.0184364	2.19	1.97	2.61	0.49	0.31	0	Hypothetical protein; K04733 interleukin-1 receptor-associated kinase 4 [EC:2.7.11.1]; MDIS1-interacting receptor like kinase 2; MDIS1-interacting receptor like kinase 2-like	GO:0016020`membrane; GO:0016310`phosphorylation; GO:0000166`nucleotide binding; GO:0016301`kinase activity;
TEA012731.1	8.58157	-1.55715	0.446196	-3.48984	0.000483315	0.00651204	0.44	0.23	0.4	0.07	0.02	0.02	Beta-amyrin synthase; K15813 beta-amyrin synthase [EC:5.4.99.39]; beta-amyrin synthase-like	-
TEA023054.1	639.475	-1.09892	0.204422	-5.37571	7.62817e-08	2.74484e-06	19.93	21.46	20.41	8.12	7.83	11.23	Glycosyl hydrolase of Uncharacterized protein function (DUF1680), putative isoform 1; K09955 uncharacterized protein; uncharacterized LOC105794441; uncharacterized LOC102603152	GO:0003824`catalytic activity;
TEA030776.1	50.8971	-1.67914	0.294071	-5.70998	1.1299e-08	4.72987e-07	1.69	1.73	1.75	0.46	0.56	0.34	LRR and NB-ARC domains-containing disease resistance protein, putative isoform 1; K15078 structure-specific endonuclease subunit SLX1 [EC:3.6.1.-]; Leucine-rich repeat containing protein; K19613 leucine-rich repeat protein SHOC2; putative disease resistance protein RGA1	-
TEA008240.1	119.672	-4.78689	0.341695	-14.0092	1.36882e-44	1.01437e-41	7.41	10.16	9.86	0.15	0.08	0.14	-	GO:0003723`RNA binding; GO:0000398`mRNA splicing, via spliceosome; GO:0008270`zinc ion binding; GO:0046540`U4/U6 x U5 tri-snRNP complex;
TEA008600.1	77.0649	-1.21238	0.280287	-4.3255	1.52183e-05	0.000328301	1.72	1.38	1.87	0.5	0.65	0.75	Putative disease resistance protein At3g14460; K19613 leucine-rich repeat protein SHOC2	-
TEA033446.1	301.98	-2.14962	0.186699	-11.5138	1.12414e-30	3.90162e-28	13.4	13.55	13.7	3.28	2.28	2.86	DOGT1; don-glucosyltransferase 1; K13496 UDP-glucosyl transferase 73C [EC:2.4.1.-]; UDP-glucoronosyl/UDP-glucosyl transferase family protein; hypothetical protein	-
TEA015934.1	2111.97	-1.23187	0.408983	-3.01202	0.00259518	0.0255962	151.01	138.08	137.64	69.42	48.14	8.8	Lysosomal Pro-X carboxypeptidase; K01285 lysosomal Pro-X carboxypeptidase [EC:3.4.16.2]	GO:0004180`carboxypeptidase activity; GO:0006508`proteolysis; GO:0008236`serine-type peptidase activity;
TEA007443.1	74.2833	-1.40073	0.300717	-4.65796	3.19364e-06	8.2766e-05	1.76	1.49	1.25	0.46	0.36	0.63	Protein NRT1/ PTR FAMILY 2.6-like; K14638 solute carrier family 15 (peptide/histidine transporter), member 3/4; protein NRT1/ PTR FAMILY 2.7-like	GO:0006810`transport; GO:0016020`membrane;
TEA010181.1	146.568	-2.18636	0.242845	-9.00311	2.1941e-19	3.08513e-17	6.02	5.96	5.45	1.02	0.88	1.39	Hypothetical protein; K19022 AP-5 complex subunit beta-1; Heat shock cognate 70 kDa protein 1; K03283 heat shock 70kDa protein 1/8	-
TEA025491.1	66.3028	-1.25953	0.37521	-3.35687	0.000788301	0.00971871	11.37	6.85	10.12	2.22	1.86	4.84	-	-
TEA025144.1	17.4484	-2.05691	0.429089	-4.79366	1.63768e-06	4.53572e-05	0.96	0.84	0.56	0.07	0.13	0.02	-	-
TEA028832.1	126.296	-2.14116	0.286196	-7.48144	7.35116e-14	6.27917e-12	4.82	3.32	5.24	0.84	0.63	0.98	Malate synthase, glyoxysomal; K01638 malate synthase [EC:2.3.3.9]; Malate synthase, glyoxysomal	GO:0006099`tricarboxylic acid cycle; GO:0006097`glyoxylate cycle; GO:0004474`malate synthase activity;
TEA000754.1	111.139	-4.82641	0.338564	-14.2555	4.14289e-46	3.44224e-43	2.83	2.41	3.01	0.02	0.04	0.05	Probable disease resistance protein At4g27220; K13459 disease resistance protein RPS2; disease resistance protein At4g27190-like	-
TEA007871.1	13.232	-1.19791	0.426378	-2.8095	0.00496186	0.0424623	1.15	0.71	0.92	0.13	0.37	0.25	Ribosome-recycling factor, chloroplastic; K02838 ribosome recycling factor; ribosome-recycling factor	-
TEA025831.1	99.679	-1.37162	0.352576	-3.89028	0.00010013	0.00168125	1.99	1.67	1.44	0.33	0.38	0.82	LRR receptor-like serine/threonine-protein kinase EFR; K13428 LRR receptor-like serine/threonine-protein kinase EFR [EC:2.7.11.1]; EFR	GO:0016020`membrane; GO:0016310`phosphorylation; GO:0000166`nucleotide binding; GO:0004672`protein kinase activity;
TEA025917.1	169.092	-2.49646	0.265428	-9.40544	5.18123e-21	8.35672e-19	4.99	3.67	4.23	0.66	0.44	0.76	Potassium transporter 26-like; K03549 KUP system potassium uptake protein; potassium transporter 26	GO:0016020`membrane; GO:0006813`potassium ion transport;
TEA034016.1	295.558	-1.02717	0.279004	-3.68155	0.000231817	0.00351754	15.34	15.63	14.37	9.23	7.12	3.98	Flavanone 3-dioxygenase-like; K00475 naringenin 3-dioxygenase [EC:1.14.11.9]; naringenin,2-oxoglutarate 3-dioxygenase	GO:0008152`metabolic process; GO:0016491`oxidoreductase activity;
TEA003803.1	11.7234	-1.29254	0.441261	-2.92919	0.00339845	0.0317013	0.63	0.84	0.58	0.28	0.07	0.07	-	-
TEA005272.1	14.7583	-1.44044	0.408203	-3.52875	0.000417531	0.00573748	0.55	0.42	0.62	0.13	0.14	0.1	Cytokinin dehydrogenase 11-like; K00279 cytokinin dehydrogenase [EC:1.5.99.12]	-
TEA015728.1	122.04	-1.47921	0.44629	-3.31445	0.000918242	0.0111207	8.62	9	6.52	0.37	0.15	2.54	-	GO:0006032`chitin catabolic process; GO:0008061`chitin binding; GO:0005975`carbohydrate metabolic process; GO:0004568`chitinase activity; GO:0005576`extracellular region;
TEA022250.1	436.206	-1.66177	0.163446	-10.167	2.78228e-24	5.52806e-22	6.66	6.44	6.73	2.24	2.1	1.62	Disease resistance protein RPM1-like; K13457 disease resistance protein RPM1; hypothetical protein	-
TEA028003.1	8.68774	-1.88332	0.443023	-4.25106	2.12758e-05	0.000435345	0.53	0.45	0.96	0	0	0	Protein ACCELERATED CELL DEATH 6; K15502 serine/threonine-protein phosphatase 6 regulatory ankyrin repeat subunit A; protein ACCELERATED CELL DEATH 6-like; K19626 inversin; uncharacterized LOC104881480	GO:0016020`membrane; GO:0071446`cellular response to salicylic acid stimulus; GO:0048583`regulation of response to stimulus;
TEA030694.1	276.282	-1.82272	0.310511	-5.87009	4.35565e-09	1.93562e-07	19.14	20.36	19.72	7.22	2.87	3.45	Hypothetical protein; K01870 isoleucyl-tRNA synthetase [EC:6.1.1.5]	-
TEA021765.1	60.0571	-1.31681	0.409303	-3.2172	0.00129446	0.0147212	5.27	3.4	5.37	2.38	0.51	0.88	Putative receptor-like protein kinase At3g47110; K13420 LRR receptor-like serine/threonine-protein kinase FLS2 [EC:2.7.11.1]; probable LRR receptor-like serine/threonine-protein kinase At3g47570	-
TEA020414.1	85.0418	-3.11598	0.297751	-10.465	1.25025e-25	2.69926e-23	5.95	5.25	4.82	0.4	0.6	0.32	-	-
TEA008586.1	36.5406	-1.57687	0.363782	-4.33466	1.45986e-05	0.00031743	1.82	3.56	2.44	0.79	0.6	0.54	Hypothetical protein; K15414 complement component 1 Q subcomponent-binding protein, mitochondrial; POPTRDRAFT_567874; mitochondrial acidic protein MAM33	GO:0005759`mitochondrial matrix;
TEA015287.1	84.5954	-1.3229	0.405079	-3.26579	0.00109159	0.012758	2.32	1.77	2.11	0.78	0.77	0.15	Putative disease resistance protein At3g14460; K19613 leucine-rich repeat protein SHOC2; putative disease resistance RPP13-like protein 1	-
TEA025039.1	32.0021	-1.44847	0.386819	-3.74456	0.000180708	0.0028281	0.68	0.52	0.56	0.25	0.13	0.08	Beta-amyrin synthase; K15813 beta-amyrin synthase [EC:5.4.99.39]; beta-amyrin synthase-like	GO:0042300`beta-amyrin synthase activity; GO:0019745`pentacyclic triterpenoid biosynthetic process;
TEA006105.1	21.2694	-1.12858	0.401943	-2.80782	0.00498777	0.0426257	0.48	0.27	0.6	0.14	0.19	0.12	Putative disease resistance protein At1g50180; K13457 disease resistance protein RPM1; disease resistance protein RPP8-like; probable disease resistance protein RF9	-
TEA028665.1	15.8674	-2.74381	0.44452	-6.17251	6.72123e-10	3.32653e-08	2.37	3.55	1.97	0	0	0	Cytochrome P450 98A2; K09754 coumaroylquinate(coumaroylshikimate) 3'-monooxygenase [EC:1.14.13.36]; hypothetical protein	GO:0016705`oxidoreductase activity, acting on paired donors, with incorporation or reduction of molecular oxygen; GO:0020037`heme binding; GO:0005506`iron ion binding; GO:0004497`monooxygenase activity; GO:0055114`oxidation-reduction process;
TEA019042.1	20.8868	-1.23449	0.375809	-3.28488	0.00102028	0.0121104	0.36	0.36	0.37	0.14	0.14	0.08	Hypothetical protein; K13428 LRR receptor-like serine/threonine-protein kinase EFR [EC:2.7.11.1]; LRR receptor-like serine/threonine-protein kinase EFR	GO:0008152`metabolic process; GO:0016301`kinase activity;
TEA027418.1	43.942	-1.52941	0.347541	-4.40064	1.07931e-05	0.000243368	1.92	1.95	2.47	0.42	0.86	0.43	Inositol polyphosphate 5-phosphatase 11; K01106 inositol-1,4,5-trisphosphate 5-phosphatase [EC:3.1.3.56]; type IV inositol polyphosphate 5-phosphatase 11; type I inositol 1,4,5-trisphosphate 5-phosphatase 11-like	GO:0016787`hydrolase activity; GO:0046856`phosphatidylinositol dephosphorylation;
TEA023370.1	10.4414	-2.20319	0.446699	-4.93216	8.13234e-07	2.40281e-05	1.14	0.7	1.29	0	0	0	Probable receptor-like protein kinase At5g39020; K04733 interleukin-1 receptor-associated kinase 4 [EC:2.7.11.1]; glycerophosphodiester phosphodiesterase protein kinase domain-containing GDPDL2-like; LEAF RUST 10 DISEASE-RESISTANCE LOCUS RECEPTOR-LIKE PROTEIN KINASE-like 2.4	GO:0000166`nucleotide binding; GO:0004672`protein kinase activity;
TEA008690.1	159.845	-1.02578	0.297688	-3.44581	0.000569345	0.00744083	13.11	14.44	15.05	8.71	6.52	3.59	Serine/threonine-protein kinase BLUS1; K08835 serine/threonine-protein kinase OSR1/STK39 [EC:2.7.11.1]; tropinone reductase homolog At1g07440-like; K08081 tropinone reductase I [EC:1.1.1.206]; hypothetical protein; K01870 isoleucyl-tRNA synthetase [EC:6.1.1.5]	GO:0005488`binding;
TEA006679.1	64.2242	-2.80025	0.361937	-7.73684	1.01914e-14	9.65827e-13	2.14	1.38	1.68	0.16	0.06	0.2	Putative receptor protein kinase ZmPK1; K04733 interleukin-1 receptor-associated kinase 4 [EC:2.7.11.1]	-
TEA017752.1	87.5658	-1.70317	0.284045	-5.99613	2.02076e-09	9.40699e-08	11.75	13.79	15.54	2.63	3.69	4.34	Probable glutathione S-transferase; K00799 glutathione S-transferase [EC:2.5.1.18]; probable glutathione S-transferase parC	-
TEA032937.1	2815.88	-1.05224	0.305086	-3.44901	0.000562654	0.00736391	148.16	151.79	145.68	96.12	62.25	33.23	OsJ_13988, OsMAS; momilactone A synthase; K13070 momilactone-A synthase [EC:1.1.1.295]; xanthoxin dehydrogenase; K09841 xanthoxin dehydrogenase [EC:1.1.1.288]; POPTRDRAFT_547844; GLUCOSE INSENSITIVE 1 family protein	-
TEA017304.1	87	-1.12561	0.270372	-4.16317	3.13856e-05	0.000610762	4.42	3.87	5.71	1.69	1.93	2.17	Uncharacterized LOC103722329; K16573 gamma-tubulin complex component 6; probable leucine-rich repeat receptor-like serine/threonine-protein kinase At3g14840; K04733 interleukin-1 receptor-associated kinase 4 [EC:2.7.11.1]	-
TEA025828.1	34.5747	-1.00255	0.315992	-3.1727	0.0015103	0.0167133	1.32	1.02	1.23	0.56	0.54	0.46	Serine/threonine-protein kinase CDL1; K04733 interleukin-1 receptor-associated kinase 4 [EC:2.7.11.1]; hypothetical protein; serine/threonine-protein kinase CDL1-like	GO:0004674`protein serine/threonine kinase activity; GO:0005524`ATP binding; GO:0006468`protein phosphorylation; GO:0016021`integral component of membrane;
TEA032084.1	2231.96	-1.29137	0.414445	-3.1159	0.00183387	0.0194067	54.88	56.3	55.97	6.83	5.91	31.1	SS16, sus4; Sucrose synthase; K00695 sucrose synthase [EC:2.4.1.13]; sucrose synthase; SUS1, ssf, sus2	-
TEA000692.1	102.144	-4.8138	0.341298	-14.1044	3.56762e-45	2.79488e-42	6.83	6.85	7	0.07	0.04	0.16	ADP-ribosylation factor-like protein 5; K07950 ADP-ribosylation factor-like protein 5B; ADP-ribosylation factor C1 isoform 1	GO:0007264`small GTPase mediated signal transduction; GO:0005622`intracellular; GO:0005525`GTP binding; GO:0005886`plasma membrane;
TEA008486.1	678.555	-1.00913	0.187596	-5.37927	7.4787e-08	2.69814e-06	16.52	17.16	16.63	9.38	8.62	6.01	UDP-glucuronate:xylan alpha-glucuronosyltransferase 1; K20890 xylan alpha-glucuronosyltransferase [EC:2.4.1.-]	GO:0005794`Golgi apparatus; GO:0045492`xylan biosynthetic process; GO:0015020`glucuronosyltransferase activity; GO:0016021`integral component of membrane; GO:0009834`plant-type secondary cell wall biogenesis;
TEA008398.1	129.275	-1.18292	0.248446	-4.76126	1.92384e-06	5.2383e-05	3.27	3.76	3.47	1.09	1.42	1.71	Hypothetical protein; K04733 interleukin-1 receptor-associated kinase 4 [EC:2.7.11.1]; POPTRDRAFT_568367; POPTRDRAFT_855651	GO:0016301`kinase activity; GO:0009987`cellular process;
TEA027889.1	777.263	-1.09559	0.337292	-3.2482	0.00116138	0.0134646	73.38	73.57	78.86	45.55	31.72	12.98	Cytochrome P450, family 88, subfamily A, polypeptide 3 isoform 1; K04123 ent-kaurenoic acid hydroxylase [EC:1.14.13.79]; ent-kaurenoic acid oxidase 2; ent-kaurenoic acid oxidase 1-like	GO:0046872`metal ion binding; GO:0016491`oxidoreductase activity;
TEA003391.1	130.723	-3.32445	0.312611	-10.6345	2.06007e-26	4.74664e-24	10.57	8.72	11.19	0.82	0.9	0.31	Unknown protein	GO:0016020`membrane; GO:0016740`transferase activity;
TEA006146.1	75.9368	-2.51761	0.281264	-8.95106	3.52098e-19	4.85134e-17	7.48	5.89	6.16	1.01	0.96	0.73	-	GO:0016021`integral component of membrane;
TEA025032.1	34.0303	-2.82493	0.408744	-6.91125	4.80397e-12	3.30125e-10	4.33	5.2	4.94	0.29	0.46	0	Hypothetical protein; K03549 KUP system potassium uptake protein; probable potassium transporter 17	GO:0016020`membrane; GO:0006813`potassium ion transport; GO:0015079`potassium ion transmembrane transporter activity;
TEA017763.1	64.2884	-1.72058	0.429798	-4.00323	6.24826e-05	0.00110601	1.81	2.19	1.91	0.05	0.26	0.54	Potassium channel AKT1-like; K04908 potassium voltage-gated channel Eag-related subfamily H member 5; potassium channel KAT3-like; cyclic nucleotide-gated cation channel protein; K05391 cyclic nucleotide gated channel, other eukaryote	GO:0016020`membrane; GO:0006813`potassium ion transport; GO:0005216`ion channel activity; GO:0034220`ion transmembrane transport;
TEA032771.1	116.108	-1.21484	0.318567	-3.81343	0.00013705	0.00222354	15.74	18.08	16.8	9.22	6.1	3.44	Hypothetical protein; K08066 nuclear transcription factor Y, gamma; nuclear transcription factor Y subunit C-4-like	GO:0046982`protein heterodimerization activity;
TEA001742.1	712.726	-1.213	0.143391	-8.4594	2.68748e-17	3.12238e-15	23.33	24.4	21.98	9.92	10.78	8.44	ELMO domain-containing protein A; K19241 engulfment and cell motility protein 3; engulfment and motility protein; K18985 engulfment and cell motility protein 2; flavonoid 3',5'-methyltransferase-like; K00588 caffeoyl-CoA O-methyltransferase [EC:2.1.1.104]	-
TEA001293.1	18.5981	-1.25248	0.416545	-3.00683	0.00263984	0.0259619	0.37	0.24	0.39	0.04	0.14	0.08	Probable LRR receptor-like serine/threonine-protein kinase At3g47570; K04730 interleukin-1 receptor-associated kinase 1 [EC:2.7.11.1]	GO:0016301`kinase activity;
TEA011654.1	11.9923	-2.47371	0.446435	-5.54102	3.00707e-08	1.17118e-06	0.54	0.68	0.83	0	0	0	Protein arginine N-methyltransferase 5; K02516 type II protein arginine methyltransferase [EC:2.1.1.320]; protein arginine N-methyltransferase 1.5	-
TEA004747.1	43.8531	-1.47123	0.342028	-4.3015	1.69642e-05	0.00035863	1.94	2.48	1.62	0.67	0.71	0.36	NAC domain-containing protein 89-like; K12581 CCR4-NOT transcription complex subunit 7/8; Lj2g3v3084320.1; -; K03094 S-phase kinase-associated protein 1; uncharacterized LOC106399005; K01054 acylglycerol lipase [EC:3.1.1.23]	GO:0003677`DNA binding; GO:0005634`nucleus; GO:0006355`regulation of transcription, DNA-templated;
TEA022863.1	15.3756	-1.27343	0.446911	-2.84939	0.00438028	0.0385563	0.58	0.51	0.95	0.1	0.21	0	Rust resistance kinase Lr10-like; K04733 interleukin-1 receptor-associated kinase 4 [EC:2.7.11.1]; Receptor serine/threonine kinase, putative	-
TEA017709.1	156.527	-1.24373	0.398518	-3.12089	0.00180304	0.0191708	3.98	4.31	4.06	0.64	0.66	2.35	MATE efflux family protein isoform 1; K03327 multidrug resistance protein, MATE family; protein DETOXIFICATION 12; protein DETOXIFICATION 12-like	GO:0016021`integral component of membrane; GO:0015238`drug transmembrane transporter activity; GO:0015297`antiporter activity; GO:0006855`drug transmembrane transport;
TEA031752.1	2797.63	-1.2024	0.0879083	-13.6779	1.37527e-42	9.19721e-40	121.74	118.75	122.73	53.05	52.6	49.31	Hypothetical protein; K05681 ATP-binding cassette, subfamily G (WHITE), member 2	GO:0016020`membrane; GO:0000166`nucleotide binding;
TEA020313.1	31.5839	-3.93317	0.418256	-9.40374	5.26548e-21	8.44294e-19	1.11	1.04	1.05	0	0	0	Hypothetical protein; K04733 interleukin-1 receptor-associated kinase 4 [EC:2.7.11.1]; G-type lectin S-receptor-like serine/threonine-protein kinase At1g11300; G-type lectin S-receptor-like serine/threonine-protein kinase At1g11330	GO:0004674`protein serine/threonine kinase activity; GO:0009506`plasmodesma; GO:0006468`protein phosphorylation; GO:0031625`ubiquitin protein ligase binding; GO:0045087`innate immune response; GO:0005886`plasma membrane;
TEA016094.1	1407.78	-1.07845	0.217198	-4.96528	6.8601e-07	2.07155e-05	17.53	17.72	17.07	10.56	6.5	6.35	U-box domain-containing protein 2-like; K08332; hypothetical protein	-
TEA021764.1	161.914	-1.04406	0.184532	-5.65787	1.53261e-08	6.30024e-07	5.16	5.22	4.62	2.54	2.31	2.12	Rust resistance kinase Lr10-like; K04733 interleukin-1 receptor-associated kinase 4 [EC:2.7.11.1]; Kinase superfamily protein, putative	GO:0004674`protein serine/threonine kinase activity; GO:0005524`ATP binding; GO:0006468`protein phosphorylation; GO:0016021`integral component of membrane;
TEA020507.1	181.501	-1.03671	0.299987	-3.45585	0.000548554	0.00722074	3.35	2.94	2.72	1.73	1.48	0.72	G-type lectin S-receptor-like serine/threonine-protein kinase SD1-29; K04733 interleukin-1 receptor-associated kinase 4 [EC:2.7.11.1]; S-locus-specific glycoprotein S6; G-type lectin S-receptor-like serine/threonine-protein kinase At1g61480	-
TEA031927.1	84.8011	-4.27879	0.347209	-12.3234	6.77748e-35	3.04642e-32	6.02	4.84	5.06	0.13	0.03	0.18	Putative inactive purple acid phosphatase 27; K14407 cleavage stimulation factor subunit 2	GO:0046872`metal ion binding; GO:0003993`acid phosphatase activity; GO:0016311`dephosphorylation;
TEA009466.1	40.0657	-1.00196	0.344279	-2.91031	0.00361075	0.0331891	3.48	3.41	3.05	1.74	0.8	1.65	-	-
TEA004312.1	174.356	-1.10248	0.264528	-4.16773	3.07642e-05	0.000601561	7.92	7.59	6.1	4.24	2.63	2.34	-	GO:0016740`transferase activity;
TEA019274.1	123.243	-5.65592	0.377891	-14.9671	1.20503e-50	1.06583e-47	10.92	11.05	13.82	0	0	0	-	GO:0000166`nucleotide binding;
TEA001436.1	1838.48	-1.05636	0.178981	-5.90208	3.58943e-09	1.62407e-07	41.99	41.55	38.58	19.53	15.2	21.41	Cytochrome P450 71A8-like; K07418 cytochrome P450 family 2 subfamily J [EC:1.14.14.1]; cytochrome P450 71A21; cytochrome P450 71A26; K07408 cytochrome P450 family 1 subfamily A polypeptide 1 [EC:1.14.14.1]	-
TEA032830.1	79.3696	-1.24661	0.278519	-4.47586	7.61037e-06	0.000179423	2.37	2.11	1.89	1.07	0.71	0.62	Purple acid phosphatase 17-like; K14379 tartrate-resistant acid phosphatase type 5 [EC:3.1.3.2]; Purple acid phosphatase 17	GO:0003993`acid phosphatase activity; GO:0016311`dephosphorylation;
TEA002755.1	127.811	-1.17749	0.288625	-4.07965	4.51045e-05	0.00083494	4.54	4.51	5.92	1.45	1.78	2.6	Serine carboxypeptidase-like 45; K16297 serine carboxypeptidase-like clade II [EC:3.4.16.-]	GO:0051603`proteolysis involved in cellular protein catabolic process; GO:0004185`serine-type carboxypeptidase activity; GO:0016747`transferase activity, transferring acyl groups other than amino-acyl groups; GO:0019748`secondary metabolic process;
TEA024687.1	13.3039	-1.61031	0.445124	-3.61766	0.000297282	0.00434034	2.26	1.65	1.26	0.35	0.22	0	Basic helix-loop-helix family protein; K10863 aprataxin [EC:3.-.-.-]; transcription factor bHLH140; Putative transcription factor bHLH086; K17694 DNA-binding protein inhibitor ID3	-
TEA020456.1	763.167	-2.10677	0.153219	-13.75	5.09063e-43	3.4895e-40	25.88	23.77	27.46	6.12	6.06	4.79	Homeobox protein BEL1 homolog; K16670 homeobox protein Meis2; BEL1-like homeodomain protein 9; K15613 homeobox protein Meis1; hypothetical protein	GO:0044424`intracellular part;
TEA033216.1	392.379	-1.77299	0.265852	-6.66911	2.57364e-11	1.61111e-09	8.36	7.96	9.66	2.02	1.55	2.96	G-type lectin S-receptor-like serine/threonine-protein kinase RLK1; K04733 interleukin-1 receptor-associated kinase 4 [EC:2.7.11.1]; hypothetical protein	GO:0016020`membrane; GO:0016310`phosphorylation; GO:0004672`protein kinase activity;
TEA014161.1	21.9056	-3.39386	0.431802	-7.85975	3.84906e-15	3.74246e-13	0.87	0.96	1.04	0	0	0	Hypothetical protein; K00640 serine O-acetyltransferase [EC:2.3.1.30]	-
TEA024874.1	1119.9	-1.10818	0.125033	-8.86311	7.78152e-19	1.03073e-16	20.2	19.52	19.75	10.14	8.59	8.19	Uncharacterized protein LOC103988817; K10581 ubiquitin-conjugating enzyme E2 O [EC:2.3.2.24]; uncharacterized LOC105041516; uncharacterized LOC105047412	-
TEA000002.1	382.287	-1.23087	0.400123	-3.07623	0.00209637	0.0215943	9.53	10.99	9.44	2.94	5.38	0.84	Lj1g3v4808810.1; -; K14638 solute carrier family 15 (peptide/histidine transporter), member 3/4; Major facilitator superfamily protein; protein NRT1/ PTR FAMILY 4.5-like	GO:0006810`transport; GO:0016021`integral component of membrane; GO:0005215`transporter activity;
TEA021642.1	126.929	-1.09486	0.351066	-3.11868	0.00181663	0.0192764	3.37	3.12	3.02	1.21	1.93	0.57	Protein argonaute MEL1; K11593 eukaryotic translation initiation factor 2C; protein argonaute 5; hypothetical protein	-
TEA027934.1	20.0231	-3.29088	0.433803	-7.58612	3.29628e-14	2.94993e-12	2	2.05	1.97	0	0	0	-	-
TEA032121.1	233.797	-1.18207	0.400613	-2.95065	0.00317106	0.0299508	18.17	17.13	18.09	7.96	7.77	1.41	NADH dehydrogenase [ubiquinone] iron-sulfur protein 1, mitochondrial; K03934 NADH dehydrogenase (ubiquinone) Fe-S protein 1 [EC:1.6.5.3 1.6.99.3]; Lj6g3v0409410.1; -	GO:0009055`electron carrier activity; GO:0016020`membrane; GO:0042773`ATP synthesis coupled electron transport; GO:0008137`NADH dehydrogenase (ubiquinone) activity; GO:0051536`iron-sulfur cluster binding;
TEA031488.1	10.0677	-1.95622	0.446892	-4.37739	1.20108e-05	0.000266874	0.24	0.26	0.17	0	0.02	0	Serine/threonine-protein kinase TIO; K06228 fused [EC:2.7.11.1]; serine/threonine-protein kinase TIO-like	GO:0005524`ATP binding; GO:0004672`protein kinase activity; GO:0006468`protein phosphorylation;
TEA001963.1	1203.27	-1.75565	0.31168	-5.63287	1.77231e-08	7.19927e-07	167.7	167.97	143.11	53	44.19	18.54	Uncharacterized LOC103646289; K02883 large subunit ribosomal protein L18e; ubiquitin carboxyl-terminal hydrolase 36; K11855 ubiquitin carboxyl-terminal hydrolase 36/42 [EC:3.4.19.12]	-
TEA020222.1	110.624	-1.18119	0.355014	-3.32715	0.00087738	0.0106541	11.05	15.6	12.68	6.03	6.11	2.03	Auxin-induced protein 6B-like; K14488 SAUR family protein; auxin-induced protein 6B	-
TEA026548.1	9.87405	-1.44718	0.446338	-3.24235	0.0011855	0.0137037	0.58	0.51	0.29	0.03	0.11	0	Probable lactoylglutathione lyase, chloroplastic; K01759 lactoylglutathione lyase [EC:4.4.1.5]; cyclin-D4-1-like; K18810 cyclin D1/2/4, plant; BAHD acyltransferase DCR; K19747 BAHD acyltransferase [EC:2.3.1.-]	-
TEA024529.1	265.507	-1.00565	0.186894	-5.38087	7.41257e-08	2.68133e-06	6.91	6.9	6.2	2.84	3.77	2.94	Probable L-type lectin-domain containing receptor kinase S.7; K04733 interleukin-1 receptor-associated kinase 4 [EC:2.7.11.1]; probable L-type lectin-domain containing receptor kinase S.5; L-type lectin-domain containing receptor kinase IX.1-like	GO:0016020`membrane; GO:0000166`nucleotide binding; GO:0004672`protein kinase activity;
TEA028257.1	30.0551	-2.21178	0.365754	-6.04717	1.47413e-09	7.01723e-08	2.53	3.58	3.05	0.34	0.48	0.43	-	-
TEA009615.1	12.3559	-2.36606	0.446917	-5.29418	1.19553e-07	4.1705e-06	0.86	0.82	1.52	0	0	0	-	-
TEA007723.1	377.077	-1.62908	0.343649	-4.74054	2.13153e-06	5.77191e-05	20.52	21.6	22.82	6.47	7.65	2.22	NAD-dependent malic enzyme 59 kDa isoform, mitochondrial; K00028 malate dehydrogenase (decarboxylating) [EC:1.1.1.39]; NAD-dependent malic enzyme 2, mitochondrial	GO:0005488`binding;
TEA013417.1	599.829	-3.3991	0.408888	-8.31303	9.32903e-17	1.04405e-14	37.74	38.45	36.2	0.48	0.5	2.41	Cysteine/Histidine-rich C1 domain family protein, putative; K16219 protein N-terminal methyltransferase [EC:2.1.1.244]; hypothetical protein; K17609 nucleoredoxin [EC:1.8.1.8]	-
TEA019729.1	176.729	-1.273	0.204599	-6.22194	4.91056e-10	2.47051e-08	5.96	5.13	5.88	2	2.08	2.5	Probable rhamnogalacturonate lyase B; K18195 rhamnogalacturonan endolyase [EC:4.2.2.23]	-
TEA006687.1	455.366	-2.91219	0.377048	-7.72367	1.13029e-14	1.05773e-12	11.2	11.61	10.86	1.13	1.03	0.22	Putative late blight resistance protein homolog R1B-14; K13457 disease resistance protein RPM1; putative late blight resistance protein homolog R1B-16; putative disease resistance protein At1g50180	-
TEA007631.1	53.4279	-4.36381	0.382461	-11.4098	3.7351e-30	1.19085e-27	3.41	3.2	3.29	0.03	0.03	0.03	-	GO:0005886`plasma membrane;
TEA014425.1	18.3812	-2.6913	0.439655	-6.12137	9.27725e-10	4.51817e-08	1.97	1.11	1.24	0	0	0.07	Wall-associated receptor kinase 1; K04733 interleukin-1 receptor-associated kinase 4 [EC:2.7.11.1]; uncharacterized LOC100792815; K03868 RING-box protein 1	-
TEA033138.1	117.174	-1.77289	0.279483	-6.34346	2.24662e-10	1.19845e-08	2.51	2.82	2.77	0.92	0.67	0.43	Hypothetical protein; K12309 beta-galactosidase [EC:3.2.1.23]; beta-galactosidase 2	GO:0008152`metabolic process; GO:0004565`beta-galactosidase activity; GO:0005618`cell wall; GO:0009987`cellular process; GO:0005773`vacuole;
TEA021103.1	7.27143	-1.4995	0.446922	-3.35517	0.00079315	0.00976094	0.33	0.4	0.33	0.05	0	0.05	Putative receptor-like protein kinase At4g00960; K04733 interleukin-1 receptor-associated kinase 4 [EC:2.7.11.1]	GO:0004674`protein serine/threonine kinase activity; GO:0005524`ATP binding; GO:0006468`protein phosphorylation; GO:0016021`integral component of membrane; GO:0005886`plasma membrane;
TEA009620.1	227.443	-1.10842	0.257966	-4.29678	1.73298e-05	0.000364671	12.39	12.86	13.01	7.73	4.41	4.19	Cytochrome P450 71A8-like; K07418 cytochrome P450 family 2 subfamily J [EC:1.14.14.1]; cytochrome P450 71A26; K07408 cytochrome P450 family 1 subfamily A polypeptide 1 [EC:1.14.14.1]	-
TEA029311.1	116.702	-2.11213	0.335346	-6.29836	3.00803e-10	1.57099e-08	5.76	5.24	5.46	1.52	0.8	0.49	Hypothetical protein; K14207 solute carrier family 38 (sodium-coupled neutral amino acid transporter), member 2; sodium-coupled neutral amino acid transporter 5-like	GO:0016021`integral component of membrane;
TEA002133.1	38.816	-1.48953	0.336885	-4.42147	9.80302e-06	0.000223991	1.88	2.5	2.01	0.42	0.7	0.69	Tetraspanin-19; K17345 tetraspanin-5; tetraspanin-19-like	-
TEA009746.1	84.6549	-1.79861	0.274652	-6.54869	5.80447e-11	3.4007e-09	1.69	1.75	1.62	0.44	0.53	0.28	Disease resistance protein RPM1-like; K13457 disease resistance protein RPM1; disease resistance protein RPM1	-
TEA019204.1	21.0282	-2.33285	0.402685	-5.79324	6.90395e-09	2.99051e-07	1.62	1.34	1.6	0.16	0.21	0.07	Bifunctional dihydroflavonol 4-reductase/flavanone 4-reductase-like; K13265 vestitone reductase [EC:1.1.1.348]; hypothetical protein; vestitone reductase-like	-
TEA027891.1	2110.25	-1.13037	0.263916	-4.28308	1.84328e-05	0.000384341	54.02	51.15	45.41	29.79	19.91	13.34	Ent-kaurenoic acid oxidase 1-like; K04123 ent-kaurenoic acid hydroxylase [EC:1.14.13.79]; ent-kaurenoic acid oxidase 2	GO:0016705`oxidoreductase activity, acting on paired donors, with incorporation or reduction of molecular oxygen; GO:0020037`heme binding; GO:0005506`iron ion binding; GO:0004497`monooxygenase activity; GO:0055114`oxidation-reduction process;
TEA025347.1	380.776	-1.85493	0.286938	-6.46455	1.01599e-10	5.6852e-09	16.01	17.43	17.66	5.97	3.41	2.5	Serine/threonine-protein kinase D6PK-like; K20715 phototropin [EC:2.7.11.1]; serine/threonine-protein kinase AGC1-5-like	GO:0016310`phosphorylation; GO:0016301`kinase activity;
TEA007691.1	1043.06	-1.32365	0.244413	-5.41566	6.10642e-08	2.2384e-06	57.66	56.97	54.89	27.32	21.58	13.29	Tuliposide A-converting enzyme 2, chloroplastic-like; K20506 tuliposide A-converting enzyme [EC:4.2.99.22]	-
TEA033648.1	113.296	-1.3211	0.393316	-3.35888	0.000782578	0.0096525	5.1	7.74	6.13	0.74	1.49	3.09	Predicted inosine-uridine preferring nucleoside hydrolase (ISS); K01240 uridine nucleosidase [EC:3.2.2.3]; hypothetical protein; K09650 rhomboid-like protein [EC:3.4.21.105]	GO:0004252`serine-type endopeptidase activity; GO:0016485`protein processing; GO:0016021`integral component of membrane; GO:0031969`chloroplast membrane;
TEA002296.1	14.1277	-2.72262	0.444188	-6.12944	8.81876e-10	4.31019e-08	0.29	0.4	0.37	0	0	0	Chaperone protein ClpB1-like; K03695 ATP-dependent Clp protease ATP-binding subunit ClpB; chaperone protein ClpB1; HSP101; heat shock protein 101	GO:0000166`nucleotide binding;
TEA029160.1	453.892	-2.18536	0.314585	-6.94682	3.73603e-12	2.61322e-10	13.29	13.45	13.12	1.74	1.42	3.47	Hypothetical protein; K06699 proteasome activator subunit 4; filaggrin-like; K12472 epidermal growth factor receptor substrate 15	GO:0016020`membrane;
TEA017690.1	31.1658	-3.90223	0.419267	-9.30727	1.3116e-20	2.03179e-18	1.73	1.94	1.92	0	0	0	PTI1-like tyrosine-protein kinase At3g15890; K04733 interleukin-1 receptor-associated kinase 4 [EC:2.7.11.1]	GO:0007252`I-kappaB phosphorylation; GO:0005524`ATP binding; GO:0008384`IkappaB kinase activity; GO:0005622`intracellular;
TEA031292.1	23.9711	-1.72371	0.430353	-4.00534	6.19278e-05	0.00109955	0.49	0.42	0.68	0.1	0.12	0.01	Putative leucine-rich repeat-containing protein DDB_G0290503; K20478 golgin subfamily B member 1; myosin heavy chain, clone 203; K10352 myosin heavy chain	-
TEA010839.1	6.96192	-1.28211	0.439458	-2.91748	0.00352868	0.0326097	0.36	0.55	0.42	0	0	0.1	-	GO:0016829`lyase activity; GO:0016021`integral component of membrane;
TEA001446.1	2308.03	-1.72978	0.113199	-15.2809	1.02557e-52	9.69662e-50	93.04	90.5	91.45	29.77	25.15	25.57	Heparan-alpha-glucosaminide N-acetyltransferase-like; K10532 heparan-alpha-glucosaminide N-acetyltransferase [EC:2.3.1.78]; heparan-alpha-glucosaminide N-acetyltransferase	GO:0016020`membrane;
TEA016603.1	8.2805	-1.49267	0.44435	-3.35922	0.000781623	0.00964506	0.34	0.49	0.37	0	0	0.07	Small subunit processome component 20 homolog; K14772 U3 small nucleolar RNA-associated protein 20; ARM repeat superfamily protein, putative	-
TEA015991.1	671.884	-1.22182	0.151255	-8.07786	6.59128e-16	6.79422e-14	9.73	9.72	10.34	4.67	3.59	4.06	Alpha,alpha-trehalose-phosphate synthase [UDP-forming] 6-like; K16055 trehalose 6-phosphate synthase/phosphatase [EC:2.4.1.15 3.1.3.12]; alpha,alpha-trehalose-phosphate synthase [UDP-forming] 6; UDP-Glycosyltransferase / trehalose-phosphatase family protein isoform 1	GO:0004805`trehalose-phosphatase activity; GO:0005992`trehalose biosynthetic process; GO:0003825`alpha,alpha-trehalose-phosphate synthase (UDP-forming) activity; GO:0016311`dephosphorylation;
TEA033517.1	238.5	-1.4702	0.268922	-5.46701	4.57689e-08	1.71674e-06	11.56	11.77	10.75	4.24	4.51	2.18	Hypothetical protein; K07213 copper chaperone; copper transport protein ATX1-like	GO:0046914`transition metal ion binding; GO:0030001`metal ion transport; GO:0005737`cytoplasm; GO:0046916`cellular transition metal ion homeostasis;
TEA018212.1	279.184	-1.06333	0.184835	-5.75285	8.7752e-09	3.73602e-07	4.48	4.8	4.37	2.52	1.83	1.9	Putative disease resistance RPP13-like protein 1; K19613 leucine-rich repeat protein SHOC2; putative disease resistance protein At3g14460	-
TEA026939.1	245.802	-1.28196	0.409889	-3.12759	0.00176249	0.0188477	8.42	10.52	9.96	5.28	2.06	0.77	SORBIDRAFT_01g001220, Sb01g001220; hypothetical protein; K13030 cyanohydrin beta-glucosyltransferase [EC:2.4.1.85]; cyanohydrin beta-glucosyltransferase-like; cytokinin-O-glucosyltransferase 2	GO:0008152`metabolic process; GO:0016758`transferase activity, transferring hexosyl groups;
TEA022914.1	52.7789	-1.02238	0.369978	-2.76336	0.00572104	0.047463	2.15	2.17	1.22	1.16	0.56	0.5	-	-
TEA011799.1	96.9047	-1.05846	0.223401	-4.73793	2.1591e-06	5.8268e-05	3.04	3.2	2.61	1.42	1.36	1.22	-	-
TEA023021.1	55.5158	-1.44394	0.418183	-3.45289	0.000554611	0.00728997	1.51	1.12	1.23	0.59	0.18	0.11	Probable potassium transporter 13; K03549 KUP system potassium uptake protein; Potassium transporter, putative	GO:0016021`integral component of membrane; GO:0071805`potassium ion transmembrane transport; GO:0015079`potassium ion transmembrane transporter activity;
TEA024096.1	383.749	-1.30191	0.410239	-3.17353	0.00150596	0.0166821	20.82	19.61	21.02	9.63	5.99	1.24	-	-
TEA030051.1	132.317	-1.28184	0.220056	-5.82506	5.70906e-09	2.48866e-07	5.09	4.04	3.91	1.84	1.56	1.59	Phosphatidylinositol-3-phosphatase myotubularin-2-like; K18081 myotubularin-related protein 1/2 [EC:3.1.3.64 3.1.3.95]; uncharacterized LOC105771841; K12812 ATP-dependent RNA helicase UAP56/SUB2 [EC:3.6.4.13]	-
TEA003120.1	304.742	-1.67586	0.188539	-8.88868	6.18388e-19	8.3525e-17	10.32	10.99	10.45	3.74	2.57	2.98	-	-
TEA021040.1	70.5185	-1.46935	0.327125	-4.49172	7.06493e-06	0.00016779	2.52	2.71	2.84	1.24	0.59	0.55	Probable trehalose-phosphate phosphatase C; K01087 trehalose 6-phosphate phosphatase [EC:3.1.3.12]; trehalose-phosphate phosphatase B	GO:0004805`trehalose-phosphatase activity; GO:0005992`trehalose biosynthetic process; GO:0016311`dephosphorylation;
TEA029358.1	121.945	-1.36128	0.261291	-5.20981	1.89034e-07	6.36746e-06	4.51	5.11	5.45	1.26	2.11	1.87	Very-long-chain 3-oxoacyl-CoA reductase 1; K10251 17beta-estradiol 17-dehydrogenase / very-long-chain 3-oxoacyl-CoA reductase [EC:1.1.1.62 1.1.1.330]; very-long-chain 3-oxoacyl-CoA reductase 1-like	GO:0016021`integral component of membrane; GO:0055114`oxidation-reduction process; GO:0016491`oxidoreductase activity;
TEA003010.1	25.0351	-1.3577	0.431007	-3.15007	0.0016323	0.0177744	1.21	1.94	2.06	0.5	0.57	0.08	Rust resistance kinase Lr10-like; K04733 interleukin-1 receptor-associated kinase 4 [EC:2.7.11.1]	-
TEA022689.1	217.629	-1.09063	0.23409	-4.65901	3.17736e-06	8.2422e-05	12.55	13.26	10.6	5.1	4.26	6.5	Hypothetical protein; K04733 interleukin-1 receptor-associated kinase 4 [EC:2.7.11.1]; wall-associated receptor kinase-like protein; wall-associated receptor kinase-like 20	GO:0016310`phosphorylation; GO:0030247`polysaccharide binding; GO:0016301`kinase activity;
TEA033764.1	862.885	-1.89487	0.13924	-13.6087	3.55655e-42	2.32183e-39	41.81	40.07	46.25	11.72	10.19	11.04	Probable glutathione S-transferase; K00799 glutathione S-transferase [EC:2.5.1.18]; probable glutathione S-transferase parC; hypothetical protein	-
TEA030996.1	969.704	-1.12419	0.311195	-3.61248	0.000303288	0.00441394	81.19	76.95	69.51	49.22	24.39	18.1	Germin-like protein subfamily 1 member 17; K11426 SET and MYND domain-containing protein; thioredoxin reductase 1-like; K00384 thioredoxin reductase (NADPH) [EC:1.8.1.9]	-
TEA010006.1	51.1334	-1.18368	0.292166	-4.05141	5.09103e-05	0.000928131	0.45	0.62	0.59	0.21	0.2	0.23	RNA methyltransferase family protein (ISS); K00599 methyltransferase-like protein 6 [EC:2.1.1.-]; hypothetical protein; K15332 tRNA (uracil-5-)-methyltransferase [EC:2.1.1.-]; TRM2B; tRNA (uracil-5)-methyltransferase	GO:0006396`RNA processing; GO:0003723`RNA binding; GO:0001510`RNA methylation; GO:0008173`RNA methyltransferase activity;
TEA010365.1	43.6797	-1.72006	0.401682	-4.28213	1.85111e-05	0.000385388	0.92	1.44	0.92	0.18	0.36	0.08	Citrate synthase, mitochondrial; K01647 citrate synthase [EC:2.3.3.1]	GO:0006101`citrate metabolic process; GO:0006099`tricarboxylic acid cycle; GO:0004108`citrate (Si)-synthase activity;
TEA010537.1	6.13049	-1.66934	0.438839	-3.80399	0.000142386	0.00229788	0.19	0.17	0.21	0	0	0	G-type lectin S-receptor-like serine/threonine-protein kinase At4g27290; K04733 interleukin-1 receptor-associated kinase 4 [EC:2.7.11.1]; hypothetical protein	GO:0016301`kinase activity; GO:0009987`cellular process; GO:0005488`binding;
TEA023071.1	18.0685	-2.31261	0.409711	-5.64449	1.6567e-08	6.78762e-07	2.33	2.36	2.68	0.22	0.15	0.28	Uncharacterized LOC102668139; K07874 Ras-related protein Rab-1A	GO:0055085`transmembrane transport; GO:0016021`integral component of membrane; GO:0022857`transmembrane transporter activity;
TEA025745.1	1218.58	-1.08064	0.16332	-6.61674	3.67219e-11	2.2375e-09	33.56	34.2	34.97	16.68	12.97	17.08	-	-
TEA032373.1	56.6571	-1.07821	0.37734	-2.85739	0.00427139	0.0378897	1.31	1.64	2.05	0.4	0.44	1	GTP-binding protein YPTM2-like; K07874 Ras-related protein Rab-1A; GTP-binding protein YPTM2	-
TEA028270.1	59.6337	-1.02602	0.359313	-2.8555	0.00429694	0.0380426	1.71	1.92	2.07	0.53	0.54	1.22	Cytochrome P450 714A1-like; K20661 cytochrome P450 family 714 subfamily A polypeptide 1; Cytochrome P450, family 714, subfamily A, polypeptide 1 isoform 3	GO:0016705`oxidoreductase activity, acting on paired donors, with incorporation or reduction of molecular oxygen; GO:0020037`heme binding; GO:0005506`iron ion binding; GO:0016021`integral component of membrane; GO:0004497`monooxygenase activity; GO:0055114`oxidation-reduction process;
TEA027065.1	199.359	-2.02389	0.399467	-5.06648	4.05246e-07	1.27425e-05	4.36	3.96	3.12	0.52	0.95	0.15	-	GO:1902600`hydrogen ion transmembrane transport; GO:0016021`integral component of membrane; GO:0015299`solute:proton antiporter activity;
TEA024050.1	1415.74	-1.28586	0.231359	-5.55787	2.7309e-08	1.0743e-06	37.86	36.56	39.6	11.96	12.04	18.91	Probable L-type lectin-domain containing receptor kinase S.7; K04733 interleukin-1 receptor-associated kinase 4 [EC:2.7.11.1]; L-type lectin-domain containing receptor kinase IX.1-like; probable L-type lectin-domain containing receptor kinase S.5	GO:0016020`membrane; GO:0016310`phosphorylation; GO:0000166`nucleotide binding; GO:0004672`protein kinase activity;
TEA029301.1	20.3973	-2.51385	0.427218	-5.88423	3.99923e-09	1.78882e-07	0.89	1.13	0.92	0.05	0.1	0	Disease resistance protein RPM1-like; K13457 disease resistance protein RPM1; Nbs-lrr resistance protein, putative; hypothetical protein	-
TEA002057.1	24.4991	-1.33828	0.405748	-3.2983	0.000972711	0.0116624	0.93	1.07	0.77	0.31	0.35	0.09	Shikimate O-hydroxycinnamoyltransferase-like; K13065 shikimate O-hydroxycinnamoyltransferase [EC:2.3.1.133]; BAHDb3-2; BAHD family acyltransferase; BAHDb3-1	GO:0043231`intracellular membrane-bounded organelle; GO:0044699`single-organism process; GO:0009058`biosynthetic process; GO:0016740`transferase activity;
TEA009463.1	875.288	-1.49308	0.149409	-9.99327	1.63108e-23	3.17182e-21	28.59	27.58	29.18	9.98	11.02	8.17	Phosphoglycerate kinase, cytosolic; K00927 phosphoglycerate kinase [EC:2.7.2.3]; hypothetical protein	GO:0005524`ATP binding; GO:0006096`glycolytic process; GO:0004618`phosphoglycerate kinase activity;
TEA029564.1	48.7671	-1.33551	0.346329	-3.85618	0.000115173	0.00189524	1.21	0.9	1.33	0.46	0.21	0.42	Transmembrane 9 superfamily protein member 1; K17087 transmembrane 9 superfamily member 3; hypothetical protein; K17085 transmembrane 9 superfamily member 1	GO:0016021`integral component of membrane;
TEA032772.1	1742.5	-1.55073	0.342015	-4.53409	5.78535e-06	0.000140096	103.1	107.47	105.36	46.57	26.29	12.55	POPTRDRAFT_754717; hypothetical protein; K09874 aquaporin NIP; nodulin-26	GO:0015250`water channel activity; GO:0005887`integral component of plasma membrane; GO:0034220`ion transmembrane transport; GO:0015254`glycerol channel activity; GO:0009992`cellular water homeostasis;
TEA019567.1	116.953	-1.64322	0.25841	-6.35896	2.03129e-10	1.08994e-08	15.95	17	20.58	6.56	4.17	4.39	-	-
TEA030609.1	46.3271	-1.27459	0.344102	-3.70411	0.000212132	0.00325669	1.35	1.64	1.33	0.35	0.39	0.7	FUL2, LeFUL2; agamous-like MADS-box protein AGL8 homolog; K09264 MADS-box transcription factor, plant	GO:0003677`DNA binding; GO:0005634`nucleus; GO:0006355`regulation of transcription, DNA-templated; GO:0003700`sequence-specific DNA binding transcription factor activity; GO:0046983`protein dimerization activity;
TEA033183.1	453.893	-1.03199	0.274342	-3.76169	0.000168772	0.00265951	15.99	15.01	17.19	9.06	8.39	4.14	Polygalacturonase family protein; K01184 polygalacturonase [EC:3.2.1.15]; polygalacturonase-like	GO:0005975`carbohydrate metabolic process; GO:0005576`extracellular region; GO:0071555`cell wall organization; GO:0004650`polygalacturonase activity;
TEA010726.1	67.0754	-1.41637	0.446929	-3.16912	0.00152902	0.0168543	5.04	4.3	4.3	1.01	0.71	0	Phosphopantothenate--cysteine ligase 2-like; K01922 phosphopantothenate-cysteine ligase [EC:6.3.2.5]; phosphopantothenate--cysteine ligase 2	-
TEA028843.1	19.8647	-2.90203	0.433839	-6.68917	2.24439e-11	1.42782e-09	0.67	0.81	1.17	0.02	0.02	0	Lysine histidine transporter-like 1; K14209 solute carrier family 36 (proton-coupled amino acid transporter); Lysine histidine transporter 1; K15015 solute carrier family 32 (vesicular inhibitory amino acid transporter); lysine histidine transporter-like 8	GO:0016021`integral component of membrane;
TEA028632.1	49.0096	-1.95159	0.441951	-4.41586	1.00608e-05	0.000228738	5.64	5.59	6.47	0.45	0	0.97	Hypothetical protein; K17255 Rab GDP dissociation inhibitor	GO:0050794`regulation of cellular process; GO:0044699`single-organism process; GO:0008152`metabolic process; GO:0005737`cytoplasm;
TEA000302.1	5.45654	-1.38083	0.426143	-3.24031	0.001194	0.0137787	0.71	0.32	0.71	0	0	0	-	-
TEA018798.1	4.98483	-1.39929	0.427884	-3.27026	0.0010745	0.0125959	0.29	0.24	0.38	0	0	0	Aspartic proteinase nepenthesin-1; K02882 large subunit ribosomal protein L18Ae; hypothetical protein; K01381 saccharopepsin [EC:3.4.23.25]	-
TEA019909.1	5.14085	-1.20488	0.425133	-2.83413	0.00459505	0.0399466	0.08	0.24	0.08	0.01	0	0	Eix2; EIX receptor 2; K13466 EIX receptor 1/2; Eix1; EIX receptor 1; Lysyl-tRNA synthetase; K04567 lysyl-tRNA synthetase, class II [EC:6.1.1.6]	-
TEA007491.1	170.14	-1.82076	0.430693	-4.2275	2.36299e-05	0.00047816	6.59	5.81	5.74	0.24	0.35	1.71	Quercetin 3-O-methyltransferase 1-like; K05279 flavonol 3-O-methyltransferase [EC:2.1.1.76]; caffeic acid 3-O-methyltransferase 1-like; K13066 caffeic acid 3-O-methyltransferase [EC:2.1.1.68]; caffeic acid O-methyltransferase	GO:0008171`O-methyltransferase activity; GO:0032259`methylation; GO:0046983`protein dimerization activity;
TEA006058.1	160.077	-1.18927	0.300768	-3.95412	7.6817e-05	0.00132719	5.28	5.53	5.81	1.25	2.32	2.76	Aldo-keto reductase family 4 member C9; K00011 aldehyde reductase [EC:1.1.1.21]; aldo-keto reductase family 4 member C9-like	GO:0004032`alditol:NADP+ 1-oxidoreductase activity; GO:0055114`oxidation-reduction process;
TEA023267.1	197.459	-1.34762	0.312266	-4.31562	1.59157e-05	0.000340931	8.95	7.01	9.08	4.28	2.43	1.69	BAHD acyltransferase At5g47980-like; K13065 shikimate O-hydroxycinnamoyltransferase [EC:2.3.1.133]	-
TEA027920.1	182.022	-1.41051	0.30987	-4.55193	5.31558e-06	0.000130248	22.02	20.92	25.65	11.34	5.94	4.65	-	GO:0005432`calcium:sodium antiporter activity; GO:0035725`sodium ion transmembrane transport; GO:0005509`calcium ion binding; GO:0016021`integral component of membrane; GO:0055074`calcium ion homeostasis;
TEA010721.1	97.0426	-1.21763	0.44252	-2.75159	0.00593076	0.048886	2.99	3.26	2.46	0.56	1.31	0.07	Os07g0169600; 2OG-Fe(II) oxygenase domain containing protein.; K18054 2'-deoxymugineic-acid 2'-dioxygenase / mugineic-acid 3-dioxygenase [EC:1.14.11.24 1.14.11.25]; 2'-deoxymugineic-acid 2'-dioxygenase-like	-
TEA014014.1	131.589	-1.04018	0.233379	-4.45704	8.30989e-06	0.00019342	12.77	11.63	10.85	5.51	6.49	4.08	-	-
TEA003524.1	50.6809	-1.79192	0.439465	-4.07749	4.55246e-05	0.00084	4.86	4.36	5.18	0.05	0.44	1.08	Germin-like protein subfamily 1 member 17; K11426 SET and MYND domain-containing protein; thioredoxin reductase 1-like; K00384 thioredoxin reductase (NADPH) [EC:1.8.1.9]	GO:0045735`nutrient reservoir activity; GO:0005576`extracellular region; GO:0030145`manganese ion binding;
TEA027929.1	754.489	-1.44816	0.129787	-11.158	6.54518e-29	1.85013e-26	22.72	20.75	21.97	8.54	7.27	7.41	Hypothetical protein; K07300 Ca2+:H+ antiporter; vacuolar cation/proton exchanger 2-like	GO:0055085`transmembrane transport; GO:0005509`calcium ion binding; GO:0016021`integral component of membrane;
TEA009482.1	332.897	-1.00462	0.232033	-4.32966	1.49339e-05	0.000323647	14.18	15.94	14.33	5.32	6.73	8.6	-	-
TEA004591.1	191.472	-1.28361	0.293142	-4.37882	1.19326e-05	0.000266108	6.02	7.51	7.64	1.8	2.19	3.54	Hypothetical protein; K08726 soluble epoxide hydrolase / lipid-phosphate phosphatase [EC:3.3.2.10 3.1.3.76]; bifunctional epoxide hydrolase 2-like	GO:0003824`catalytic activity;
TEA029098.1	395.009	-2.20248	0.175899	-12.5213	5.70787e-36	2.65261e-33	12.24	13.13	15.33	2.89	2.87	2.45	Spermine synthase; K00797 spermidine synthase [EC:2.5.1.16]; Spermidine synthase 3 isoform 1; PVVSPMS	GO:0006595`polyamine metabolic process; GO:0016740`transferase activity;
TEA007279.1	1369.06	-1.08141	0.169488	-6.38047	1.76548e-10	9.56672e-09	94.74	106.18	112.01	56.46	46.73	39.41	Hypothetical protein; K03036 26S proteasome regulatory subunit N6	-
TEA007042.1	120.073	-4.12106	0.307928	-13.3832	7.58217e-41	4.51947e-38	8.05	11.14	9	0.36	0.34	0.26	UDP-glycosyltransferase 83A1-like; K04628 ceramide galactosyltransferase [EC:2.4.1.47]; hypothetical protein; K13691 pathogen-inducible salicylic acid glucosyltransferase [EC:2.4.1.-]; UDP-glycosyltransferase 74E2-like	-
TEA001425.1	174.532	-1.79834	0.415343	-4.32978	1.49257e-05	0.000323647	7.65	8.04	7.09	2.33	1.02	0.28	Lysosomal Pro-X carboxypeptidase; K01285 lysosomal Pro-X carboxypeptidase [EC:3.4.16.2]; lysosomal Pro-X carboxypeptidase-like	-
TEA029411.1	840.453	-2.2375	0.341879	-6.54473	5.96035e-11	3.48458e-09	28.35	28.58	27.84	3.22	2.31	6.99	SORBIDRAFT_01g001220, Sb01g001220; hypothetical protein; K13030 cyanohydrin beta-glucosyltransferase [EC:2.4.1.85]; cytokinin-O-glucosyltransferase 2; cyanohydrin beta-glucosyltransferase-like	-
TEA026194.1	1587.03	-1.37176	0.259442	-5.28734	1.24105e-07	4.30196e-06	58.1	60.89	55.94	27.88	20.7	12.54	Soyasaponin III rhamnosyltransferase-like; K18823 soyasaponin III rhamnosyltransferase [EC:2.4.1.273]; GmSGT3, Gma.55603; UDP-glycosyltransferase 91A1-like	GO:0016758`transferase activity, transferring hexosyl groups;
TEA010482.1	15.1532	-1.67934	0.421124	-3.98776	6.66994e-05	0.00117383	0.23	0.44	0.38	0.07	0.06	0.05	LRR receptor-like kinase family protein; K04733 interleukin-1 receptor-associated kinase 4 [EC:2.7.11.1]; probable leucine-rich repeat receptor-like protein kinase At1g35710; hypothetical protein	-
TEA005979.1	566.294	-1.05223	0.244411	-4.30519	1.66842e-05	0.0003538	13.74	13.78	12.23	6.95	7.12	3.81	Pumilio homolog 24; K14844 pumilio homology domain family member 6; pumilio/Puf RNA-binding domain-containing family protein	-
TEA002600.1	1616.88	-1.26275	0.363666	-3.47227	0.000516076	0.00687241	61.65	63.39	53.57	31.73	20.2	7.14	Squalene synthetase; K00801 farnesyl-diphosphate farnesyltransferase [EC:2.5.1.21]; uncharacterized LOC102668139; K07874 Ras-related protein Rab-1A	GO:0055085`transmembrane transport; GO:0016021`integral component of membrane; GO:0005886`plasma membrane; GO:0022857`transmembrane transporter activity;
TEA007324.1	278.768	-1.88066	0.229472	-8.19558	2.4938e-16	2.64005e-14	12.46	14.01	13.85	4.4	2.74	2.69	Probable LRR receptor-like serine/threonine-protein kinase At3g47570; K13420 LRR receptor-like serine/threonine-protein kinase FLS2 [EC:2.7.11.1]	-
TEA005827.1	82.4462	-1.48449	0.382414	-3.88189	0.000103647	0.00173075	3.48	2.86	2.78	1.37	0.65	0.32	Peroxidase 43; K00430 peroxidase [EC:1.11.1.7]; peroxidase 43-like	-
TEA032025.1	2160.5	-1.76101	0.375535	-4.68932	2.74113e-06	7.21989e-05	69.98	67.01	68.66	25.05	12.14	5	Protein NRT1/ PTR FAMILY 4.5; K14638 solute carrier family 15 (peptide/histidine transporter), member 3/4; protein NRT1/ PTR FAMILY 4.5-like	GO:0006810`transport; GO:0016021`integral component of membrane; GO:0005215`transporter activity;
TEA030133.1	15.781	-1.62146	0.436959	-3.71078	0.00020662	0.00317563	0.24	0.44	0.31	0.08	0.05	0.01	Hypothetical protein; K13428 LRR receptor-like serine/threonine-protein kinase EFR [EC:2.7.11.1]; LRR receptor-like serine/threonine-protein kinase EFR; EFR; EF-TU receptor	GO:0016020`membrane; GO:0016310`phosphorylation; GO:0000166`nucleotide binding; GO:0004672`protein kinase activity;
TEA009714.1	204.865	-1.51956	0.387767	-3.91876	8.90066e-05	0.001513	5.77	4.28	5.32	2.17	1.16	0.42	Hypothetical protein; K04733 interleukin-1 receptor-associated kinase 4 [EC:2.7.11.1]; nuclear RNA-binding-like protein; K13199 plasminogen activator inhibitor 1 RNA-binding protein; hevamine-A-like; K01183 chitinase [EC:3.2.1.14]	-
TEA018752.1	150.979	-3.17298	0.247405	-12.825	1.18711e-37	6.02764e-35	5.14	5.12	5.37	0.41	0.63	0.37	Hypothetical protein; K20393 PRA1 family protein 3; Cysteine/Histidine-rich C1 domain family protein, putative; K16219 protein N-terminal methyltransferase [EC:2.1.1.244]	-
TEA018700.1	1200.34	-1.45397	0.237958	-6.1102	9.95069e-10	4.82899e-08	38.34	36.16	36.14	16.52	12.22	8.24	Serine-threonine protein kinase, putative; K04733 interleukin-1 receptor-associated kinase 4 [EC:2.7.11.1]; probable LRR receptor-like serine/threonine-protein kinase At1g07650; proline-rich receptor-like protein kinase PERK3	GO:0016020`membrane; GO:0016310`phosphorylation; GO:0016301`kinase activity;
TEA031099.1	2246.05	-1.45352	0.22506	-6.45837	1.05839e-10	5.91039e-09	67.44	67.05	64.42	25.46	15.45	25.74	Beta-galactosidase 17; K12309 beta-galactosidase [EC:3.2.1.23]; Lj3g3v0323160.1; -; Lj3g3v0323160.2	GO:0005488`binding;
TEA000146.1	7.17499	-1.228	0.445605	-2.75582	0.0058546	0.0483865	0.59	0.46	0.91	0.1	0.16	0	-	-
TEA012971.1	26.5221	-1.36175	0.443813	-3.0683	0.00215283	0.0220256	0.77	0.37	0.26	0.02	0	0.11	Putative late blight resistance protein homolog R1B-14; K13457 disease resistance protein RPM1; putative late blight resistance protein homolog R1B-16; PRF; disease resistance protein PRF; K13453 disease resistance protein	-
TEA029384.1	341.455	-1.13911	0.223452	-5.09776	3.43696e-07	1.09452e-05	20.77	22.72	19.49	10.29	6.52	9.89	-	-
TEA007853.1	42.5563	-1.18855	0.368039	-3.2294	0.00124048	0.0142373	0.75	0.7	1.31	0.34	0.41	0.2	Hypothetical protein; K13459 disease resistance protein RPS2; probable disease resistance protein At4g27220	-
TEA033691.1	14.5767	-1.68689	0.446545	-3.77764	0.000158321	0.00251507	0.58	0.63	0.65	0	0	0.11	Disease resistance protein At4g27190-like; K13459 disease resistance protein RPS2; disease resistance protein At4g27190; hypothetical protein	-
TEA007316.1	422.05	-2.42519	0.25111	-9.65787	4.55231e-22	7.8503e-20	9.36	9.85	9.95	1.65	1	1.91	Probable LRR receptor-like serine/threonine-protein kinase At3g47570; K13420 LRR receptor-like serine/threonine-protein kinase FLS2 [EC:2.7.11.1]; putative receptor-like protein kinase At3g47110	-
TEA024130.1	165.328	-1.15468	0.301623	-3.82822	0.000129076	0.00210788	5.48	5.33	5.34	1.99	1.32	3	IAA-alanine resistance protein 1; K14713 solute carrier family 39 (zinc transporter), member 7; hypothetical protein	-
TEA003442.1	359.628	-1.59472	0.305537	-5.21938	1.79523e-07	6.08448e-06	8.42	9.37	9.37	4.01	1.77	1.76	GAI1, GAIL, GmGAI1; DELLA protein GAI 1; K14494 DELLA protein; GRAS family transcription factor family protein; DELLA protein GAI1-like	GO:0005634`nucleus; GO:0006355`regulation of transcription, DNA-templated; GO:0043565`sequence-specific DNA binding; GO:0003700`sequence-specific DNA binding transcription factor activity;
TEA021531.1	46.7035	-2.30176	0.319076	-7.21384	5.43952e-13	4.26132e-11	2.23	2.34	2.31	0.45	0.35	0.24	Probable pyridoxal 5'-phosphate synthase subunit PDX2; K08681 5'-phosphate synthase pdxT subunit [EC:4.3.3.6]; hypothetical protein	-
TEA016415.1	96.2038	-3.68802	0.310256	-11.887	1.38281e-32	5.34016e-30	2.09	2.05	2.68	0.11	0.14	0.08	Hypothetical protein; K13420 LRR receptor-like serine/threonine-protein kinase FLS2 [EC:2.7.11.1]; putative receptor-like protein kinase At3g47110	-
TEA029753.1	126.3	-5.73158	0.374804	-15.2922	8.62008e-53	8.44121e-50	16.4	18.29	14.79	0	0	0	-	-
TEA009564.1	407.161	-1.82039	0.274798	-6.62448	3.48474e-11	2.12802e-09	27.75	24.07	28.97	4.21	6.57	8.57	Hypothetical protein; K07428 cytochrome P450 family 4 subfamily X [EC:1.14.14.1]; cytochrome P450 734A1-like; K15639 PHYB activation tagged suppressor 1 [EC:1.14.-.-]	GO:0016705`oxidoreductase activity, acting on paired donors, with incorporation or reduction of molecular oxygen; GO:0020037`heme binding; GO:0005506`iron ion binding; GO:0004497`monooxygenase activity; GO:0055114`oxidation-reduction process;
TEA008255.1	33.9842	-2.58469	0.396375	-6.52082	6.99229e-11	4.02384e-09	0.55	0.8	0.88	0.09	0.06	0.02	Vacuolar sorting-associated-like protein; K20181 vacuolar protein sorting-associated protein 18; EFR; EF-TU receptor; K13428 LRR receptor-like serine/threonine-protein kinase EFR [EC:2.7.11.1]; LRR receptor-like serine/threonine-protein kinase EFR	GO:0016020`membrane; GO:0016310`phosphorylation; GO:0000166`nucleotide binding; GO:0004672`protein kinase activity;
TEA026540.1	19.6982	-1.78113	0.42902	-4.15161	3.30139e-05	0.00063927	1.05	0.86	1.68	0.14	0.29	0.06	CYP96A15; cytochrome P450, family 96, subfamily A, polypeptide 15; K15405 midchain alkane hydroxylase; alkane hydroxylase MAH1-like	-
TEA025103.1	3161.09	-1.90427	0.154581	-12.3189	7.16249e-35	3.16755e-32	43.65	41.59	42.24	13.05	9.94	9.41	ABC transporter B family member 11; K05658 ATP-binding cassette, subfamily B (MDR/TAP), member 1 [EC:3.6.3.44]; POPTRDRAFT_834831; hypothetical protein; ATP binding cassette subfamily B4 isoform 1	GO:0055085`transmembrane transport; GO:0005524`ATP binding; GO:0042626`ATPase activity, coupled to transmembrane movement of substances; GO:0016021`integral component of membrane;
TEA003402.1	82.0106	-1.23177	0.440652	-2.79533	0.00518468	0.0439363	1.71	1.66	1.74	0.65	0.47	0.04	Disease resistance protein RPM1-like; K13457 disease resistance protein RPM1; hypothetical protein	-
TEA004941.1	202.451	-1.0567	0.360149	-2.93406	0.00334563	0.0312795	16.09	15.34	12.42	8.34	6.86	2.26	Putative receptor protein kinase ZmPK1; K04733 interleukin-1 receptor-associated kinase 4 [EC:2.7.11.1]	-
TEA007008.1	6.80686	-1.57258	0.440629	-3.56893	0.000358438	0.00508532	0.26	0.13	0.33	0.02	0	0	Probably inactive leucine-rich repeat receptor-like protein kinase At5g48380; K04733 interleukin-1 receptor-associated kinase 4 [EC:2.7.11.1]	-
TEA020259.1	222.297	-1.48309	0.297921	-4.97814	6.41973e-07	1.95581e-05	4.65	4.28	4.98	0.81	1.71	1.69	-	-
TEA000801.1	33.3478	-1.48506	0.358782	-4.13915	3.48591e-05	0.000670269	1.17	0.91	1.25	0.19	0.39	0.32	SEC1 family transport protein SLY1-like; K19998 sec1 family domain-containing protein 1; hypothetical protein; SEC1 family transport protein SLY1	GO:0016192`vesicle-mediated transport;
TEA027095.1	4303.4	-1.15043	0.37482	-3.06929	0.00214566	0.0219768	91.31	90.84	88.78	45.81	40.95	9.77	Beta-galactosidase 2; K12309 beta-galactosidase [EC:3.2.1.23]; hypothetical protein	-
TEA032154.1	108.007	-1.21227	0.244526	-4.95761	7.13643e-07	2.14085e-05	1.91	1.65	1.98	0.75	0.58	0.85	Eix2; EIX receptor 2; K13466 EIX receptor 1/2; Eix1; EIX receptor 1; Lysyl-tRNA synthetase; K04567 lysyl-tRNA synthetase, class II [EC:6.1.1.6]	-
TEA001179.1	14.8975	-1.53955	0.432945	-3.556	0.000376547	0.00530506	1.87	1.5	1.62	0.32	0.48	0.06	Hypothetical protein; K00679 phospholipid:diacylglycerol acyltransferase [EC:2.3.1.158]; geranylgeranyl diphosphate reductase, chloroplastic; K10960 geranylgeranyl diphosphate/geranylgeranyl-bacteriochlorophyllide a reductase [EC:1.3.1.83 1.3.1.111]; T4O12.15; K01188 beta-glucosidase [EC:3.2.1.21]	GO:0016788`hydrolase activity, acting on ester bonds;
TEA021657.1	235.839	-1.65945	0.439301	-3.77747	0.000158431	0.00251536	29.18	29.1	29.11	1.31	1.09	9.11	Cystatin-1-like; K13899 cystatin-C; cysteine proteinase inhibitor 4-like; cysteine proteinase inhibitor 1	GO:0010951`negative regulation of endopeptidase activity; GO:0008233`peptidase activity; GO:0004869`cysteine-type endopeptidase inhibitor activity;
TEA027780.1	1557.9	-1.02051	0.152759	-6.68055	2.38046e-11	1.50738e-09	47.08	47.97	43.22	25.48	19.06	21.48	Cytochrome P450 89A2-like; K07408 cytochrome P450 family 1 subfamily A polypeptide 1 [EC:1.14.14.1]; hypothetical protein; cytochrome P450 family protein; K00512 steroid 17alpha-monooxygenase / 17alpha-hydroxyprogesterone deacetylase [EC:1.14.14.19 1.14.14.32]	GO:0046872`metal ion binding; GO:0016491`oxidoreductase activity;
TEA014194.1	535.685	-1.9638	0.352409	-5.5725	2.51104e-08	9.94946e-07	14.14	13.72	11.87	1.48	1.55	4.13	Putative receptor protein kinase ZmPK1; K04733 interleukin-1 receptor-associated kinase 4 [EC:2.7.11.1]	-
TEA006625.1	48.0351	-4.2597	0.395239	-10.7775	4.39446e-27	1.05694e-24	4.01	3.66	3.4	0.08	0	0	ATP-dependent DNA helicase Q-like 5; K10730 ATP-dependent DNA helicase Q4 [EC:3.6.4.12]; Lj4g3v2526040.1; -; hypothetical protein	GO:0097159`organic cyclic compound binding; GO:1901363`heterocyclic compound binding; GO:0004386`helicase activity;
TEA029962.1	43.0113	-4.24603	0.402076	-10.5603	4.55347e-26	1.00687e-23	8.35	7.45	8.21	0	0	0.09	-	-
TEA000368.1	460.976	-1.10911	0.287627	-3.85607	0.000115223	0.00189524	16	14.35	15.45	5.57	4.19	9.06	GRAS family transcription factor family protein; K14494 DELLA protein; DELLA protein GAI-like; RGL2a; DELLA protein GAI	GO:0005634`nucleus; GO:0006355`regulation of transcription, DNA-templated; GO:0043565`sequence-specific DNA binding; GO:0003700`sequence-specific DNA binding transcription factor activity;
TEA011678.1	33.1539	-1.3734	0.416947	-3.29394	0.000987926	0.0118082	1.33	1.03	2.11	0.14	0.38	0.55	NADH-quinone oxidoreductase protein; K05573 NAD(P)H-quinone oxidoreductase subunit 2 [EC:1.6.5.3]; hypothetical protein; NADH dehydrogenase ND2	-
TEA033726.1	114.14	-2.08824	0.406515	-5.13694	2.79248e-07	9.11511e-06	14.19	14.45	13.56	1.43	0.5	3.24	LEAF RUST 10 DISEASE-RESISTANCE LOCUS RECEPTOR-LIKE PROTEIN KINASE-like 2.5; K04733 interleukin-1 receptor-associated kinase 4 [EC:2.7.11.1]	-
TEA009972.1	17.6018	-1.68376	0.412379	-4.08304	4.44497e-05	0.000825163	0.5	0.33	0.59	0.08	0.12	0.06	Hypothetical protein; K19022 AP-5 complex subunit beta-1; Superkiller viralicidic activity 2-like protein 2; K12598 ATP-dependent RNA helicase DOB1 [EC:3.6.4.13]; Heat shock cognate 70 kDa protein 1; K03283 heat shock 70kDa protein 1/8	-
TEA004488.1	68.1573	-1.73541	0.403958	-4.296	1.73906e-05	0.000365669	1.62	1.03	1.47	0.33	0.36	0.07	EFR; EF-TU receptor; K13428 LRR receptor-like serine/threonine-protein kinase EFR [EC:2.7.11.1]; vacuolar sorting-associated-like protein; K20181 vacuolar protein sorting-associated protein 18	-
TEA012607.1	4.31366	-1.26053	0.431732	-2.9197	0.0035037	0.0324773	0.4	0.6	0.5	0.06	0	0	Putative pentatricopeptide repeat-containing protein At3g05240; K19090 CRISPR-associated protein Cas5t; hypothetical protein; K10683 BRCA1-associated RING domain protein 1; pentatricopeptide repeat-containing protein DOT4, chloroplastic-like; K17710 pentatricopeptide repeat domain-containing protein 1	-
TEA029296.1	66.6736	-1.62107	0.296236	-5.47221	4.44467e-08	1.67172e-06	3.31	3.78	3.81	1.3	1.05	0.65	Zinc finger CCCH domain-containing protein 25-like; K13107 RNA-binding motif protein, X-linked 2; zinc finger CCCH domain-containing protein 42-like; zinc finger CCCH domain-containing protein 25	-
TEA004087.1	438.985	-1.95901	0.302844	-6.4687	9.88484e-11	5.56535e-09	18.05	17.11	17.16	5.74	2.94	2.22	DELLA domain GRAS family transcription factor GAI; K14494 DELLA protein; DELLA protein GAI; Lj6g3v0433880.1; -	GO:0005634`nucleus; GO:0006355`regulation of transcription, DNA-templated; GO:0043565`sequence-specific DNA binding; GO:0003700`sequence-specific DNA binding transcription factor activity;
TEA019011.1	6573.7	-1.63836	0.205612	-7.96818	1.61033e-15	1.61145e-13	171.47	167.39	168.8	55.4	36.99	58.13	-	GO:0016021`integral component of membrane;
TEA031738.1	162.968	-1.07962	0.185357	-5.82456	5.72629e-09	2.49221e-07	11.77	13.58	12.74	5.92	6.07	5.25	Putative disease resistance protein At3g14460; K19613 leucine-rich repeat protein SHOC2	-
TEA014954.1	72.4256	-1.40033	0.331	-4.23062	2.33051e-05	0.000472286	2.38	2.29	2.18	0.86	0.37	0.89	Carotenoid cleavage dioxygenase 1-like protein; K11159 carotenoid cleavage dioxygenase; carotenoid 9,10(9',10')-cleavage dioxygenase-like; carotenoid 9,10(9',10')-cleavage dioxygenase 1-like	-
TEA024094.1	93.4677	-1.23245	0.404469	-3.04708	0.00231076	0.0233107	8.53	7.38	9.04	3.13	3.72	0.65	RNA-binding protein 28; K14573 nucleolar protein 4; RNA-binding family protein, putative	GO:0003723`RNA binding; GO:0000166`nucleotide binding;
TEA010015.1	103.108	-1.05131	0.336002	-3.12889	0.00175468	0.0187862	5.02	4.89	6.1	1.41	1.79	3.32	Biotin--protein ligase 2; K01942 biotin--protein ligase [EC:6.3.4.9 6.3.4.10 6.3.4.11 6.3.4.15]; hypothetical protein; biotin--protein ligase 2-like	GO:0006464`cellular protein modification process; GO:0004077`biotin-[acetyl-CoA-carboxylase] ligase activity;
TEA010212.1	75.2725	-1.57591	0.321346	-4.90408	9.38645e-07	2.74965e-05	4.36	3.69	3.46	0.67	0.98	1.46	G-type lectin S-receptor-like serine/threonine-protein kinase At2g19130; K04733 interleukin-1 receptor-associated kinase 4 [EC:2.7.11.1]; Putative receptor-like protein kinase	GO:0030246`carbohydrate binding; GO:0004674`protein serine/threonine kinase activity; GO:0005524`ATP binding; GO:0006468`protein phosphorylation; GO:0048544`recognition of pollen; GO:0016021`integral component of membrane;
TEA023665.1	520.099	-1.22163	0.233982	-5.22105	1.77913e-07	6.03737e-06	12.25	10.59	11.85	5.78	4.96	3.1	Rust resistance kinase Lr10-like; K04733 interleukin-1 receptor-associated kinase 4 [EC:2.7.11.1]; rust resistance kinase Lr10; G-type lectin S-receptor-like serine/threonine-protein kinase At1g34300	-
TEA029559.1	1087.14	-1.02768	0.135818	-7.5666	3.83129e-14	3.37782e-12	26.09	26.47	26.52	14.25	11.24	12.25	Tuliposide A-converting enzyme 2, chloroplastic-like; K20506 tuliposide A-converting enzyme [EC:4.2.99.22]	GO:0008152`metabolic process; GO:0016787`hydrolase activity;
TEA005617.1	153.363	-1.25665	0.27822	-4.51676	6.27926e-06	0.000150562	4.86	4.02	5.11	2.33	1.8	1.11	Malate dehydrogenase [NADP], chloroplastic; K00051 malate dehydrogenase (NADP+) [EC:1.1.1.82]; malate dehydrogenase [NADP], chloroplastic-like	GO:0046554`malate dehydrogenase (NADP+) activity; GO:0005975`carbohydrate metabolic process; GO:0055114`oxidation-reduction process; GO:0006108`malate metabolic process;
TEA022886.1	35.0999	-1.09424	0.356993	-3.06515	0.00217559	0.0222087	4.31	3.62	2.48	0.94	1.49	1.54	LOB domain-containing protein 16; K13944; LOB domain protein	-
TEA016077.1	29.8084	-1.4463	0.440079	-3.28646	0.00101454	0.0120737	2.26	2.32	2.59	0.42	0	0	UMP-CMP kinase 3-like; K13800 UMP-CMP kinase [EC:2.7.4.- 2.7.4.14]; UMP-CMP kinase 3	GO:0005634`nucleus; GO:0006221`pyrimidine nucleotide biosynthetic process; GO:0009041`uridylate kinase activity; GO:0005524`ATP binding; GO:0046939`nucleotide phosphorylation; GO:0006207`'de novo' pyrimidine nucleobase biosynthetic process; GO:0004127`cytidylate kinase activity; GO:0005737`cytoplasm;
TEA027159.1	315.206	-1.08038	0.2549	-4.23845	2.25072e-05	0.000456791	4.64	4.98	5.14	2.76	2.33	1.36	Auxin response factor 3; K14486 auxin response factor; auxin response factor 5; hypothetical protein	-
TEA022853.1	65.7367	-1.2435	0.320288	-3.88245	0.000103411	0.00172998	4.9	7.51	5.78	2.47	1.43	2.58	-	GO:0004252`serine-type endopeptidase activity; GO:0006508`proteolysis;
TEA015907.1	796.432	-1.46263	0.393163	-3.72017	0.000199088	0.00307884	97.58	104.31	93.96	40.05	28.15	6.59	Receptor-like protein kinase FERONIA; K04733 interleukin-1 receptor-associated kinase 4 [EC:2.7.11.1]	GO:0046658`anchored component of plasma membrane;
TEA033400.1	360.222	-1.11927	0.265597	-4.21418	2.50687e-05	0.000502376	6.14	6.17	5.74	2.7	1.62	3.21	Di-glucose binding protein with Kinesin motor domain; K10406 kinesin family member C2/C3; receptor-like protein 12; K19613 leucine-rich repeat protein SHOC2; Eix2; EIX receptor 2; K13466 EIX receptor 1/2	-
TEA024421.1	48.3345	-2.42972	0.426017	-5.70333	1.17491e-08	4.89589e-07	0.91	1.14	1.12	0.11	0.1	0	Hypothetical protein; K19613 leucine-rich repeat protein SHOC2; disease resistance protein RGA2-like	-
TEA027782.1	87.4761	-1.25427	0.241685	-5.18967	2.10671e-07	7.04306e-06	5.17	5.86	5.8	2.1	1.89	2.45	Dynamin-2A; K01528 dynamin GTPase [EC:3.6.5.5]; dynamin-2B-like protein; dynamin-2A-like	-
TEA017303.1	12.2572	-1.68141	0.425364	-3.95287	7.72185e-05	0.00133216	0.54	0.56	0.53	0.1	0.11	0.05	Auxin-responsive protein IAA11; K14484 auxin-responsive protein IAA; hypothetical protein; auxin-responsive protein IAA11-like	GO:0050794`regulation of cellular process; GO:0006351`transcription, DNA-templated;
TEA029067.1	84.0242	-1.31188	0.36571	-3.58721	0.000334239	0.00480069	2.22	1.94	1.92	0.66	0.99	0.27	Hypothetical protein; K01426 amidase [EC:3.5.1.4]; putative amidase C869.01	GO:0016884`carbon-nitrogen ligase activity, with glutamine as amido-N-donor; GO:0016740`transferase activity;
TEA024378.1	44.9667	-1.49463	0.371514	-4.02308	5.74414e-05	0.00102739	2.73	3.12	1.92	0.72	0.98	0.34	-	GO:0016787`hydrolase activity;
TEA009188.1	47.7934	-1.21281	0.329477	-3.68101	0.000232312	0.0035231	0.61	0.54	0.48	0.23	0.25	0.12	ATP-binding cassette sub-family G member 2; K05681 ATP-binding cassette, subfamily G (WHITE), member 2; ppabcg9; ATP-binding cassette transporter, subfamily G, member 9, group WBC protein PpABCG9; hypothetical protein	-
TEA008926.1	7.04913	-1.29674	0.434636	-2.9835	0.00284972	0.0275419	0.4	1.33	1.09	0	0.15	0	Histidine--tRNA ligase, cytoplasmic; K01892 histidyl-tRNA synthetase [EC:6.1.1.21]; histidine--tRNA ligase, chloroplastic/mitochondrial-like; histidine--tRNA ligase, chloroplastic/mitochondrial	GO:0004821`histidine-tRNA ligase activity; GO:0005524`ATP binding; GO:0006427`histidyl-tRNA aminoacylation; GO:0005737`cytoplasm;
TEA013160.1	26.4195	-1.00067	0.364117	-2.7482	0.00599231	0.0492996	2.55	3.24	2.32	1.42	0.75	1.15	POPTRDRAFT_232225; hypothetical protein; K04733 interleukin-1 receptor-associated kinase 4 [EC:2.7.11.1]; receptor-like serine/threonine-protein kinase SD1-7; POPTRDRAFT_889767	GO:0016020`membrane; GO:0016310`phosphorylation; GO:0004672`protein kinase activity; GO:0005488`binding;
TEA001128.1	63.2636	-2.39085	0.33811	-7.07121	1.53591e-12	1.12602e-10	2.66	2.9	3.63	0.62	0.26	0.33	WD-40 repeat protein MSI4; K10752 histone-binding protein RBBP4; WD-40 repeat-containing protein MSI4	-
TEA027165.1	9.88579	-1.24715	0.438588	-2.84357	0.00446118	0.0391177	1.04	1.15	0.75	0.18	0.13	0.34	Probable calcium-binding protein CML25; K13448 calcium-binding protein CML	-
TEA023835.1	428.197	-1.34537	0.207164	-6.4942	8.34744e-11	4.7289e-09	6.81	7.26	7.44	3.05	2.99	1.91	LRR receptor-like serine/threonine-protein kinase EFR; K13428 LRR receptor-like serine/threonine-protein kinase EFR [EC:2.7.11.1]; EFR	-
TEA029314.1	950.602	-1.3509	0.172063	-7.8512	4.1206e-15	3.99233e-13	34.41	33.64	33.26	13.12	14.86	9.99	POPTRDRAFT_718546; alcohol-dehydrogenase family protein; K18857 alcohol dehydrogenase class-P [EC:1.1.1.1]; alcohol dehydrogenase 1; POPTRDRAFT_832230; hypothetical protein	GO:0008270`zinc ion binding; GO:0055114`oxidation-reduction process; GO:0016491`oxidoreductase activity;
TEA006573.1	252.595	-1.21554	0.188001	-6.46563	1.00879e-10	5.65647e-09	6.27	6.41	6.22	2.29	2.45	2.96	POPTRDRAFT_245387; hypothetical protein; K05389 potassium channel subfamily K, other eukaryote; Ca2+ activated outward rectifying K+ channel 5; two-pore potassium channel 5	GO:0005267`potassium channel activity; GO:0016021`integral component of membrane; GO:0071805`potassium ion transmembrane transport;
TEA033144.1	961.208	-5.76087	0.201434	-28.5993	6.85867e-180	1.88058e-175	68.69	73.91	66.78	1.27	0.96	0.79	Papain family cysteine protease; K16292 KDEL-tailed cysteine endopeptidase [EC:3.4.22.-]; senescence-specific cysteine protease SAG39-like	GO:0032440`2-alkenal reductase [NAD(P)] activity; GO:0006508`proteolysis; GO:0008234`cysteine-type peptidase activity; GO:0055114`oxidation-reduction process;
TEA025181.1	2446.11	-2.00628	0.23777	-8.4379	3.23093e-17	3.73792e-15	47.16	44.01	44.91	9.85	7.04	12.82	Alpha-N-acetylglucosaminidase; K01205 alpha-N-acetylglucosaminidase [EC:3.2.1.50]; alpha-N-acetylglucosaminidase-like	GO:0008152`metabolic process; GO:0004561`alpha-N-acetylglucosaminidase activity;
TEA010997.1	18.7075	-1.3565	0.431446	-3.14408	0.0016661	0.0180524	2.8	4.3	1.93	0.58	1.12	0.27	Probable glutathione S-transferase; K00799 glutathione S-transferase [EC:2.5.1.18]	-
TEA017250.1	523.445	-1.01142	0.148236	-6.82307	8.91174e-12	5.9022e-10	18.03	18.31	15.28	8.48	7.96	8.37	Uncharacterized LOC103722329; K16573 gamma-tubulin complex component 6; probable serine/threonine-protein kinase pats1; K04427 mitogen-activated protein kinase kinase kinase 7 [EC:2.7.11.25]	-
TEA000804.1	248.39	-1.37908	0.326913	-4.21848	2.45954e-05	0.000494053	4.97	4.97	5.36	1.84	2.29	0.76	Poly(ADP-ribose) glycohydrolase 1; K07759 poly(ADP-ribose) glycohydrolase [EC:3.2.1.143]; poly(ADP-ribose) glycohydrolase 1-like	GO:0004649`poly(ADP-ribose) glycohydrolase activity; GO:0005975`carbohydrate metabolic process;
TEA024254.1	2991.42	-1.28134	0.156667	-8.17875	2.86796e-16	3.0129e-14	50.86	50.21	53.65	24.47	17.79	19.02	Uncharacterized LOC102668139; K07874 Ras-related protein Rab-1A; Squalene synthetase; K00801 farnesyl-diphosphate farnesyltransferase [EC:2.5.1.21]	-
TEA011843.1	58.5371	-1.40241	0.40533	-3.45992	0.000540326	0.00712612	0.76	0.89	1.06	0.35	0.27	0.06	Kinesin-like protein KIN-7E; K11498 centromeric protein E; kinesin-like protein KIN-7F	GO:0007018`microtubule-based movement; GO:0003777`microtubule motor activity; GO:0005488`binding; GO:0016887`ATPase activity; GO:0005871`kinesin complex;
TEA000462.1	78.6567	-1.53918	0.301765	-5.1006	3.3857e-07	1.08323e-05	1.23	1.36	1.37	0.46	0.47	0.22	Receptor-like protein kinase 5; K08286 protein-serine/threonine kinase [EC:2.7.11.-]; HAESA-like 1 isoform 1; K00924; receptor-like protein kinase HSL1	GO:0016020`membrane; GO:0016310`phosphorylation; GO:0016301`kinase activity;
TEA031847.1	13.8028	-1.31828	0.445867	-2.95667	0.0031098	0.0295145	1.04	0.63	0.69	0.03	0.07	0.28	Uncharacterized LOC104881480; K15502 serine/threonine-protein phosphatase 6 regulatory ankyrin repeat subunit A; hypothetical protein; K08770 ubiquitin C; protein ACCELERATED CELL DEATH 6	-
TEA004409.1	29.6294	-1.80342	0.440722	-4.09196	4.27736e-05	0.000797829	1.76	1.91	1.74	0.36	0.21	0	Hypothetical protein; K04733 interleukin-1 receptor-associated kinase 4 [EC:2.7.11.1]; nuclear RNA-binding-like protein; K13199 plasminogen activator inhibitor 1 RNA-binding protein; hevamine-A-like; K01183 chitinase [EC:3.2.1.14]	GO:0008236`serine-type peptidase activity;
TEA014978.1	373.86	-1.5478	0.197778	-7.82593	5.0392e-15	4.84806e-13	10.13	9.92	10.2	4.12	2.78	2.78	Hypothetical protein; K08472 mlo protein; MLO protein homolog 1-like; MLO protein homolog 1	-
TEA028568.1	716.324	-1.35506	0.287616	-4.71136	2.46073e-06	6.53788e-05	42.42	47.03	41.99	17.61	8.45	18.67	Pectinesterase 2; K01051 pectinesterase [EC:3.1.1.11]; POPTRDRAFT_572081; putative pectin methylesterase LuPME1 family protein	GO:0045330`aspartyl esterase activity; GO:0030599`pectinesterase activity; GO:0005618`cell wall; GO:0045490`pectin catabolic process; GO:0005576`extracellular region; GO:0043086`negative regulation of catalytic activity; GO:0046910`pectinesterase inhibitor activity; GO:0042545`cell wall modification;
TEA006144.1	68.5328	-2.07826	0.417739	-4.97503	6.52388e-07	1.98313e-05	5.3	6.31	4.97	0.84	0.09	0.92	-	GO:0016021`integral component of membrane;
TEA020987.1	84.721	-1.15148	0.330629	-3.48269	0.000496408	0.00666482	4.67	4.58	5.29	2.65	1.97	0.96	Hypothetical protein; K07056 16S rRNA (cytidine1402-2'-O)-methyltransferase [EC:2.1.1.198]; ribosomal RNA small subunit methyltransferase I; uncharacterized LOC105772489	GO:0008168`methyltransferase activity; GO:0032259`methylation;
TEA023587.1	48.4632	-1.27032	0.376741	-3.37186	0.000746629	0.00925907	2.83	3.7	2.99	1.27	1.34	0.4	Kinesin-like protein FRA1; K10395 kinesin family member 4/21/27	GO:0004616`phosphogluconate dehydrogenase (decarboxylating) activity; GO:0005975`carbohydrate metabolic process; GO:0016832`aldehyde-lyase activity; GO:0008270`zinc ion binding; GO:0051287`NAD binding; GO:0055114`oxidation-reduction process;
TEA004388.1	621.683	-1.88534	0.434057	-4.34353	1.40209e-05	0.00030657	34.91	33.36	29.68	2.54	0.64	7.8	NAC domain-containing protein 89-like; K12581 CCR4-NOT transcription complex subunit 7/8; uncharacterized LOC106399005; K01054 acylglycerol lipase [EC:3.1.1.23]; NAC domain-containing protein 66-like; K13126 polyadenylate-binding protein	-
TEA020332.1	21.0801	-2.8287	0.425484	-6.6482	2.96701e-11	1.84056e-09	0.91	1.2	1.16	0.08	0	0.02	Probable uridine nucleosidase 2; K01240 uridine nucleosidase [EC:3.2.2.3]; pco154542(637), GRMZM2G104999, NRH3; uncharacterized LOC100282231; uridine nucleosidase 1-like	-
TEA018372.1	7.18753	-1.19554	0.434338	-2.75257	0.00591302	0.0488101	0.72	0.98	0.09	0.04	0.05	0.04	Hypothetical protein; K04733 interleukin-1 receptor-associated kinase 4 [EC:2.7.11.1]; LEAF RUST 10 DISEASE-RESISTANCE LOCUS RECEPTOR-LIKE PROTEIN KINASE-like 1.2	-
TEA005955.1	16.6709	-2.50649	0.433226	-5.78565	7.22332e-09	3.11899e-07	0.68	0.68	0.56	0	0.02	0.06	ATPase family AAA domain-containing protein 3-like; K17681 ATPase family AAA domain-containing protein 3A/B; ATPase family AAA domain-containing protein 3-B; AAA-type ATPase family protein	GO:0005524`ATP binding;
TEA018988.1	183.226	-1.02687	0.282472	-3.63531	0.000277649	0.00408634	2.6	3.39	3.14	1.62	1.64	0.82	Receptor protein kinase TMK1; K00924; probable receptor protein kinase TMK1	GO:0016301`kinase activity;
TEA010962.1	491.075	-2.20033	0.268596	-8.19197	2.56987e-16	2.71013e-14	52.72	57.65	48.41	14.24	7.15	7.56	Cytochrome P450 93A3; K00512 steroid 17alpha-monooxygenase / 17alpha-hydroxyprogesterone deacetylase [EC:1.14.14.19 1.14.14.32]; hypothetical protein; K07408 cytochrome P450 family 1 subfamily A polypeptide 1 [EC:1.14.14.1]; cytochrome P450 93A2-like	GO:0016705`oxidoreductase activity, acting on paired donors, with incorporation or reduction of molecular oxygen; GO:0020037`heme binding; GO:0005506`iron ion binding; GO:0016021`integral component of membrane; GO:0004497`monooxygenase activity; GO:0055114`oxidation-reduction process;
TEA027276.1	682.006	-1.73934	0.190473	-9.13168	6.74417e-20	9.73254e-18	13.8	13.71	12.48	4.64	3.65	2.91	Sucrose transport protein SUC2-like; K15378 solute carrier family 45, member 1/2/4; putative sucrose transport protein SUC6; SUT1, scr1; sucrose transport protein SUC2	-
TEA008608.1	248.724	-1.1131	0.181252	-6.14116	8.19222e-10	4.01829e-08	3.02	3.07	3.19	1.2	1.39	1.5	Putative disease resistance protein At3g14460; K19613 leucine-rich repeat protein SHOC2	-
TEA022109.1	42.1954	-2.04859	0.415153	-4.93454	8.03406e-07	2.3789e-05	0.45	0.73	0.74	0.02	0.11	0.1	Hypothetical protein; K06685 MOB kinase activator 1; mob1/phocein family protein; NB-ARC domain-containing disease resistance protein	-
TEA010611.1	37.0961	-1.9297	0.402854	-4.79008	1.66719e-06	4.60849e-05	1.02	1.6	1.36	0.26	0.28	0.06	Putative inactive purple acid phosphatase 27; K14407 cleavage stimulation factor subunit 2	GO:0016787`hydrolase activity;
TEA031093.1	74.8765	-1.47771	0.288302	-5.12556	2.96651e-07	9.60317e-06	1.85	1.99	1.62	0.44	0.76	0.49	Putative disease resistance protein At3g14460; K19613 leucine-rich repeat protein SHOC2; putative disease resistance RPP13-like protein 1	-
TEA002664.1	64.4232	-4.1134	0.374161	-10.9937	4.09946e-28	1.06041e-25	4.37	3.5	3.92	0	0.06	0.14	High affinity nitrate transporter 2.4; K02575 MFS transporter, NNP family, nitrate/nitrite transporter; hypothetical protein	-
TEA033451.1	4.12212	-1.20659	0.416244	-2.89876	0.00374646	0.03423	0.09	0.1	0.06	0	0	0	S-locus-specific glycoprotein S6; K04733 interleukin-1 receptor-associated kinase 4 [EC:2.7.11.1]; G-type lectin S-receptor-like serine/threonine-protein kinase At4g27290; G-type lectin S-receptor-like serine/threonine-protein kinase SD1-13	GO:0016301`kinase activity; GO:0009987`cellular process;
TEA032571.1	134.47	-1.26447	0.347778	-3.63585	0.000277063	0.0040821	2.12	1.82	1.58	1.05	0.37	0.45	Cellulose synthase-like protein D3; K20924 cellulose synthase-like protein [EC:2.4.1.-]; hypothetical protein	GO:0016760`cellulose synthase (UDP-forming) activity; GO:0030244`cellulose biosynthetic process; GO:0016021`integral component of membrane; GO:0071555`cell wall organization;
TEA004617.1	9.79022	-1.99042	0.446705	-4.45579	8.35842e-06	0.00019422	0.39	0.73	0.42	0	0.03	0.03	Probable xyloglucan endotransglucosylase/hydrolase protein 23; K14504 xyloglucan:xyloglucosyl transferase TCH4 [EC:2.4.1.207]; K08235 xyloglucan:xyloglucosyl transferase [EC:2.4.1.207]; XTH3	-
TEA021746.1	198.191	-1.59231	0.321477	-4.9531	7.3039e-07	2.18392e-05	8.52	9.7	8.38	3.05	1.18	2.9	Probable LRR receptor-like serine/threonine-protein kinase At3g47570; K13420 LRR receptor-like serine/threonine-protein kinase FLS2 [EC:2.7.11.1]; receptor kinase-like protein Xa21; putative receptor-like protein kinase At3g47110	-
TEA025000.1	18.7257	-1.25593	0.396045	-3.17117	0.00151828	0.0167727	0.97	0.72	0.9	0.24	0.37	0.17	Probable cytosolic purine 5' nucleotidase; K01081 5'-nucleotidase [EC:3.1.3.5]; 5' nucleotidase family protein	-
TEA001427.1	49.3419	-2.62033	0.42406	-6.17915	6.44467e-10	3.19542e-08	5.24	4.09	6.45	0.33	0.52	0	Lysosomal Pro-X carboxypeptidase; K01285 lysosomal Pro-X carboxypeptidase [EC:3.4.16.2]	GO:0070011`peptidase activity, acting on L-amino acid peptides;
TEA008329.1	4.86612	-1.28478	0.431789	-2.97548	0.0029253	0.028104	0.12	0.19	0.28	0	0.02	0	LRR receptor-like serine/threonine-protein kinase EFR; K04730 interleukin-1 receptor-associated kinase 1 [EC:2.7.11.1]; probable LRR receptor-like serine/threonine-protein kinase At3g47570; putative receptor-like protein kinase At3g47110	GO:0016740`transferase activity;
TEA020723.1	11.0029	-1.97594	0.446005	-4.43031	9.40961e-06	0.000217102	0.74	1.5	1.27	0.11	0.06	0	Acyl-coenzyme A thioesterase 13; K17362 acyl-coenzyme A thioesterase 13 [EC:3.1.2.-]; POPTRDRAFT_556283; hypothetical protein	-
TEA002789.1	61.3558	-3.34643	0.365525	-9.15512	5.42949e-20	8.0471e-18	4.02	3.14	2.74	0.28	0.09	0.11	Annexin D4-like; K17099 annexin A13; ANN11; annexin D4	GO:0005544`calcium-dependent phospholipid binding; GO:0009506`plasmodesma; GO:0006970`response to osmotic stress; GO:0005509`calcium ion binding; GO:0009737`response to abscisic acid;
TEA018317.1	5.79697	-1.51702	0.432964	-3.50379	0.000458682	0.0062168	0.09	0.16	0.09	0	0	0	Probable disease resistance protein At5g45510; K06685 MOB kinase activator 1; hypothetical protein; NB-ARC domain-containing disease resistance protein	-
TEA028986.1	30.6341	-3.57155	0.416109	-8.58321	9.22653e-18	1.11939e-15	2.06	1.75	1.51	0.06	0	0	General transcription factor IIE subunit 1; K03136 transcription initiation factor TFIIE subunit alpha	GO:0043565`sequence-specific DNA binding; GO:0006367`transcription initiation from RNA polymerase II promoter;
TEA029085.1	10.1826	-1.6216	0.446696	-3.63021	0.00028319	0.00415674	0.91	0.88	0.46	0.12	0.08	0	Abscisic acid receptor PYL2; K14496 abscisic acid receptor PYR/PYL family; PYR1-like 2	-
TEA015032.1	30.0678	-3.70695	0.417519	-8.87851	6.77641e-19	9.06353e-17	2.51	3.11	3.13	0	0.05	0	Eix1; EIX receptor 1; K13466 EIX receptor 1/2; Lysyl-tRNA synthetase; K04567 lysyl-tRNA synthetase, class II [EC:6.1.1.6]; Eix2; EIX receptor 2	-
TEA011114.1	142.481	-1.41722	0.434657	-3.26054	0.00111201	0.012969	14.79	12.31	11.54	3.46	3.93	0.3	Ribosomal RNA small subunit methyltransferase; K14191 18S rRNA (adenine1779-N6/adenine1780-N6)-dimethyltransferase [EC:2.1.1.183]; ribosomal RNA small subunit methyltransferase-like	-
TEA015142.1	80.4227	-1.19313	0.299874	-3.97877	6.9273e-05	0.00121135	3.44	2.61	3.26	1.16	0.83	1.55	Caffeic acid 3-O-methyltransferase; K13066 caffeic acid 3-O-methyltransferase [EC:2.1.1.68]; POPTRDRAFT_834247; Chain A family protein; caffeic acid 3-O-methyltransferase 1	GO:0008757`S-adenosylmethionine-dependent methyltransferase activity; GO:0009699`phenylpropanoid biosynthetic process; GO:0008171`O-methyltransferase activity; GO:0005829`cytosol;
TEA033697.1	110.028	-1.27331	0.22848	-5.57297	2.50431e-08	9.93716e-07	7.06	6.74	8.54	2.63	2.97	2.94	-	GO:0003676`nucleic acid binding;
TEA024781.1	22.7578	-2.24653	0.412378	-5.44775	5.10116e-08	1.89524e-06	1.45	1.19	1.08	0.18	0.16	0.03	Putative clathrin assembly protein At5g57200; K20044 phosphatidylinositol-binding clathrin assembly protein	GO:0030276`clathrin binding; GO:0048268`clathrin coat assembly; GO:0005545`1-phosphatidylinositol binding; GO:0030136`clathrin-coated vesicle;
TEA026199.1	14.2608	-1.16732	0.413725	-2.82149	0.00478015	0.0411901	0.63	0.75	0.59	0.21	0.28	0.11	Soyasaponin III rhamnosyltransferase-like; K18823 soyasaponin III rhamnosyltransferase [EC:2.4.1.273]; UDP-glucosyltransferase family protein	-
TEA006112.1	838.643	-1.56846	0.174906	-8.96743	3.03506e-19	4.24583e-17	15.51	15.54	15.01	4.57	4.32	5.74	Disease resistance protein At4g27190-like; K13459 disease resistance protein RPS2; probable disease resistance protein At4g27220	-
TEA006874.1	118.941	-1.31094	0.242159	-5.41354	6.17892e-08	2.26195e-06	5.83	7.07	7.26	2.25	2.21	2.93	LysM domain receptor-like kinase 3; K04733 interleukin-1 receptor-associated kinase 4 [EC:2.7.11.1]; Kinase family protein / peptidoglycan-binding LysM domain-containing protein	GO:0004674`protein serine/threonine kinase activity; GO:0005524`ATP binding; GO:0006468`protein phosphorylation; GO:0016021`integral component of membrane;
TEA020910.1	16.8653	-1.49036	0.441121	-3.37857	0.000728627	0.00909979	0.87	0.48	1	0.24	0.03	0.1	50S ribosomal protein L1; K02863 large subunit ribosomal protein L1; ribosomal protein L1; hypothetical protein	-
TEA005472.1	181.377	-2.6911	0.372581	-7.22287	5.09003e-13	4.022e-11	7.48	6.86	7.03	0.25	0.51	1.08	Cell division control protein 48 C isoform 1; K14571 ribosome biogenesis ATPase; cell division control protein 48 homolog C; cell division control protein 48 homolog C-like	GO:0005524`ATP binding; GO:0051301`cell division;
TEA015406.1	12.1751	-2.40643	0.445061	-5.40697	6.40993e-08	2.33715e-06	0.57	0.51	0.35	0	0.02	0	N-terminal nucleophile aminohydrolases (Ntn hydrolases) superfamily protein; K08657 taspase, threonine aspartase, 1 [EC:3.4.25.-]; putative threonine aspartase	GO:0016787`hydrolase activity;
TEA017974.1	54.4178	-1.90882	0.320952	-5.94736	2.72506e-09	1.25367e-07	0.98	1.25	1.3	0.32	0.16	0.24	SLOW growth protein; K19589 release factor glutamine methyltransferase [EC:2.1.1.297]; pentatricopeptide repeat-containing protein At2g22410, mitochondrial-like; putative pentatricopeptide repeat-containing protein At3g05240; K19090 CRISPR-associated protein Cas5t	-
TEA019382.1	7.8169	-1.46401	0.428513	-3.41648	0.000634352	0.0081171	0.17	0.64	0.23	0	0	0	Receptor-like protein kinase FERONIA; K04733 interleukin-1 receptor-associated kinase 4 [EC:2.7.11.1]; GRMZM2G136170; uncharacterized LOC100304400	-
TEA028574.1	32.1972	-1.43342	0.398099	-3.60066	0.000317411	0.00459508	0.73	0.63	1.27	0.29	0.27	0.11	Transcription termination factor MTERF2, chloroplastic; K15032 mTERF domain-containing protein, mitochondrial; uncharacterized LOC105169638	GO:0043231`intracellular membrane-bounded organelle; GO:0044444`cytoplasmic part;
TEA029796.1	1724.58	-1.16039	0.254697	-4.55597	5.21444e-06	0.000127999	66.18	67.59	62.67	38.87	23.39	18.65	Peroxidase 27; K00430 peroxidase [EC:1.11.1.7]; peroxidase 27-like	-
TEA022396.1	265.42	-1.40034	0.182742	-7.6629	1.81775e-14	1.67252e-12	7.82	8.93	9.22	3.17	3.51	2.66	Uncharacterized tRNA/rRNA methyltransferase YsgA-like; K03437 RNA methyltransferase, TrmH family; uncharacterized tRNA/rRNA methyltransferase slr1673; hypothetical protein	GO:0016070`RNA metabolic process; GO:0008168`methyltransferase activity; GO:0032259`methylation;
TEA022910.1	79.237	-1.29531	0.316792	-4.08883	4.33556e-05	0.000807037	7.35	6.9	7.54	1.88	1.92	3.63	-	GO:0016021`integral component of membrane; GO:0005746`mitochondrial respiratory chain;
TEA016859.1	15.258	-1.45481	0.41169	-3.53375	0.000409708	0.00564867	0.79	0.62	0.8	0.12	0.25	0.14	Cyanohydrin beta-glucosyltransferase-like; K13030 cyanohydrin beta-glucosyltransferase [EC:2.4.1.85]; SORBIDRAFT_01g001220, Sb01g001220; hypothetical protein; cytokinin-O-glucosyltransferase 2	GO:0008152`metabolic process; GO:0016758`transferase activity, transferring hexosyl groups;
TEA023364.1	268.266	-2.79749	0.404474	-6.91638	4.63331e-12	3.20002e-10	16.91	16.07	16.27	0.7	0.3	1.97	Hypothetical protein; K04733 interleukin-1 receptor-associated kinase 4 [EC:2.7.11.1]; non-functional pseudokinase ZED1-like; putative wall-associated receptor kinase-like 16	-
TEA010355.1	224.935	-1.44875	0.406778	-3.56154	0.000368691	0.00520553	12.32	10.1	10.51	4.58	2.7	0.65	-	GO:0016020`membrane;
TEA023798.1	47.9683	-1.31137	0.311822	-4.20552	2.60479e-05	0.000520179	5.43	4.86	5.75	1.63	2.49	1.4	Hypothetical protein; K20476 RAB6A-GEF complex partner protein 1; casein kinase 1-like protein HD16; K02218 casein kinase 1 [EC:2.7.11.1]	GO:0004674`protein serine/threonine kinase activity; GO:0005524`ATP binding; GO:0006468`protein phosphorylation;
TEA024248.1	109.904	-1.10888	0.366371	-3.02667	0.00247265	0.0246	2.94	2.47	3.73	1.71	1.25	0.48	Hypothetical protein; K06236 collagen, type I, alpha; two-component response regulator ARR14-like; K14491 two-component response regulator ARR-B family	GO:0003677`DNA binding; GO:0044464`cell part; GO:0006351`transcription, DNA-templated;
TEA009321.1	56.3495	-1.28277	0.394494	-3.25167	0.00114728	0.0133151	1.26	1.21	1.09	0.39	0.55	0.11	Dynamin-related protein 1E; K01528 dynamin GTPase [EC:3.6.5.5]; DYNAMIN-like 1E isoform 1; dynamin-related protein 1C	-
TEA013202.1	76.7056	-2.17243	0.446345	-4.86716	1.13215e-06	3.25734e-05	5.24	4.84	4.35	0	0.51	0.06	Putative E3 ubiquitin-protein ligase SINA-like 6; K04506 E3 ubiquitin-protein ligase SIAH1 [EC:2.3.2.27]; E3 ubiquitin-protein ligase SINA-like 7; putative E3 ubiquitin-protein ligase SINA-like	-
TEA018547.1	361.265	-2.1122	0.198793	-10.6251	2.27664e-26	5.20192e-24	12.76	12.56	11.21	2.07	3.01	2.62	Cytochrome P450; K20667 beta-amyrin 28-monooxygenase [EC:1.14.13.201]; beta-amyrin 28-oxidase; beta-amyrin 28-oxidase-like	GO:0010268`brassinosteroid homeostasis; GO:0020037`heme binding; GO:0016132`brassinosteroid biosynthetic process; GO:0005506`iron ion binding; GO:0055114`oxidation-reduction process; GO:0016705`oxidoreductase activity, acting on paired donors, with incorporation or reduction of molecular oxygen; GO:0007275`multicellular organismal development; GO:0016021`integral component of membrane; GO:0016125…
TEA029770.1	114.029	-3.86095	0.29293	-13.1804	1.13711e-39	6.36295e-37	4.94	5.2	4.83	0.14	0.24	0.3	AAT3; benzyl alcohol O-benzoyltransferase-like; K19861 benzyl alcohol O-benzoyltransferase [EC:2.3.1.196 2.3.1.232]; POPTRDRAFT_665543; transferase family protein	GO:0016740`transferase activity;
TEA012896.1	17.4775	-1.52197	0.445174	-3.41882	0.000628926	0.00807214	1.13	0.91	1.64	0.27	0.21	0	Hydroxymethylglutaryl-CoA lyase, mitochondrial; K01640 hydroxymethylglutaryl-CoA lyase [EC:4.1.3.4]; hypothetical protein	GO:0004419`hydroxymethylglutaryl-CoA lyase activity;
TEA002455.1	3812.04	-1.67652	0.25044	-6.69429	2.16728e-11	1.38197e-09	150.33	142.91	132.22	38.18	27.21	52.05	GDSL esterase/lipase At1g28600-like; K21026 acetylajmaline esterase [EC:3.1.1.80]; GDSL esterase/lipase At1g28570; GDSL esterase/lipase At1g28570-like	GO:0016787`hydrolase activity;
TEA032872.1	164.222	-1.04968	0.176086	-5.96117	2.50443e-09	1.1541e-07	6.53	6	6.34	2.93	3.01	2.81	-	-
TEA008267.1	1305.32	-1.10352	0.142768	-7.72942	1.08037e-14	1.01796e-12	35.75	36.39	33.9	15.4	14.75	17.58	Serine hydroxymethyltransferase 4; K00600 glycine hydroxymethyltransferase [EC:2.1.2.1]; 6F11; Serine hydroxymethyltransferase 4 isoform 1	GO:0004372`glycine hydroxymethyltransferase activity; GO:0008168`methyltransferase activity; GO:0006544`glycine metabolic process; GO:0035999`tetrahydrofolate interconversion; GO:0032259`methylation; GO:0030170`pyridoxal phosphate binding; GO:0006563`L-serine metabolic process;
TEA027088.1	96.4252	-1.52428	0.257003	-5.93099	3.01104e-09	1.376e-07	2.67	1.94	2.38	0.8	0.59	0.77	Ubiquitin carboxyl-terminal hydrolase 23; K11855 ubiquitin carboxyl-terminal hydrolase 36/42 [EC:3.4.19.12]	-
TEA004447.1	82.6088	-1.49297	0.288841	-5.16883	2.35564e-07	7.80063e-06	5.92	5.67	5.37	2.47	1.49	1.25	-	-
TEA021084.1	33.3185	-2.66833	0.420963	-6.33863	2.31811e-10	1.2294e-08	2.16	1.45	1.92	0.2	0	0.08	-	-
TEA031147.1	4667.66	-1.10379	0.306697	-3.59895	0.000319506	0.00461567	180.77	182.15	178.13	93.44	93.72	35.47	Oxidoreductase; K06892 feruloyl-CoA ortho-hydroxylase [EC:1.14.11.-]; 2-oxoglutarate-Iron(II)-dependent oxygenase; 2-oxoglutarate-iron(II)-dependent oxygenase	-
