# Supplementary material for: Molecular and physiological mechanisms of tea (Camellia sinensis (L.) O. Kuntze) leaf and root in response to nitrogen deficiency
Source: BMC Genomics. 2023 Jan 17;24:27. doi: 10.1186/s12864-023-09112-y (PMC9847173; doi:10.1186/s12864-023-09112-y)
Supplement: Supplementary file 4 — Additional file 4: Table S4. Up-regulated DEGs in response to N deficiency in tea roots. [file 12864_2023_9112_MOESM4_ESM.xlsx]

## Sheet: Sheet1
Table S4. Up-regulated DEGs in response to N deficiency in tea roots.
Gene_ID	Base Mean	log2(Fold Change)	SE	stat	p-value	p-adj	N deficiency 1	N deficiency 2	N deficiency 3	Control 1	Control 2	Control 3	KEGG annotation	GO annotation
TEA007493.1	112.411	1.02617	0.2676	3.8347	0.000125716	0.00205546	1.02	1.3	1.5	2.69	2.29	3.3	Protein NRT1/ PTR FAMILY 3.1; K14638 solute carrier family 15 (peptide/histidine transporter), member 3/4; POPTRDRAFT_723778; hypothetical protein	GO:0006810`transport; GO:0016021`integral component of membrane; GO:0005215`transporter activity;
TEA005943.1	10.8918	2.21041	0.444571	4.97202	6.62582e-07	2.00522e-05	0.03	0	0.03	0.61	0.49	0.74	Lj4g3v3060480.2; -; K04733 interleukin-1 receptor-associated kinase 4 [EC:2.7.11.1]; Lj1g3v3103680.1; Lj4g3v3060480.1	GO:0016020`membrane; GO:0016310`phosphorylation; GO:0000166`nucleotide binding; GO:0004672`protein kinase activity;
TEA026507.1	229.081	2.28912	0.41223	5.55301	2.80789e-08	1.09985e-06	2.59	2.45	1.35	24.68	34.75	6	Zeamatin; K04733 interleukin-1 receptor-associated kinase 4 [EC:2.7.11.1]; Protein P21; thaumatin-like protein 1	GO:0006952`defense response; GO:0005576`extracellular region; GO:0009607`response to biotic stimulus;
TEA016681.1	406.883	1.19148	0.169768	7.0183	2.24587e-12	1.62051e-10	7.08	7.19	6.29	14.5	15.97	17.41	-	-
TEA008189.1	153.013	1.76943	0.321756	5.4993	3.81302e-08	1.45612e-06	2.11	1.86	2.82	8.07	6.78	13.55	Cytochrome P450, family 81, subfamily D, polypeptide 8; K00517; cytochrome P450 81E8; K13260 isoflavone 2'-hydroxylase [EC:1.14.13.89]; hypothetical protein	GO:0016705`oxidoreductase activity, acting on paired donors, with incorporation or reduction of molecular oxygen; GO:0020037`heme binding; GO:0005506`iron ion binding; GO:0016021`integral component of membrane; GO:0004497`monooxygenase activity; GO:0055114`oxidation-reduction process;
TEA007298.1	18.1887	1.22349	0.432609	2.82816	0.0046816	0.0405558	0.04	0.21	0.08	0.55	0.36	0.4	-	-
TEA030056.1	48.1201	1.13012	0.319123	3.54132	0.000398135	0.00552452	1.22	1.01	0.97	3.48	2.02	2.47	-	-
TEA032128.1	23.0947	2.8996	0.41697	6.95399	3.55108e-12	2.49659e-10	0.06	0.03	0.06	1.31	0.99	1.52	1,4-dihydroxy-2-naphthoyl-CoA synthase, peroxisomal; K01661 naphthoate synthase [EC:4.1.3.36]	GO:0009234`menaquinone biosynthetic process; GO:0008935`1,4-dihydroxy-2-naphthoyl-CoA synthase activity;
TEA010740.1	39.0694	1.18595	0.391086	3.03246	0.0024257	0.024212	1.14	0.33	0.64	1.72	2.38	2.24	-	-
TEA032704.1	211.13	1.22115	0.182299	6.6986	2.1042e-11	1.34802e-09	8.69	8.63	7.9	18.31	22.07	20.05	-	GO:0008152`metabolic process; GO:0016846`carbon-sulfur lyase activity;
TEA007197.1	111.184	1.04525	0.231322	4.51859	6.22519e-06	0.000149596	1.85	2.02	1.87	3.89	3.73	4.77	Probable WRKY transcription factor 33; K13424 WRKY transcription factor 33; probable WRKY transcription factor 2; K18835 WRKY transcription factor 2; probable WRKY transcription factor 25	-
TEA031891.1	198.423	1.01148	0.190502	5.30957	1.09883e-07	3.86763e-06	1.63	1.71	1.75	3.83	3.01	3.66	Probable inactive receptor kinase At5g67200; K04733 interleukin-1 receptor-associated kinase 4 [EC:2.7.11.1]; probable inactive receptor kinase At3g08680; aquaporin TIP2-1-like; K09873 aquaporin TIP	-
TEA021431.1	879.778	1.15156	0.213661	5.38967	7.05864e-08	2.56685e-06	15.01	13.14	13.69	31.76	41.13	24.28	BAHD acyltransferase DCR; K19747 BAHD acyltransferase [EC:2.3.1.-]; hypothetical protein	GO:0016747`transferase activity, transferring acyl groups other than amino-acyl groups;
TEA031902.1	40.9237	1.50993	0.316923	4.76434	1.89471e-06	5.16925e-05	1.52	1.23	1.28	3.87	4.68	5.1	-	-
TEA000965.1	5.40317	1.26003	0.428552	2.9402	0.00328002	0.0307364	0	0	0.06	0.97	0.26	0.69	Hypothetical protein; K01870 isoleucyl-tRNA synthetase [EC:6.1.1.5]; K19027 zinc finger FYVE domain-containing protein 26; Translation protein SH3-like family protein, putative; K02889 large subunit ribosomal protein L21e	GO:0009699`phenylpropanoid biosynthetic process; GO:0042349`guiding stereospecific synthesis activity; GO:0050790`regulation of catalytic activity;
TEA022839.1	4098.66	1.15404	0.168048	6.86734	6.54113e-12	4.42081e-10	55.05	55.82	57.76	116.15	116.44	148.96	AAA-ATPase ASD, mitochondrial-like; K08900 mitochondrial chaperone BCS1; AAA-ATPase ASD, mitochondrial	GO:0005524`ATP binding; GO:0016021`integral component of membrane;
TEA002481.1	773.553	1.66217	0.311286	5.3397	9.30982e-08	3.31514e-06	7.66	6.52	5.86	20.92	16.24	38.08	Cytochrome P450, family 81, subfamily D, polypeptide 8; K00517; cytochrome P450 81E8; K13260 isoflavone 2'-hydroxylase [EC:1.14.13.89]; hypothetical protein	-
TEA012476.1	19.6852	1.39957	0.403603	3.46769	0.000524961	0.00697042	0.37	0.49	0.45	1.3	1.42	2.36	-	-
TEA014508.1	52.6355	1.3276	0.445368	2.9809	0.00287407	0.0277389	0.34	0.39	0.34	0.35	7.61	1.15	Cytochrome P450; K20667 beta-amyrin 28-monooxygenase [EC:1.14.13.201]; beta-amyrin 28-oxidase	GO:0016705`oxidoreductase activity, acting on paired donors, with incorporation or reduction of molecular oxygen; GO:0020037`heme binding; GO:0005506`iron ion binding; GO:0016021`integral component of membrane; GO:0004497`monooxygenase activity; GO:0055114`oxidation-reduction process;
TEA018508.1	313.836	2.00661	0.284114	7.06271	1.63282e-12	1.1907e-10	1.42	1.18	1.24	4.83	4.8	8.48	UPF0202 protein At1g10490-like; K14521 N-acetyltransferase 10 [EC:2.3.1.-]; RNA cytidine acetyltransferase 1-like	-
TEA021978.1	106.491	1.66528	0.405071	4.11108	3.93818e-05	0.000745752	0.9	1.6	0.78	4.04	2.77	9.58	E3 ubiquitin-protein ligase RING1-like; K11982 E3 ubiquitin-protein ligase RNF115/126 [EC:2.3.2.27]	-
TEA000150.1	296.238	1.61148	0.294832	5.46577	4.60903e-08	1.72644e-06	5.59	5.45	6.21	28.14	21.74	11.76	-	-
TEA027083.1	395.414	1.22996	0.340416	3.61312	0.000302534	0.00440764	7.34	6.63	6.71	12.63	13.01	31.31	Disease resistance protein RPS2-like; K13459 disease resistance protein RPS2; hypothetical protein; K16225 probable WRKY transcription factor 52	-
TEA007897.1	1145.92	1.10436	0.333471	3.31172	0.000927243	0.011205	41.91	37.66	43.42	129.74	134.6	43.72	Hypothetical protein; K01800 maleylacetoacetate isomerase [EC:5.2.1.2]; glutathione S-transferase zeta class-like	-
TEA000707.1	9.15888	1.56072	0.432252	3.61068	0.000305399	0.00443524	0	0	0	0.16	0.56	0.73	-	-
TEA012287.1	1982.97	1.02132	0.161045	6.34181	2.27078e-10	1.20898e-08	41.95	43.1	41.37	75.21	86.99	97.28	Type-a response regulator; K14492 two-component response regulator ARR-A family; two-component response regulator ARR3-like protein; two-component response regulator ORR10-like	GO:0000160`phosphorelay signal transduction system; GO:0005622`intracellular;
TEA021361.1	177.76	1.77294	0.36808	4.81672	1.45937e-06	4.08729e-05	4.91	4.77	3.81	19.14	35.7	9.98	Pathogenesis-related leaf protein 6; K13449 pathogenesis-related protein 1; PR-1, PR1; pathogenesis-related protein 1; basic form of pathogenesis-related protein 1	GO:0005576`extracellular region;
TEA018528.1	7.60415	1.40423	0.444957	3.15589	0.00160012	0.0174656	0.09	0.03	0.07	0.51	0.4	0.36	Receptor-like protein kinase FERONIA; K04733 interleukin-1 receptor-associated kinase 4 [EC:2.7.11.1]	-
TEA016208.1	44.3704	1.37154	0.421577	3.25336	0.00114049	0.0132448	0.73	1.04	1.03	5.27	5.44	1.19	Hypothetical protein; K09286 EREBP-like factor; ethylene-responsive transcription factor 2-like	-
TEA007397.1	138.75	1.10635	0.196194	5.63909	1.7095e-08	6.96476e-07	1.21	1.04	1.05	2.56	2.3	2.48	Glutamate receptor 3.4; K05387 glutamate receptor, ionotropic, plant; SlGLR3.2; glutamate receptor 3.2; glutamate receptor 3.4-like	-
TEA005507.1	28.134	1.19748	0.363117	3.29778	0.000974516	0.0116784	0.82	0.7	0.84	1.75	2.01	2.87	SORBIDRAFT_01g001220, Sb01g001220; hypothetical protein; K13030 cyanohydrin beta-glucosyltransferase [EC:2.4.1.85]; UDP-glucose iridoid glucosyltransferase-like; K00699 glucuronosyltransferase [EC:2.4.1.17]; UDP-glycosyltransferase 84B2; K13692 UDP-glucose:(indol-3-yl)acetate beta-D-glucosyltransferase [EC:2.4.1.121]	GO:0008152`metabolic process; GO:0016758`transferase activity, transferring hexosyl groups;
TEA019732.1	76.7877	1.04132	0.277632	3.75073	0.000176323	0.00277055	0.72	0.64	0.7	1.5	1.2	1.86	Protein NRT1/ PTR FAMILY 2.11-like; K14638 solute carrier family 15 (peptide/histidine transporter), member 3/4; protein NRT1/ PTR FAMILY 2.11	-
TEA005000.1	177.308	5.47463	0.334513	16.366	3.34637e-60	5.09746e-57	0.08	0	0.03	4.55	4.84	5.14	Hypothetical protein; K13459 disease resistance protein RPS2; disease resistance protein At4g27190-like	-
TEA032819.1	243.255	1.17455	0.307245	3.82285	0.00013192	0.00214793	3.43	3.64	3.31	7.74	5.69	12.75	Lj6g3v1055580.1; -; K13429 chitin elicitor receptor kinase 1; Chitin elicitor receptor kinase 1, RLK1 isoform 1; chitin elicitor receptor kinase 1	GO:0004674`protein serine/threonine kinase activity; GO:0005524`ATP binding; GO:0004715`non-membrane spanning protein tyrosine kinase activity; GO:0016021`integral component of membrane; GO:0018108`peptidyl-tyrosine phosphorylation;
TEA027068.1	133.985	4.68503	0.415464	11.2766	1.71214e-29	5.21612e-27	0	0	0.01	1.93	1.18	3.43	Phosphatase IMPL1, chloroplastic; K01092 myo-inositol-1(or 4)-monophosphatase [EC:3.1.3.25]; hypothetical protein	GO:0000287`magnesium ion binding; GO:0007165`signal transduction; GO:0046855`inositol phosphate dephosphorylation; GO:0008934`inositol monophosphate 1-phosphatase activity; GO:0006020`inositol metabolic process; GO:0005737`cytoplasm;
TEA029457.1	38.1584	1.28492	0.440226	2.91877	0.00351414	0.0325191	0.66	0.99	1.42	2.64	1.91	9.51	TBC1 domain family member 17; K20168 TBC1 domain family member 15; TBC1 domain family member 17-like	-
TEA007072.1	19.8954	2.32408	0.43126	5.38903	7.08383e-08	2.5726e-06	0.04	0.12	0.12	2.04	1.5	0.84	-	-
TEA003406.1	139.626	1.25251	0.265727	4.71351	2.43491e-06	6.48183e-05	3.92	4.82	3.98	8.64	10.43	13.69	-	-
TEA025907.1	819.465	1.24467	0.383298	3.24727	0.00116518	0.0134972	8.58	8.82	8.78	36.53	37.61	7.95	12-oxophytodienoate reductase 2; K05894 12-oxophytodienoic acid reductase [EC:1.3.1.42]; putative 12-oxophytodienoate reductase 11	GO:0010181`FMN binding; GO:0055114`oxidation-reduction process; GO:0016491`oxidoreductase activity;
TEA014503.1	45.4772	3.65986	0.417512	8.76587	1.85343e-18	2.37472e-16	0	0	0.04	0.99	1.76	1.09	Cysteine-rich receptor-like protein kinase 10; K04733 interleukin-1 receptor-associated kinase 4 [EC:2.7.11.1]	-
TEA034049.1	20.6813	2.29289	0.444619	5.15697	2.50975e-07	8.29093e-06	0.03	0.1	0	1.18	0.69	2.05	Serine carboxypeptidase-like 18; K16296 serine carboxypeptidase-like clade I [EC:3.4.16.-]	-
TEA011863.1	1151.87	1.63634	0.372186	4.39657	1.09976e-05	0.000247368	9.1	8.49	9.25	55.04	48.63	12.43	-	GO:0016021`integral component of membrane; GO:0005773`vacuole;
TEA031476.1	34.3318	1.65706	0.388343	4.267	1.98123e-05	0.000409988	0.3	0.17	0.57	1.46	2	1.44	Hypothetical protein; K00924; Eukaryotic aspartyl protease family protein; aspartic proteinase-like protein 2	-
TEA034050.1	54.5654	1.45264	0.340362	4.26792	1.97305e-05	0.000408603	0.9	0.47	0.83	1.84	2.65	2.91	Serine carboxypeptidase-like 18; K16296 serine carboxypeptidase-like clade I [EC:3.4.16.-]	-
TEA017712.1	100.512	1.10067	0.226967	4.84947	1.23792e-06	3.51371e-05	3.01	2.92	2.51	6.04	7.18	5.77	-	-
TEA011757.1	440.547	1.44429	0.403144	3.58257	0.000340233	0.00486637	7.27	7.13	7.01	16.09	12.49	56.26	-	-
TEA004345.1	98.6444	1.19278	0.294918	4.04445	5.24458e-05	0.000950436	4.86	3.6	4.55	11.28	14.43	7.56	-	-
TEA018805.1	147.487	1.99996	0.342327	5.84225	5.15009e-09	2.25937e-07	2.22	1.98	1.74	7.89	7.34	16.35	F-box/LRR-repeat protein 4; K10268 F-box and leucine-rich repeat protein 2/20; F-box/RNI-like superfamily protein isoform 1	-
TEA025596.1	257.296	1.21777	0.383988	3.17137	0.0015172	0.0167674	2.8	2.38	3.23	9.91	12.97	2.85	CKX1-2; hypothetical protein; K00279 cytokinin dehydrogenase [EC:1.5.99.12]; CKX1-1	-
TEA004386.1	21.9947	3.25639	0.436235	7.46476	8.345e-14	7.08395e-12	0	0	0	2.56	2.63	3.71	LOB domain-containing protein 16; K13944	-
TEA009593.1	6376.94	1.28777	0.239137	5.38508	7.24129e-08	2.62284e-06	94.7	105.57	100.02	187.54	254.73	335.06	Dihydroflavonol 4-reductase-like protein; K13265 vestitone reductase [EC:1.1.1.348]; vestitone reductase-like; vestitone reductase	-
TEA000592.1	15.1841	1.44888	0.441428	3.28225	0.00102981	0.0122024	0.2	0.03	0.16	0.78	1.14	0.46	Uncharacterized LOC101298415; K15502 serine/threonine-protein phosphatase 6 regulatory ankyrin repeat subunit A; uncharacterized LOC103408322; uncharacterized LOC107482568	-
TEA030941.1	91.6639	2.29552	0.437714	5.24434	1.56841e-07	5.36212e-06	0.64	0.45	0.32	2.77	3.85	15.88	Transcription factor bHLH140; K10863 aprataxin [EC:3.-.-.-]; basic helix-loop-helix family protein; Putative transcription factor bHLH086; K17694 DNA-binding protein inhibitor ID3	GO:0005488`binding;
TEA015316.1	887.915	1.11261	0.283073	3.93049	8.47723e-05	0.00144641	4.27	4.27	4.32	11.83	13.13	5.61	Hypothetical protein; K05681 ATP-binding cassette, subfamily G (WHITE), member 2; ppabcg9; ATP-binding cassette transporter, subfamily G, member 9, group WBC protein PpABCG9; ATP-binding cassette, sub-family G, member 2	GO:0006810`transport; GO:0005524`ATP binding; GO:0016021`integral component of membrane; GO:0016887`ATPase activity;
TEA027143.1	9.42615	1.75743	0.446931	3.93221	8.4167e-05	0.00143697	0.02	0	0.05	0.29	0.33	0.58	LOB domain-containing protein 16; K13944; POPTRDRAFT_559669; LOB domain protein 16	-
TEA024532.1	167.777	1.14316	0.192793	5.92944	3.03968e-09	1.38677e-07	2.85	2.71	2.9	5.82	7.12	6.33	Flavin-containing monooxygenase FMO GS-OX5; K00485 dimethylaniline monooxygenase (N-oxide forming) [EC:1.14.13.8]; hypothetical protein; Putative flavin-containing monooxygenase 2	-
TEA005560.1	25.8164	1.31068	0.441284	2.97014	0.00297661	0.0284772	0.24	0.59	0.26	1.08	0.88	3.36	Lj3g3v2128240.1; -; K09753 cinnamoyl-CoA reductase [EC:1.2.1.44]; cinnamoyl-CoA reductase 1; Lj3g3v2148260.1	GO:0003824`catalytic activity; GO:0050662`coenzyme binding;
TEA008363.1	45.0438	3.25458	0.408943	7.95852	1.74103e-15	1.73591e-13	0.01	0.08	0.03	1.66	0.83	1.49	Eukaryotic translation initiation factor 3 subunit B-like; K03253 translation initiation factor 3 subunit B; hypothetical protein; Translation initiation factor 3B1 isoform 1	GO:0031369`translation initiation factor binding; GO:0001731`formation of translation preinitiation complex; GO:0016282`eukaryotic 43S preinitiation complex; GO:0003743`translation initiation factor activity; GO:0006446`regulation of translational initiation; GO:0000166`nucleotide binding; GO:0033290`eukaryotic 48S preinitiation complex; GO:0005852`eukaryotic translation initiation factor 3 compl…
TEA026775.1	2016.73	7.45217	0.310268	24.0185	1.78166e-127	1.62837e-123	0.02	0.22	0.36	99.99	111.28	85.06	Probable glutathione S-transferase; K00799 glutathione S-transferase [EC:2.5.1.18]; probable glutathione S-transferase parC	-
TEA022224.1	51.3654	1.05214	0.321682	3.27074	0.00107265	0.0125887	0.91	0.9	1.02	1.52	2.57	2.52	-	GO:0003723`RNA binding; GO:0015934`large ribosomal subunit; GO:0006412`translation; GO:0005975`carbohydrate metabolic process; GO:0003735`structural constituent of ribosome; GO:0005739`mitochondrion; GO:0008184`glycogen phosphorylase activity;
TEA012722.1	111.888	1.28435	0.399685	3.21341	0.00131168	0.0148861	1.6	0.9	1.29	2.24	2.86	7.6	UDP-glycosyltransferase 73C1-like; K13496 UDP-glucosyl transferase 73C [EC:2.4.1.-]; UDP-glycosyltransferase 73C2; abscisate beta-glucosyltransferase-like; K14595 abscisate beta-glucosyltransferase [EC:2.4.1.263]	GO:0008152`metabolic process; GO:0042802`identical protein binding; GO:0050275`scopoletin glucosyltransferase activity;
TEA012398.1	95.8023	4.02629	0.390002	10.3238	5.50221e-25	1.13432e-22	0.07	0.14	0.14	7.84	8.3	3.44	Gibberellin 2-beta-dioxygenase 8; K04125 gibberellin 2-oxidase [EC:1.14.11.13]; gibberellin 2-beta-dioxygenase 8-like	-
TEA024525.1	106.342	1.92743	0.361478	5.33209	9.70875e-08	3.44378e-06	0.7	0.65	0.74	3.84	5.67	1.81	Adenylate isopentenyltransferase 5, chloroplastic; K10760 adenylate dimethylallyltransferase (cytokinin synthase) [EC:2.5.1.27 2.5.1.112]	GO:0006400`tRNA modification; GO:0052381`tRNA dimethylallyltransferase activity; GO:0005739`mitochondrion;
TEA033106.1	61.8789	1.52219	0.36809	4.13539	3.54353e-05	0.000678966	1.42	1.71	1.24	9.08	3.86	3.91	-	-
TEA010343.1	344.931	1.27693	0.377082	3.38635	0.000708293	0.00888819	5.8	5.01	5.72	9.93	10.2	30.99	Putative inactive purple acid phosphatase 27; K14407 cleavage stimulation factor subunit 2	GO:0046872`metal ion binding; GO:0003993`acid phosphatase activity; GO:0016311`dephosphorylation;
TEA000663.1	38.0547	2.38473	0.376586	6.33251	2.41205e-10	1.27676e-08	0.16	0.17	0.32	1.74	2.5	1.47	Squalene synthetase; K00801 farnesyl-diphosphate farnesyltransferase [EC:2.5.1.21]; uncharacterized LOC102668139; K07874 Ras-related protein Rab-1A	GO:0006810`transport; GO:0005886`plasma membrane; GO:0022857`transmembrane transporter activity;
TEA031848.1	574.945	2.13678	0.316537	6.75048	1.47354e-11	9.57414e-10	1.59	1.78	1.21	11.4	10.19	4.43	ATP-binding cassette sub-family G member 2; K05681 ATP-binding cassette, subfamily G (WHITE), member 2; ppabcg9; ATP-binding cassette transporter, subfamily G, member 9, group WBC protein PpABCG9; ppabcg30; ATP-binding cassette transporter, subfamily G, member 30, group WBC protein PpABCG30	GO:0006810`transport; GO:0005524`ATP binding; GO:0016021`integral component of membrane; GO:0016887`ATPase activity;
TEA015626.1	4.90868	1.18987	0.41363	2.87665	0.00401927	0.036158	0	0	0	0.74	0.24	0.7	Uncharacterized LOC101499401; K17434 large subunit ribosomal protein L53; 39S ribosomal protein L53/MRP-L53	-
TEA012626.1	2253.27	1.78527	0.361013	4.94515	7.60859e-07	2.26514e-05	13.2	13.8	14.03	44.57	33.46	112.66	-	-
TEA010924.1	30.4193	1.05055	0.375895	2.7948	0.00519326	0.0439837	0.18	0.27	0.28	0.5	0.9	0.49	Cysteine-rich receptor-like protein kinase 10; K04733 interleukin-1 receptor-associated kinase 4 [EC:2.7.11.1]	GO:0016020`membrane; GO:0004672`protein kinase activity;
TEA007142.1	143.342	1.08686	0.226294	4.80287	1.56404e-06	4.36262e-05	2.18	2	2.15	5.1	3.76	5.17	Protein MOR1; K16803 cytoskeleton-associated protein 5; POPTRDRAFT_727336; MICROTUBULE ORGANIZATION 1 family protein	-
TEA004641.1	2552.82	6.17785	0.258071	23.9386	1.2155e-126	8.33192e-123	2.1	1.87	2.28	194.34	198.33	307.49	-	-
TEA028809.1	346.411	2.07929	0.446124	4.66079	3.15001e-06	8.179e-05	0.65	0.53	0.52	13.21	19.36	0.67	Glycine-rich RNA-binding protein GRP1A-like; K13195 cold-inducible RNA-binding protein; uncharacterized LOC100305467; glycine-rich RNA-binding family protein	-
TEA001455.1	22.0748	1.49332	0.430965	3.46506	0.000530108	0.00702855	0.1	0.14	0.13	0.43	0.39	1.14	Ethylene-responsive transcription factor RAP2-7-like; K09284 AP2-like factor, euAP2 lineage; floral homeotic protein APETALA 2	GO:0008152`metabolic process;
TEA022177.1	7.14145	1.86181	0.443425	4.19869	2.6846e-05	0.00053495	0	0	0	0.3	0.34	0.29	PRA1 family protein B3; K20359 PRA1 family protein 1; PRA1 family protein B3-like	-
TEA008073.1	620.638	1.75782	0.18788	9.35609	8.27435e-21	1.29643e-18	5.61	5.75	5.73	17.41	19.5	23.57	Cysteine-rich receptor-like protein kinase 2; K04733 interleukin-1 receptor-associated kinase 4 [EC:2.7.11.1]; putative receptor-like protein kinase At4g00960	GO:0004674`protein serine/threonine kinase activity; GO:0005524`ATP binding; GO:0006468`protein phosphorylation; GO:0016021`integral component of membrane; GO:0005886`plasma membrane;
TEA027133.1	39.4244	3.1699	0.434259	7.29956	2.88706e-13	2.34897e-11	0.05	0.02	0	2.14	2.62	0.8	-	-
TEA002320.1	97.6991	1.04238	0.334568	3.11561	0.00183563	0.0194179	1.16	1.09	1.39	2.99	1.66	3.92	Probable receptor-like protein kinase At1g11050; K04733 interleukin-1 receptor-associated kinase 4 [EC:2.7.11.1]	-
TEA026789.1	7047.04	1.13684	0.277797	4.09236	4.27011e-05	0.000797424	177.41	173.67	159.85	290.83	333.28	588.91	Filaggrin-like; K12472 epidermal growth factor receptor substrate 15; hypothetical protein; K06699 proteasome activator subunit 4	-
TEA026285.1	96.4397	1.50501	0.36898	4.07885	4.5259e-05	0.000836383	2.3	1.75	2.56	4.38	7.75	12.51	Werner Syndrome-like exonuclease; K20777 exonuclease 3'-5' domain-containing protein 2 [EC:3.1.11.1]; uncharacterized LOC104425398	GO:0004527`exonuclease activity; GO:0006139`nucleobase-containing compound metabolic process;
TEA020712.1	10.0031	1.21141	0.441702	2.7426	0.0060955	0.0499649	0.12	0.05	0.11	0.43	0.58	0.24	Lj5g3v0081960.1; -; K03327 multidrug resistance protein, MATE family; protein DETOXIFICATION 33; MATE efflux family protein	-
TEA015468.1	90.4223	1.04302	0.282342	3.69418	0.000220601	0.0033641	4.29	5.13	5.9	9.95	9.83	14.25	-	-
TEA019859.1	15.4392	1.329	0.446834	2.97425	0.00293708	0.0281974	0.28	0.15	0.38	0.95	0.85	4.08	Zinc finger matrin-type protein 2-like; K12848 U4/U6.U5 tri-snRNP component SNU23	-
TEA027963.1	205.703	3.27067	0.352885	9.26838	1.88999e-20	2.87899e-18	1.29	0.83	0.86	13.56	10.77	25.53	Nuclear pore complex protein NUP93A-like; K14309 nuclear pore complex protein Nup93; nuclear pore complex protein NUP93B	-
TEA027902.1	59.2145	2.59385	0.361698	7.17133	7.42731e-13	5.6769e-11	0.91	0.25	0.47	5.41	6.02	4.71	-	-
TEA013443.1	488.016	1.06093	0.268741	3.94778	7.88785e-05	0.00135767	10.66	9.75	9.13	22.63	29.98	13.94	Leucoanthocyanidin dioxygenase; K05277 leucoanthocyanidin dioxygenase [EC:1.14.11.19]; flavonol synthase/flavanone 3-hydroxylase-like; K05278 flavonol synthase [EC:1.14.11.23]; flavonol synthase/flavanone 3-hydroxylase	GO:0005506`iron ion binding; GO:0055114`oxidation-reduction process; GO:0050589`leucocyanidin oxygenase activity;
TEA010835.1	216.344	1.49185	0.246604	6.04957	1.45237e-09	6.92566e-08	5.73	4.33	4.31	18.75	14.05	11.33	POPTRDRAFT_571216; short-chain dehydrogenase/reductase family protein; K00059 3-oxoacyl-[acyl-carrier protein] reductase [EC:1.1.1.100]; short-chain type dehydrogenase/reductase	GO:0004316`3-oxoacyl-[acyl-carrier-protein] reductase (NADPH) activity; GO:0008270`zinc ion binding; GO:0055114`oxidation-reduction process;
TEA032663.1	286.249	5.19439	0.318913	16.2878	1.2053e-59	1.65241e-56	0.03	0.09	0.02	4.26	3.42	3.15	Disease resistance protein At4g27190-like; K13459 disease resistance protein RPS2; hypothetical protein	-
TEA025083.1	94.5855	2.78557	0.371561	7.49694	6.53232e-14	5.59717e-12	0.06	0.11	0.24	1.81	1.99	1.24	Hypothetical protein; K13459 disease resistance protein RPS2; disease resistance protein At4g27190-like; probable disease resistance protein At4g27220	-
TEA000517.1	1589.34	1.01409	0.246397	4.11569	3.86026e-05	0.000734011	28.24	28.06	31.12	53.78	86.95	45.92	Probable glutathione S-transferase; K00799 glutathione S-transferase [EC:2.5.1.18]; probable glutathione S-transferase parC	-
TEA002405.1	415.712	1.47808	0.197995	7.46522	8.3159e-14	7.08117e-12	6.38	7	6.61	19.67	23.4	15.36	Flavonol synthase/flavanone 3-hydroxylase; K05278 flavonol synthase [EC:1.14.11.23]; flavonol synthase/flavanone 3-hydroxylase-like	GO:0005506`iron ion binding; GO:0055114`oxidation-reduction process; GO:0051213`dioxygenase activity;
TEA014125.1	15.197	2.05201	0.435028	4.71696	2.39399e-06	6.40399e-05	0.26	0.18	0.19	1.8	2.08	3.66	-	-
TEA013430.1	464.134	1.05854	0.249233	4.24718	2.16477e-05	0.000441636	11.78	10.24	12.31	26.87	17.59	31	-	-
TEA031837.1	23.132	1.55865	0.393414	3.96185	7.43706e-05	0.00128887	0.7	1.06	0.34	3.22	2.8	3.13	-	-
TEA002954.1	588.41	1.05933	0.292254	3.62468	0.000289314	0.00423755	11	10.76	10.98	19.47	17.98	36.67	Hypothetical protein; K09753 cinnamoyl-CoA reductase [EC:1.2.1.44]	-
TEA007354.1	89.1709	1.76724	0.433908	4.07284	4.64436e-05	0.000854656	0.82	0.62	0.71	10.93	4.09	1.28	Hypothetical protein; K05275 pyridoxine 4-dehydrogenase [EC:1.1.1.65]; K17744 L-galactose dehydrogenase [EC:1.1.1.316]; Lj4g3v0410570.2; -	-
TEA031090.1	28.8506	3.37729	0.436254	7.74157	9.81941e-15	9.34856e-13	0	0	0	2.02	3.02	4.13	Agamous-like MADS-box protein AGL62; K09260 MADS-box transcription enhancer factor 2A; hypothetical protein	GO:0006351`transcription, DNA-templated; GO:0005488`binding;
TEA032349.1	83.0947	1.62771	0.425412	3.8262	0.000130138	0.00212396	1.19	1.25	1.4	8.64	11.87	1.71	Zeamatin; K04733 interleukin-1 receptor-associated kinase 4 [EC:2.7.11.1]; Protein P21; thaumatin-like protein 1	GO:0006952`defense response; GO:0005576`extracellular region; GO:0009607`response to biotic stimulus;
TEA012753.1	41.0048	1.41568	0.442255	3.20105	0.00136928	0.0154249	0.24	0.61	0.45	3.78	3.35	0.51	Hypothetical protein; K01870 isoleucyl-tRNA synthetase [EC:6.1.1.5]	-
TEA032991.1	2131.35	1.51279	0.277017	5.46099	4.73476e-08	1.76629e-06	17.17	16.43	16.03	67	63.7	29.53	ADC; arginine decarboxylase; K01583 arginine decarboxylase [EC:4.1.1.19]; arginine decarboxylase-like	GO:0008295`spermidine biosynthetic process; GO:0006527`arginine catabolic process; GO:0008792`arginine decarboxylase activity;
TEA024214.1	35.5528	1.85506	0.350323	5.29527	1.1884e-07	4.15091e-06	0.23	0.35	0.39	1.63	1.29	1.82	40S ribosomal protein S8-like; K02995 small subunit ribosomal protein S8e; 40S ribosomal protein S8	GO:0000462`maturation of SSU-rRNA from tricistronic rRNA transcript (SSU-rRNA, 5.8S rRNA, LSU-rRNA); GO:0006412`translation; GO:0003735`structural constituent of ribosome; GO:0022627`cytosolic small ribosomal subunit;
TEA001055.1	1443.55	1.32157	0.35801	3.69144	0.000222987	0.00339483	10.52	10.01	9.6	19.49	18.52	54.59	SORBIDRAFT_01g001220, Sb01g001220; hypothetical protein; K13030 cyanohydrin beta-glucosyltransferase [EC:2.4.1.85]; cyanohydrin beta-glucosyltransferase-like; cytokinin-O-glucosyltransferase 2	-
TEA020709.1	5.31205	1.50802	0.433135	3.48165	0.000498343	0.00668169	0	0	0	0.43	0.45	0.37	Uncharacterized LOC100252802; K15032 mTERF domain-containing protein, mitochondrial; transcription termination factor MTERF5, chloroplastic-like	-
TEA015757.1	17.8698	1.22905	0.438562	2.80245	0.00507155	0.0431585	0.11	0	0.24	0.73	0.41	2.6	Germin-like protein subfamily 1 member 17; K11426 SET and MYND domain-containing protein; thioredoxin reductase 1-like; K00384 thioredoxin reductase (NADPH) [EC:1.8.1.9]	-
TEA011842.1	330.043	1.08845	0.244024	4.46045	8.1788e-06	0.00019118	7.75	11.72	11.32	19.08	23.29	26.62	-	-
TEA007116.1	398.41	1.05007	0.288598	3.63851	0.000274221	0.00404458	3.95	3.05	4.07	6.99	12.23	5.87	-	-
TEA011838.1	411.321	1.85903	0.193666	9.59919	8.05726e-22	1.36372e-19	2.96	3.66	4.24	14.9	12.64	14.08	Structural maintenance of chromosomes protein 1; K06636 structural maintenance of chromosome 1; hypothetical protein; Structural maintenance of chromosome 1 protein, putative isoform 1	GO:0043229`intracellular organelle;
TEA000281.1	110.812	1.81313	0.410408	4.41788	9.96758e-06	0.000227183	1.09	1.14	1.43	12.16	8.32	2.18	Glutathione S-transferase U17; K00799 glutathione S-transferase [EC:2.5.1.18]; glutathione S-transferase U17-like	-
TEA013089.1	34.2574	1.50571	0.421231	3.57455	0.000350835	0.00498681	0.09	0.24	0.12	1.14	0.69	0.36	Serine/threonine-protein kinase CDL1-like; K04733 interleukin-1 receptor-associated kinase 4 [EC:2.7.11.1]; Kinase superfamily protein	-
TEA016957.1	3085.2	1.47202	0.400632	3.67424	0.000238562	0.0036079	38.81	34.15	35.03	114.47	286.11	44.67	Ubiquitin carboxyl-terminal hydrolase 36; K11855 ubiquitin carboxyl-terminal hydrolase 36/42 [EC:3.4.19.12]	-
TEA022308.1	18.2839	1.76732	0.44614	3.96136	7.45229e-05	0.00128999	0	0.31	0.11	2.29	1.99	0.97	-	-
TEA024564.1	22.6791	1.94793	0.442266	4.40442	1.06069e-05	0.000240355	0.09	0.02	0.08	0.57	0.46	1.44	Omega-hydroxypalmitate O-feruloyl transferase-like; K15400 omega-hydroxypalmitate O-feruloyl transferase [EC:2.3.1.188]; omega-hydroxypalmitate O-feruloyl transferase	GO:0016740`transferase activity;
TEA033049.1	13.7845	1.24298	0.435078	2.8569	0.00427794	0.0379138	0.12	0.41	0.13	0.73	0.99	1.01	Hypothetical protein; K18999 RNA polymerase II C-terminal domain phosphatase-like 3/4 [EC:3.1.3.16]	-
TEA010155.1	29.7943	2.24757	0.443017	5.07333	3.90919e-07	1.23629e-05	0.08	0.04	0.04	1.66	1.48	0.3	Nucleobase-ascorbate transporter 3-like; K14611 solute carrier family 23 (nucleobase transporter), member 1/2; protein TOPLESS-like; K14963 COMPASS component SWD3; DNA-directed RNA polymerase 2B, chloroplastic/mitochondrial-like; K10908 DNA-directed RNA polymerase, mitochondrial [EC:2.7.7.6]	GO:0006355`regulation of transcription, DNA-templated;
TEA002881.1	399.398	1.16837	0.37126	3.14703	0.00164938	0.0179106	3.92	4	3.63	13.07	15.91	3.77	MATE efflux family protein ALF5; K03327 multidrug resistance protein, MATE family; protein DETOXIFICATION 19; protein DETOXIFICATION 19-like	GO:0016020`membrane; GO:0055085`transmembrane transport; GO:0022857`transmembrane transporter activity;
TEA017382.1	4.84375	1.15759	0.411108	2.81577	0.00486601	0.0417986	0	0	0	0.2	0.64	0.63	Cytosolic sulfotransferase 12-like; K01025; P-loop containing nucleoside triphosphate hydrolases superfamily protein	-
TEA011559.1	95.106	3.21049	0.326941	9.81978	9.25429e-23	1.66936e-20	0.46	0.95	0.35	8.89	9.23	7.19	Hypothetical protein; K02893 large subunit ribosomal protein L23Ae; 60S ribosomal protein L23a	GO:0005840`ribosome; GO:0000166`nucleotide binding; GO:0006412`translation; GO:0003735`structural constituent of ribosome;
TEA013261.1	8887.08	1.20191	0.293828	4.09051	4.30419e-05	0.000801742	134.56	135.81	136.2	234.32	277.04	519.42	Cell division control protein 2 homolog A; K02206 cyclin-dependent kinase 2 [EC:2.7.11.22]; cell division control protein 2 homolog; cyclin-dependent kinase	GO:0050832`defense response to fungus; GO:0008061`chitin binding; GO:0042742`defense response to bacterium;
TEA015903.1	28.7541	1.55795	0.397676	3.91763	8.94251e-05	0.00151917	0.45	0.41	0.21	1.68	0.99	2.07	-	-
TEA003917.1	14.5708	2.40405	0.443597	5.41946	5.97801e-08	2.20015e-06	0	0.02	0.02	0.52	0.89	0.4	Adenine/guanine permease AZG2-like; K06901 putative MFS transporter, AGZA family, xanthine/uracil permease; Xanthine/uracil permease family protein; adenine/guanine permease AZG2	GO:0005345`purine nucleobase transmembrane transporter activity; GO:0016021`integral component of membrane;
TEA007322.1	480.028	1.06039	0.339219	3.12597	0.00177223	0.0189242	13.84	12.33	16.3	23.84	22.25	55.2	E3 ubiquitin-protein ligase RMA1H1; K10666 E3 ubiquitin-protein ligase RNF5 [EC:2.3.2.27]	-
TEA020172.1	232.595	2.17798	0.442952	4.91696	8.79003e-07	2.58321e-05	0.94	0.62	0.61	2.47	28.84	5.59	-	-
TEA002734.1	146.794	1.23781	0.298609	4.14526	3.39429e-05	0.000654027	1.79	2.68	1.23	4.51	4.93	5.59	Septum-promoting GTP-binding protein 1; K07976 Rab family, other; septum-promoting GTP-binding protein 1-like	-
TEA025320.1	14.3357	2.46226	0.442035	5.57028	2.54335e-08	1.0034e-06	0	0.06	0.06	1.76	2.03	1.02	-	-
TEA016871.1	792.601	1.46892	0.409478	3.58728	0.000334141	0.00480069	7.13	6.59	6.49	11.22	15.58	57.84	Germin-like protein subfamily 1 member 17; K11426 SET and MYND domain-containing protein; thioredoxin reductase 1-like; K00384 thioredoxin reductase (NADPH) [EC:1.8.1.9]	GO:0045735`nutrient reservoir activity; GO:0005576`extracellular region; GO:0030145`manganese ion binding;
TEA020333.1	219.442	1.25493	0.35073	3.57806	0.000346156	0.00493821	7.72	6.95	5.47	13.96	12.41	31.38	-	-
TEA001550.1	3028.09	1.03324	0.2289	4.51395	6.36305e-06	0.000152241	85.14	81.92	78.46	156.94	137.01	228.19	-	-
TEA030899.1	356.447	1.58284	0.205514	7.70188	1.34079e-14	1.24621e-12	4.44	4.23	3.83	14.85	14.82	10.04	Carbonyl reductase-like; K15095 (+)-neomenthol dehydrogenase [EC:1.1.1.208]; short-chain dehydrogenase/reductase 2b-like; POPTRDRAFT_644424; short-chain dehydrogenase/reductase family protein	-
TEA008658.1	695.498	2.43968	0.398725	6.11871	9.43366e-10	4.5862e-08	3.34	3.31	3.43	61.52	35.5	9.66	Hypothetical protein; K05275 pyridoxine 4-dehydrogenase [EC:1.1.1.65]; pyridoxal reductase, chloroplastic; CPLD3	-
TEA015883.1	79.1329	1.08757	0.352543	3.08493	0.00203603	0.0210663	1.59	1.49	1.48	3.72	2.12	5.57	Transcription factor MYC2-like; K13422 transcription factor MYC2; Lj0g3v0343449.1; -; hypothetical protein	-
TEA008236.1	30.9205	2.38443	0.445079	5.35732	8.44654e-08	3.01557e-06	0.05	0.02	0.05	2.61	1.45	0.39	Lj6g3v2130140.1; -; K04733 interleukin-1 receptor-associated kinase 4 [EC:2.7.11.1]; hypothetical protein; G-type lectin S-receptor-like serine/threonine-protein kinase SD1-13	GO:0016020`membrane; GO:0016310`phosphorylation; GO:0004672`protein kinase activity; GO:0005488`binding;
TEA012314.1	44.9077	1.39221	0.397091	3.50603	0.000454839	0.00617693	0.59	0.42	0.38	1.76	2.7	0.81	Probable xyloglucan endotransglucosylase/hydrolase protein 23; K14504 xyloglucan:xyloglucosyl transferase TCH4 [EC:2.4.1.207]; K08235 xyloglucan:xyloglucosyl transferase [EC:2.4.1.207]	GO:0004553`hydrolase activity, hydrolyzing O-glycosyl compounds; GO:0016762`xyloglucan:xyloglucosyl transferase activity; GO:0048046`apoplast; GO:0005618`cell wall; GO:0010411`xyloglucan metabolic process; GO:0042546`cell wall biogenesis; GO:0071555`cell wall organization;
TEA023026.1	445.808	1.00732	0.220486	4.56861	4.9096e-06	0.000121385	15.42	16.04	17.95	35.18	42.89	25.5	LOB domain-containing protein 16-like; K13944	-
TEA016732.1	410.812	2.106	0.254194	8.28503	1.18081e-16	1.30551e-14	12.27	14.54	12.07	47.79	60.85	81.32	-	-
TEA002533.1	1358.14	1.10897	0.396887	2.79416	0.0052034	0.0440482	15.14	16.34	16.02	32.9	87.88	15.22	ACO3; 1-aminocyclopropane-1-carboxylate oxidase 1; K05933 aminocyclopropanecarboxylate oxidase [EC:1.14.17.4]; 1-aminocyclopropane-1-carboxylate; 1-aminocyclopropane-1-carboxylate oxidase 1-like	GO:0046872`metal ion binding; GO:0055114`oxidation-reduction process; GO:0016491`oxidoreductase activity;
TEA007025.1	3126	1.43376	0.378506	3.78796	0.000151892	0.00242699	37.57	37.57	36.17	72.34	75.48	250.09	-	-
TEA030661.1	4.59258	1.20307	0.415133	2.89802	0.00375522	0.0342872	0	0	0	0.61	0.23	0.37	-	-
TEA031729.1	254.776	1.7045	0.332723	5.12287	3.00922e-07	9.72994e-06	1.78	1.78	2.77	4.85	11.73	9.19	Hypothetical protein; K08869 aarF domain-containing kinase; K17613 calcineurin-binding protein cabin-1; uncharacterized LOC106773219; K01179 endoglucanase [EC:3.2.1.4]	GO:0006351`transcription, DNA-templated; GO:0009723`response to ethylene;
TEA024350.1	64.4721	1.25633	0.34453	3.64651	0.000265822	0.00394316	0.35	0.44	0.67	1.14	1.18	1.87	Hypothetical protein; K13510 lysophosphatidylcholine acyltransferase / lyso-PAF acetyltransferase [EC:2.3.1.23 2.3.1.67]; lysophospholipid acyltransferase LPEAT2	-
TEA026188.1	1660.47	1.37778	0.340681	4.04419	5.25037e-05	0.000950625	19.38	17.85	18.42	36.95	38.82	97.79	Disease resistance protein RPS2-like; K13459 disease resistance protein RPS2; hypothetical protein; K16225 probable WRKY transcription factor 52; RRS1; Disease resistance protein (TIR-NBS-LRR class)	-
TEA022516.1	678.826	1.2201	0.162675	7.50024	6.36993e-14	5.47514e-12	10.81	9.56	9.79	24.21	21.06	26.25	UDP-glycosyltransferase 73C3; K13496 UDP-glucosyl transferase 73C [EC:2.4.1.-]; scopoletin glucosyltransferase	-
TEA005126.1	125.569	4.75877	0.350915	13.561	6.81709e-42	4.34693e-39	0.13	0.06	0	4.75	4.13	5.24	Putative disease resistance protein At1g50180; K13457 disease resistance protein RPM1; Disease resistance protein RPH8A, putative	-
TEA002760.1	126.298	4.52305	0.378352	11.9546	6.14166e-33	2.47645e-30	0.03	0.01	0.05	2.2	1.55	3.03	G-type lectin S-receptor-like serine/threonine-protein kinase At4g27290; K04733 interleukin-1 receptor-associated kinase 4 [EC:2.7.11.1]; S-locus lectin kinase family protein; hypothetical protein	GO:0004674`protein serine/threonine kinase activity; GO:0009506`plasmodesma; GO:0006952`defense response; GO:0000166`nucleotide binding; GO:0006468`protein phosphorylation; GO:0005886`plasma membrane;
TEA000247.1	40.8779	1.47417	0.3902	3.77799	0.0001581	0.0025137	0.55	0.99	1.32	3.09	5.61	2.61	-	-
TEA020470.1	48.7608	1.02	0.331113	3.08054	0.00206629	0.0213275	0.95	1.63	1.41	2.5	2.88	3.78	WD repeat-containing protein DDB_G0290555; K14841 ribosome biogenesis protein NSA1	-
TEA023332.1	448.951	1.16435	0.288874	4.03066	5.56205e-05	0.000998729	6.6	7.82	6.61	19.76	22.74	9.85	Superoxide dismutase [Cu-Zn] 1-like; K04565 superoxide dismutase, Cu-Zn family [EC:1.15.1.1]; superoxide dismutase [Cu-Zn]; superoxide dismutase [Cu-Zn]-like	GO:0019430`removal of superoxide radicals; GO:0004784`superoxide dismutase activity; GO:0046872`metal ion binding; GO:0055114`oxidation-reduction process; GO:0005737`cytoplasm;
TEA018273.1	75.6202	1.18842	0.248101	4.79006	1.66732e-06	4.60849e-05	2.74	3	2.85	6.19	7.28	7.41	Dolichyl-diphosphooligosaccharide--protein glycosyltransferase subunit 2-like; K12667 oligosaccharyltransferase complex subunit delta (ribophorin II); dolichyl-diphosphooligosaccharide--protein glycosyltransferase subunit 2	GO:0009506`plasmodesma; GO:0005774`vacuolar membrane; GO:0009505`plant-type cell wall; GO:0008250`oligosaccharyltransferase complex; GO:0005794`Golgi apparatus; GO:0016021`integral component of membrane; GO:0006487`protein N-linked glycosylation; GO:0005739`mitochondrion; GO:0005886`plasma membrane;
TEA014163.1	61.8116	4.15964	0.423791	9.81531	9.67405e-23	1.73368e-20	0	0	0	4.18	3.86	8.06	Uncharacterized LOC103718487; K10635 E3 ubiquitin-protein ligase Arkadia [EC:2.3.2.27]; uncharacterized LOC105645493; probable E3 ubiquitin-protein ligase HIP1	GO:0046872`metal ion binding;
TEA022499.1	493.444	2.27809	0.230777	9.8714	5.53882e-23	1.02614e-20	6.35	6.7	8.56	33.75	35.5	47.46	Soluble starch synthase 1, chloroplastic/amyloplastic; K00703 starch synthase [EC:2.4.1.21]; hypothetical protein	GO:0016787`hydrolase activity; GO:0009506`plasmodesma; GO:0006950`response to stress; GO:0005886`plasma membrane;
TEA002417.1	199.762	1.87044	0.294049	6.36099	2.00461e-10	1.07773e-08	3.22	3.08	1.96	8.49	12.81	14.45	Cyanohydrin beta-glucosyltransferase-like; K13030 cyanohydrin beta-glucosyltransferase [EC:2.4.1.85]; SORBIDRAFT_01g001220, Sb01g001220; hypothetical protein; cytokinin-O-glucosyltransferase 2	GO:0008152`metabolic process; GO:0016758`transferase activity, transferring hexosyl groups;
TEA001110.1	336.784	1.50402	0.29096	5.16918	2.35126e-07	7.79556e-06	4.89	4.66	4.35	10.76	12.47	21.4	Proteasome inhibitor-related; K06700 proteasome inhibitor subunit 1 (PI31)	-
TEA029683.1	5.30527	1.44034	0.429696	3.35199	0.000802316	0.00984723	0	0	0	0.7	0.93	1.17	Hypothetical protein; K14502 protein brassinosteroid insensitive 2 [EC:2.7.11.1]; shaggy-related protein kinase eta; shaggy-related protein kinase eta-like	-
TEA011151.1	8.6605	1.60556	0.434406	3.69599	0.000219033	0.00334577	0	0	0	0.55	0.15	0.54	Probable disease resistance protein At4g27220; K13459 disease resistance protein RPS2; disease resistance protein At4g27190-like; hypothetical protein	-
TEA022546.1	167.627	1.25573	0.24759	5.07182	3.9403e-07	1.24469e-05	2.86	3.08	2.4	6.2	6.29	8.75	Syntaxin-41; K08489 syntaxin 16; Syntaxin of plants 41 isoform 2; syntaxin-43	GO:0005484`SNAP receptor activity; GO:0000149`SNARE binding; GO:0007030`Golgi organization; GO:0007034`vacuolar transport; GO:0005802`trans-Golgi network; GO:0006886`intracellular protein transport; GO:0009306`protein secretion; GO:0006906`vesicle fusion; GO:0048278`vesicle docking; GO:0016021`integral component of membrane; GO:0031201`SNARE complex; GO:1900150`regulation of defense response to f…
TEA005395.1	38.1817	1.59442	0.443743	3.59311	0.000326748	0.00471284	0.28	0.41	0.39	1.55	0.86	5.77	Myb domain protein 79 isoform 1; K09422 myb proto-oncogene protein, plant; POPTRDRAFT_565013; myb family transcription factor family protein; myb-related protein 305-like	GO:0003677`DNA binding;
TEA034017.1	115.963	1.20048	0.39026	3.0761	0.00209729	0.0215943	2.76	1.18	1.52	3.67	3.74	8.96	Serine carboxypeptidase-like 18; K16296 serine carboxypeptidase-like clade I [EC:3.4.16.-]	-
TEA018561.1	103.52	1.09635	0.368379	2.97616	0.00291886	0.0280866	1.31	1.28	1.19	5.05	1.47	3.4	Chaperone protein ClpB1-like; K03695 ATP-dependent Clp protease ATP-binding subunit ClpB	GO:0016021`integral component of membrane; GO:0015743`malate transport;
TEA017172.1	30.4044	2.6414	0.423136	6.24245	4.30763e-10	2.18724e-08	0.13	0.02	0.02	1.19	1.38	0.85	POPTRDRAFT_892254; hypothetical protein; K03327 multidrug resistance protein, MATE family; protein DETOXIFICATION 16-like; MATE efflux family protein 6-like	GO:0016020`membrane; GO:0015238`drug transmembrane transporter activity; GO:0006855`drug transmembrane transport;
TEA033098.1	42.1334	4.09969	0.398669	10.2834	8.3682e-25	1.69961e-22	0	0.04	0.05	3.44	3.81	3.85	(-)-germacrene D synthase; K15803 (-)-germacrene D synthase [EC:4.2.3.22 4.2.3.75]; (E)-beta-caryophyllene synthase	GO:0016829`lyase activity; GO:0046872`metal ion binding;
TEA028490.1	28.9886	1.3896	0.437721	3.17463	0.00150028	0.0166274	0.73	0.16	0.25	1.83	1.01	2.95	TRNA methyltransferase; K03439 tRNA (guanine-N7-)-methyltransferase [EC:2.1.1.33]; tRNA (guanine-N(7)-)-methyltransferase	-
TEA014722.1	28.6708	1.47285	0.434923	3.38647	0.000707989	0.00888819	0.12	0.12	0.06	0.25	0.36	0.94	G-type lectin S-receptor-like serine/threonine-protein kinase At1g11410; K04733 interleukin-1 receptor-associated kinase 4 [EC:2.7.11.1]; G-type lectin S-receptor-like serine/threonine-protein kinase RKS1	GO:0016020`membrane; GO:0016310`phosphorylation; GO:0000166`nucleotide binding; GO:0004672`protein kinase activity;
TEA022315.1	233.801	1.77541	0.369889	4.79984	1.58789e-06	4.42013e-05	0.91	0.89	0.91	2.5	2.88	7.49	Photosystem I reaction center subunit VI-2, chloroplastic; K02695 photosystem I subunit VI; POPTRDRAFT_712066; photosystem I 11K family protein; hypothetical protein	GO:0009538`photosystem I reaction center; GO:0015979`photosynthesis;
TEA020290.1	28.7392	2.95118	0.390142	7.56438	3.89713e-14	3.42485e-12	0.09	0.13	0.06	1.7	1.92	1.47	Protein disulfide-isomerase; K09580 protein disulfide-isomerase A1 [EC:5.3.4.1]; PDI; protein disulfide-isomerase-like	GO:0006457`protein folding; GO:0005788`endoplasmic reticulum lumen; GO:0016757`transferase activity, transferring glycosyl groups; GO:0034976`response to endoplasmic reticulum stress; GO:0003756`protein disulfide isomerase activity; GO:0045454`cell redox homeostasis;
TEA025599.1	62.69	4.10656	0.391754	10.4825	1.03943e-25	2.26191e-23	0.15	0	0.04	6.37	4.1	4.25	Ent-kaurenoic acid oxidase 2; K04123 ent-kaurenoic acid hydroxylase [EC:1.14.13.79]; ent-kaurenoic acid oxidase 1-like	-
TEA000354.1	6.50359	1.39162	0.444921	3.12779	0.00176124	0.0188418	0	0.07	0.14	0.96	1.01	0.52	Disease resistance protein RPM1; K13457 disease resistance protein RPM1; disease resistance protein RPM1-like	GO:0043531`ADP binding; GO:0006952`defense response; GO:0004721`phosphoprotein phosphatase activity; GO:0006470`protein dephosphorylation;
TEA017397.1	76.984	4.17343	0.383849	10.8726	1.55715e-27	3.8121e-25	0.11	0.29	0	7.82	7.29	10.7	-	-
TEA016178.1	1479.99	1.12225	0.327256	3.42928	0.00060518	0.00782145	23.08	21.23	20.67	35.57	37.64	87.22	Anthocyanidin 5,3-O-glucosyltransferase; K12938 anthocyanidin 5,3-O-glucosyltransferase [EC:2.4.1.-]; IF7GT, GmIF7GT, GmIF7GT1, Gma.32181, UGT88E3; UDP-glucose:isoflavone 7-O-glucosyltransferase; K13263 isoflavone 7-O-glucosyltransferase [EC:2.4.1.170]; K08237 hydroquinone glucosyltransferase [EC:2.4.1.218]	-
TEA004886.1	6.37979	1.27547	0.427019	2.98692	0.00281807	0.0273227	0	0.06	0	0.71	0.27	1.4	L-type lectin-domain containing receptor kinase IV.2; K04733 interleukin-1 receptor-associated kinase 4 [EC:2.7.11.1]; L-type lectin-domain containing receptor kinase IV.2-like	GO:0016020`membrane; GO:0000166`nucleotide binding; GO:0004672`protein kinase activity;
TEA012291.1	199.697	1.32497	0.415128	3.19172	0.00141431	0.0158088	4.65	3.72	3.47	5.8	8.94	29.52	Germin-like protein subfamily 1 member 17; K11426 SET and MYND domain-containing protein; thioredoxin reductase 1-like; K00384 thioredoxin reductase (NADPH) [EC:1.8.1.9]	-
TEA010751.1	1021.25	1.1971	0.357235	3.35101	0.000805177	0.00987792	19.38	22.01	16.93	37.98	29.94	92.93	Germin-like protein subfamily 1 member 17; K11426 SET and MYND domain-containing protein; Binding isoform 2; K14834 nucleolar complex protein 3; thioredoxin reductase 1-like; K00384 thioredoxin reductase (NADPH) [EC:1.8.1.9]	-
TEA010117.1	286.782	1.14562	0.215611	5.31336	1.07623e-07	3.79295e-06	4.94	4.2	6.63	12.04	12.06	12.23	-	-
TEA030666.1	663.098	1.32131	0.23929	5.52178	3.35577e-08	1.29594e-06	10.39	11.39	10.22	21.75	26.58	36.62	ADP-ribosylation factor 1; K07937 ADP-ribosylation factor 1; hypothetical protein; ADP-ribosylation factor	-
TEA001533.1	20.3121	1.8018	0.431317	4.17743	2.94816e-05	0.000578636	0.13	0.21	0.03	1.3	0.88	0.67	Anthranilate N-benzoyltransferase protein, putative; K13065 shikimate O-hydroxycinnamoyltransferase [EC:2.3.1.133]; vinorine synthase-like; hypothetical protein	-
TEA002590.1	6.75376	1.29783	0.444902	2.91712	0.00353278	0.0326256	0.04	0	0.02	0.25	0.16	0.14	Serine/threonine-protein kinase BLUS1; K08835 serine/threonine-protein kinase OSR1/STK39 [EC:2.7.11.1]; serine/threonine-protein kinase BLUS1-like	-
TEA032586.1	63.7413	2.48486	0.411057	6.04504	1.49375e-09	7.086e-08	0.2	0.21	0.17	1.41	1.57	4.3	Uncharacterized LOC100263178; K17985 activating molecule in BECN1-regulated autophagy protein 1; hypothetical protein; uncharacterized LOC103323811	-
TEA011649.1	317.82	1.63437	0.196691	8.30932	9.62522e-17	1.07282e-14	6.44	5.74	5.07	22.54	17.43	16.49	Tuliposide A-converting enzyme 2, chloroplastic-like; K20506 tuliposide A-converting enzyme [EC:4.2.99.22]	-
TEA017039.1	34.7023	3.61801	0.431828	8.37835	5.36728e-17	6.13189e-15	0	0	0	3.13	3.49	5.88	-	-
TEA006372.1	576.909	1.36499	0.323365	4.22121	2.42994e-05	0.0004899	5.03	5.58	4.34	11.15	10.15	23.6	Two-component response regulator ARR12-like; K14491 two-component response regulator ARR-B family; two-component response regulator ORR24-like	GO:0006351`transcription, DNA-templated;
TEA010466.1	50.5952	2.21484	0.446742	4.95775	7.13159e-07	2.14085e-05	0.08	0.08	0.02	1.94	3.67	0.32	Cytochrome P450 71A4-like; K07408 cytochrome P450 family 1 subfamily A polypeptide 1 [EC:1.14.14.1]; cytochrome P450 71A21; K07418 cytochrome P450 family 2 subfamily J [EC:1.14.14.1]; cytochrome P450 71A6-like	GO:0016020`membrane; GO:0046872`metal ion binding; GO:0016491`oxidoreductase activity;
TEA012498.1	5.27626	1.45941	0.438998	3.32441	0.000886071	0.0107548	0.08	0	0	0.78	0.66	0.97	-	-
TEA017534.1	25.7769	3.06144	0.420877	7.27395	3.4912e-13	2.80719e-11	0.1	0	0.03	1.53	1.47	2.02	-	-
TEA026334.1	9.75586	1.74085	0.442709	3.93226	8.41514e-05	0.00143697	0	0.03	0	0.31	0.54	1.11	L-type lectin-domain containing receptor kinase IX.1-like; K04733 interleukin-1 receptor-associated kinase 4 [EC:2.7.11.1]; L-type lectin-domain containing receptor kinase IX.1	GO:0016301`kinase activity;
TEA009449.1	2932.56	1.05828	0.288302	3.67075	0.000241843	0.00364546	33.54	36.3	34.42	71.06	50.04	114.17	(-)-a-terpineol synthase; K18108 (-)-alpha-terpineol synthase [EC:4.2.3.111]; (-)-alpha-terpineol synthase; (-)-alpha-terpineol synthase-like	GO:0000287`magnesium ion binding; GO:0016114`terpenoid biosynthetic process; GO:0010333`terpene synthase activity;
TEA000863.1	159.029	1.22077	0.279758	4.36367	1.27901e-05	0.000282133	1.84	1.57	1.77	4.14	3.22	5.85	-	-
TEA019705.1	9.8306	1.69352	0.444514	3.80983	0.000139061	0.00224872	0.01	0.01	0	0.17	0.1	0.38	Probable disease resistance protein At4g27220; K13459 disease resistance protein RPS2; hypothetical protein	-
TEA008466.1	260.949	2.11138	0.351585	6.00533	1.90944e-09	8.92388e-08	2.15	4.21	2.63	21.97	23.98	9.16	Beta-amyrin 28-oxidase-like; K20667 beta-amyrin 28-monooxygenase [EC:1.14.13.201]; POPTRDRAFT_569310; hypothetical protein	GO:0010268`brassinosteroid homeostasis; GO:0020037`heme binding; GO:0016132`brassinosteroid biosynthetic process; GO:0005506`iron ion binding; GO:0055114`oxidation-reduction process; GO:0016705`oxidoreductase activity, acting on paired donors, with incorporation or reduction of molecular oxygen; GO:0007275`multicellular organismal development; GO:0004497`monooxygenase activity; GO:0016125`sterol …
TEA001117.1	3442.51	1.0807	0.387901	2.78602	0.00533598	0.0449071	29.24	28.81	26.53	35.33	44.61	144.32	-	-
TEA021635.1	19.3002	1.33379	0.445083	2.99673	0.00272892	0.0266183	0.25	0.21	0.43	0.72	1.03	3.27	-	-
TEA020656.1	210.492	2.56216	0.33523	7.64298	2.12252e-14	1.93991e-12	0.88	1.27	1.68	12.74	13.83	6.06	Cytochrome P450 87A3-like; K07437 cytochrome P450 family 26 subfamily A; K12664 cytochrome P450 family 26 subfamily B	GO:0016020`membrane; GO:0046872`metal ion binding; GO:0016491`oxidoreductase activity;
TEA005556.1	245.137	1.14131	0.294203	3.87934	0.000104739	0.00174793	2.23	1.99	1.96	5.89	6.44	2.86	G-type lectin S-receptor-like serine/threonine-protein kinase At4g27290; K04733 interleukin-1 receptor-associated kinase 4 [EC:2.7.11.1]; Receptor kinase 3, putative	GO:0016020`membrane; GO:0016310`phosphorylation; GO:0000166`nucleotide binding; GO:0004672`protein kinase activity;
TEA002394.1	3088.62	2.05194	0.188522	10.8844	1.36818e-27	3.41038e-25	32.34	32.6	32	119.44	177.51	129.42	1-aminocyclopropane-1-carboxylate oxidase 5; K05933 aminocyclopropanecarboxylate oxidase [EC:1.14.17.4]	GO:0046872`metal ion binding; GO:0055114`oxidation-reduction process; GO:0016491`oxidoreductase activity;
TEA027004.1	26.5722	1.45539	0.439389	3.3123	0.000925316	0.0111866	0.71	0.4	0.24	3.59	3.37	0.8	Cytochrome P450 71D10-like; K00512 steroid 17alpha-monooxygenase / 17alpha-hydroxyprogesterone deacetylase [EC:1.14.14.19 1.14.14.32]; premnaspirodiene oxygenase; K15472 premnaspirodiene oxygenase [EC:1.14.13.121]	-
TEA019306.1	13.5934	2.65369	0.44114	6.01552	1.79307e-09	8.41852e-08	0.04	0	0	1.24	1.22	1.02	Metal transporter Nramp4; K12347 natural resistance-associated macrophage protein	GO:0016020`membrane; GO:0016740`transferase activity;
TEA029617.1	25.3981	1.76217	0.385126	4.57557	4.74914e-06	0.000117737	0.2	0.17	0.15	0.8	0.67	1.14	L-ascorbate oxidase; K00423 L-ascorbate oxidase [EC:1.10.3.3]; beta-glucosidase 46; K05350 beta-glucosidase [EC:3.2.1.21]	-
TEA033281.1	580.502	1.62042	0.141144	11.4806	1.65216e-30	5.66256e-28	6.58	6.82	6.39	19.81	20.3	21.84	Histone deacetylase HDT1-like; K11276 nucleophosmin 1; histone deacetylase HDT1; hypothetical protein	-
TEA026096.1	32.7524	1.25834	0.351753	3.57733	0.000347121	0.00494683	0.44	0.82	0.52	1.75	1.48	1.93	Hypothetical protein; K09422 myb proto-oncogene protein, plant; transcription factor MYB39; transcription factor MYB35	-
TEA004397.1	17.4521	1.67086	0.446769	3.73986	0.00018412	0.00287494	0.04	0.04	0.24	2.17	0.8	0.76	-	-
TEA009984.1	9.57707	1.98344	0.444443	4.46277	8.09079e-06	0.000189446	0.05	0.05	0.06	0.89	0.77	1.19	Uncharacterized LOC107610448; K00850 6-phosphofructokinase 1 [EC:2.7.1.11]; ACP, Acl; acyl carrier protein 2, mitochondrial; K03955 NADH dehydrogenase (ubiquinone) 1 alpha/beta subcomplex 1; hypothetical protein	GO:0031177`phosphopantetheine binding; GO:0006633`fatty acid biosynthetic process;
TEA026788.1	101735	1.40252	0.277078	5.06182	4.15277e-07	1.30131e-05	2360.65	2506.46	2489.12	4883.23	6268.63	10308	-	-
TEA005940.1	24.2163	1.28609	0.410043	3.13649	0.00170985	0.0184214	1.07	0.53	0.48	1.88	1.98	3.51	-	-
TEA025403.1	274.86	1.67547	0.241151	6.9478	3.71016e-12	2.60176e-10	1.7	1.73	1.58	6.29	4.25	6.9	Sulfate transporter 3.1-like; K17471 sulfate transporter 3; sulfate transporter 3.1	GO:1902358`sulfate transmembrane transport; GO:0016021`integral component of membrane; GO:0008271`secondary active sulfate transmembrane transporter activity; GO:0009507`chloroplast;
TEA011210.1	28.4102	1.63695	0.374272	4.3737	1.22158e-05	0.000270773	0.27	0.33	0.15	1.01	0.96	1.29	-	GO:0009987`cellular process;
TEA024526.1	29.1017	1.55406	0.378392	4.10701	4.00807e-05	0.000755826	0.6	0.71	1.39	3.11	3.86	3.99	-	-
TEA019844.1	184.018	1.43898	0.361056	3.98549	6.73422e-05	0.00118359	7.23	5.8	5.93	13.35	15.44	36.35	Probable ribonuclease P/MRP protein subunit POP5; K03537 ribonuclease P/MRP protein subunit POP5 [EC:3.1.26.5]; Ribonuclease P family protein / Rpp14 family protein isoform 1; POPTRDRAFT_732716; hypothetical protein	GO:0090501`RNA phosphodiester bond hydrolysis; GO:0009249`protein lipoylation; GO:0004540`ribonuclease activity; GO:0008033`tRNA processing; GO:0005773`vacuole;
TEA012218.1	142.649	2.70837	0.260201	10.4087	2.26179e-25	4.80744e-23	0.36	0.4	0.4	2.49	3.14	3.54	Zinc finger CCCH domain-containing protein 31; K18995 ATP-dependent RNA helicase DHX29 [EC:3.6.4.13]	GO:0006396`RNA processing; GO:0005634`nucleus; GO:0044822`poly(A) RNA binding; GO:0004004`ATP-dependent RNA helicase activity; GO:0005737`cytoplasm;
TEA029053.1	480.033	1.39211	0.247882	5.61602	1.95405e-08	7.85603e-07	10.08	12.03	13.27	32.07	25.44	42.42	Germin-like protein subfamily 1 member 17; K11426 SET and MYND domain-containing protein; thioredoxin reductase 1-like; K00384 thioredoxin reductase (NADPH) [EC:1.8.1.9]	GO:0045735`nutrient reservoir activity; GO:0005576`extracellular region; GO:0030145`manganese ion binding;
TEA015161.1	22.3044	1.1084	0.364564	3.04034	0.00236311	0.0237129	0.45	0.38	0.32	0.96	0.91	1.14	Malate dehydrogenase, mitochondrial; K00026 malate dehydrogenase [EC:1.1.1.37]; hypothetical protein; malate dehydrogenase, mitochondrial-like	GO:0006099`tricarboxylic acid cycle; GO:0005975`carbohydrate metabolic process; GO:0030060`L-malate dehydrogenase activity; GO:0006108`malate metabolic process;
TEA029788.1	24.4232	1.31888	0.423748	3.11242	0.00185561	0.0196065	0.42	0.11	0.53	1.38	1.04	1.86	-	-
TEA029993.1	80.0003	1.3406	0.35836	3.74092	0.000183346	0.00286521	1.05	1.29	1.87	3.09	3.64	6.52	Uncharacterized LOC102668139; K07874 Ras-related protein Rab-1A	GO:0055085`transmembrane transport; GO:0016021`integral component of membrane; GO:0022857`transmembrane transporter activity;
TEA011089.1	411.479	1.04667	0.216611	4.83203	1.35148e-06	3.81237e-05	10.79	9.24	8.85	17.8	18.81	25.1	(R)-specific enoyl-CoA hydratase; K18532 adenylate kinase [EC:2.7.4.3]; hypothetical protein; K17865 3-hydroxybutyryl-CoA dehydratase [EC:4.2.1.55]	-
TEA019135.1	1357.3	1.29938	0.151844	8.55733	1.15507e-17	1.38908e-15	25	23.36	23.63	64.89	66.36	49.47	Endochitinase EP3-like; K01183 chitinase [EC:3.2.1.14]; endochitinase PR4-like	-
TEA020420.1	171.958	2.92447	0.356459	8.20424	2.32052e-16	2.46613e-14	1.42	2.09	1.54	28.36	26.11	10.17	Cinnamoyl-CoA reductase 1-like; K09753 cinnamoyl-CoA reductase [EC:1.2.1.44]; cinnamoyl-CoA reductase 2-like	GO:0003824`catalytic activity; GO:0050662`coenzyme binding;
TEA012006.1	552.27	1.92634	0.310113	6.21172	5.24082e-10	2.61745e-08	7.24	7.43	7.55	45.45	42.07	17.37	Beta-amyrin 28-oxidase-like; K20667 beta-amyrin 28-monooxygenase [EC:1.14.13.201]; hypothetical protein	GO:0010268`brassinosteroid homeostasis; GO:0020037`heme binding; GO:0016132`brassinosteroid biosynthetic process; GO:0005506`iron ion binding; GO:0055114`oxidation-reduction process; GO:0016705`oxidoreductase activity, acting on paired donors, with incorporation or reduction of molecular oxygen; GO:0007275`multicellular organismal development; GO:0016021`integral component of membrane; GO:0016125…
TEA023572.1	17.0312	1.79129	0.421351	4.25129	2.12539e-05	0.000435222	0.16	0.22	0.35	1.66	2.22	1.1	ABCI8; ATP binding cassette protein 1; K07033 uncharacterized protein; uncharacterized LOC103637566; K20867 galacturonosyltransferase 12/13/14/15 [EC:2.4.1.-]; uncharacterized LOC103648267	-
TEA031898.1	41.6476	1.21961	0.397719	3.06652	0.00216565	0.0221237	0.77	0.85	0.48	1.32	3.64	1.72	Methylesterase 10; K08233 polyneuridine-aldehyde esterase [EC:3.1.1.78]; methylesterase 10-like	-
TEA012309.1	1270.41	1.04291	0.362498	2.87701	0.00401467	0.036158	13.2	11.92	11.2	36.45	43.36	10.61	DELLA protein GAI-like; K14494 DELLA protein; GAL2; AtGAI1 GRAS E3 ubiquitin ligase protein; RGL2; RGA-like 2	-
TEA013771.1	182.547	1.05836	0.270874	3.90719	9.33775e-05	0.00158061	5.67	5.12	5.61	9.71	10.45	16.34	WRKY26-1; probable WRKY transcription factor 26; K13424 WRKY transcription factor 33; probable WRKY transcription factor 33	-
TEA007226.1	48.0324	3.79818	0.387334	9.80595	1.06146e-22	1.88989e-20	0.06	0.06	0.06	2.83	2.31	3.47	IAA12; K14484 auxin-responsive protein IAA; auxin-responsive protein IAA11; auxin-responsive protein IAA13	GO:0050794`regulation of cellular process; GO:0006351`transcription, DNA-templated;
TEA010775.1	43.4906	1.72635	0.405976	4.25235	2.11539e-05	0.000434146	0.22	0.53	0.43	2.75	2.75	0.99	N-lysine methyltransferase setd6; K05302 N-lysine methyltransferase SETD6 [EC:2.1.1.-]; ribosomal lysine N-methyltransferase 3	GO:0018026`peptidyl-lysine monomethylation; GO:0016279`protein-lysine N-methyltransferase activity;
TEA005753.1	137.183	1.67356	0.325431	5.14261	2.70946e-07	8.87584e-06	1.78	2.77	1.42	5.64	10.55	7.24	Alpha-glucosidase 2-like; K01228 mannosyl-oligosaccharide glucosidase [EC:3.2.1.106]; 4-coumarate--CoA ligase 2-like; K01904 4-coumarate--CoA ligase [EC:6.2.1.12]	-
TEA006966.1	243.726	1.50956	0.342814	4.40343	1.06552e-05	0.000241052	2.36	3.18	3.07	12.33	13.78	4.69	Alpha-amylase; K01176 alpha-amylase [EC:3.2.1.1]; alpha-amylase-like; alpha amylase domain protein	GO:0004556`alpha-amylase activity; GO:0005509`calcium ion binding; GO:0005975`carbohydrate metabolic process;
TEA003582.1	27.1642	2.06686	0.44693	4.62457	3.7537e-06	9.53871e-05	0	0	0.19	1.75	1.13	2.75	Polyadenylate-binding protein 7-like; K13126 polyadenylate-binding protein; polyadenylate-binding protein 7; Lj1g3v4691700.1; -	GO:1901363`heterocyclic compound binding; GO:0097159`organic cyclic compound binding;
TEA024389.1	59.3389	2.06656	0.382068	5.40889	6.34161e-08	2.31841e-06	0.23	0.31	0.48	2.37	3.16	1.23	Hypothetical protein; K07437 cytochrome P450 family 26 subfamily A; taxadiene 5-alpha hydroxylase-like; K20667 beta-amyrin 28-monooxygenase [EC:1.14.13.201]	GO:0010268`brassinosteroid homeostasis; GO:0016020`membrane; GO:0046872`metal ion binding; GO:0007275`multicellular organismal development; GO:0016132`brassinosteroid biosynthetic process; GO:0016125`sterol metabolic process; GO:0004497`monooxygenase activity;
TEA004992.1	21.8345	2.63327	0.44657	5.89666	3.7094e-09	1.67283e-07	0	0	0	2.47	0.9	0.84	Ubiquitin domain-containing protein DSK2a; K04523 ubiquilin; ubiquitin domain-containing protein DSK2a-like; ubiquitin domain-containing protein DSK2b-like	-
TEA026722.1	38.5448	1.06999	0.365056	2.93103	0.00337842	0.03154	0.33	0.58	0.49	1	0.92	1.61	Pentatricopeptide repeat-containing protein At1g12300, mitochondrial-like; K17964 leucine-rich PPR motif-containing protein, mitochondrial; Tetratricopeptide repeat (TPR)-like superfamily protein, putative isoform 2; K17710 pentatricopeptide repeat domain-containing protein 1; pentatricopeptide repeat-containing protein At1g63330-like	-
TEA024537.1	4.31345	1.22942	0.429885	2.85987	0.00423812	0.0376555	0	0.03	0	0.17	0.24	0.29	NOD26-like intrinsic protein 4,1; K09874 aquaporin NIP; probable aquaporin NIP-type; hypothetical protein	-
TEA010805.1	41.2923	1.37337	0.367885	3.73315	0.000189101	0.00294098	0.42	0.34	0.37	1.69	1.43	0.69	BAHD acyltransferase DCR; K19747 BAHD acyltransferase [EC:2.3.1.-]; BAHD acyltransferase DCR-like	GO:0016740`transferase activity;
TEA004301.1	15.3252	1.78406	0.434121	4.1096	3.9635e-05	0.000749222	0.04	0.2	0.16	0.74	1.23	1.22	-	-
TEA004351.1	76.7186	1.21742	0.346537	3.5131	0.000442912	0.00604928	0.98	1.2	1.27	2.03	2.88	4.63	Ethylene-responsive transcription factor 1B-like; K14516 ethylene-responsive transcription factor 1	-
TEA014256.1	9094.32	1.72748	0.351106	4.9201	8.6498e-07	2.55295e-05	168.17	163.4	153.76	379.6	503.15	1201.55	Zeamatin; K04733 interleukin-1 receptor-associated kinase 4 [EC:2.7.11.1]; Protein P21; pathogenesis-related protein 5-like	-
TEA017944.1	586.024	1.01584	0.214313	4.73999	2.13731e-06	5.77939e-05	7.4	7.56	6.81	17.08	17.87	10.87	High mobility group B protein 6; K09273 upstream-binding transcription factor; HMG box protein isoform 2; high mobility group B protein 6-like	-
TEA002265.1	18.135	2.62104	0.446316	5.8726	4.29002e-09	1.91265e-07	0	0	0	0.65	1.4	1.65	Putative disease resistance protein At1g50180; K13457 disease resistance protein RPM1; Disease resistance protein RPP8; K01930 folylpolyglutamate synthase [EC:6.3.2.17]; disease resistance protein RPP8-like	-
TEA021872.1	191.015	1.17866	0.188403	6.25604	3.94871e-10	2.01996e-08	0.72	0.77	0.89	1.95	1.98	1.63	Disease resistance protein RPM1-like; K13457 disease resistance protein RPM1	-
TEA008444.1	499.52	1.62952	0.415745	3.91951	8.87281e-05	0.0015092	1.85	2.06	1.5	14.71	12.11	1.93	Alpha-xylosidase 1; K15925 alpha-D-xyloside xylohydrolase [EC:3.2.1.177]	GO:0030246`carbohydrate binding; GO:0000023`maltose metabolic process; GO:0032450`maltose alpha-glucosidase activity; GO:0004558`alpha-1,4-glucosidase activity;
TEA022646.1	235.51	1.10415	0.35275	3.13012	0.00174736	0.01872	3.25	3.94	3.26	6.34	5.45	14.63	-	GO:0009579`thylakoid;
TEA018181.1	899.107	1.15348	0.146703	7.86267	3.76026e-15	3.66913e-13	25.4	27	27.97	54.51	62.75	63.41	Os04g0471000; Similar to H0418A01.4 protein.; K05747 Wiskott-Aldrich syndrome protein	-
TEA002550.1	20.7606	2.4548	0.446664	5.49586	3.88811e-08	1.47861e-06	0	0.04	0	0.83	0.98	2.59	Heparan-alpha-glucosaminide N-acetyltransferase; K10532 heparan-alpha-glucosaminide N-acetyltransferase [EC:2.3.1.78]; hypothetical protein	GO:0016021`integral component of membrane;
TEA030719.1	15.9781	1.54968	0.432827	3.58038	0.000343092	0.00490215	0.04	0	0	1.71	2.59	0.18	-	-
TEA020592.1	5.92451	1.22337	0.445051	2.74883	0.00598079	0.0492454	0.02	0.04	0.02	0.2	0.14	0.36	Uncharacterized LOC103722329; K16573 gamma-tubulin complex component 6	GO:0071554`cell wall organization or biogenesis; GO:0016413`O-acetyltransferase activity; GO:0005794`Golgi apparatus; GO:0016021`integral component of membrane;
TEA005631.1	804.154	1.52794	0.292363	5.22617	1.73053e-07	5.88703e-06	12.86	16.3	13.39	29.92	68.12	42.5	Hypothetical protein; K03036 26S proteasome regulatory subunit N6	GO:0005615`extracellular space;
TEA003146.1	85.2724	1.4473	0.442135	3.27343	0.00106252	0.0125085	0.28	0.2	0.42	0.84	0.54	3.87	Cyclic nucleotide-gated channel 15; K05391 cyclic nucleotide gated channel, other eukaryote; putative cyclic nucleotide-gated ion channel 15	-
TEA028627.1	535.483	1.10356	0.130306	8.46902	2.47468e-17	2.91216e-15	8.62	7.55	7.86	17.73	17.06	17.18	Spermine synthase; K00797 spermidine synthase [EC:2.5.1.16]; Spermidine synthase 3 isoform 1	GO:0006595`polyamine metabolic process; GO:0032259`methylation; GO:0030750`putrescine N-methyltransferase activity;
TEA015563.1	8134.22	1.51707	0.354222	4.28282	1.84535e-05	0.000384481	74.29	74.35	74	160.38	170.69	472.77	-	-
TEA015695.1	50.695	1.30648	0.426007	3.06681	0.00216357	0.0221148	0.24	0.55	0.39	0.76	1.05	2.9	Omega-hydroxypalmitate O-feruloyl transferase; K15400 omega-hydroxypalmitate O-feruloyl transferase [EC:2.3.1.188]	GO:0016747`transferase activity, transferring acyl groups other than amino-acyl groups;
TEA008526.1	100.963	1.16386	0.328744	3.54034	0.000399618	0.0055395	0.88	0.71	0.71	1.58	3.02	1.37	Cytochrome P450 82C4-like; K00517; cytochrome P450 82C4; K00512 steroid 17alpha-monooxygenase / 17alpha-hydroxyprogesterone deacetylase [EC:1.14.14.19 1.14.14.32]	GO:0016705`oxidoreductase activity, acting on paired donors, with incorporation or reduction of molecular oxygen; GO:0020037`heme binding; GO:0005506`iron ion binding; GO:0016021`integral component of membrane; GO:0004497`monooxygenase activity; GO:0055114`oxidation-reduction process;
TEA016490.1	7.25813	1.43124	0.427197	3.3503	0.000807241	0.00989298	0	0	0	0.29	1.1	0.44	Mannan synthase 1; K13680 beta-mannan synthase [EC:2.4.1.32]; mannan synthase 1-like	-
TEA000590.1	136.543	1.39366	0.349694	3.98536	6.73774e-05	0.00118359	1.05	1.45	1.01	3.61	5.87	2.05	Calcium-binding protein PBP1; K16465 centrin-1; calcium-binding protein PBP1-like	-
TEA015932.1	19.7766	1.36391	0.426881	3.19506	0.00139803	0.0156844	0.18	0.12	0.22	0.66	1.24	0.4	Kinesin-like protein KIN-4A; K10395 kinesin family member 4/21/27; kinesin-like protein FRA1	GO:0000166`nucleotide binding;
TEA006421.1	92.9491	1.87241	0.431493	4.33938	1.42886e-05	0.000311679	0.91	1.68	2.24	7.89	5.16	25.75	-	-
TEA023937.1	4622.68	1.05068	0.178951	5.87133	4.32316e-09	1.9243e-07	47.88	47.52	45.79	89.8	88.95	118.89	Flavonol synthase/flavanone 3-hydroxylase; K05278 flavonol synthase [EC:1.14.11.23]; hypothetical protein; K05282 gibberellin 20-oxidase [EC:1.14.11.12]	GO:0005506`iron ion binding; GO:0055114`oxidation-reduction process; GO:0016491`oxidoreductase activity;
TEA017212.1	204.86	1.21517	0.271168	4.48124	7.42094e-06	0.000175409	3.46	2.77	2.82	7.78	10.05	5.16	Probable tyrosine-protein phosphatase At1g05000; K18045 tyrosine-protein phosphatase SIW14 [EC:3.1.3.48]; POPTRDRAFT_896764; hypothetical protein	GO:0016311`dephosphorylation; GO:0016791`phosphatase activity;
TEA026494.1	76.4256	4.52179	0.392462	11.5216	1.02699e-30	3.61014e-28	0.06	0.03	0	5.93	4.96	3.19	Ethylene insensitive 3 family protein; K14514 ethylene-insensitive protein 3; protein ETHYLENE INSENSITIVE 3-like	-
TEA014792.1	108.653	1.03835	0.228324	4.54771	5.42328e-06	0.000132296	4.72	4.01	5.06	8.77	10.5	10.26	Acyl-protein thioesterase 1 homolog 1; K06130 lysophospholipase II [EC:3.1.1.5]; acyl-protein thioesterase 2-like	-
TEA029291.1	57.61	4.6239	0.403374	11.4631	2.02229e-30	6.84557e-28	0	0	0	3.04	4.18	3.14	F-box protein At4g22390-like; K15030 translation initiation factor 3 subunit M	-
TEA029243.1	40.6901	2.52824	0.423021	5.97662	2.27817e-09	1.05516e-07	0.06	0	0.11	1.03	0.81	0.9	Hypothetical protein; K04733 interleukin-1 receptor-associated kinase 4 [EC:2.7.11.1]; nuclear RNA-binding-like protein; K13199 plasminogen activator inhibitor 1 RNA-binding protein; delta(3,5)-Delta(2,4)-dienoyl-CoA isomerase, peroxisomal-like; K12663 Delta(3,5)-Delta(2,4)-dienoyl-CoA isomerase [EC:5.3.3.-]	GO:0004252`serine-type endopeptidase activity; GO:0005618`cell wall;
TEA012099.1	563.196	2.20543	0.202767	10.8767	1.48899e-27	3.67806e-25	2.9	4.52	4.12	20.38	18.45	18.73	Omega-hydroxypalmitate O-feruloyl transferase; K15400 omega-hydroxypalmitate O-feruloyl transferase [EC:2.3.1.188]; omega-hydroxypalmitate O-feruloyl transferase-like	-
TEA017776.1	47.5237	1.24365	0.446768	2.78366	0.00537486	0.0451631	0.42	0.15	0.38	0.36	0.99	4.46	Cytochrome P450 CYP72A219-like; K07428 cytochrome P450 family 4 subfamily X [EC:1.14.14.1]	GO:0016020`membrane; GO:0046872`metal ion binding; GO:0016491`oxidoreductase activity;
TEA003966.1	293.677	2.21293	0.197623	11.1977	4.1841e-29	1.23359e-26	0.66	0.69	0.8	3.77	4.02	2.96	Putative disease resistance protein At1g50180; K13457 disease resistance protein RPM1; Disease resistance protein RPH8A, putative	-
TEA012788.1	15.1449	1.36673	0.434705	3.14403	0.00166639	0.0180524	0.03	0.01	0.01	0.47	0.73	0.03	G-type lectin S-receptor-like serine/threonine-protein kinase At4g27290; K04733 interleukin-1 receptor-associated kinase 4 [EC:2.7.11.1]; hypothetical protein	-
TEA010404.1	15.4228	1.42293	0.446585	3.18625	0.00144129	0.0160645	0.15	0.04	0.16	0.58	0.45	2.16	-	-
TEA020738.1	129.953	1.12449	0.323901	3.47171	0.000517163	0.0068802	5.94	4.65	4.61	7.29	14.51	15.82	-	GO:0005634`nucleus; GO:0009886`post-embryonic morphogenesis;
TEA010860.1	464.998	1.16889	0.377564	3.09586	0.0019624	0.0205527	4.94	5.6	5.62	17.82	23.57	5.1	Cytochrome P450 71D10, putative; K00512 steroid 17alpha-monooxygenase / 17alpha-hydroxyprogesterone deacetylase [EC:1.14.14.19 1.14.14.32]; cytochrome P450 71D9-like	GO:0016705`oxidoreductase activity, acting on paired donors, with incorporation or reduction of molecular oxygen; GO:0020037`heme binding; GO:0005506`iron ion binding; GO:0016021`integral component of membrane; GO:0004497`monooxygenase activity; GO:0055114`oxidation-reduction process;
TEA005726.1	101.604	4.88431	0.365778	13.3532	1.1345e-40	6.61848e-38	0.01	0.03	0.01	1.52	1.56	2.01	Probable disease resistance protein At4g27220; K13459 disease resistance protein RPS2; hypothetical protein	-
TEA004299.1	90.4172	2.12512	0.287554	7.39035	1.46445e-13	1.22048e-11	0.44	0.87	0.66	3.26	3.49	3.57	-	GO:0016020`membrane;
TEA001614.1	72.9699	1.4093	0.386566	3.6457	0.000266666	0.00395015	0.61	0.97	0.57	1.93	1.6	4.25	DREB2A-interacting protein 2 isoform 1; K16277 E3 ubiquitin-protein ligase DRIP [EC:2.3.2.27]; E3 ubiquitin protein ligase DRIP2; E3 ubiquitin protein ligase DRIP2-like	GO:0046872`metal ion binding;
TEA004070.1	123.561	1.62403	0.44591	3.64206	0.000270469	0.00399569	1.01	0.55	0.29	3.85	12.09	0.89	1-aminocyclopropane-1-carboxylate oxidase; K05933 aminocyclopropanecarboxylate oxidase [EC:1.14.17.4]; hypothetical protein	GO:0009693`ethylene biosynthetic process; GO:0009835`fruit ripening; GO:0046872`metal ion binding; GO:0009815`1-aminocyclopropane-1-carboxylate oxidase activity; GO:0055114`oxidation-reduction process; GO:0031418`L-ascorbic acid binding;
TEA009360.1	94.8791	1.3436	0.351394	3.82363	0.0001315	0.00214236	1.11	1.97	1.49	3.56	3.61	7.03	Homeobox-leucine zipper protein REVOLUTA-like; K09338 homeobox-leucine zipper protein; homeobox-leucine zipper protein REVOLUTA	-
TEA018441.1	944.682	1.26563	0.136164	9.2949	1.4734e-20	2.26962e-18	13.13	12.48	14.74	32.37	31.84	33.76	SORBIDRAFT_01g001220, Sb01g001220; hypothetical protein; K13030 cyanohydrin beta-glucosyltransferase [EC:2.4.1.85]; cytokinin-O-glucosyltransferase 2; cyanohydrin beta-glucosyltransferase-like	GO:0080043`quercetin 3-O-glucosyltransferase activity; GO:0043231`intracellular membrane-bounded organelle; GO:0009813`flavonoid biosynthetic process; GO:0080044`quercetin 7-O-glucosyltransferase activity; GO:0052696`flavonoid glucuronidation;
TEA018800.1	65.8873	4.46102	0.41418	10.7707	4.73254e-27	1.12836e-24	0	0	0	4.45	4.47	7.65	-	-
TEA017284.1	59.7025	1.55586	0.398105	3.90816	9.30029e-05	0.00157605	0.3	0.27	0.37	2.29	1.31	0.59	Probable rhamnogalacturonate lyase B; K18195 rhamnogalacturonan endolyase [EC:4.2.2.23]	-
TEA022946.1	5.12272	1.33523	0.44159	3.02368	0.00249721	0.0248008	0	0.04	0.04	0.35	0.28	0.48	POPTRDRAFT_712066; photosystem I 11K family protein; K02695 photosystem I subunit VI; photosystem I reaction center subunit VI, chloroplastic-like; photosystem I reaction center subunit VI-2, chloroplastic-like	GO:0009538`photosystem I reaction center; GO:0015979`photosynthesis;
TEA017143.1	21.0423	2.28758	0.44471	5.14398	2.6898e-07	8.83254e-06	0	0.06	0.06	1.91	1.24	0.5	Pentatricopeptide repeat-containing protein At3g06920-like; K17964 leucine-rich PPR motif-containing protein, mitochondrial; pentatricopeptide repeat-containing protein At4g01400, mitochondrial-like; K20291 conserved oligomeric Golgi complex subunit 4; POPTRDRAFT_572467; hypothetical protein	-
TEA003727.1	545.344	1.09625	0.225932	4.85215	1.22128e-06	3.47727e-05	6.78	6.49	5.17	15.79	15.73	9.92	Linoleate 13S-lipoxygenase 2-1, chloroplastic; K00454 lipoxygenase [EC:1.13.11.12]; hypothetical protein; linoleate 13S-lipoxygenase 2-1, chloroplastic-like	-
TEA016030.1	8.11881	1.65661	0.441798	3.74969	0.000177055	0.00278045	0	0.03	0	0.24	0.44	0.74	Protein SUPPRESSOR OF K(+) TRANSPORT GROWTH DEFECT 1-like; K12196 vacuolar protein-sorting-associated protein 4; protein SUPPRESSOR OF K(+) TRANSPORT GROWTH DEFECT 1	GO:0043231`intracellular membrane-bounded organelle; GO:0007033`vacuole organization; GO:0000166`nucleotide binding; GO:0005737`cytoplasm;
TEA016790.1	41.5991	3.59012	0.430187	8.34549	7.09208e-17	8.00238e-15	0	0.03	0	2.16	1.46	3.52	-	GO:0016740`transferase activity;
TEA026132.1	49.7156	1.54598	0.403771	3.82887	0.000128735	0.00210357	0.49	0.48	0.65	3.05	3.38	0.93	Glutathione S-transferase U17; K00799 glutathione S-transferase [EC:2.5.1.18]; glutathione S-transferase U17-like	-
TEA023418.1	357.182	1.37544	0.230528	5.96649	2.4241e-09	1.11896e-07	17.65	22.94	16.67	43.79	64.69	49.71	-	-
TEA020545.1	540.047	1.20791	0.319603	3.77941	0.000157198	0.00250303	4.34	5.35	4.45	8.93	8.84	19.38	Hypothetical protein; K16225 probable WRKY transcription factor 52; disease resistance protein RPS2-like; K13459 disease resistance protein RPS2	-
TEA012395.1	157.373	1.10552	0.281956	3.92092	8.82129e-05	0.00150137	1.56	1.35	1.65	3.15	2.7	4.77	UDP-glycosyltransferase 76C4-like; K00699 glucuronosyltransferase [EC:2.4.1.17]; hypothetical protein; K04628 ceramide galactosyltransferase [EC:2.4.1.47]	-
TEA005252.1	21.479	1.60973	0.446876	3.60218	0.000315562	0.00457073	0.05	0.08	0	0.36	0.24	0.88	SORBIDRAFT_06g028760, Sb06g028760; hypothetical protein; K13420 LRR receptor-like serine/threonine-protein kinase FLS2 [EC:2.7.11.1]; LRR receptor-like serine/threonine-protein kinase FLS2	GO:0003824`catalytic activity;
TEA000682.1	17.2576	1.2165	0.42513	2.86148	0.0042167	0.0375389	0.2	0.17	0.39	0.68	1.4	0.71	GID1b-1; hypothetical protein; K14493 gibberellin receptor GID1 [EC:3.-.-.-]; GID1b-2; GLP1; GLP1 GID1-like protein	-
TEA009400.1	328.929	1.01132	0.230467	4.38813	1.14329e-05	0.00025653	4.84	6.05	5	11.83	8.52	13.04	Hypothetical protein; K20393 PRA1 family protein 3	-
TEA004684.1	173.736	6.21259	0.361995	17.1621	5.10638e-66	1.00009e-62	0	0	0	13.76	13.77	12.98	Protein transport protein SEC13 homolog B-like; K14004 protein transport protein SEC13; protein transport protein SEC13 homolog B	-
TEA026201.1	25.6662	1.2145	0.376791	3.22328	0.00126734	0.0145211	0.63	0.34	0.36	1.5	1.51	0.97	UDP-glucosyltransferase family protein; K18823 soyasaponin III rhamnosyltransferase [EC:2.4.1.273]; UGT91H8; soyasaponin III rhamnosyltransferase; soyasaponin III rhamnosyltransferase-like	-
TEA030960.1	304.336	1.10199	0.168007	6.55919	5.41011e-11	3.19698e-09	1.63	1.5	1.6	3.78	3.68	2.93	Probable inactive receptor kinase At5g67200; K04733 interleukin-1 receptor-associated kinase 4 [EC:2.7.11.1]; hypothetical protein	-
TEA009249.1	38.472	2.43638	0.418865	5.81662	6.00482e-09	2.60929e-07	0.23	0.13	0.05	1.69	2.88	1.09	Senescence-specific cysteine protease SAG39; K16292 KDEL-tailed cysteine endopeptidase [EC:3.4.22.-]; senescence-specific cysteine protease SAG39-like; K01365 cathepsin L [EC:3.4.22.15]	GO:0005615`extracellular space; GO:0051603`proteolysis involved in cellular protein catabolic process; GO:0004197`cysteine-type endopeptidase activity; GO:0005764`lysosome;
TEA026394.1	797.909	1.7627	0.157569	11.1869	4.72831e-29	1.36469e-26	16.95	17.02	14.88	51.31	58.48	60.72	Germin-like protein subfamily 1 member 17; K11426 SET and MYND domain-containing protein; thioredoxin reductase 1-like; K00384 thioredoxin reductase (NADPH) [EC:1.8.1.9]	GO:0045735`nutrient reservoir activity; GO:0005576`extracellular region; GO:0030145`manganese ion binding;
TEA019258.1	14.9316	1.99837	0.422683	4.72783	2.26931e-06	6.09424e-05	0.03	0.09	0.04	0.48	0.5	0.45	F-box and associated interaction domain protein; K11649 SWI/SNF related-matrix-associated actin-dependent regulator of chromatin subfamily C; hypothetical protein; K19022 AP-5 complex subunit beta-1; Phenylalanyl-tRNA synthetase class IIc family protein; K01889 phenylalanyl-tRNA synthetase alpha chain [EC:6.1.1.20]	-
TEA002499.1	254.141	1.13322	0.177266	6.39279	1.62889e-10	8.89692e-09	3.14	3.47	2.94	7.66	7.69	6.14	Hypothetical protein; K04733 interleukin-1 receptor-associated kinase 4 [EC:2.7.11.1]; MDIS1-interacting receptor like kinase 2-like	-
TEA032463.1	11.0464	1.9795	0.44693	4.42911	9.46248e-06	0.000218027	0.05	0	0	0.76	0.45	0.34	Putative calcium-transporting ATPase 13, plasma membrane-type; K01537 Ca2+-transporting ATPase [EC:3.6.3.8]	GO:0070588`calcium ion transmembrane transport; GO:0046872`metal ion binding; GO:0005524`ATP binding; GO:0005388`calcium-transporting ATPase activity; GO:0016021`integral component of membrane;
TEA003733.1	29.5261	1.32221	0.433784	3.04809	0.00230299	0.023243	0.08	0.4	0.25	7.3	6.2	0.15	Disease resistance protein family, putative isoform 1; K13457 disease resistance protein RPM1; putative disease resistance protein At1g50180; Nbs-lrr resistance protein	-
TEA033064.1	334.233	1.09199	0.322189	3.3893	0.000700711	0.00881321	3.74	3.88	4.24	6.78	6.81	14.83	Propable 16S pseudouridylate synthase (ISS); K06182 23S rRNA pseudouridine2604 synthase [EC:5.4.99.21]; RSU; pseudouridylate synthase; RNA pseudouridine synthase family protein	-
TEA003783.1	14.2109	1.42674	0.426271	3.34704	0.000816802	0.0100026	0.2	0.29	0.13	1.36	0.91	0.66	-	GO:0005634`nucleus; GO:0005737`cytoplasm;
TEA027459.1	87.1637	4.00676	0.391449	10.2357	1.3717e-24	2.74531e-22	0.12	0.2	0.04	5.28	5.44	9.79	Putative disease resistance protein RGA3; K15078 structure-specific endonuclease subunit SLX1 [EC:3.6.1.-]; putative disease resistance protein RGA4	-
TEA024534.1	34.6954	1.61497	0.441253	3.65997	0.000252249	0.00377946	0.64	0.53	0.49	1.58	2.16	8.2	Uncharacterized LOC103332387; K04650 nuclear receptor co-repressor 1; hypothetical protein; Duplicated homeodomain-like superfamily protein isoform 1	-
TEA026621.1	17.9057	1.58136	0.436395	3.6237	0.000290419	0.00424694	0	0.1	0	0.54	0.82	3.71	Serine--tRNA ligase; K01875 seryl-tRNA synthetase [EC:6.1.1.11]; Seryl-tRNA synthetase / serine--tRNA ligase isoform 1; serine--tRNA ligase-like	GO:0005524`ATP binding; GO:0004828`serine-tRNA ligase activity; GO:0006434`seryl-tRNA aminoacylation; GO:0005737`cytoplasm;
TEA021579.1	16.6182	2.53093	0.432034	5.85817	4.67999e-09	2.06635e-07	0.07	0.03	0.04	1.27	1.31	0.75	POPTRDRAFT_411874; hypothetical protein; K20557 transcription factor VIP1; transcription factor VIP1	GO:0005634`nucleus; GO:0006355`regulation of transcription, DNA-templated; GO:0043565`sequence-specific DNA binding; GO:0003700`sequence-specific DNA binding transcription factor activity;
TEA033606.1	93.4888	2.08439	0.313286	6.65329	2.86614e-11	1.78495e-09	0.62	0.41	0.6	2.49	2.37	3.8	-	-
TEA021881.1	50.3688	1.16378	0.378344	3.07598	0.00209811	0.0215946	1.06	2.81	1.92	6.93	6.15	3.46	Mitochondrial uncoupling protein 5; K15104 solute carrier family 25 (mitochondrial oxoglutarate transporter), member 11; POPTRDRAFT_551644; mitochondrial substrate carrier family protein	GO:0006810`transport; GO:0016021`integral component of membrane;
TEA020552.1	12.1552	2.1389	0.444224	4.81491	1.47264e-06	4.11605e-05	0.1	0.05	0	0.82	1.5	1.26	TRNA methyltransferase; K03439 tRNA (guanine-N7-)-methyltransferase [EC:2.1.1.33]; tRNA (guanine-N(7)-)-methyltransferase	-
TEA020590.1	1603.7	1.54289	0.168858	9.13721	6.40836e-20	9.29686e-18	39.2	45.3	40.6	131.58	105.92	137.78	Putative receptor-like protein kinase At4g00960; K04733 interleukin-1 receptor-associated kinase 4 [EC:2.7.11.1]	-
TEA008908.1	965.135	1.03532	0.301589	3.43287	0.000597218	0.00773506	24.04	24.09	23.73	39.66	39.12	82.11	Magnesium transporter MRS2-F-like; K16075 magnesium transporter; magnesium transporter MRS2-F	-
TEA023388.1	38.0286	1.23709	0.412109	3.00184	0.00268351	0.0262408	0.2	0.43	0.33	1.07	1.73	0.51	MLO3, MLO6; MLO-like protein 6-like; K08472 mlo protein; Seven transmembrane MLO family protein; hypothetical protein	-
TEA012175.1	13.6892	1.23864	0.416911	2.971	0.00296835	0.028435	0.04	0	0	0.44	2.72	0.15	Cytochrome P450; K20667 beta-amyrin 28-monooxygenase [EC:1.14.13.201]; beta-amyrin 28-oxidase-like; cytochrome P450 family protein	GO:0010268`brassinosteroid homeostasis; GO:0016020`membrane; GO:0046872`metal ion binding; GO:0007275`multicellular organismal development; GO:0016132`brassinosteroid biosynthetic process; GO:0016125`sterol metabolic process; GO:0004497`monooxygenase activity;
TEA010197.1	142.882	1.32527	0.285061	4.64907	3.33435e-06	8.58901e-05	2.45	1.83	2.36	5.81	4.62	8.06	Hypothetical protein; K15407 queuine tRNA-ribosyltransferase subunit QTRTD1 [EC:2.4.2.29]; probable E3 ubiquitin ligase SUD1; K10661 E3 ubiquitin-protein ligase MARCH6 [EC:2.3.2.27]	-
TEA033749.1	22.3655	1.34641	0.418372	3.2182	0.00128996	0.0147006	0	0	0	0.18	0.84	3.73	-	-
TEA024768.1	128.271	1.91474	0.34804	5.5015	3.76582e-08	1.44211e-06	1.8	0.9	2.24	11.18	8.61	5.43	Hypothetical protein; K17744 L-galactose dehydrogenase [EC:1.1.1.316]	-
TEA033872.1	143.839	4.20741	0.361343	11.6438	2.46743e-31	9.26772e-29	0.31	0.05	0.14	9.54	8.02	5.45	Probable mannitol dehydrogenase; K00083 cinnamyl-alcohol dehydrogenase [EC:1.1.1.195]; POPTRDRAFT_667694; mannitol dehydrogenase family protein; POPTRDRAFT_735178; cinnamyl-alcohol dehydrogenase family protein	GO:0008270`zinc ion binding; GO:0055114`oxidation-reduction process; GO:0016491`oxidoreductase activity;
TEA012984.1	28.1213	1.49961	0.44324	3.38329	0.000716221	0.00897535	0.2	0.15	0.11	0.84	1.95	0.27	Hypothetical protein; K06997 PLP dependent protein	-
TEA009963.1	35.8529	1.29784	0.438231	2.96155	0.00306097	0.0291494	0.79	0.5	1.89	6.86	6.2	1.63	Hypothetical protein; K13128 zinc finger CCHC domain-containing protein 8	-
TEA005062.1	110.46	1.17225	0.352134	3.32898	0.000871634	0.0106139	2.59	2.81	3.22	9.47	10.44	3.63	Nuclear transcription factor Y subunit C-1-like; K08066 nuclear transcription factor Y, gamma	GO:0005634`nucleus; GO:0046982`protein heterodimerization activity;
TEA028034.1	26.9846	1.58227	0.381767	4.14459	3.40425e-05	0.000655486	0.25	0.17	0.16	0.59	0.82	1.02	Gibberellin receptor GID1B; K14493 gibberellin receptor GID1 [EC:3.-.-.-]; POPTRDRAFT_731943; hypothetical protein; gibberellin receptor GID1B-like	-
TEA016659.1	86.8992	1.08081	0.387488	2.78927	0.00528262	0.04454	1.53	1.7	1.45	4.96	6.21	1.56	ABC transporter C family member 2-like; K05666 ATP-binding cassette, subfamily C (CFTR/MRP), member 2	GO:0055085`transmembrane transport; GO:0005524`ATP binding; GO:0042626`ATPase activity, coupled to transmembrane movement of substances; GO:0016021`integral component of membrane;
TEA024483.1	48.227	1.31102	0.370173	3.54165	0.000397631	0.00552452	1.4	0.98	0.42	3.25	3.13	2.55	Protein translocase subunit SECA2, chloroplastic; K03070 preprotein translocase subunit SecA	-
TEA018463.1	35.5099	3.08921	0.443547	6.96477	3.28936e-12	2.31853e-10	0	0	0	1.72	3.52	0.95	Hypothetical protein; K19891 glucan endo-1,3-beta-glucosidase 1/2/3 [EC:3.2.1.39]	GO:0004553`hydrolase activity, hydrolyzing O-glycosyl compounds; GO:0005975`carbohydrate metabolic process;
TEA001239.1	459.582	1.42098	0.240632	5.9052	3.52219e-09	1.59628e-07	5.57	6.88	5.18	21.32	17.73	12.04	Soyasaponin III rhamnosyltransferase-like; K18823 soyasaponin III rhamnosyltransferase [EC:2.4.1.273]; GmSGT3, Gma.55603; UDP-glycosyltransferase 91A1-like	GO:0016758`transferase activity, transferring hexosyl groups;
TEA020418.1	102.878	1.35135	0.401059	3.36945	0.000753176	0.00933182	1.24	1.36	1.68	3.39	2.6	9.41	Cinnamoyl-CoA reductase 1-like; K09753 cinnamoyl-CoA reductase [EC:1.2.1.44]; cinnamoyl-CoA reductase 2	-
TEA029613.1	1491.8	2.335	0.136194	17.1447	6.88132e-66	1.25786e-62	18.21	19.04	16.5	93	102.31	84.17	Hypothetical protein; K00799 glutathione S-transferase [EC:2.5.1.18]; Glutathione S-transferase tau 7; Glutathione S-transferase tau 7 isoform 1	GO:0016740`transferase activity;
TEA013188.1	9.45764	2.02769	0.446268	4.54365	5.52875e-06	0.00013451	0.08	0	0.09	1.13	1.54	1.77	-	GO:0003677`DNA binding; GO:0005634`nucleus; GO:0006355`regulation of transcription, DNA-templated;
TEA002334.1	60.0788	2.07073	0.446677	4.63586	3.5545e-06	9.0915e-05	0.34	0.18	0.06	9.53	10.8	0.73	Transcription factor GTE7; K11721 bromodomain-containing protein 3; transcription factor GTE2; transcription factor GTE7-like	-
TEA011295.1	17.119	1.86612	0.446389	4.18047	2.90905e-05	0.0005726	0.07	0.15	0.24	1.35	1.34	4.47	-	-
TEA010631.1	7.34215	1.41397	0.439246	3.21908	0.00128603	0.0146644	0	0.05	0	0.18	0.45	0.43	-	-
TEA026636.1	135.733	1.09105	0.191581	5.69497	1.23396e-08	5.11087e-07	1.76	1.62	1.89	3.95	3.91	3.69	TMV resistance protein N-like; K19613 leucine-rich repeat protein SHOC2; TMV resistance protein N, putative; serine/threonine-protein phosphatase 6 regulatory ankyrin repeat subunit B-like; K15502 serine/threonine-protein phosphatase 6 regulatory ankyrin repeat subunit A	-
TEA031907.1	60.8659	3.38596	0.382754	8.84631	9.04635e-19	1.18723e-16	0.71	0.19	0.39	7.81	11.14	13.35	-	-
TEA010168.1	468.076	1.3801	0.205379	6.71979	1.81982e-11	1.1713e-09	13.94	12.42	14.53	38.56	29.72	42.88	Peroxidase 43-like; K00430 peroxidase [EC:1.11.1.7]	GO:0016021`integral component of membrane;
TEA006651.1	160.843	2.48238	0.256929	9.66172	4.38436e-22	7.60853e-20	0.99	1.23	0.89	5.46	7.75	7.21	Kinesin-like protein KIN-7O; K11498 centromeric protein E; centromere-associated protein E; Kinesin heavy chain, putative isoform 1	GO:0005488`binding;
TEA001054.1	323.142	1.21318	0.27136	4.47072	7.79558e-06	0.000183159	4.52	4.64	3.68	10.03	7.81	14.42	SORBIDRAFT_01g001220, Sb01g001220; hypothetical protein; K13030 cyanohydrin beta-glucosyltransferase [EC:2.4.1.85]; cyanohydrin beta-glucosyltransferase-like; cytokinin-O-glucosyltransferase 2	GO:0080043`quercetin 3-O-glucosyltransferase activity; GO:0043231`intracellular membrane-bounded organelle; GO:0009813`flavonoid biosynthetic process; GO:0080044`quercetin 7-O-glucosyltransferase activity; GO:0052696`flavonoid glucuronidation;
TEA030162.1	220.089	1.25627	0.353833	3.55045	0.00038457	0.00539362	3.19	3.21	2.28	5.08	6.38	13.57	Probable 3-hydroxyisobutyryl-CoA hydrolase 2; K05605 3-hydroxyisobutyryl-CoA hydrolase [EC:3.1.2.4]; Beta-hydroxyisobutyryl-CoA hydrolase 1; probable 3-hydroxyisobutyryl-CoA hydrolase 3	GO:0003860`3-hydroxyisobutyryl-CoA hydrolase activity;
TEA022649.1	7.97393	1.84482	0.446916	4.12789	3.66112e-05	0.000699542	0.04	0	0.05	0.55	0.78	0.79	Uncharacterized protein YNL011C; K01365 cathepsin L [EC:3.4.22.15]; uncharacterized LOC105649658; Maternal effect embryo arrest 18	-
TEA001673.1	9.6427	1.34884	0.440634	3.06114	0.00220495	0.0224332	0.19	0	0	0.92	1.17	0.55	Putative serine carboxypeptidase-like 23; K16297 serine carboxypeptidase-like clade II [EC:3.4.16.-]; serine carboxypeptidase-like 26	-
TEA032459.1	15.2967	1.33243	0.446266	2.98573	0.002829	0.0273997	0.07	0.26	0.04	1.91	0.72	0.38	Putative calcium-transporting ATPase 13, plasma membrane-type; K01537 Ca2+-transporting ATPase [EC:3.6.3.8]	-
TEA028617.1	70.73	1.80088	0.405461	4.44155	8.93116e-06	0.000207002	0.12	0.27	0.37	1.48	2.25	0.74	Putative disease resistance RPP13-like protein 1; K19613 leucine-rich repeat protein SHOC2; putative disease resistance protein At3g14460	-
TEA002897.1	119.221	3.36631	0.304298	11.0626	1.90588e-28	5.02474e-26	0.63	0.37	0.27	6.49	7.35	5.4	SLRK1-1; S-receptor kinase 1; K04733 interleukin-1 receptor-associated kinase 4 [EC:2.7.11.1]; S-locus lectin protein kinase family protein, putative; putative receptor protein kinase ZmPK1	GO:0016020`membrane; GO:0030246`carbohydrate binding; GO:0005524`ATP binding; GO:0004674`protein serine/threonine kinase activity; GO:0048544`recognition of pollen; GO:0006468`protein phosphorylation;
TEA017455.1	404.087	1.03772	0.256111	4.05185	5.08153e-05	0.000927015	2.89	3.44	2.46	7.91	7.08	4.3	-	-
TEA024511.1	236.267	1.13484	0.300714	3.77382	0.00016077	0.00254953	3.09	2.43	2.83	4.93	5.58	9.74	Heat shock cognate 70 kDa protein 2; K03283 heat shock 70kDa protein 1/8; heat shock cognate 70 kDa protein-like; probable mediator of RNA polymerase II transcription subunit 37c	GO:0005524`ATP binding;
TEA026674.1	15.9404	1.37774	0.445609	3.09182	0.00198933	0.0207083	0.11	0.11	0.12	1.85	1.29	0.14	Adenylosuccinate lyase; K01756 adenylosuccinate lyase [EC:4.3.2.2]; L-Aspartase-like family protein	GO:0006188`IMP biosynthetic process; GO:0070626`(S)-2-(5-amino-1-(5-phospho-D-ribosyl)imidazole-4-carboxamido)succinate AMP-lyase (fumarate-forming) activity; GO:0004018`N6-(1,2-dicarboxyethyl)AMP AMP-lyase (fumarate-forming) activity; GO:0051262`protein tetramerization;
TEA014688.1	9.28431	2.20867	0.44685	4.94275	7.70284e-07	2.28823e-05	0	0	0	0.72	0.76	0.76	ATP phosphoribosyltransferase 2, chloroplastic; K00765 ATP phosphoribosyltransferase [EC:2.4.2.17]; ATP phosphoribosyltransferase 2, chloroplastic-like	GO:0016740`transferase activity;
TEA007664.1	43.0619	1.59854	0.35671	4.48136	7.41693e-06	0.000175409	0.46	0.43	0.42	1.46	1.3	2.43	-	-
TEA006634.1	102.102	1.53086	0.337644	4.53395	5.789e-06	0.000140096	1.17	1.3	0.93	3.15	6.22	2.82	L-lactate dehydrogenase B; K00016 L-lactate dehydrogenase [EC:1.1.1.27]; hypothetical protein; L-lactate dehydrogenase B-like	-
TEA026936.1	18.1396	2.89671	0.442827	6.54141	6.09423e-11	3.54772e-09	0	0	0	1.14	0.94	1.67	-	-
TEA023858.1	18.3442	2.26367	0.443967	5.09873	3.41946e-07	1.09275e-05	0.17	0	0.06	2.86	1.07	2.43	ATPase 4, plasma membrane-type; K01535 H+-transporting ATPase [EC:3.6.3.6]; plasma membrane ATPase 1-like; hypothetical protein	GO:0006754`ATP biosynthetic process; GO:1902600`hydrogen ion transmembrane transport; GO:0046872`metal ion binding; GO:0005524`ATP binding; GO:0016021`integral component of membrane; GO:0008553`hydrogen-exporting ATPase activity, phosphorylative mechanism;
TEA024352.1	75.6226	1.1231	0.315773	3.55669	0.000375562	0.00529437	1.33	1.36	1.26	2.33	2.93	4.39	-	GO:0016020`membrane;
TEA025053.1	42.3513	1.93047	0.446143	4.32701	1.51144e-05	0.000326317	0	0.54	0	3.82	4.81	7.83	E3 ubiquitin-protein ligase RING1; K11982 E3 ubiquitin-protein ligase RNF115/126 [EC:2.3.2.27]; E3 ubiquitin-protein ligase RING1-like; probable E3 ubiquitin-protein ligase RHC1A	-
TEA009800.1	514.275	1.40684	0.213067	6.60281	4.03447e-11	2.44197e-09	13.93	12.99	12.47	32.27	32.06	45.22	NADH dehydrogenase [ubiquinone] iron-sulfur protein 6, mitochondrial-like; K03939 NADH dehydrogenase (ubiquinone) Fe-S protein 6; NADH dehydrogenase [ubiquinone] iron-sulfur protein 6, mitochondrial; hypothetical protein	-
TEA002991.1	12.488	1.6085	0.446047	3.60613	0.000310801	0.0045113	0.03	0.15	0.03	0.99	0.4	0.61	-	-
TEA007658.1	175.555	1.05875	0.355752	2.9761	0.00291939	0.0280866	2.25	2.14	1.9	7.25	6.26	2.18	Adenylosuccinate synthetase 2, chloroplastic-like; K01939 adenylosuccinate synthase [EC:6.3.4.4]; adenylosuccinate synthetase 2, chloroplastic; Adenylosuccinate synthase	GO:0000287`magnesium ion binding; GO:0044208`'de novo' AMP biosynthetic process; GO:0005525`GTP binding; GO:0004019`adenylosuccinate synthase activity; GO:0009507`chloroplast;
TEA009937.1	82.0642	1.8149	0.380127	4.77445	1.80195e-06	4.94077e-05	1.11	1.38	0.38	5.3	6.24	3.44	-	-
TEA017088.1	99.7911	1.72972	0.4047	4.27409	1.9192e-05	0.000398655	0.67	0.73	0.86	2	2.64	7.42	-	-
TEA026205.1	33.7068	1.89724	0.442942	4.28326	1.84175e-05	0.000384315	0.16	0.25	0.03	1.03	1.03	3.1	-	-
TEA012544.1	959.32	1.45998	0.340656	4.28579	1.82087e-05	0.000380537	10.75	11.01	10.35	60.1	32.78	17	Scopoletin glucosyltransferase; K13496 UDP-glucosyl transferase 73C [EC:2.4.1.-]	GO:0080043`quercetin 3-O-glucosyltransferase activity; GO:0043231`intracellular membrane-bounded organelle; GO:0009813`flavonoid biosynthetic process; GO:0080044`quercetin 7-O-glucosyltransferase activity; GO:0042802`identical protein binding; GO:0050275`scopoletin glucosyltransferase activity; GO:0052696`flavonoid glucuronidation;
TEA005498.1	269.358	1.40281	0.29108	4.81935	1.44029e-06	4.03797e-05	3.99	3.61	3.78	17.2	8.67	8.39	SUMO-activating enzyme subunit 1B-1; K10684 ubiquitin-like 1-activating enzyme E1 A [EC:6.2.1.45]	GO:0016925`protein sumoylation; GO:0005634`nucleus; GO:0007346`regulation of mitotic cell cycle; GO:0019948`SUMO activating enzyme activity; GO:0005829`cytosol;
TEA032846.1	81.3171	1.31536	0.329737	3.98911	6.63228e-05	0.00116795	2.23	1.53	1.77	5.01	7.77	3.58	-	-
TEA022881.1	4.68719	1.29434	0.432886	2.99003	0.00278952	0.027113	0	0	0.04	0.25	0.45	0.27	Probable LRR receptor-like serine/threonine-protein kinase At3g47570; K13420 LRR receptor-like serine/threonine-protein kinase FLS2 [EC:2.7.11.1]	-
TEA034031.1	54.2525	1.64933	0.318188	5.18351	2.17745e-07	7.24556e-06	0.62	0.53	0.41	1.96	1.56	2.38	Serine carboxypeptidase-like 18; K16296 serine carboxypeptidase-like clade I [EC:3.4.16.-]	-
TEA002829.1	133.398	3.57431	0.307477	11.6246	3.08897e-31	1.12929e-28	0.39	0.35	0.49	6.88	5.85	9.21	-	-
TEA026499.1	8.47389	1.24593	0.446135	2.79273	0.00522652	0.0441621	0	0.04	0.08	0.22	0.27	0.39	Hypothetical protein; K15639 PHYB activation tagged suppressor 1 [EC:1.14.-.-]	GO:0016705`oxidoreductase activity, acting on paired donors, with incorporation or reduction of molecular oxygen; GO:0020037`heme binding; GO:0005506`iron ion binding; GO:0016021`integral component of membrane; GO:0004497`monooxygenase activity; GO:0055114`oxidation-reduction process;
TEA003738.1	96.0048	1.94487	0.390851	4.97599	6.49154e-07	1.97549e-05	0.35	0.29	0.41	3.37	2.39	0.84	Putative disease resistance protein At1g50180; K13457 disease resistance protein RPM1; POPTRDRAFT_554585; disease resistance family protein; disease resistance protein RPP8-like	-
TEA003400.1	1672.58	1.19856	0.296784	4.03849	5.37963e-05	0.000969784	10.98	9.93	11.23	17.14	24.47	39.94	Dehydrodolichyl diphosphate synthase 2; K11778 ditrans,polycis-polyprenyl diphosphate synthase [EC:2.5.1.87]; hypothetical protein	GO:0008270`zinc ion binding;
TEA000853.1	90.3219	4.73072	0.387664	12.2031	2.99041e-34	1.26145e-31	0	0.06	0.03	5.01	3.62	6.08	Uncharacterized LOC103958384; K07870 Ras homolog gene family, member T1	-
TEA002435.1	236.008	1.02997	0.357652	2.87981	0.00397909	0.0358891	2.52	2.72	3.08	4.66	4.03	11.19	Metal transporter Nramp5; K12347 natural resistance-associated macrophage protein; metal transporter Nramp5-like	GO:0006810`transport; GO:0016021`integral component of membrane; GO:0005215`transporter activity;
TEA011993.1	122.627	1.13631	0.279383	4.0672	4.75806e-05	0.000874405	1.81	1.82	2.05	3.3	5.98	4.32	Transcription factor RAX3; K09422 myb proto-oncogene protein, plant; POPTRDRAFT_563328; hypothetical protein	-
TEA018163.1	29.9071	1.35517	0.43241	3.134	0.00172441	0.0185272	0.63	0.83	1.2	3.92	6.89	1.39	Pti5; K13433 pathogenesis-related genes transcriptional activator PTI5; ethylene-responsive transcription factor 1B-like; K14516 ethylene-responsive transcription factor 1; ethylene-responsive transcription factor 15-like	GO:0003677`DNA binding; GO:0005634`nucleus; GO:0006355`regulation of transcription, DNA-templated; GO:0003700`sequence-specific DNA binding transcription factor activity;
TEA029315.1	15.6125	1.17819	0.424171	2.77763	0.00547567	0.0458996	0.32	0.38	0.17	1.08	0.61	1.34	Cationic amino acid transporter 2, vacuolar-like; K13863 solute carrier family 7 (cationic amino acid transporter), member 1; uncharacterized LOC4333602; uncharacterized LOC102704603	GO:0016020`membrane;
TEA001799.1	75.8788	3.45867	0.431518	8.01511	1.10037e-15	1.1216e-13	0.42	0	0	17.89	15.22	6.4	Equilibrative nucleotide transporter 3-like; K15014 solute carrier family 29 (equilibrative nucleoside transporter), member 1/2/3	-
TEA029705.1	29.7152	3.5025	0.426466	8.21286	2.15986e-16	2.3224e-14	0	0.02	0	0.94	1.36	1.58	Bx6; benzoxazin 6; K13229 2,4-dihydroxy-1,4-benzoxazin-3-one-glucoside dioxygenase [EC:1.14.20.2]; probable 2-oxoacid dependent dioxygenase; K13525 transitional endoplasmic reticulum ATPase; hypothetical protein; K06892 feruloyl-CoA ortho-hydroxylase [EC:1.14.11.-]	GO:0046872`metal ion binding; GO:0055114`oxidation-reduction process; GO:0016491`oxidoreductase activity;
TEA015218.1	21.3433	3.00215	0.437741	6.85828	6.96967e-12	4.69496e-10	0.03	0	0	1.89	1.35	0.88	Hydroquinone glucosyltransferase-like; K08237 hydroquinone glucosyltransferase [EC:2.4.1.218]; UDP-Glycosyltransferase superfamily protein	GO:0016757`transferase activity, transferring glycosyl groups;
TEA027925.1	26.5248	3.27883	0.432572	7.57986	3.45941e-14	3.06969e-12	0.03	0	0	2.32	1.89	1.1	POPTRDRAFT_716898; inositol-1-monophosphatase family protein; K10047 inositol-phosphate phosphatase / L-galactose 1-phosphate phosphatase [EC:3.1.3.25 3.1.3.93]; inositol-phosphate phosphatase; inositol monophosphatase 3-like	GO:0052833`inositol monophosphate 4-phosphatase activity; GO:0052832`inositol monophosphate 3-phosphatase activity; GO:0008934`inositol monophosphate 1-phosphatase activity; GO:0016311`dephosphorylation; GO:0046854`phosphatidylinositol phosphorylation;
TEA006702.1	330.199	1.03483	0.197206	5.24744	1.54227e-07	5.27934e-06	4.78	5.06	5.53	10.49	13.03	8.94	UDP-glycosyltransferase 74G1-like; K13691 pathogen-inducible salicylic acid glucosyltransferase [EC:2.4.1.-]; UDP-glycosyltransferase 74F2-like	GO:0016740`transferase activity;
TEA025821.1	192.75	1.13323	0.316808	3.57702	0.000347537	0.0049502	3.52	2.48	3.3	5.58	6.12	11.2	Triacylglycerol lipase 2-like; K01052 lysosomal acid lipase/cholesteryl ester hydrolase [EC:3.1.1.13]	-
TEA019900.1	11.8621	1.43719	0.440873	3.25988	0.00111461	0.0129938	0.11	0	0	0.62	0.98	0.32	Kinesin-like protein KIN-4A; K10395 kinesin family member 4/21/27; kinesin-like protein FRA1	GO:0000166`nucleotide binding;
TEA017208.1	218.163	1.846	0.377018	4.89632	9.76488e-07	2.84229e-05	3.56	4.54	5.98	12.45	20.05	40.73	-	GO:0016021`integral component of membrane;
TEA005346.1	84.6255	1.48223	0.317135	4.67382	2.95641e-06	7.71284e-05	0.67	0.55	0.57	1.47	1.69	2.69	Hypothetical protein; K20393 PRA1 family protein 3; Cysteine/Histidine-rich C1 domain family protein, putative; K16219 protein N-terminal methyltransferase [EC:2.1.1.244]	-
TEA033163.1	78.6999	1.67391	0.423582	3.9518	7.75645e-05	0.00133673	0.08	0.29	0.44	1.92	2.12	0.77	Cysteine-rich receptor-like protein kinase 10; K04733 interleukin-1 receptor-associated kinase 4 [EC:2.7.11.1]; cysteine-rich receptor-like protein kinase 25	-
TEA005348.1	224.961	1.60831	0.391685	4.10613	4.02345e-05	0.000757685	1.48	1.2	1.4	3.93	2.95	11.14	Hypothetical protein; K20393 PRA1 family protein 3; Cysteine/Histidine-rich C1 domain family protein, putative; K16219 protein N-terminal methyltransferase [EC:2.1.1.244]	-
TEA023373.1	10.2006	2.16985	0.446534	4.85932	1.17788e-06	3.36771e-05	0	0	0	1.49	0.89	1.6	-	-
TEA021057.1	61.02	1.49359	0.318725	4.68613	2.78419e-06	7.31224e-05	0.95	0.73	1.11	3.94	2.25	3.15	Probable xyloglucan endotransglucosylase/hydrolase protein 23; K08235 xyloglucan:xyloglucosyl transferase [EC:2.4.1.207]; K14504 xyloglucan:xyloglucosyl transferase TCH4 [EC:2.4.1.207]	-
TEA024694.1	253.552	5.21732	0.330322	15.7947	3.38591e-56	3.43846e-53	0.01	0.06	0.04	2.61	2.94	3.78	Probable disease resistance protein At4g27220; K13459 disease resistance protein RPS2; hypothetical protein	-
TEA012273.1	399.911	1.0982	0.215128	5.10486	3.3104e-07	1.0641e-05	4.99	5.1	5.08	8.82	11.57	13.27	Cytochrome P450, family 81, subfamily D, polypeptide 8; K00517; cytochrome P450 81E8; K13260 isoflavone 2'-hydroxylase [EC:1.14.13.89]; hypothetical protein	-
TEA028964.1	52619.9	1.75518	0.275288	6.37581	1.82001e-10	9.84276e-09	488.44	505.06	434.61	1187.92	1746.97	2533.53	-	GO:0008270`zinc ion binding;
TEA006557.1	285.697	1.7041	0.260412	6.54385	5.99533e-11	3.49757e-09	5.13	6.35	5.67	25.65	23.54	13.7	(+)-neomenthol dehydrogenase-like; K15095 (+)-neomenthol dehydrogenase [EC:1.1.1.208]; hypothetical protein; salutaridine reductase-like	-
TEA024095.1	500.024	1.30597	0.367665	3.55206	0.000382234	0.00536635	2.79	2.42	2.93	11.8	11.06	3.01	Putative disease resistance protein At1g50180; K13457 disease resistance protein RPM1; Nbs-lrr resistance protein; disease resistance protein RPP8-like	-
TEA033396.1	1393.09	1.03351	0.194509	5.31343	1.07581e-07	3.79295e-06	31.48	34.7	31.91	75.51	80.47	51.12	Protein TIFY 10c-like; K13464 jasmonate ZIM domain-containing protein; protein TIFY 10A; protein TIFY 10A-like	-
TEA014619.1	756.547	2.22697	0.348531	6.38961	1.66312e-10	9.04784e-09	9.3	8.96	10.51	94.12	72.98	26.02	Glutathione S-transferase U17; K00799 glutathione S-transferase [EC:2.5.1.18]; glutathione S-transferase U17-like	-
TEA024288.1	9.07443	1.88116	0.442768	4.24863	2.15086e-05	0.000439451	0	0	0	0.12	0.13	0.26	G-type lectin S-receptor-like serine/threonine-protein kinase At4g27290; K04733 interleukin-1 receptor-associated kinase 4 [EC:2.7.11.1]; Lj3g3v3375760.2; -	GO:0004674`protein serine/threonine kinase activity; GO:0009506`plasmodesma; GO:0006952`defense response; GO:0000166`nucleotide binding; GO:0006468`protein phosphorylation; GO:0005886`plasma membrane;
TEA009558.1	128.691	2.14116	0.23331	9.17733	4.41893e-20	6.58492e-18	2.89	2.74	3.5	16.81	15.6	12.59	Probable potassium transporter 17; K03549 KUP system potassium uptake protein; POPTRDRAFT_231565; hypothetical protein	GO:0016020`membrane; GO:0006813`potassium ion transport; GO:0015079`potassium ion transmembrane transporter activity;
TEA005989.1	167.663	1.42318	0.221831	6.41559	1.40274e-10	7.72326e-09	7.65	9.57	8.21	20.74	27.87	23.71	-	-
TEA026573.1	74.3645	1.32514	0.303161	4.37109	1.23629e-05	0.00027337	0.45	0.41	0.32	0.92	1.51	0.98	POPTRDRAFT_565798; proton-dependent oligopeptide transport family protein; K14638 solute carrier family 15 (peptide/histidine transporter), member 3/4; POPTRDRAFT_421158; protein NRT1/ PTR FAMILY 5.2	GO:0006810`transport; GO:0016021`integral component of membrane; GO:0005215`transporter activity;
TEA025441.1	29.4153	3.05827	0.4264	7.17231	7.37419e-13	5.66367e-11	0.02	0.01	0	0.62	0.3	0.43	-	-
TEA010300.1	18.6059	1.41979	0.431212	3.29255	0.00099282	0.0118512	0.2	0.11	0.19	1.13	0.99	0.35	Hypothetical protein; K00083 cinnamyl-alcohol dehydrogenase [EC:1.1.1.195]; probable mannitol dehydrogenase	GO:0046872`metal ion binding;
TEA007746.1	106.977	1.18031	0.324256	3.64007	0.000272565	0.00402231	0.99	0.76	0.88	2.78	2.86	1.26	Hypothetical protein; K04733 interleukin-1 receptor-associated kinase 4 [EC:2.7.11.1]	GO:0005524`ATP binding; GO:0004672`protein kinase activity; GO:0006468`protein phosphorylation; GO:0016021`integral component of membrane;
TEA029304.1	468.84	2.21909	0.209925	10.5709	4.06647e-26	9.06493e-24	3.85	3.95	4.93	21.02	18.4	24.92	Protein RRP45A-like; K03678 exosome complex component RRP45; exosome complex component RRP45B-like	-
TEA006267.1	21.711	1.74947	0.377216	4.63785	3.52051e-06	9.01295e-05	0.43	0.61	0.63	2.62	2.6	2.91	Putative pterin-4-alpha-carbinolamine dehydratase; K01724 4a-hydroxytetrahydrobiopterin dehydratase [EC:4.2.1.96]	GO:0008124`4-alpha-hydroxytetrahydrobiopterin dehydratase activity; GO:0006729`tetrahydrobiopterin biosynthetic process;
TEA021098.1	101.049	1.01149	0.364675	2.77368	0.00554256	0.0462763	1.85	2.65	3.88	4.39	5.71	9.88	Sulfate transporter 2.2-like; K17469 sulfate transporter 2, low-affinity; hypothetical protein; low affinity sulfate transporter 3-like	GO:0008270`zinc ion binding; GO:0016021`integral component of membrane; GO:0016874`ligase activity;
TEA027623.1	46.3086	1.47721	0.403458	3.66138	0.000250861	0.0037669	0.83	0.26	0.45	2.05	3.13	1.3	Hypothetical protein; K08332; U-box domain-containing protein 12; K04733 interleukin-1 receptor-associated kinase 4 [EC:2.7.11.1]	-
TEA027308.1	517.536	1.36424	0.236674	5.76422	8.20371e-09	3.50917e-07	5	5.55	4.39	13.2	10.59	17.17	Phospholipase A1-IIbeta-like; K00145 N-acetyl-gamma-glutamyl-phosphate reductase [EC:1.2.1.38]	-
TEA027134.1	365.235	1.27716	0.174221	7.3307	2.28951e-13	1.87953e-11	1.93	2.27	1.9	4.82	4.82	5.5	Sterol 3-beta-glucosyltransferase UGT80A2-like; K05841 sterol 3beta-glucosyltransferase [EC:2.4.1.173]; hypothetical protein	-
TEA029649.1	44.0761	1.46932	0.312053	4.70855	2.4949e-06	6.61583e-05	0.41	0.51	0.46	1.28	1.79	1.42	SORBIDRAFT_10g012080, Sb10g012080; hypothetical protein; K00666 fatty-acyl-CoA synthase [EC:6.2.1.-]; probable acyl-activating enzyme 1, peroxisomal	GO:0016874`ligase activity;
TEA005649.1	10.2552	1.48224	0.428074	3.46258	0.000535014	0.00707362	0	0	0	0.4	1.13	2.53	-	-
TEA012402.1	68.6355	3.06583	0.342247	8.95795	3.30782e-19	4.58066e-17	0.3	0.16	0.27	4.38	3.19	2.55	Hypothetical protein; K06997 PLP dependent protein	-
TEA019499.1	272.31	1.0756	0.312614	3.44066	0.00058029	0.00755866	5.68	5.95	5.51	9.19	10.69	20.2	-	-
TEA002086.1	547.554	1.05386	0.18025	5.84664	5.01608e-09	2.2041e-07	9.42	10.3	8.77	24.39	17.82	18.36	Hypothetical protein; K13692 UDP-glucose:(indol-3-yl)acetate beta-D-glucosyltransferase [EC:2.4.1.121]; crocetin glucosyltransferase, chloroplastic-like	-
TEA000144.1	208.951	2.08697	0.331536	6.29485	3.07697e-10	1.59787e-08	1.26	1.12	1.39	4.77	5.47	10.76	Probable disease resistance protein At4g27220; K13459 disease resistance protein RPS2; disease resistance protein At4g27190-like	-
TEA031107.1	13.1294	1.44388	0.439697	3.2838	0.00102417	0.0121408	0.08	0	0	0.34	0.3	0.86	Eukaryotic translation initiation factor 5B-like; K03243 translation initiation factor 5B	-
TEA017442.1	131.111	2.41454	0.326657	7.39165	1.45016e-13	1.21226e-11	0.95	1.18	0.64	9.14	6.91	4.3	V-type proton ATPase subunit E-like; K02150 V-type H+-transporting ATPase subunit E; V-type proton ATPase subunit E1; V-type proton ATPase subunit E	-
TEA006240.1	30.4993	2.28834	0.40951	5.58801	2.29688e-08	9.15379e-07	0.06	0.23	0.18	1.21	1.49	2.11	Hypothetical protein; K16297 serine carboxypeptidase-like clade II [EC:3.4.16.-]; serine carboxypeptidase-like 45	GO:0006508`proteolysis; GO:0004185`serine-type carboxypeptidase activity;
TEA028811.1	43.2754	1.38441	0.30503	4.53861	5.66254e-06	0.000137399	1.24	1.05	0.93	3.79	2.91	2.99	Protein transport protein Sec61 subunit beta; K09481 protein transport protein SEC61 subunit beta	GO:0006886`intracellular protein transport; GO:0005794`Golgi apparatus; GO:0005784`Sec61 translocon complex; GO:0016021`integral component of membrane; GO:0005886`plasma membrane;
TEA022136.1	73.1137	4.59975	0.411109	11.1886	4.6349e-29	1.35196e-26	0	0	0	9.25	8.71	15.25	-	-
TEA025852.1	4.58315	1.15396	0.411149	2.80667	0.00500571	0.0427043	0	0	0	0.26	0.08	0.21	Cytosolic sulfotransferase 12-like; K01025; cytosolic sulfotransferase 5-like	GO:0016740`transferase activity;
TEA018285.1	220.799	1.088	0.271449	4.00811	6.12065e-05	0.00108834	3.98	5.15	3.92	8.04	8.58	13.12	Hypothetical protein; K00430 peroxidase [EC:1.11.1.7]; peroxidase 5-like; peroxidase family protein	GO:0006979`response to oxidative stress; GO:0020037`heme binding; GO:0004601`peroxidase activity; GO:0055114`oxidation-reduction process;
TEA028002.1	14.4161	2.77904	0.443364	6.26807	3.65548e-10	1.87696e-08	0	0	0	2.09	2.29	2.6	2-oxoisovalerate dehydrogenase subunit alpha 2, mitochondrial; K00166 2-oxoisovalerate dehydrogenase E1 component alpha subunit [EC:1.2.4.4]; Os12g0183100; Similar to Branched chain alpha-keto acid dehydrogenase E1-alpha subunit (Fragment).	GO:0055114`oxidation-reduction process; GO:0016624`oxidoreductase activity, acting on the aldehyde or oxo group of donors, disulfide as acceptor;
TEA004878.1	452.35	1.35208	0.202465	6.6781	2.4206e-11	1.52575e-09	5.47	4.55	4.55	16.22	11.75	11	Protein NRT1/ PTR FAMILY 5.5; K14638 solute carrier family 15 (peptide/histidine transporter), member 3/4; hypothetical protein	GO:0016020`membrane;
TEA012009.1	56.3082	1.96217	0.298415	6.57531	4.85514e-11	2.89398e-09	0.71	0.41	0.61	2.63	2.74	2.82	Lj3g3v0323160.2; -; K12309 beta-galactosidase [EC:3.2.1.23]; Lj3g3v0323160.1; Beta-galactosidase 17	GO:0005488`binding;
TEA031269.1	48.9025	1.10526	0.395315	2.79589	0.00517569	0.0438813	0.28	0.61	0.62	1.19	0.89	2.15	Dual specificity protein phosphatase 12-like; K14819 dual specificity phosphatase 12 [EC:3.1.3.16 3.1.3.48]; dual specificity protein phosphatase 12	GO:0035335`peptidyl-tyrosine dephosphorylation; GO:0008138`protein tyrosine/serine/threonine phosphatase activity; GO:0004725`protein tyrosine phosphatase activity;
TEA027116.1	803.133	1.52697	0.425094	3.59208	0.000328052	0.00472667	11.07	11.47	10.89	25.74	18.77	121.47	-	GO:0016021`integral component of membrane;
TEA010732.1	165.645	1.73164	0.431622	4.01193	6.02251e-05	0.00107298	1.32	1.6	1.74	2.39	8.58	20.62	2'-deoxymugineic-acid 2'-dioxygenase-like; K18054 2'-deoxymugineic-acid 2'-dioxygenase / mugineic-acid 3-dioxygenase [EC:1.14.11.24 1.14.11.25]; idc1; iron deficiency candidate 1	GO:0016491`oxidoreductase activity;
TEA008896.1	21.2843	1.13866	0.3974	2.86527	0.00416659	0.0371766	0.24	0.42	0.7	1.29	1.32	1.38	-	-
TEA020266.1	201.307	2.57052	0.288043	8.92409	4.49364e-19	6.16055e-17	0.39	0.71	0.72	4.73	5.54	3.45	Probable disease resistance protein At4g27220; K13459 disease resistance protein RPS2; disease resistance protein At4g27190-like	-
TEA008818.1	205.933	1.27839	0.242862	5.26382	1.41089e-07	4.86606e-06	3.96	3.23	3.75	7.98	8.52	11.74	UTP--glucose-1-phosphate uridylyltransferase-like; K00963 UTP--glucose-1-phosphate uridylyltransferase [EC:2.7.7.9]; far upstream element-binding protein 1-like; K13210 far upstream element-binding protein	GO:0003723`RNA binding; GO:0046872`metal ion binding;
TEA030625.1	169.948	1.46408	0.233494	6.27032	3.60306e-10	1.85351e-08	2.18	1.44	1.8	5.63	5.98	4.45	Serine/threonine-protein phosphatase 6 regulatory ankyrin repeat subunit A-like isoform X2; K15502 serine/threonine-protein phosphatase 6 regulatory ankyrin repeat subunit A; uncharacterized LOC104881480; hypothetical protein	-
TEA008941.1	386.284	2.11016	0.215967	9.77075	1.50333e-22	2.65935e-20	1.69	1.5	1.47	6.33	6.71	8.83	Hypothetical protein; K13459 disease resistance protein RPS2; disease resistance protein At4g27190-like; disease resistance protein RPS2-like	-
TEA025270.1	202.107	1.03731	0.319608	3.24558	0.00117211	0.0135661	4.12	4.37	2.92	12.12	9.53	4.89	Hypothetical protein; K15095 (+)-neomenthol dehydrogenase [EC:1.1.1.208]	-
TEA014606.1	16.6343	1.52278	0.445941	3.41477	0.00063836	0.00815161	0.24	0.38	0.06	0.99	1.24	3.22	Probable galactinol--sucrose galactosyltransferase 6; K06617 raffinose synthase [EC:2.4.1.82]; hypothetical protein	-
TEA029795.1	40.9717	1.10163	0.354687	3.10592	0.0018969	0.0199659	1.13	0.63	1.14	1.79	2.64	2.97	-	GO:0016020`membrane;
TEA028919.1	234.056	1.80681	0.432279	4.17973	2.91854e-05	0.000574055	1.38	1.64	1.99	21.94	14.72	2.02	Hypothetical protein; K05275 pyridoxine 4-dehydrogenase [EC:1.1.1.65]; Aldo/keto reductase; K17744 L-galactose dehydrogenase [EC:1.1.1.316]	-
TEA025948.1	98.7015	1.32481	0.355491	3.72671	0.000193999	0.00300693	1.81	1.2	1.76	5.36	7.07	2.53	POPTRDRAFT_410207; hypothetical protein; K01087 trehalose 6-phosphate phosphatase [EC:3.1.3.12]; probable trehalose-phosphate phosphatase D	GO:0004805`trehalose-phosphatase activity; GO:0005992`trehalose biosynthetic process; GO:0016311`dephosphorylation;
TEA005255.1	131.806	1.96971	0.286827	6.86723	6.54601e-12	4.42081e-10	3.2	2.91	2.69	9.49	15.01	16.23	WRKY transcription factor WRKY24; K18835 WRKY transcription factor 2; probable WRKY transcription factor 2	GO:0003677`DNA binding;
TEA001331.1	1489.55	1.66569	0.324921	5.12645	2.95264e-07	9.59221e-06	18.8	16.79	17.36	50.6	43.51	109.88	POPTRDRAFT_774070; peroxidase precursor family protein; K00430 peroxidase [EC:1.11.1.7]; cationic peroxidase 1-like; peroxidase P7-like	GO:0008152`metabolic process; GO:0050896`response to stimulus; GO:0009987`cellular process; GO:0005488`binding; GO:0016491`oxidoreductase activity;
TEA006876.1	27.4316	1.73374	0.381812	4.54084	5.60317e-06	0.000136134	0.2	0.23	0.1	0.79	1.09	0.71	Hydroxyproline O-galactosyltransferase HPGT1; K20854 hydroxyproline O-galactosyltransferase HPGT [EC:2.4.1.-]	-
TEA030474.1	66.5044	1.11865	0.287484	3.89116	9.97679e-05	0.00167656	1.42	1.84	1.23	2.95	3.86	3.87	-	-
TEA001737.1	204.775	1.66727	0.196508	8.4845	2.16654e-17	2.57162e-15	1.76	1.71	2.06	5.83	5.94	6.71	Hypothetical protein; K07904 Ras-related protein Rab-11A; ras-related protein RABA5c; POPTRDRAFT_645125	-
TEA018894.1	57.0964	2.01889	0.381668	5.28964	1.22557e-07	4.25904e-06	0.65	0.59	0.19	2.71	4.08	2.31	Endochitinase PR4-like; K01183 chitinase [EC:3.2.1.14]; endochitinase EP3; POPTRDRAFT_574380; hypothetical protein	GO:0071704`organic substance metabolic process;
TEA029225.1	70.2553	2.79145	0.333038	8.38177	5.2137e-17	6.00649e-15	0.14	0.11	0.21	1.3	1.52	1.95	-	-
TEA025152.1	1131.5	1.84806	0.162683	11.3599	6.62351e-30	2.08747e-27	15.35	15.98	16.83	69.82	60.96	49.31	Probable glutathione S-transferase parC; K00799 glutathione S-transferase [EC:2.5.1.18]; hypothetical protein; probable glutathione S-transferase	-
TEA022541.1	67.338	1.32879	0.273965	4.85023	1.23321e-06	3.50398e-05	1.24	1.23	1.28	2.85	3.62	3.89	TM6; flowering-related B-class MADS-box protein; K09264 MADS-box transcription factor, plant; hypothetical protein; floral homeotic protein DEFICIENS-like	-
TEA021981.1	752.981	1.95692	0.300309	6.51635	7.20389e-11	4.13229e-09	5.45	5.28	5.63	18.79	19.01	38.49	Hypothetical protein; K01759 lactoylglutathione lyase [EC:4.4.1.5]; lactoylglutathione lyase	GO:0004462`lactoylglutathione lyase activity; GO:0046872`metal ion binding; GO:0005829`cytosol; GO:0009507`chloroplast;
TEA013977.1	100.668	1.01876	0.313922	3.24527	0.0011734	0.0135753	1.53	1.79	1.03	3.81	3.92	2.14	Hypothetical protein; K06997 PLP dependent protein	-
TEA012499.1	380.037	1.3539	0.417755	3.2409	0.00119153	0.013756	6.69	7.98	6.32	14.89	10.23	57	Hypothetical protein; K02605 origin recognition complex subunit 3	-
TEA024444.1	227.898	1.56655	0.192227	8.14945	3.65571e-16	3.8258e-14	3.62	3.03	3.03	10.22	11.23	8.61	Serine/threonine-protein kinase Aurora-1; K08850 aurora kinase, other [EC:2.7.11.1]; serine/threonine-protein kinase Aurora-2; hypothetical protein	GO:0005524`ATP binding; GO:0051233`spindle midzone; GO:0035404`histone-serine phosphorylation; GO:0000780`condensed nuclear chromosome, centromeric region; GO:0035174`histone serine kinase activity; GO:0032133`chromosome passenger complex; GO:0007052`mitotic spindle organization; GO:0032465`regulation of cytokinesis; GO:0031616`spindle pole centrosome; GO:0005876`spindle microtubule;
TEA011455.1	292.896	1.0386	0.331816	3.13004	0.00174781	0.01872	3.77	2.89	3.09	11.48	7.8	3.81	Magnesium transporter MRS2-F-like; K16075 magnesium transporter; magnesium transporter MRS2-F	-
TEA029954.1	5564.14	1.36779	0.24265	5.63688	1.73163e-08	7.04444e-07	76.29	82.19	79.2	166.35	195.03	293.5	-	-
TEA000615.1	949.69	1.48013	0.337763	4.38217	1.175e-05	0.000262999	8.91	6.89	9.14	21.99	16.69	45.79	Isoflavone 2'-hydroxylase-like; K00517; Cytochrome P450, family 81, subfamily D, polypeptide 8; cytochrome P450 81E8; K13260 isoflavone 2'-hydroxylase [EC:1.14.13.89]	GO:0016705`oxidoreductase activity, acting on paired donors, with incorporation or reduction of molecular oxygen; GO:0046872`metal ion binding; GO:0004497`monooxygenase activity;
TEA016897.1	187.382	2.02808	0.445726	4.55006	5.36303e-06	0.000131177	0.93	0.59	0.34	21.54	8.88	1.16	(+)-neomenthol dehydrogenase-like; K15095 (+)-neomenthol dehydrogenase [EC:1.1.1.208]; (+)-neomenthol dehydrogenase	-
TEA024431.1	152.611	3.58313	0.316573	11.3185	1.0627e-29	3.27397e-27	0.45	0.89	0.83	15.65	15.68	9.36	Cystatin-1-like; K13899 cystatin-C	GO:0010466`negative regulation of peptidase activity; GO:0030414`peptidase inhibitor activity;
TEA033100.1	23.4636	1.55768	0.413907	3.76337	0.000167641	0.00264626	0.5	0.41	0.48	2.93	1.09	2.73	-	-
TEA021516.1	500.593	1.09428	0.334395	3.27242	0.00106631	0.0125428	7.5	7.62	7.26	12.77	12.01	29.76	Phenolic glucoside malonyltransferase 1-like; K13264 isoflavone 7-O-glucoside-6''-O-malonyltransferase [EC:2.3.1.115]; AT133, GmAT133; malonyl-CoA:isoflavone 7-O-glucoside-6''-O-malonyltransferase; IF7MaT, GmIF7MaT	-
TEA014888.1	162.378	1.78571	0.254258	7.02322	2.16815e-12	1.57271e-10	2.71	2.83	2.11	7.64	11.2	10.55	LOB domain-containing protein 33-like; K13945; LOB domain-containing protein 33	-
TEA013667.1	144.799	3.05646	0.376744	8.11283	4.94542e-16	5.13631e-14	0.15	0.23	0.17	1.92	2.1	4.85	-	-
TEA028518.1	103.659	1.40446	0.409323	3.43118	0.000600957	0.00777333	2.58	2.97	2.8	6.14	5.7	21.08	RING-H2 finger protein ATL74; K19040 E3 ubiquitin-protein ligase ATL10/75/76/77/78 [EC:2.3.2.27]; hypothetical protein	GO:0008270`zinc ion binding; GO:0016021`integral component of membrane;
TEA004540.1	9.35578	1.84722	0.445072	4.15037	3.31933e-05	0.000641838	0.04	0	0	0.36	1.01	0.83	60S ribosomal protein L18a-like; K02882 large subunit ribosomal protein L18Ae; 60S ribosomal protein L18a	-
TEA014155.1	311.362	1.03934	0.186559	5.57109	2.53155e-08	1.00163e-06	5.99	5.26	4.42	12.47	10.51	10.07	Flavonol synthase/flavanone 3-hydroxylase; K05278 flavonol synthase [EC:1.14.11.23]; Os02g0767300; Similar to Flavonol synthase/flavanone 3-hydroxylase (EC 1.14.11.23) (EC 1.14.11.9) (FLS) (CitFLS).	GO:0046872`metal ion binding; GO:0055114`oxidation-reduction process; GO:0016491`oxidoreductase activity;
TEA017040.1	225.465	1.06825	0.216321	4.93824	7.88308e-07	2.33924e-05	3.39	4.44	4.31	9.64	7.33	9.44	Heat shock cognate 70 kDa protein 1; K03283 heat shock 70kDa protein 1/8	-
TEA015075.1	2464.32	1.94093	0.29137	6.66137	2.7128e-11	1.69435e-09	39.31	42.38	39.03	189.33	263.98	102.23	-	-
TEA016377.1	1745.9	1.12693	0.132113	8.53003	1.46312e-17	1.75185e-15	27.23	27.07	27.72	61.78	54.26	64.15	Soyasaponin III rhamnosyltransferase-like; K18823 soyasaponin III rhamnosyltransferase [EC:2.4.1.273]; hypothetical protein	-
TEA002960.1	576.931	1.08113	0.166459	6.49489	8.30923e-11	4.71699e-09	22.04	23.95	20.97	46.38	55.92	42.07	Hypothetical protein; K01870 isoleucyl-tRNA synthetase [EC:6.1.1.5]; K19027 zinc finger FYVE domain-containing protein 26	-
TEA001398.1	38.6088	1.60183	0.422714	3.7894	0.000151012	0.00241576	0.48	0.19	0.46	1.65	1.05	3.37	Pathogenesis-related genes transcriptional activator PTI6-like; K13434 pathogenesis-related genes transcriptional activator PTI6; hypothetical protein; K09286 EREBP-like factor; pathogenesis-related genes transcriptional activator PTI6	GO:0003677`DNA binding; GO:0005634`nucleus; GO:0006355`regulation of transcription, DNA-templated; GO:0003700`sequence-specific DNA binding transcription factor activity;
TEA012108.1	10.2884	1.86258	0.446655	4.17005	3.04528e-05	0.000596844	0	0.03	0	0.34	0.28	0.14	Glutamate receptor 2.9-like; K05387 glutamate receptor, ionotropic, plant; Glutamate-gated kainate-type ion channel receptor subunit GluR5, putative	-
TEA006027.1	77.0499	4.92106	0.388024	12.6824	7.40696e-37	3.62663e-34	0	0	0.06	7.97	9.75	6.82	-	-
TEA021469.1	8.90093	1.83513	0.441759	4.15415	3.26506e-05	0.000633131	0	0	0	0.7	0.68	1.49	Uncharacterized LOC101304813; K03238 translation initiation factor 2 subunit 2	-
TEA004873.1	79.2983	1.45408	0.353854	4.10927	3.96908e-05	0.000749505	0.39	0.4	0.22	1.45	1.42	0.66	Disease resistance protein RPM1-like; K13457 disease resistance protein RPM1; disease resistance protein RPM1	-
TEA015785.1	16.8283	1.57829	0.429629	3.67361	0.000239145	0.00361274	0.1	0.05	0.04	0.25	0.31	0.53	Eix2; EIX receptor 2; K13466 EIX receptor 1/2; Eix1; EIX receptor 1; Lysyl-tRNA synthetase; K04567 lysyl-tRNA synthetase, class II [EC:6.1.1.6]	-
TEA016966.1	995.681	1.03072	0.206632	4.98817	6.09554e-07	1.86533e-05	11.17	10.74	10.97	18.85	21.84	28.35	Flavanone 7-O-glucoside 2''-O-beta-L-rhamnosyltransferase; K13080 flavanone 7-O-glucoside 2''-O-beta-L-rhamnosyltransferase [EC:2.4.1.236]; hypothetical protein; flavanone 7-O-glucoside 2''-O-beta-L-rhamnosyltransferase-like	GO:0016757`transferase activity, transferring glycosyl groups;
TEA031947.1	18.5389	1.36608	0.444623	3.07245	0.00212308	0.0218188	0.02	0.07	0	0.13	0.25	0.44	Probable disease resistance protein At4g27220; K13459 disease resistance protein RPS2; hypothetical protein	-
TEA013227.1	2382.37	2.23806	0.371903	6.01786	1.76739e-09	8.31217e-08	11.59	11.38	11.29	45.27	50.23	152.16	Ferredoxin--nitrite reductase, chloroplastic; K00366 ferredoxin-nitrite reductase [EC:1.7.7.1]; ferredoxin--nitrite reductase, chloroplastic-like	GO:0020037`heme binding; GO:0055114`oxidation-reduction process; GO:0051536`iron-sulfur cluster binding; GO:0016491`oxidoreductase activity;
TEA011061.1	37.9211	1.05312	0.33697	3.12527	0.0017764	0.0189522	0.58	0.69	0.57	1.07	1.82	1.53	-	-
TEA003752.1	547.553	1.44521	0.320094	4.51497	6.33264e-06	0.000151646	11.89	11.65	13.27	51.58	49.25	18.84	Anthocyanidin reductase; K08695 anthocyanidin reductase [EC:1.3.1.77]; cinnamoyl-CoA reductase 2-like; K09753 cinnamoyl-CoA reductase [EC:1.2.1.44]; Os09g0419200; NAD(P)-binding domain containing protein.	GO:0003824`catalytic activity; GO:0050662`coenzyme binding;
TEA006710.1	81.0317	1.87302	0.259638	7.21399	5.43342e-13	4.26132e-11	0.71	0.72	0.99	3.33	3.19	3.5	UDP-glucosyl transferase 74B1, putative; K11820 N-hydroxythioamide S-beta-glucosyltransferase [EC:2.4.1.195]; hypothetical protein; K13692 UDP-glucose:(indol-3-yl)acetate beta-D-glucosyltransferase [EC:2.4.1.121]; UDP-glycosyltransferase 74G1-like; K13691 pathogen-inducible salicylic acid glucosyltransferase [EC:2.4.1.-]	GO:0016740`transferase activity;
TEA015582.1	21.5878	3.17856	0.438139	7.25469	4.02578e-13	3.22757e-11	0	0	0	2.15	1.23	1.38	Probable LRR receptor-like serine/threonine-protein kinase At3g47570; K13420 LRR receptor-like serine/threonine-protein kinase FLS2 [EC:2.7.11.1]	-
TEA019442.1	29.0941	2.12243	0.443824	4.78214	1.73436e-06	4.77933e-05	0	0	0	1.06	1.62	6.44	-	-
TEA025155.1	27.7606	1.27251	0.445213	2.8582	0.00426055	0.0378426	0.35	0.11	0.11	1.9	0.8	0.32	NCED1, NCED3; 9-cis-epoxycarotenoid dioxygenase 1; K09840 9-cis-epoxycarotenoid dioxygenase [EC:1.13.11.51]; 9-cis-epoxycarotenoid dioxygenase NCED1, chloroplastic-like; 9-cis-epoxycarotenoid dioxygenase NCED1, chloroplastic	GO:0016702`oxidoreductase activity, acting on single donors with incorporation of molecular oxygen, incorporation of two atoms of oxygen; GO:0055114`oxidation-reduction process;
TEA023530.1	331.959	2.06398	0.26327	7.83981	4.51227e-15	4.35641e-13	1.18	1.38	1.35	5	5.37	8.35	Serine--tRNA ligase; K01875 seryl-tRNA synthetase [EC:6.1.1.11]	-
TEA018552.1	56.9454	1.11788	0.311883	3.58428	0.000338009	0.00483962	2.05	1.67	0.99	4	3.67	3.84	-	-
TEA029047.1	128.473	1.09766	0.323234	3.39588	0.000684084	0.00864373	3.14	3.06	2.45	4.58	6.28	10	-	-
TEA022444.1	163.276	1.79211	0.39615	4.52381	6.07355e-06	0.000146208	0.84	0.39	1.42	3.96	3.08	7.25	Uncharacterized vacuolar membrane protein YML018C; K15289 solute carrier family 35, member F5; thiamine-repressible mitochondrial transport protein THI74; hypothetical protein	GO:0006810`transport; GO:0016021`integral component of membrane;
TEA010309.1	41.1963	2.57013	0.446889	5.75116	8.86321e-09	3.76192e-07	0	0	0	1.83	2.85	0.38	-	-
TEA006390.1	21.7103	2.06358	0.391871	5.26597	1.3945e-07	4.8156e-06	0.21	0.26	0.12	1.29	1.47	1.47	3-isopropylmalate dehydrogenase, chloroplastic; K00052 3-isopropylmalate dehydrogenase [EC:1.1.1.85]; 3-isopropylmalate dehydrogenase, chloroplastic-like	-
TEA017669.1	67.5219	1.23278	0.446078	2.7636	0.00571681	0.0474548	0.27	0.49	0.39	3.56	4.19	0.12	Protein HASTY 1; K14289 exportin-5; hypothetical protein	-
TEA004200.1	7.84861	1.19477	0.418926	2.85197	0.00434485	0.0383306	0	0.06	0	0.45	0.24	1.86	G-type lectin S-receptor-like serine/threonine-protein kinase LECRK1; K04733 interleukin-1 receptor-associated kinase 4 [EC:2.7.11.1]	-
TEA031197.1	72.0808	2.17197	0.347396	6.25213	4.0488e-10	2.06346e-08	0.48	0.62	0.24	2.42	3.67	2.42	Protein argonaute MEL1; K11593 eukaryotic translation initiation factor 2C; protein argonaute 5; POPTRDRAFT_821668; argonaute family protein	GO:0003676`nucleic acid binding;
TEA009868.1	7.41165	1.35354	0.422611	3.20281	0.00136096	0.0153438	0	0	0	0.2	0.39	0.07	Protein EXPORTIN 1A; K14290 exportin-1; Exportin 1A isoform 1; POPTRDRAFT_774005; exportin1 family protein	GO:0006886`intracellular protein transport; GO:0008536`Ran GTPase binding; GO:0005622`intracellular;
TEA033542.1	116.733	1.46442	0.397208	3.68679	0.000227101	0.00344979	5.3	4.91	2.45	12.48	9.09	28.55	Small heat shock protein, chloroplastic; K13993 HSP20 family protein; Small heat shock protein isoform 1	-
TEA000367.1	71.6498	1.63574	0.324999	5.03305	4.82733e-07	1.49899e-05	0.52	0.48	0.25	1.43	1.42	1.9	Cation/calcium exchanger 5; K13754 solute carrier family 24 (sodium/potassium/calcium exchanger), member 6	-
TEA033767.1	8.47428	1.60802	0.43463	3.69975	0.000215812	0.00330026	0	0	0	0.66	1.69	2.41	Ethanolamine-phosphate cytidylyltransferase-like; K00967 ethanolamine-phosphate cytidylyltransferase [EC:2.7.7.14]; hypothetical protein	-
TEA008904.1	104.828	3.93994	0.376589	10.4622	1.28865e-25	2.76044e-23	0.24	0.25	0.13	8.15	12.01	5	Hypothetical protein; K09872 aquaporin PIP; aquaporin PIP2-1	GO:0006810`transport; GO:0016021`integral component of membrane; GO:0005215`transporter activity;
TEA000208.1	18.4751	1.8609	0.444358	4.18784	2.81625e-05	0.000558746	0.01	0.01	0.08	0.4	0.3	0.67	Hypothetical protein; K13457 disease resistance protein RPM1; disease resistance protein RPM1-like	-
TEA024399.1	18.2959	1.55664	0.443845	3.50717	0.000452903	0.00615979	0.03	0.06	0	0.57	0.86	0.11	G-type lectin S-receptor-like serine/threonine-protein kinase LECRK3; K04733 interleukin-1 receptor-associated kinase 4 [EC:2.7.11.1]; G-type lectin S-receptor-like serine/threonine-protein kinase RLK1	-
TEA003037.1	641.933	1.48941	0.314104	4.74177	2.11863e-06	5.74585e-05	10.41	8.75	9.04	20.96	23.72	47.66	Germin-like protein subfamily 1 member 17; K11426 SET and MYND domain-containing protein; thioredoxin reductase 1-like; K00384 thioredoxin reductase (NADPH) [EC:1.8.1.9]	-
TEA010816.1	69.5904	1.90969	0.392777	4.86202	1.16192e-06	3.329e-05	0.82	1.39	0.94	5.7	10.36	3.11	Glutathione S-transferase U17; K00799 glutathione S-transferase [EC:2.5.1.18]; glutathione S-transferase U17-like	-
TEA005881.1	15.0581	1.44815	0.446696	3.24191	0.00118733	0.0137133	0.06	0.06	0.19	0.37	0.62	1.47	Receptor-like protein 12; K19613 leucine-rich repeat protein SHOC2; Di-glucose binding protein with Kinesin motor domain; K10406 kinesin family member C2/C3	-
TEA016201.1	157.489	1.59251	0.444925	3.57929	0.000344528	0.00491755	0.66	1.06	1.53	11.98	13.67	0.85	Pre-mRNA-splicing factor syf2; K12868 pre-mRNA-splicing factor SYF2	-
TEA019414.1	131.035	5.0553	0.400686	12.6166	1.71002e-36	8.2258e-34	0	0	0.01	1.95	2.24	3.92	Putative disease resistance protein At1g50180; K13457 disease resistance protein RPM1; Disease resistance protein RPP8; K01930 folylpolyglutamate synthase [EC:6.3.2.17]; disease resistance protein RPP8-like	-
TEA021696.1	2596.39	1.03166	0.272323	3.78835	0.00015165	0.00242454	28.51	29.94	25.92	48.91	46.84	88.18	RpoA, RCOM_ORF00076; RNA polymerase alpha subunit; K03040 DNA-directed RNA polymerase subunit alpha [EC:2.7.7.6]; Cytochrome p450 79a2, putative; K12153 phenylalanine N-monooxygenase [EC:1.14.13.124]; rpoA, SotuCp054; RNA polymerase alpha chain	GO:0003899`DNA-directed RNA polymerase activity; GO:0016020`membrane; GO:0003677`DNA binding; GO:0016705`oxidoreductase activity, acting on paired donors, with incorporation or reduction of molecular oxygen; GO:0006351`transcription, DNA-templated; GO:0046983`protein dimerization activity; GO:0009507`chloroplast;
TEA032345.1	451.004	1.18837	0.290397	4.09224	4.27228e-05	0.000797424	4.17	4.88	5.74	8.88	10.7	17.46	-	-
TEA022521.1	39.0921	1.51697	0.399379	3.79833	0.000145675	0.0023413	0.17	0.15	0.34	0.65	0.77	1.36	-	-
TEA010988.1	691.474	1.20843	0.232725	5.19252	2.07461e-07	6.94552e-06	12.47	12.31	12.71	36.15	35.59	20.35	Probable glutathione S-transferase parC; K00799 glutathione S-transferase [EC:2.5.1.18]; probable glutathione S-transferase	-
TEA024456.1	53.326	1.33231	0.310426	4.29186	1.77182e-05	0.000372271	1.16	1.64	1.02	3.18	3.6	4.25	Thioredoxin superfamily protein; K03386 peroxiredoxin (alkyl hydroperoxide reductase subunit C) [EC:1.11.1.15]; thioredoxin-like protein; K11187 peroxiredoxin 5, atypical 2-Cys peroxiredoxin [EC:1.11.1.15]; Peroxiredoxin-5, mitochondrial	-
TEA027911.1	391.216	1.22865	0.368322	3.33581	0.000850508	0.0103876	5.49	4.89	4.58	7.96	9.87	25.51	Hypothetical protein; K13692 UDP-glucose:(indol-3-yl)acetate beta-D-glucosyltransferase [EC:2.4.1.121]; crocetin glucosyltransferase, chloroplastic-like	GO:0008152`metabolic process; GO:0016758`transferase activity, transferring hexosyl groups; GO:0009507`chloroplast;
TEA020600.1	9.26265	1.78057	0.440106	4.04578	5.21495e-05	0.000946034	0	0	0	0.83	1.32	2.45	Putative receptor-like protein kinase At4g00960; K04733 interleukin-1 receptor-associated kinase 4 [EC:2.7.11.1]	-
TEA023838.1	11767.2	1.36516	0.293362	4.65348	3.26379e-06	8.43449e-05	158.09	156.57	161.3	330.66	346.28	695.51	Hypothetical protein; K01673 carbonic anhydrase [EC:4.2.1.1]; carbonic anhydrase 2-like; carbonic anhydrase 2	-
TEA012502.1	162.644	1.10175	0.255463	4.31276	1.61227e-05	0.000343755	1.61	1.62	1.8	4.4	4.53	2.63	Receptor-like protein kinase FERONIA; K04733 interleukin-1 receptor-associated kinase 4 [EC:2.7.11.1]; putative receptor-like protein kinase At5g39000	-
TEA004431.1	11.5811	1.30456	0.446912	2.91905	0.00351096	0.0325191	0.08	0.03	0.15	0.29	0.46	1	UPF0301 protein CHU_1773; K07735 putative transcriptional regulator; hypothetical protein	GO:0009507`chloroplast;
TEA022817.1	22.4076	1.32859	0.393881	3.37307	0.000743349	0.00924349	0.58	0.37	0.44	1.06	1.85	1.92	-	-
TEA011459.1	6380.97	1.06489	0.16212	6.56855	5.08063e-11	3.02182e-09	82.61	72.65	79.73	194.09	172.54	134.28	-	-
TEA011287.1	9279.57	2.25999	0.194475	11.621	3.2243e-31	1.16325e-28	85.88	83.15	83.94	341.66	445.37	509.19	Glutathione S-transferase-like; K00799 glutathione S-transferase [EC:2.5.1.18]; hypothetical protein	-
TEA009027.1	34.7036	1.32049	0.338858	3.89688	9.74418e-05	0.00164416	0.4	0.49	0.32	0.99	1.41	1.23	DREB2A-interacting protein 2, putative; K16277 E3 ubiquitin-protein ligase DRIP [EC:2.3.2.27]; POPTRDRAFT_804973; hypothetical protein; E3 ubiquitin protein ligase DRIP2	-
TEA006227.1	13.4074	1.6497	0.440235	3.74731	0.000178739	0.00279888	0.03	0.07	0.22	0.88	0.67	0.97	Cysteine/Histidine-rich C1 domain family protein, putative; K16219 protein N-terminal methyltransferase [EC:2.1.1.244]; hypothetical protein; K20393 PRA1 family protein 3	-
TEA001688.1	148.177	1.36149	0.394073	3.45493	0.000550437	0.00724205	1.14	1.18	1.46	5.54	6.71	1.45	Cytokinin hydroxylase; K10717 cytokinin trans-hydroxylase	GO:0016705`oxidoreductase activity, acting on paired donors, with incorporation or reduction of molecular oxygen; GO:0020037`heme binding; GO:0005506`iron ion binding; GO:0004497`monooxygenase activity; GO:0055114`oxidation-reduction process;
TEA015555.1	25.7078	1.3594	0.446705	3.04318	0.0023409	0.0235542	0.16	0.2	0.13	1.9	1.28	0.16	NAC domain-containing protein 89-like; K12581 CCR4-NOT transcription complex subunit 7/8; Lj2g3v3084320.1; -; K03094 S-phase kinase-associated protein 1; NAC domain-containing protein 66-like; K13126 polyadenylate-binding protein	GO:0006351`transcription, DNA-templated;
TEA026622.1	34.9845	1.39402	0.41492	3.35974	0.00078015	0.00963121	0.11	0.21	0.11	0.28	0.56	0.87	Hypothetical protein; K13459 disease resistance protein RPS2	-
TEA032509.1	914.261	1.32799	0.163792	8.1078	5.15433e-16	5.33308e-14	12.31	11.85	13.15	33.21	36.52	26.31	Scopoletin glucosyltransferase; K13496 UDP-glucosyl transferase 73C [EC:2.4.1.-]	GO:0043231`intracellular membrane-bounded organelle; GO:0008194`UDP-glycosyltransferase activity; GO:0009813`flavonoid biosynthetic process; GO:0052696`flavonoid glucuronidation;
TEA011486.1	57.2978	3.68641	0.428258	8.60791	7.4405e-18	9.06716e-16	0.05	0	0.05	3.5	4.62	9.61	Calcium-dependent protein kinase SK5-like; K13412 calcium-dependent protein kinase [EC:2.7.11.1]	GO:0016310`phosphorylation; GO:0004672`protein kinase activity; GO:0005488`binding;
TEA024720.1	3010.76	1.14135	0.164367	6.94391	3.81391e-12	2.6609e-10	16.81	17.09	16.43	33.02	45.04	34.98	Probable serine/threonine-protein kinase WNK4; K08867 WNK lysine deficient protein kinase [EC:2.7.11.1]; hypothetical protein	GO:0004674`protein serine/threonine kinase activity; GO:0005829`cytosol; GO:0006468`protein phosphorylation; GO:0035556`intracellular signal transduction;
TEA011776.1	1693.79	1.12989	0.16532	6.83455	8.22624e-12	5.48796e-10	12.15	12.61	12.21	30.26	30.7	21.71	Lipoxygenase 2 isoform 2; K00454 lipoxygenase [EC:1.13.11.12]; hypothetical protein; linoleate 13S-lipoxygenase 2-1, chloroplastic	GO:0016702`oxidoreductase activity, acting on single donors with incorporation of molecular oxygen, incorporation of two atoms of oxygen; GO:0046872`metal ion binding; GO:0006633`fatty acid biosynthetic process; GO:0055114`oxidation-reduction process; GO:0031408`oxylipin biosynthetic process;
TEA009923.1	126.175	2.26095	0.314687	7.18476	6.73276e-13	5.20016e-11	1.56	1.76	1.16	10.58	5.98	11.17	-	GO:0006474`N-terminal protein amino acid acetylation; GO:0008080`N-acetyltransferase activity;
TEA013578.1	5.86216	1.31177	0.421338	3.11335	0.00184978	0.0195524	0	0	0	0.7	0.96	0.25	Outer envelope protein 80, chloroplastic-like; K07277 outer membrane protein insertion porin family	GO:0019867`outer membrane;
TEA002486.1	851.04	1.28135	0.168913	7.58586	3.30293e-14	2.94993e-12	12.08	12.91	11.18	26.19	30.57	33.02	Uncharacterized LOC103722329; K16573 gamma-tubulin complex component 6; probable leucine-rich repeat receptor-like serine/threonine-protein kinase At3g14840; K04733 interleukin-1 receptor-associated kinase 4 [EC:2.7.11.1]; probable serine/threonine-protein kinase pats1; K04427 mitogen-activated protein kinase kinase kinase 7 [EC:2.7.11.25]	GO:0071554`cell wall organization or biogenesis; GO:0016413`O-acetyltransferase activity; GO:0005794`Golgi apparatus;
TEA000512.1	36.5559	1.12985	0.385976	2.92725	0.00341973	0.0318605	1.06	0.48	0.58	1.32	2.08	2.53	1-aminocyclopropane-1-carboxylate oxidase 5; K05933 aminocyclopropanecarboxylate oxidase [EC:1.14.17.4]; hypothetical protein	GO:0046872`metal ion binding; GO:0055114`oxidation-reduction process; GO:0016491`oxidoreductase activity;
TEA012857.1	90.7697	1.71307	0.244218	7.01449	2.30795e-12	1.65659e-10	0.62	0.77	0.62	2.21	2.61	2.42	Sigma factor E isoform 1; K03093 RNA polymerase sigma factor; RNA polymerase sigma factor sigE, chloroplastic/mitochondrial	GO:0003677`DNA binding; GO:0009658`chloroplast organization; GO:0006352`DNA-templated transcription, initiation; GO:0045893`positive regulation of transcription, DNA-templated; GO:0010207`photosystem II assembly; GO:0005739`mitochondrion; GO:0001053`plastid sigma factor activity; GO:0003700`sequence-specific DNA binding transcription factor activity; GO:0009507`chloroplast;
TEA032585.1	7.04344	1.49587	0.430675	3.47331	0.000514079	0.00685247	0	0	0	0.45	0.19	0.62	Hypothetical protein; K03797 carboxyl-terminal processing protease [EC:3.4.21.102]; carboxyl-terminal-processing peptidase 2, chloroplastic; POPTRDRAFT_874780	GO:0006508`proteolysis; GO:0008236`serine-type peptidase activity;
TEA010004.1	559.865	1.09004	0.334419	3.25951	0.00111606	0.0130052	11.98	12.48	9.86	28.04	43.27	13.56	Hypothetical protein; K20628 expansin; expansin-B5; expansin-B18-like	GO:0019953`sexual reproduction; GO:0005576`extracellular region;
TEA008451.1	228.521	2.25853	0.208362	10.8394	2.23903e-27	5.43291e-25	1.58	2.23	1.69	10.19	8.81	9.65	Scopoletin glucosyltransferase; K13496 UDP-glucosyl transferase 73C [EC:2.4.1.-]	GO:0080043`quercetin 3-O-glucosyltransferase activity; GO:0008152`metabolic process; GO:0080044`quercetin 7-O-glucosyltransferase activity; GO:0080046`quercetin 4'-O-glucosyltransferase activity;
TEA011435.1	970.746	1.98081	0.286458	6.91482	4.68454e-12	3.22727e-10	5.17	5.58	5.26	21.96	16.6	35.87	Magnesium transporter MRS2-F-like; K16075 magnesium transporter; magnesium transporter MRS2-F	-
TEA027555.1	1163.81	1.2197	0.353482	3.45054	0.000559457	0.00733442	26.22	26.19	22.51	42.5	45.47	121.03	Heavy metal-associated isoprenylated plant protein 26-like; K10752 histone-binding protein RBBP4; copper transport protein ATX1; K07213 copper chaperone	GO:0046914`transition metal ion binding; GO:0030001`metal ion transport; GO:0005737`cytoplasm; GO:0046916`cellular transition metal ion homeostasis;
TEA022024.1	57.2314	1.07489	0.277651	3.87139	0.000108218	0.00179072	0.64	0.59	0.43	1.38	1.3	1.14	Methyltransferase-like protein 16 homolog; K06970 23S rRNA (adenine1618-N6)-methyltransferase [EC:2.1.1.181]; methyltransferase-like protein 16; hypothetical protein	GO:0008168`methyltransferase activity; GO:0032259`methylation; GO:0003676`nucleic acid binding;
TEA001064.1	156.552	1.69306	0.250152	6.76812	1.30468e-11	8.53774e-10	1.37	1.33	1.49	5.87	3.72	5.38	SORBIDRAFT_01g001220, Sb01g001220; hypothetical protein; K13030 cyanohydrin beta-glucosyltransferase [EC:2.4.1.85]; cyanohydrin beta-glucosyltransferase-like; cytokinin-O-glucosyltransferase 2	GO:0080043`quercetin 3-O-glucosyltransferase activity; GO:0043231`intracellular membrane-bounded organelle; GO:0009813`flavonoid biosynthetic process; GO:0080044`quercetin 7-O-glucosyltransferase activity; GO:0052696`flavonoid glucuronidation;
TEA004693.1	69.3167	1.71658	0.388087	4.42318	9.72568e-06	0.000222595	0.35	0.53	0.49	1.43	1.52	3.68	Phenylalanyl-tRNA synthetase class IIc family protein; K01889 phenylalanyl-tRNA synthetase alpha chain [EC:6.1.1.20]; F-box and associated interaction domain protein; K11649 SWI/SNF related-matrix-associated actin-dependent regulator of chromatin subfamily C; uncharacterized LOC103856145; K15030 translation initiation factor 3 subunit M	-
TEA028022.1	21.5689	1.8536	0.438621	4.22596	2.37924e-05	0.000481095	0.05	0.04	0.13	0.56	0.39	1.09	26S proteasome non-ATPase regulatory subunit 14 homolog; K03030 26S proteasome regulatory subunit N11; hypothetical protein	-
TEA008663.1	28.2644	1.49528	0.446058	3.35222	0.000801664	0.00984723	0.38	0.46	0.07	5.41	4.47	0.5	-	-
TEA008479.1	26.421	2.79114	0.434432	6.42481	1.32038e-10	7.29911e-09	0	0.06	0	0.61	0.86	0.88	Disease resistance protein RPM1; K13457 disease resistance protein RPM1; hypothetical protein; disease resistance protein RPM1-like	-
TEA029386.1	293.092	2.03	0.306377	6.62582	3.45335e-11	2.11356e-09	7.07	7.07	5.5	40.18	18.96	39.85	-	GO:0009611`response to wounding; GO:0010951`negative regulation of endopeptidase activity; GO:0004867`serine-type endopeptidase inhibitor activity; GO:0008233`peptidase activity;
TEA013238.1	6936.61	1.35169	0.210862	6.41032	1.4521e-10	7.97898e-09	153.25	137.67	138.65	287.06	466.41	394.32	-	GO:0050832`defense response to fungus; GO:0008061`chitin binding; GO:0042742`defense response to bacterium;
TEA011882.1	33.3411	3.80477	0.406102	9.36901	7.32159e-21	1.15374e-18	0	0	0	0.27	0.28	0.25	Probable disease resistance protein At4g27220; K13459 disease resistance protein RPS2; hypothetical protein	-
TEA014079.1	91.5144	2.46099	0.441924	5.56881	2.56483e-08	1.01042e-06	0.07	0.02	0.28	3.07	5.05	1.38	Geraniol 8-hydroxylase-like; K20556 cytochrome P450 family 76 subfamily C; ferruginol synthase-like; K20513 ferruginol synthase [EC:1.14.13.190]; cytochrome P450 76C2-like	GO:0016709`oxidoreductase activity, acting on paired donors, with incorporation or reduction of molecular oxygen, NAD(P)H as one donor, and incorporation of one atom of oxygen; GO:0016020`membrane; GO:0020037`heme binding; GO:0005506`iron ion binding; GO:0044550`secondary metabolite biosynthetic process; GO:0055114`oxidation-reduction process;
TEA003281.1	443.312	1.60397	0.342146	4.68796	2.7594e-06	7.26104e-05	9.47	11.26	9.78	58.3	42.73	17.24	Germin-like protein subfamily 1 member 17; K11426 SET and MYND domain-containing protein	GO:0045735`nutrient reservoir activity; GO:0005576`extracellular region; GO:0030145`manganese ion binding;
TEA025077.1	294.827	2.54812	0.357126	7.13508	9.673e-13	7.32663e-11	0.24	0.52	0.36	2.71	2.23	5.21	Hypothetical protein; K13459 disease resistance protein RPS2; probable disease resistance protein At4g27220	-
TEA025561.1	65.2058	3.02073	0.418069	7.22542	4.99563e-13	3.95882e-11	0.04	0.24	0.02	2.19	2.87	3.23	Probable serine/threonine-protein kinase NAK; K04733 interleukin-1 receptor-associated kinase 4 [EC:2.7.11.1]; probable serine/threonine-protein kinase Cx32, chloroplastic	GO:0000165`MAPK cascade; GO:0004674`protein serine/threonine kinase activity;
TEA027198.1	62.8944	1.23993	0.428108	2.89631	0.00377576	0.0344289	1.54	3.06	2.03	7.56	15.41	2.55	Probable WRKY transcription factor 33; K13424 WRKY transcription factor 33	-
TEA013292.1	880.978	1.00636	0.227937	4.41506	1.00982e-05	0.000229208	46.81	46.87	47.94	71.34	106.69	117.25	Hypothetical protein; K09286 EREBP-like factor; ERF4; ethylene responsive element binding factor 4; ATERF-4/ATERF4/ERF4/RAP2.5	-
TEA026193.1	77.2246	1.19844	0.403978	2.9666	0.00301112	0.0287673	1.52	1.84	1.14	2.3	3.49	8.35	-	-
TEA005399.1	120.859	1.14492	0.319152	3.58737	0.000334031	0.00480069	2.49	2.64	2.4	7.65	8.03	3.44	Peptide methionine sulfoxide reductase B5; K07305 peptide-methionine (R)-S-oxide reductase [EC:1.8.4.12]; peptide methionine sulfoxide reductase B5-like	GO:0006979`response to oxidative stress; GO:0033743`peptide-methionine (R)-S-oxide reductase activity; GO:0030091`protein repair; GO:0055114`oxidation-reduction process;
TEA031830.1	3381.24	1.39778	0.351834	3.97282	7.10267e-05	0.00123886	48.39	47.88	47.81	89.88	105.7	271.3	Probable BOI-related E3 ubiquitin-protein ligase 2; K19042 E3 ubiquitin-protein ligase BOI and related proteins [EC:2.3.2.27]; hypothetical protein	GO:0005634`nucleus; GO:0016567`protein ubiquitination; GO:0031347`regulation of defense response; GO:0008270`zinc ion binding; GO:0004842`ubiquitin-protein transferase activity;
TEA025494.1	3792.46	2.5607	0.229083	11.178	5.22377e-29	1.49199e-26	31.94	29.7	32.08	153.25	208.57	261.05	-	GO:0046872`metal ion binding; GO:0020037`heme binding; GO:0019825`oxygen binding;
TEA026842.1	188.739	3.21566	0.336341	9.56072	1.16944e-21	1.93162e-19	1.1	1.16	1.3	14.1	27.39	11.69	Pectinesterase-like; K01051 pectinesterase [EC:3.1.1.11]	GO:0045490`pectin catabolic process; GO:0045330`aspartyl esterase activity; GO:0005618`cell wall; GO:0043086`negative regulation of catalytic activity; GO:0004857`enzyme inhibitor activity; GO:0030599`pectinesterase activity; GO:0042545`cell wall modification;
TEA014436.1	71.2167	1.12654	0.311049	3.62173	0.00029264	0.00427713	1.75	2.04	2.32	4.66	6.83	3.58	Wall-associated receptor kinase 1; K04733 interleukin-1 receptor-associated kinase 4 [EC:2.7.11.1]; uncharacterized LOC100792815; K03868 RING-box protein 1	-
TEA024394.1	15.5611	2.86357	0.442305	6.4742	9.53169e-11	5.37756e-09	0	0	0	0.56	0.45	0.38	G-type lectin S-receptor-like serine/threonine-protein kinase LECRK3; K04733 interleukin-1 receptor-associated kinase 4 [EC:2.7.11.1]; G-type lectin S-receptor-like serine/threonine-protein kinase RLK1	GO:0016020`membrane; GO:0016310`phosphorylation; GO:0000166`nucleotide binding; GO:0004672`protein kinase activity;
TEA029856.1	22.6459	1.25389	0.445225	2.8163	0.00485802	0.0417562	0.28	0.1	0.33	1.78	1.61	0.3	Hypothetical protein; K19613 leucine-rich repeat protein SHOC2; putative disease resistance protein RGA3; K15078 structure-specific endonuclease subunit SLX1 [EC:3.6.1.-]	-
TEA002418.1	74.796	2.32901	0.360213	6.46563	1.00878e-10	5.65647e-09	0.87	0.6	0.58	5.11	7.58	3.1	SORBIDRAFT_01g001220, Sb01g001220; hypothetical protein; K13030 cyanohydrin beta-glucosyltransferase [EC:2.4.1.85]; cyanohydrin beta-glucosyltransferase-like; cytokinin-O-glucosyltransferase 2	GO:0008152`metabolic process; GO:0016758`transferase activity, transferring hexosyl groups;
TEA002523.1	16.4999	1.69458	0.438695	3.86278	0.000112103	0.00184943	0.01	0.01	0.05	0.19	0.13	0.27	ABC transporter C family member 10-like; K05666 ATP-binding cassette, subfamily C (CFTR/MRP), member 2; hypothetical protein	-
TEA021685.1	31.3967	1.72043	0.439402	3.91539	9.02573e-05	0.00153141	0.15	0.02	0.07	0.44	0.4	1.09	Hypothetical protein; K01537 Ca2+-transporting ATPase [EC:3.6.3.8]; calcium-transporting ATPase 12, plasma membrane-type-like	GO:0006811`ion transport; GO:0005488`binding;
TEA029123.1	106.896	1.36217	0.429242	3.17344	0.00150643	0.0166821	2.14	1.78	2.86	11.9	16.25	2.04	-	-
TEA007873.1	65.867	2.97155	0.438563	6.77566	1.23843e-11	8.12359e-10	0.08	0.05	0.06	1.36	2.14	6.75	Glutamine--fructose-6-phosphate aminotransferase [isomerizing] 2; K00820 glucosamine--fructose-6-phosphate aminotransferase (isomerizing) [EC:2.6.1.16]; GFPT2; Glutamine-fructose-6-phosphate transaminase (isomerizing)s,sugar binding,transaminases isoform 1	GO:0030246`carbohydrate binding; GO:1901137`carbohydrate derivative biosynthetic process; GO:0005975`carbohydrate metabolic process; GO:0004360`glutamine-fructose-6-phosphate transaminase (isomerizing) activity;
TEA007889.1	24.5872	3.09424	0.431614	7.16899	7.55519e-13	5.75433e-11	0.02	0.03	0	1.57	1.46	0.76	-	GO:0098501`polynucleotide dephosphorylation; GO:0019205`nucleobase-containing compound kinase activity;
TEA018809.1	25.1894	1.75062	0.359763	4.86604	1.13859e-06	3.26901e-05	0.23	0.18	0.18	0.96	0.97	0.81	Aspartic proteinase nepenthesin-1; K02882 large subunit ribosomal protein L18Ae; hypothetical protein; K01381 saccharopepsin [EC:3.4.23.25]	GO:0006508`proteolysis; GO:0030163`protein catabolic process; GO:0004190`aspartic-type endopeptidase activity;
TEA020585.1	439.672	1.90091	0.316429	6.0074	1.88523e-09	8.83607e-08	2.88	3.32	3.16	10.12	10.76	22.17	Methylthioribose kinase; K00899 5-methylthioribose kinase [EC:2.7.1.100]; S-methyl-5-thioribose kinase isoform 1	GO:0016310`phosphorylation; GO:0046522`S-methyl-5-thioribose kinase activity; GO:0009086`methionine biosynthetic process;
TEA009343.1	39.3019	1.04303	0.36625	2.84787	0.00440127	0.0387284	0.47	0.36	0.9	1.32	1.63	1.35	Homeobox-leucine zipper protein REVOLUTA-like; K09338 homeobox-leucine zipper protein	GO:0003677`DNA binding; GO:0009888`tissue development; GO:0003002`regionalization;
TEA022977.1	237.653	1.16607	0.414006	2.81655	0.00485425	0.0417368	7.6	5.79	7.55	9.71	11.66	44.78	-	-
TEA017523.1	10904.1	1.67231	0.208162	8.03369	9.45866e-16	9.71337e-14	213.05	239.51	207.2	587.04	731.31	904.51	-	GO:0006952`defense response; GO:0009607`response to biotic stimulus;
TEA004067.1	159.941	1.36341	0.277274	4.91719	8.77961e-07	2.58321e-05	2.08	1.78	1.94	4.26	4.9	7.31	-	GO:0016021`integral component of membrane; GO:0016740`transferase activity;
TEA014245.1	4382	1.6887	0.259556	6.50611	7.71229e-11	4.40548e-09	94.01	97.33	83.26	336.45	448.79	207.3	Zeamatin; K04733 interleukin-1 receptor-associated kinase 4 [EC:2.7.11.1]; Protein P21; pathogenesis-related protein 5-like	-
TEA016597.1	26.1	1.28633	0.41923	3.06831	0.0021527	0.0220256	0	0.01	0.01	1.18	0.81	0.01	Alpha-glucosidase; K01187 alpha-glucosidase [EC:3.2.1.20]	GO:0004553`hydrolase activity, hydrolyzing O-glycosyl compounds; GO:0030246`carbohydrate binding; GO:0005975`carbohydrate metabolic process;
TEA005755.1	28.0169	1.51518	0.437503	3.46325	0.000533701	0.00706253	0.28	0.06	0.43	1.87	2.04	0.72	Peroxidase 5; K00430 peroxidase [EC:1.11.1.7]; peroxidase 5-like	-
TEA001801.1	64.2798	4.00401	0.413342	9.68692	3.42708e-22	5.98517e-20	0.08	0	0.04	6.87	6	2.8	POPTRDRAFT_758579; equilibrative nucleoside transporter family protein; K15014 solute carrier family 29 (equilibrative nucleoside transporter), member 1/2/3; equilibrative nucleotide transporter 3-like	GO:0005337`nucleoside transmembrane transporter activity; GO:1901642`nucleoside transmembrane transport; GO:0016021`integral component of membrane;
TEA026556.1	28.6433	1.91119	0.391548	4.88113	1.05479e-06	3.054e-05	0.05	0.14	0.14	0.51	0.77	0.72	Sdg107, GRMZM2G357972; uncharacterized LOC100273862; K11433 histone-lysine N-methyltransferase SETMAR [EC:2.1.1.43]; 60S ribosomal protein L23; K02894 large subunit ribosomal protein L23e; 60S ribosomal protein L23 isoform X1	-
TEA018195.1	388.484	1.40791	0.274879	5.12194	3.02411e-07	9.76656e-06	3.81	3.7	3.82	12.16	7	14.11	Trans-resveratrol di-O-methyltransferase; K13262 isoflavone-7-O-methyltransferase [EC:2.1.1.150]; OMT2.1, romt; O-methyltransferase; K16040 trans-resveratrol di-O-methyltransferase [EC:2.1.1.240]; hypothetical protein; K13066 caffeic acid 3-O-methyltransferase [EC:2.1.1.68]	GO:0008171`O-methyltransferase activity; GO:0032259`methylation; GO:0046983`protein dimerization activity;
TEA009277.1	8.59361	1.36466	0.446929	3.05343	0.00226244	0.0229246	0.05	0.11	0	0.51	0.39	0.33	-	GO:0016614`oxidoreductase activity, acting on CH-OH group of donors; GO:0050660`flavin adenine dinucleotide binding; GO:0055114`oxidation-reduction process;
TEA003038.1	372.63	4.02831	0.429589	9.37712	6.77982e-21	1.07454e-18	0.55	0	0.37	25.04	36.4	94.32	HXXXD-type acyl-transferase family protein, putative; K13065 shikimate O-hydroxycinnamoyltransferase [EC:2.3.1.133]; vinorine synthase	GO:0016740`transferase activity;
TEA007464.1	7.8353	1.5226	0.431353	3.52982	0.000415839	0.00571811	0	0	0	0.48	1.51	1.73	Cytosolic sulfotransferase 12-like; K01025; cytosolic sulfotransferase 5-like	GO:0008146`sulfotransferase activity;
TEA023307.1	130.228	1.20853	0.415822	2.90637	0.00365647	0.0335121	2.8	2.98	1.44	9.26	13.11	2.37	CHI4C; class IV chitinase; K01183 chitinase [EC:3.2.1.14]; endochitinase A-like; chitinase; endochitinase PR4-like	-
TEA031671.1	182.011	1.45524	0.262906	5.53521	3.1085e-08	1.20725e-06	1.95	2.2	2.19	8.76	5.63	4.83	Probable mannitol dehydrogenase; K00083 cinnamyl-alcohol dehydrogenase [EC:1.1.1.195]; hypothetical protein	GO:0046872`metal ion binding;
TEA016029.1	36.7511	1.17727	0.421453	2.79336	0.00521637	0.0441081	0.23	0.36	0.22	0.77	1.63	0.38	Uridylate kinase-like; K09903 uridylate kinase [EC:2.7.4.22]	-
TEA011690.1	34.0692	1.49996	0.4117	3.64334	0.000269128	0.00398016	0.1	0.09	0.13	0.26	0.37	0.77	Indole-3-acetic acid-amido synthetase GH3.6; K14487 auxin responsive GH3 gene family; Auxin-responsive GH3 family protein	-
TEA019336.1	5.82297	1.39163	0.441643	3.15102	0.00162699	0.0177307	0.03	0	0.03	0.16	0.33	0.38	Uncharacterized LOC103408322; K15502 serine/threonine-protein phosphatase 6 regulatory ankyrin repeat subunit A; uncharacterized LOC101298415; uncharacterized LOC107482568	-
TEA012122.1	69.5156	2.08662	0.405675	5.14358	2.69556e-07	8.84086e-06	0.38	0.1	0.45	1.55	2.46	3.24	Hypothetical protein; K03979 GTPase [EC:3.6.5.-]	GO:0005488`binding;
TEA001806.1	22.7492	2.46516	0.40715	6.05467	1.40705e-09	6.73299e-08	0.05	0.17	0.06	1.12	1.27	1.09	Staphylococcal nuclease domain-containing protein 1; K15979 staphylococcal nuclease domain-containing protein 1; POPTRDRAFT_835251; 110 kDa 4SNc-Tudor domain family protein	GO:0035194`posttranscriptional gene silencing by RNA; GO:1903506`regulation of nucleic acid-templated transcription; GO:0003712`transcription cofactor activity; GO:0016442`RISC complex;
TEA023125.1	433.636	1.51002	0.172697	8.74374	2.25508e-18	2.87591e-16	8.04	8.71	6.8	25.96	21.15	22.19	Adenylate isopentenyltransferase 3, chloroplastic; K10760 adenylate dimethylallyltransferase (cytokinin synthase) [EC:2.5.1.27 2.5.1.112]; IPT3a; Isopentenyltransferase 3, putative	-
TEA017803.1	17.0851	2.9205	0.441896	6.60902	3.8688e-11	2.35207e-09	0	0	0	4.05	3.56	2.38	Alanine--tRNA ligase; K01872 alanyl-tRNA synthetase [EC:6.1.1.7]; hypothetical protein	-
TEA006928.1	40.8543	1.73132	0.353844	4.8929	9.93599e-07	2.88902e-05	0.6	0.39	0.77	2.31	2.2	3.22	Spermine synthase; K00797 spermidine synthase [EC:2.5.1.16]; Spermidine synthase 3 isoform 1	GO:0006595`polyamine metabolic process; GO:0016740`transferase activity;
TEA006915.1	365.671	3.23823	0.229127	14.1329	2.38194e-45	1.9209e-42	2.23	1.8	1.97	18.44	27.08	21.03	Cysteine/Histidine-rich C1 domain family protein, putative; K16219 protein N-terminal methyltransferase [EC:2.1.1.244]; Xyloglucan endotransglycosylase/hydrolase protein 8; K08235 xyloglucan:xyloglucosyl transferase [EC:2.4.1.207]; Tetratricopeptide repeat-like superfamily protein, putative; K17710 pentatricopeptide repeat domain-containing protein 1	-
TEA004991.1	231.821	3.64549	0.306661	11.8877	1.37158e-32	5.34016e-30	0.53	0.51	0.5	10.22	12.87	6.02	Probable disease resistance protein At4g27220; K13459 disease resistance protein RPS2; disease resistance protein At4g27190-like; hypothetical protein	-
TEA007301.1	24.1362	3.13561	0.429341	7.30331	2.80763e-13	2.29115e-11	0.03	0	0.03	1.79	1.95	1.04	Glycerol-3-phosphate dehydrogenase SDP6, mitochondrial; K00111 glycerol-3-phosphate dehydrogenase [EC:1.1.5.3]	-
TEA016346.1	15.2376	2.61475	0.43205	6.05197	1.43088e-09	6.83508e-08	0.03	0.04	0.04	1.26	1.06	0.89	Hypothetical protein; K09260 MADS-box transcription enhancer factor 2A; agamous-like MADS-box protein AGL62; POPTRDRAFT_557553	-
TEA000598.1	4091	1.1475	0.223548	5.13312	2.84978e-07	9.29109e-06	89.98	87.41	86.82	156.81	192.49	260.41	Glutathione S-transferase T1; K00799 glutathione S-transferase [EC:2.5.1.18]	-
TEA006029.1	27.4951	1.38895	0.441551	3.14563	0.0016573	0.0179824	0.38	0.89	1.23	8.07	4.31	1.48	Probable glutathione S-transferase; K00799 glutathione S-transferase [EC:2.5.1.18]; probable glutathione S-transferase parC	-
TEA000708.1	12.333	1.23753	0.438061	2.82502	0.00472773	0.0408668	0.07	0.04	0	0.27	0.87	0.12	Purple acid phosphatase 17-like; K14379 tartrate-resistant acid phosphatase type 5 [EC:3.1.3.2]; hypothetical protein	GO:0003993`acid phosphatase activity; GO:0016311`dephosphorylation;
TEA003942.1	54.4911	2.20343	0.413443	5.32947	9.85016e-08	3.48943e-06	0.11	0.24	0.05	1.09	0.85	1.9	Probable disease resistance protein At5g63020; K13459 disease resistance protein RPS2; probable disease resistance protein At1g12280	-
TEA005381.1	77.1986	4.54133	0.407611	11.1413	7.89437e-29	2.20873e-26	0	0.02	0	2.51	2.28	4.2	-	GO:0006810`transport;
TEA010589.1	2803.02	1.34235	0.395763	3.39181	0.000694322	0.00875187	46.91	52.7	47.84	76.85	97.78	338.01	Germin-like protein subfamily 1 member 17; K11426 SET and MYND domain-containing protein; thioredoxin reductase 1-like; K00384 thioredoxin reductase (NADPH) [EC:1.8.1.9]	GO:0045735`nutrient reservoir activity; GO:0005576`extracellular region; GO:0030145`manganese ion binding;
TEA004542.1	633.889	1.68404	0.3023	5.57078	2.53606e-08	1.00196e-06	18.29	20.78	18.82	71.11	108.47	41.56	Pathogenesis-related leaf protein 6; K13449 pathogenesis-related protein 1; basic form of pathogenesis-related protein 1	GO:0005576`extracellular region;
TEA002356.1	15.5193	1.70362	0.41165	4.13851	3.49562e-05	0.000671194	0.23	0.12	0.21	1.16	0.89	1.14	Hypothetical protein; K00512 steroid 17alpha-monooxygenase / 17alpha-hydroxyprogesterone deacetylase [EC:1.14.14.19 1.14.14.32]; cytochrome P450 71D10-like; cytochrome P450 71D11-like	GO:0016020`membrane; GO:0046872`metal ion binding; GO:0016491`oxidoreductase activity;
TEA023794.1	8.17327	1.62606	0.444739	3.65621	0.000255976	0.00382486	0	0.03	0.03	0.21	0.58	0.64	-	-
TEA008350.1	17.0369	1.52825	0.446231	3.4248	0.000615262	0.00792843	0.44	0	0.07	2.83	2.24	1.1	Dynein light chain type 1 family protein; K10418 dynein light chain LC8-type; hypothetical protein; dynein light chain 2, cytoplasmic	GO:0030286`dynein complex; GO:0031514`motile cilium; GO:0007017`microtubule-based process;
TEA019743.1	12.4914	1.40575	0.442519	3.17669	0.00148967	0.0165298	0.19	0.03	0.09	0.83	0.44	0.53	MATE efflux family protein, putative; K03327 multidrug resistance protein, MATE family; protein DETOXIFICATION 16-like; protein DETOXIFICATION 16	-
TEA024164.1	458.648	1.01934	0.15345	6.64281	3.07762e-11	1.90057e-09	9.49	10.32	10.29	23.57	19.7	18.55	Peroxidase 11; K00430 peroxidase [EC:1.11.1.7]	-
TEA008988.1	8.63122	1.68311	0.442831	3.80079	0.000144233	0.00232358	0.02	0.01	0.02	0.14	0.17	0.17	Probable disease resistance protein At4g27220; K13459 disease resistance protein RPS2; hypothetical protein	-
TEA017847.1	34.8308	1.66385	0.446682	3.72491	0.000195382	0.00302495	0.43	0.17	0	2.81	2.68	1.09	Aquaporin TIP1-2-like; K09866 aquaporin-4; major intrinsic protein (MIP) family transporter	GO:0006810`transport; GO:0016021`integral component of membrane; GO:0005215`transporter activity;
TEA005516.1	21.0831	3.16996	0.438096	7.23576	4.62923e-13	3.68979e-11	0	0	0	2.78	1.81	2.92	-	-
TEA009526.1	29.2339	3.49837	0.42615	8.20925	2.22581e-16	2.37468e-14	0	0	0.03	1.5	1.37	2.17	NAD(P)-binding Rossmann-fold superfamily protein; K11165 dehydrogenase/reductase SDR family member 7 [EC:1.1.-.-]; dehydrogenase/reductase SDR family member 7; hypothetical protein	-
TEA004750.1	17.4442	1.3323	0.446511	2.9838	0.00284697	0.0275251	0.12	0.03	0.03	0.46	0.84	0.11	Uncharacterized LOC105165364; K15502 serine/threonine-protein phosphatase 6 regulatory ankyrin repeat subunit A; uncharacterized LOC101298415; uncharacterized LOC103408322	-
TEA001928.1	82.7492	3.1296	0.350803	8.92125	4.61061e-19	6.28946e-17	0.43	0.14	0.29	5.6	3.45	3.97	Hypothetical protein; K01738 cysteine synthase A [EC:2.5.1.47]; cysteine synthase-like; cysteine synthase	GO:0008652`cellular amino acid biosynthetic process; GO:0006535`cysteine biosynthetic process from serine; GO:0004124`cysteine synthase activity; GO:0016740`transferase activity;
TEA007205.1	243.412	1.98784	0.445484	4.4622	8.11221e-06	0.000189785	0.81	0.9	0.66	25.58	10.08	1.07	(+)-neomenthol dehydrogenase-like; K15095 (+)-neomenthol dehydrogenase [EC:1.1.1.208]; salutaridine reductase-like	-
TEA001011.1	43.0352	1.07889	0.289284	3.72953	0.000191836	0.00297845	0.74	0.59	0.67	1.65	1.53	1.45	Ubiquitin carboxyl-terminal hydrolase 2-like; K11844 ubiquitin carboxyl-terminal hydrolase 16/45 [EC:3.4.19.12]; ubiquitin carboxyl-terminal hydrolase 14; K11836 ubiquitin carboxyl-terminal hydrolase 5/13 [EC:3.4.19.12]	GO:0046872`metal ion binding;
TEA024390.1	528.433	1.24903	0.420214	2.97237	0.00295506	0.0283303	0.8	0.38	0.8	39.83	34.52	0.68	BAHD acyltransferase At5g47980-like; K13065 shikimate O-hydroxycinnamoyltransferase [EC:2.3.1.133]; HXXXD-type acyl-transferase family protein, putative	GO:0016740`transferase activity;
TEA007740.1	10.3289	1.54552	0.444594	3.47625	0.000508482	0.0067977	0.08	0.04	0.02	0.49	0.23	0.47	Probable receptor-like protein kinase At1g67000; K04733 interleukin-1 receptor-associated kinase 4 [EC:2.7.11.1]; probable receptor-like protein kinase At5g39020	-
TEA008410.1	226.271	1.46207	0.19374	7.54653	4.4701e-14	3.87866e-12	3.91	3.43	3.15	9.95	11.46	8.79	Salicylic acid-binding protein 2; K08233 polyneuridine-aldehyde esterase [EC:3.1.1.78]; salicylic acid-binding protein 2; salicylic acid-binding protein 2-like	GO:0008152`metabolic process; GO:0009862`systemic acquired resistance, salicylic acid mediated signaling pathway; GO:0080031`methyl salicylate esterase activity; GO:0016298`lipase activity;
TEA007196.1	46.6664	2.42208	0.425511	5.69216	1.25442e-08	5.18777e-07	0.33	0.27	0.08	5.19	3.54	1.45	Protein STRICTOSIDINE SYNTHASE-LIKE 11-like; K01757 strictosidine synthase [EC:4.3.3.2]	-
TEA009523.1	30.5159	1.76381	0.33828	5.21404	1.84768e-07	6.23909e-06	0.46	0.37	0.42	1.79	1.96	1.73	Hypothetical protein; K13459 disease resistance protein RPS2; probable disease resistance protein At4g27220; K11279 nucleosome assembly protein 1-like 1	-
TEA001905.1	774.854	1.08941	0.131313	8.2963	1.07401e-16	1.19224e-14	19.38	18.97	17.79	41.89	42.99	35.55	Allene oxide cyclase 4, chloroplastic; K10525 allene oxide cyclase [EC:5.3.99.6]; hypothetical protein; allene oxide cyclase 3, chloroplastic-like	GO:0016853`isomerase activity; GO:0009507`chloroplast;
TEA033878.1	149.315	3.78235	0.438425	8.62712	6.29186e-18	7.73616e-16	0	0	0.04	5.97	4.26	20.3	POPTRDRAFT_805875; hypothetical protein; K12606 CCR4-NOT transcription complex subunit 9; cell differentiation protein RCD1 homolog; Lj0g3v0332899.1; -	GO:0044699`single-organism process;
TEA003816.1	530.371	1.41115	0.386193	3.65401	0.000258176	0.00385353	3.81	4.41	4.09	18.25	22.65	4.49	Dephospho-CoA kinase; K00859 dephospho-CoA kinase [EC:2.7.1.24]; dephospho-CoA kinase-like	GO:0016310`phosphorylation; GO:0005524`ATP binding; GO:0004140`dephospho-CoA kinase activity; GO:0015937`coenzyme A biosynthetic process;
TEA029840.1	312.716	1.23694	0.241296	5.12622	2.95613e-07	9.59221e-06	4.09	4.9	4.74	9.84	9.84	14.63	-	-
TEA011918.1	52.7852	1.80984	0.437296	4.13871	3.49262e-05	0.000671086	0	0.07	0	9.94	11.18	0.38	Probable U3 small nucleolar RNA-associated protein 11; K14769 U3 small nucleolar RNA-associated protein 11; hypothetical protein	GO:0032040`small-subunit processome; GO:0005730`nucleolus; GO:0009561`megagametogenesis; GO:0042274`ribosomal small subunit biogenesis; GO:0006364`rRNA processing;
TEA023515.1	355.964	2.83565	0.263948	10.7432	6.37793e-27	1.49467e-24	0.73	1	0.96	5.65	8.82	9.02	POPTRDRAFT_892254; hypothetical protein; K03327 multidrug resistance protein, MATE family; protein DETOXIFICATION 16	GO:0016020`membrane; GO:0015238`drug transmembrane transporter activity; GO:0006855`drug transmembrane transport;
TEA016870.1	1360.15	1.04419	0.377657	2.76491	0.00569393	0.047281	32.25	29.54	27.69	38.29	46.91	138.89	Germin-like protein subfamily 1 member 17; K11426 SET and MYND domain-containing protein; thioredoxin reductase 1-like; K00384 thioredoxin reductase (NADPH) [EC:1.8.1.9]	GO:0045735`nutrient reservoir activity; GO:0005576`extracellular region; GO:0030145`manganese ion binding;
TEA009488.1	32.3732	2.12098	0.360264	5.88729	3.92591e-09	1.76217e-07	0.17	0.3	0.31	1.44	1.71	1.82	2-isopropylmalate synthase 2, chloroplastic-like; K01649 2-isopropylmalate synthase [EC:2.3.3.13]; 2-isopropylmalate synthase 1, chloroplastic-like	GO:0019752`carboxylic acid metabolic process; GO:0046912`transferase activity, transferring acyl groups, acyl groups converted into alkyl on transfer;
TEA002074.1	38.0495	3.65549	0.432017	8.46145	2.64084e-17	3.08124e-15	0	0	0	0.96	0.78	1.63	Mitogen-activated protein kinase kinase kinase NPK1; K20606 mitogen-activated protein kinase kinase kinase ANP1 [EC:2.7.11.25]; mitogen-activated protein kinase kinase kinase NPK1-like	GO:0008152`metabolic process; GO:0016301`kinase activity;
TEA004659.1	333.926	3.35285	0.356666	9.40052	5.42932e-21	8.65502e-19	0.78	0.56	0.51	7.93	7.46	18.32	Uncharacterized LOC100258847; K17616 CTD small phosphatase-like protein 2 [EC:3.1.3.-]; CTD small phosphatase-like protein 2	-
TEA010528.1	109.91	1.29076	0.258168	4.99969	5.74226e-07	1.7651e-05	1.59	1.71	1.16	3.6	4.75	3.49	Hypothetical protein; K04733 interleukin-1 receptor-associated kinase 4 [EC:2.7.11.1]	GO:0030247`polysaccharide binding; GO:0016021`integral component of membrane;
TEA003893.1	50.9936	1.0471	0.335104	3.12471	0.00177981	0.0189754	0.29	0.47	0.53	0.82	1	1.23	G-type lectin S-receptor-like serine/threonine-protein kinase At1g11410; K04733 interleukin-1 receptor-associated kinase 4 [EC:2.7.11.1]; G-type lectin S-receptor-like serine/threonine-protein kinase RKS1	GO:0016020`membrane; GO:0016310`phosphorylation; GO:0000166`nucleotide binding; GO:0004672`protein kinase activity;
TEA021933.1	1205.13	7.81735	0.360549	21.6818	3.04653e-104	1.67065e-100	0	0	0	22.53	20.1	36.44	-	-
TEA018278.1	742.957	2.25015	0.249412	9.02183	1.84977e-19	2.61437e-17	6.2	5.15	7.19	29.96	27.1	43.33	Hypothetical protein; K00083 cinnamyl-alcohol dehydrogenase [EC:1.1.1.195]; probable mannitol dehydrogenase	GO:0008270`zinc ion binding; GO:0055114`oxidation-reduction process; GO:0016491`oxidoreductase activity;
TEA017785.1	89.751	1.14635	0.294449	3.8932	9.89314e-05	0.00166519	0.81	1.06	0.78	2.22	1.58	2.67	Superkiller viralicidic activity 2-like protein 2; K12598 ATP-dependent RNA helicase DOB1 [EC:3.6.4.13]; hypothetical protein; K19022 AP-5 complex subunit beta-1; Heat shock cognate 70 kDa protein 1; K03283 heat shock 70kDa protein 1/8	-
TEA006758.1	36.5436	1.85481	0.363633	5.10078	3.38255e-07	1.08323e-05	0.3	0.27	0.23	1.04	1.22	1.81	Glucan endo-1,3-beta-glucosidase 5; K19893 glucan endo-1,3-beta-glucosidase 5/6 [EC:3.2.1.39]; glucan endo-1,3-beta-glucosidase-like protein; glucan endo-1,3-beta-glucosidase 6	-
TEA005404.1	17.836	2.1578	0.443612	4.86417	1.1494e-06	3.2966e-05	0.06	0	0.02	0.79	0.51	0.33	Hypothetical protein; K04733 interleukin-1 receptor-associated kinase 4 [EC:2.7.11.1]; hevamine-A-like; K01183 chitinase [EC:3.2.1.14]; nuclear RNA-binding-like protein; K13199 plasminogen activator inhibitor 1 RNA-binding protein	-
TEA009840.1	45.3569	1.10092	0.376431	2.92463	0.00344867	0.0320757	2.58	2	2.81	5.14	4.38	10.04	RING/U-box superfamily protein; K19037 E3 ubiquitin-protein ligase ATL23 [EC:2.3.2.27]; E3 ubiquitin-protein ligase ATL23; Ring finger protein, putative	GO:0008270`zinc ion binding; GO:0016021`integral component of membrane;
TEA001789.1	222.035	1.61412	0.368659	4.37837	1.19569e-05	0.000266108	2.44	2.75	1.96	9.74	15.94	4.22	Hypothetical protein; K00430 peroxidase [EC:1.11.1.7]; peroxidase 15	GO:0006979`response to oxidative stress; GO:0020037`heme binding; GO:0046872`metal ion binding; GO:0004601`peroxidase activity; GO:0005576`extracellular region; GO:0042744`hydrogen peroxide catabolic process; GO:0055114`oxidation-reduction process;
TEA004263.1	16.4422	1.3649	0.398304	3.42679	0.000610759	0.00787695	0.23	0.27	0.21	0.7	0.99	0.92	Protein phosphatase inhibitor protein; K17553 protein phosphatase 1 regulatory subunit 11	GO:0016021`integral component of membrane;
TEA024008.1	56.8404	1.18926	0.319103	3.7269	0.00019385	0.00300631	0.41	0.62	0.51	1.15	1.78	1.11	Probable receptor-like serine/threonine-protein kinase At5g57670; K04733 interleukin-1 receptor-associated kinase 4 [EC:2.7.11.1]; probable receptor-like serine/threonine-protein kinase At5g57670 isoform X2	GO:0016310`phosphorylation; GO:0004672`protein kinase activity;
TEA029831.1	297.215	1.07056	0.153161	6.98973	2.75425e-12	1.96664e-10	9.03	8.82	7.97	19.62	18.65	16.74	Cysteine protease RD19A; K01373 cathepsin F [EC:3.4.22.41]; cysteine proteinase RD19a; cysteine protease RD19A-like	-
TEA009025.1	69.0852	1.40323	0.302106	4.64484	3.4034e-06	8.72945e-05	1.06	0.71	0.81	2.22	2.37	3.22	DREB2A-interacting protein 2, putative; K16277 E3 ubiquitin-protein ligase DRIP [EC:2.3.2.27]; POPTRDRAFT_804973; hypothetical protein; E3 ubiquitin protein ligase DRIP2	-
TEA016302.1	1830.73	1.64551	0.255876	6.4309	1.26846e-10	7.05477e-09	24.75	27.78	28.48	95.13	126.73	60.35	1-aminocyclopropane-1-carboxylate oxidase 5; K05933 aminocyclopropanecarboxylate oxidase [EC:1.14.17.4]	GO:0046872`metal ion binding; GO:0055114`oxidation-reduction process; GO:0016491`oxidoreductase activity;
TEA020491.1	86.9453	3.98537	0.358209	11.1258	9.39197e-29	2.6012e-26	0.14	0.19	0	4.03	4.42	3.8	Hypothetical protein; K06997 PLP dependent protein	-
TEA007749.1	1509.22	1.01409	0.24747	4.09785	4.17006e-05	0.000783143	21.49	21.15	19.78	35.65	36.45	60.01	UDP-galactose/UDP-glucose transporter 3; K15275 solute carrier family 35 (UDP-galactose transporter), member B1; solute carrier family 35 member B1-like; UDP-galactose transporter 3 isoform 1	-
TEA000757.1	62.136	1.03821	0.293975	3.53163	0.000413013	0.00569065	0.45	0.33	0.36	1	0.96	0.63	Potassium channel AKT1-like; K04908 potassium voltage-gated channel Eag-related subfamily H member 5; Serine/threonine protein kinase; K08867 WNK lysine deficient protein kinase [EC:2.7.11.1]; SORBIDRAFT_01g007540, Sb01g007540; hypothetical protein; K06694 26S proteasome non-ATPase regulatory subunit 10	GO:0005249`voltage-gated potassium channel activity; GO:0016021`integral component of membrane; GO:0071805`potassium ion transmembrane transport;
TEA010906.1	483.08	1.01309	0.351318	2.88367	0.00393072	0.0355932	4.17	3.66	3.54	6.93	4.79	14.79	Hypothetical protein; K14514 ethylene-insensitive protein 3	GO:0006817`phosphate ion transport; GO:0016021`integral component of membrane; GO:0005886`plasma membrane; GO:0005802`trans-Golgi network;
TEA004831.1	242.581	1.81019	0.375489	4.8209	1.42911e-06	4.01073e-05	2.56	3.05	2.94	17.72	20.85	5.17	Flavonol synthase/flavanone 3-hydroxylase; K05278 flavonol synthase [EC:1.14.11.23]; 1-aminocyclopropane-1-carboxylate oxidase; K05933 aminocyclopropanecarboxylate oxidase [EC:1.14.17.4]	-
TEA022137.1	78.7449	1.23174	0.288955	4.26272	2.01953e-05	0.000416341	3.67	2.64	3.52	7.21	7.76	10.51	LOB domain-containing protein 16-like; K13944; LOB domain-containing protein 16	-
TEA032441.1	26.8149	1.224	0.382728	3.19809	0.00138341	0.0155585	0.32	0.38	0.13	0.81	0.92	0.81	Ubiquitin carboxyl-terminal hydrolase 2-like; K11844 ubiquitin carboxyl-terminal hydrolase 16/45 [EC:3.4.19.12]	-
TEA013102.1	1047.28	1.60174	0.239937	6.67569	2.46064e-11	1.54744e-09	45.14	47.48	43.81	103.28	173.57	171.43	-	-
TEA014195.1	77.7655	1.62464	0.375443	4.32726	1.50978e-05	0.000326214	0.37	0.64	0.35	1.81	2.99	1.08	D-3-phosphoglycerate dehydrogenase 3, chloroplastic; K00058 D-3-phosphoglycerate dehydrogenase [EC:1.1.1.95]; POPTRDRAFT_1071977; hypothetical protein; D-3-phosphoglycerate dehydrogenase 3, chloroplastic-like	GO:0016597`amino acid binding; GO:0006564`L-serine biosynthetic process; GO:0051287`NAD binding; GO:0055114`oxidation-reduction process; GO:0004617`phosphoglycerate dehydrogenase activity;
TEA016058.1	465.757	7.26176	0.349606	20.7713	7.87187e-96	3.08341e-92	0	0	0	16.67	17.43	21.03	DEAD-box ATP-dependent RNA helicase 40; K12823 ATP-dependent RNA helicase DDX5/DBP2 [EC:3.6.4.13]; dual specificity protein kinase zak2-like; K04733 interleukin-1 receptor-associated kinase 4 [EC:2.7.11.1]; disease resistance protein At4g27190-like; K13459 disease resistance protein RPS2	GO:0046872`metal ion binding;
TEA010674.1	247.294	1.4741	0.249542	5.90722	3.47922e-09	1.57942e-07	2.27	2.77	1.88	5.51	7.22	8.1	-	-
TEA015508.1	2709.1	1.03667	0.157874	6.56646	5.15269e-11	3.05804e-09	31.05	30.83	34.15	68.53	57.28	73.5	MADS-box transcription factor 23-like; K09264 MADS-box transcription factor, plant; MADS-box transcription factor 23	-
TEA015402.1	34.96	3.72041	0.428672	8.67892	3.9953e-18	4.97942e-16	0	0	0	3.17	2.46	1.54	Putative receptor-like protein kinase At4g00960; K04733 interleukin-1 receptor-associated kinase 4 [EC:2.7.11.1]; cysteine-rich receptor-like protein kinase 10; hypothetical protein	-
TEA008393.1	252.161	1.61211	0.395978	4.07122	4.67672e-05	0.000860033	4.87	4.08	4.13	6.47	21.09	31.68	-	-
TEA013704.1	26.1245	3.25853	0.438181	7.4365	1.03388e-13	8.74939e-12	0	0	0	2.5	2.51	1.19	-	-
TEA003762.1	116.169	1.11684	0.307272	3.63468	0.000278328	0.00409414	4.17	4.37	3.1	7.72	7.42	12.93	-	GO:0005432`calcium:sodium antiporter activity; GO:0035725`sodium ion transmembrane transport; GO:0005509`calcium ion binding; GO:0016021`integral component of membrane; GO:0055074`calcium ion homeostasis;
TEA019433.1	27.7086	1.54039	0.445713	3.45601	0.000548237	0.00722003	0.13	0.13	0.05	0.99	0.19	2.79	POPTRDRAFT_779089; nodulin family protein; K07192 flotillin; POPTRDRAFT_802471; flotillin-like protein 4	-
TEA023251.1	1053.09	1.20531	0.121699	9.90406	3.99705e-23	7.55829e-21	5.25	5.58	4.81	12	12.23	12.02	EFR; LRR receptor-like serine/threonine-protein kinase EFR; K13428 LRR receptor-like serine/threonine-protein kinase EFR [EC:2.7.11.1]; EF-TU receptor	-
TEA005349.1	82.1067	2.38628	0.300722	7.93517	2.10211e-15	2.06587e-13	0.57	0.35	0.67	4.08	2.98	3.54	Scopoletin glucosyltransferase; K13496 UDP-glucosyl transferase 73C [EC:2.4.1.-]; UDP-glycosyltransferase 73C6-like	GO:0035251`UDP-glucosyltransferase activity;
TEA009698.1	225.25	1.42475	0.334257	4.26243	2.02213e-05	0.000416564	4.92	4.66	4.88	12.08	9.93	24.46	60S ribosomal protein L12; K02870 large subunit ribosomal protein L12e	GO:0005840`ribosome; GO:0006412`translation; GO:0003735`structural constituent of ribosome;
TEA032063.1	24.8148	1.58032	0.362381	4.36093	1.2951e-05	0.000285412	1.09	0.88	0.64	3.37	3.46	3.53	-	-
TEA029884.1	68.2482	1.56732	0.293259	5.3445	9.06658e-08	3.23272e-06	0.74	0.53	0.53	2.35	1.62	2.18	Hypothetical protein; K19613 leucine-rich repeat protein SHOC2; LRR and NB-ARC domains-containing disease resistance protein, putative isoform 1; K15078 structure-specific endonuclease subunit SLX1 [EC:3.6.1.-]	-
TEA002511.1	31.4675	2.09031	0.437358	4.77941	1.75813e-06	4.83452e-05	0.51	0.24	0.06	1.74	3.43	4.96	POPTRDRAFT_878841; hypothetical protein; K01426 amidase [EC:3.5.1.4]; POPTRDRAFT_855855; POPTRDRAFT_557117	GO:0016884`carbon-nitrogen ligase activity, with glutamine as amido-N-donor;
TEA009511.1	92.1942	1.18782	0.398172	2.9832	0.00285254	0.0275595	0.56	0.79	0.69	1.18	1.28	3.74	Hypothetical protein; K19995 secretory carrier-associated membrane protein; putative cysteine-rich receptor-like protein kinase 23; K04733 interleukin-1 receptor-associated kinase 4 [EC:2.7.11.1]	-
TEA024209.1	45.0933	1.15034	0.327743	3.50988	0.000448314	0.0061004	1.4	1.7	1.17	2.96	4.77	3.23	Werner Syndrome-like exonuclease; K20777 exonuclease 3'-5' domain-containing protein 2 [EC:3.1.11.1]; Werner syndrome ATP-dependent helicase homolog	-
TEA009737.1	379.586	1.76744	0.369751	4.78009	1.75218e-06	4.82359e-05	3.95	5.77	3.69	13.36	13.34	36.47	Flavonol synthase/flavanone 3-hydroxylase-like; K05278 flavonol synthase [EC:1.14.11.23]; flavonol synthase/flavanone 3-hydroxylase	GO:0046872`metal ion binding; GO:0055114`oxidation-reduction process; GO:0051213`dioxygenase activity;
TEA004065.1	618.747	1.1064	0.312159	3.54434	0.000393602	0.00548305	9.84	8.62	8.87	22.28	12.11	31.31	Peroxidase 72-like; K00430 peroxidase [EC:1.11.1.7]; hypothetical protein	GO:0006979`response to oxidative stress; GO:0020037`heme binding; GO:0046872`metal ion binding; GO:0004601`peroxidase activity; GO:0005576`extracellular region; GO:0042744`hydrogen peroxide catabolic process; GO:0055114`oxidation-reduction process;
TEA002858.1	1972.15	1.51202	0.151145	10.0038	1.46704e-23	2.87319e-21	29.34	28.79	24.62	74.31	90.39	76.33	Hypothetical protein; K13692 UDP-glucose:(indol-3-yl)acetate beta-D-glucosyltransferase [EC:2.4.1.121]; crocetin glucosyltransferase, chloroplastic-like	GO:0080043`quercetin 3-O-glucosyltransferase activity; GO:0009813`flavonoid biosynthetic process; GO:0080044`quercetin 7-O-glucosyltransferase activity; GO:0009536`plastid; GO:0052696`flavonoid glucuronidation;
TEA030417.1	27.7883	1.29199	0.443997	2.9099	0.00361548	0.0332135	0.06	0.18	0.04	0.3	0.25	0.89	Phosphoenolpyruvate/phosphate translocator 2, chloroplastic; K15283 solute carrier family 35, member E1; phosphoenolpyruvate/phosphate translocator 2, chloroplastic-like; Phosphoenolpyruvate/phosphate translocator 2 isoform 1	GO:0006810`transport; GO:0016021`integral component of membrane; GO:0005215`transporter activity;
TEA001088.1	305.326	1.6818	0.270745	6.21176	5.23956e-10	2.61745e-08	1.51	1.85	1.96	5.47	5.1	8.61	Peroxisomal acyl-coenzyme A oxidase 1-like; K00232 acyl-CoA oxidase [EC:1.3.3.6]; hypothetical protein	GO:0006635`fatty acid beta-oxidation; GO:0003997`acyl-CoA oxidase activity; GO:0050660`flavin adenine dinucleotide binding; GO:0003995`acyl-CoA dehydrogenase activity; GO:0005777`peroxisome;
TEA013217.1	48.2143	3.1072	0.401187	7.745	9.55825e-15	9.13163e-13	0.14	0.09	0.02	1.58	1.67	2.68	POPTRDRAFT_548646; gibberellin 3-beta-hydroxylase family protein; K04124 gibberellin 3-beta-dioxygenase [EC:1.14.11.15]; gibberellin 3-beta-dioxygenase 1; POPTRDRAFT_756811	GO:0046872`metal ion binding; GO:0055114`oxidation-reduction process; GO:0016491`oxidoreductase activity;
TEA016934.1	51.2646	1.33307	0.306588	4.34809	1.3733e-05	0.000300756	0.65	0.64	0.63	1.59	2.4	1.58	3-ketoacyl-CoA synthase 4-like; K15397 3-ketoacyl-CoA synthase [EC:2.3.1.199]; KCS4	GO:0016021`integral component of membrane; GO:0006633`fatty acid biosynthetic process; GO:0016747`transferase activity, transferring acyl groups other than amino-acyl groups;
TEA002010.1	59.0845	1.32131	0.439509	3.00633	0.00264423	0.0259957	0.31	0.27	0.33	1.83	2.35	0.24	Hypothetical protein; K00512 steroid 17alpha-monooxygenase / 17alpha-hydroxyprogesterone deacetylase [EC:1.14.14.19 1.14.14.32]; cytochrome P450 82C2; K07408 cytochrome P450 family 1 subfamily A polypeptide 1 [EC:1.14.14.1]	-
TEA005938.1	42.7276	2.94415	0.389263	7.56339	3.92696e-14	3.44004e-12	0.1	0.71	0.63	9.88	7.68	6.82	Lysine-specific demethylase JMJ25; K15601 lysine-specific demethylase 3 [EC:1.14.11.-]; lysine-specific demethylase JMJ25-like	-
TEA007311.1	55.7711	1.51813	0.426936	3.55589	0.000376708	0.00530506	1.29	0.73	0.6	7.84	4.39	1.45	Uncharacterized LOC105165364; K15502 serine/threonine-protein phosphatase 6 regulatory ankyrin repeat subunit A; uncharacterized LOC107482568	-
TEA019918.1	14.6963	1.26743	0.424538	2.98543	0.00283184	0.0274175	0.06	0.1	0.13	0.54	0.27	0.32	Putative inactive purple acid phosphatase 27; K14407 cleavage stimulation factor subunit 2; omega-hydroxypalmitate O-feruloyl transferase-like; K15400 omega-hydroxypalmitate O-feruloyl transferase [EC:2.3.1.188]	-
TEA000349.1	33.3876	1.18799	0.327791	3.62424	0.000289816	0.00424263	0.33	0.28	0.29	0.74	0.95	0.67	Putative late blight resistance protein homolog R1B-14; K13457 disease resistance protein RPM1; putative late blight resistance protein homolog R1B-16; PRF; disease resistance protein PRF; K13453 disease resistance protein	-
TEA016092.1	1395.32	1.37973	0.138491	9.96262	2.22139e-23	4.23925e-21	13.97	12.67	13.51	33.63	39.84	32.48	Lysine histidine transporter-like 8; K14209 solute carrier family 36 (proton-coupled amino acid transporter); hypothetical protein; K19476 vacuolar protein sorting-associated protein IST1; lysine histidine transporter-like 1	GO:0003333`amino acid transmembrane transport; GO:0016021`integral component of membrane; GO:0015171`amino acid transmembrane transporter activity;
TEA005269.1	634.384	3.08228	0.351132	8.77813	1.66214e-18	2.13963e-16	3	2.47	2.91	25.65	25.21	65.62	Ribosomal L18p/L5e family protein, putative; K02881 large subunit ribosomal protein L18; POPTRDRAFT_872206; hypothetical protein; uncharacterized LOC100249372	GO:0005622`intracellular; GO:0008097`5S rRNA binding;
TEA026753.1	94.2613	1.15222	0.332985	3.46026	0.000539657	0.00712072	4.04	6.13	3.4	9.88	8.98	15.93	Serine/threonine-protein phosphatase 6 regulatory ankyrin repeat subunit B-like; K15502 serine/threonine-protein phosphatase 6 regulatory ankyrin repeat subunit A; 26S proteasome non-ATPase regulatory subunit 10; K06694 26S proteasome non-ATPase regulatory subunit 10	-
TEA027955.1	16.7429	2.17916	0.441589	4.93482	8.02251e-07	2.37805e-05	0.01	0.04	0.02	0.26	0.44	0.67	Adenosine/AMP deaminase family protein; K01488 adenosine deaminase [EC:3.5.4.4]; hypothetical protein; adenosine deaminase-like protein	GO:0005829`cytosol; GO:0043103`hypoxanthine salvage; GO:0004000`adenosine deaminase activity; GO:0046103`inosine biosynthetic process; GO:0006154`adenosine catabolic process;
TEA028427.1	785.619	1.10058	0.343311	3.20578	0.00134696	0.0152172	41.98	39.53	44.94	58.82	180.47	78.25	Probable aquaporin TIP1-1; K09873 aquaporin TIP; aquaporin TIP1-1	GO:0006810`transport; GO:0016021`integral component of membrane; GO:0005215`transporter activity;
TEA014912.1	166.468	2.91258	0.257161	11.3259	9.77031e-30	3.04423e-27	0.28	0.41	0.28	3.18	2.46	3.22	Probable disease resistance protein At4g27220; K13459 disease resistance protein RPS2; hypothetical protein	-
TEA022763.1	35.6174	1.262	0.357642	3.52866	0.000417667	0.00573748	0.37	0.29	0.32	0.88	0.7	1.3	Transcription factor VIP1; K20557 transcription factor VIP1; POPTRDRAFT_1078717; hypothetical protein	-
TEA026103.1	9.90181	2.19449	0.446722	4.91243	8.99526e-07	2.6407e-05	0	0	0	0.49	0.41	0.64	Monocopper oxidase-like protein SKS1; K19791 iron transport multicopper oxidase; monocopper oxidase-like protein SKU5	GO:0016722`oxidoreductase activity, oxidizing metal ions; GO:0009505`plant-type cell wall; GO:0009506`plasmodesma; GO:0005507`copper ion binding; GO:0046658`anchored component of plasma membrane; GO:0055114`oxidation-reduction process;
TEA020548.1	164.96	1.78939	0.251984	7.10122	1.2366e-12	9.21725e-11	1.89	1.89	1.63	5.53	6.81	8.43	ATP-binding cassette, sub-family G, member 2; K05681 ATP-binding cassette, subfamily G (WHITE), member 2; hypothetical protein; ppabcg9; ATP-binding cassette transporter, subfamily G, member 9, group WBC protein PpABCG9	-
TEA023040.1	4.44452	1.26472	0.420012	3.01115	0.00260263	0.0256604	0	0	0	0.29	0.17	0.25	Myb domain protein 27, putative; K09422 myb proto-oncogene protein, plant; transcription factor MYB48; myb-related protein MYBAS1-like	GO:0005509`calcium ion binding; GO:0016021`integral component of membrane;
TEA011321.1	185.456	2.88651	0.25766	11.2028	3.95174e-29	1.17775e-26	0.45	0.43	0.51	3.37	4.06	4.96	Hypothetical protein; K04733 interleukin-1 receptor-associated kinase 4 [EC:2.7.11.1]; nuclear RNA-binding-like protein; K13199 plasminogen activator inhibitor 1 RNA-binding protein; delta(3,5)-Delta(2,4)-dienoyl-CoA isomerase, peroxisomal-like; K12663 Delta(3,5)-Delta(2,4)-dienoyl-CoA isomerase [EC:5.3.3.-]	GO:0004252`serine-type endopeptidase activity; GO:0006508`proteolysis;
TEA025056.1	54.3314	2.70952	0.417157	6.49521	8.29169e-11	4.7168e-09	0.4	0	0.62	5.91	5.86	6.57	E3 ubiquitin-protein ligase RING1-like; K11982 E3 ubiquitin-protein ligase RNF115/126 [EC:2.3.2.27]; E3 ubiquitin-protein ligase RING1; hypothetical protein	-
TEA030571.1	74.0878	1.02207	0.335915	3.04263	0.00234519	0.0235714	3.83	3.26	2.99	7.86	11.12	4.62	-	-
TEA016506.1	14.4313	1.29711	0.435144	2.98089	0.00287414	0.0277389	0.49	0.37	0.3	2.39	2.06	0.76	17.3 kDa class I heat shock protein-like; K13993 HSP20 family protein; 17.8 kDa class I heat shock protein-like	-
TEA022996.1	52.1031	2.19041	0.44687	4.90167	9.5027e-07	2.77777e-05	0.09	0.32	0	3.04	1.84	8.58	-	-
TEA029360.1	226.136	5.13732	0.398386	12.8953	4.78189e-38	2.52143e-35	0	0.09	0.03	8.34	9.68	19.66	-	-
TEA000729.1	12.0238	1.24417	0.44433	2.8001	0.00510865	0.0434338	0.08	0.04	0.14	0.76	0.3	0.27	PT4; inorganic phosphate transporter 1-11-like; K08176 MFS transporter, PHS family, inorganic phosphate transporter; mycorrhiza-inducible inorganic phosphate transporter; PT5; inorganic phosphate transporter 1-11	-
TEA030711.1	27.0847	1.22477	0.394541	3.10429	0.00190736	0.0200683	0.3	0.19	0.33	0.67	0.66	1.25	Uncharacterized protein At4g17910; K05283 phosphatidylinositol glycan, class W [EC:2.3.-.-]	-
TEA004008.1	1369.43	1.16305	0.372448	3.12271	0.00179193	0.0190807	28.48	29.95	27	43.28	47.87	144.38	Germin-like protein subfamily 1 member 17; K11426 SET and MYND domain-containing protein; thioredoxin reductase 1-like; K00384 thioredoxin reductase (NADPH) [EC:1.8.1.9]	GO:0045735`nutrient reservoir activity; GO:0005576`extracellular region; GO:0030145`manganese ion binding;
TEA026953.1	2461.8	1.18859	0.203223	5.8487	4.95423e-09	2.18042e-07	51.38	51.96	45.57	98.11	108.5	143.97	GID1b-1; hypothetical protein; K14493 gibberellin receptor GID1 [EC:3.-.-.-]; GID1b-2	-
TEA027019.1	15.2702	1.3922	0.432351	3.22007	0.00128159	0.0146416	0.1	0	0	0.34	0.53	2.08	Vacuolar protein sorting-associated protein 25-like; K12189 ESCRT-II complex subunit VPS25; eukaryotic translation initiation factor 3 subunit D-like; K03251 translation initiation factor 3 subunit D; Eukaryotic translation initiation factor 3 subunit D	GO:0005774`vacuolar membrane; GO:0016021`integral component of membrane;
TEA017526.1	630.686	1.56138	0.389834	4.00523	6.1957e-05	0.00109955	4.36	4.32	4.83	23.82	28.87	5.44	Hypothetical protein; K00517; 4-hydroxyphenylacetaldehyde oxime monooxygenase-like; K13029 4-hydroxyphenylacetaldehyde oxime monooxygenase [EC:1.14.14.37]; cytochrome P450 71A9-like; K20617 cytochrome P450 family 71 subfamily A	GO:0016020`membrane; GO:0046872`metal ion binding; GO:0016491`oxidoreductase activity;
TEA002856.1	929.87	1.87811	0.398154	4.71705	2.39284e-06	6.40399e-05	6.73	7.25	8.13	65.67	57.47	11.13	Hypothetical protein; K13692 UDP-glucose:(indol-3-yl)acetate beta-D-glucosyltransferase [EC:2.4.1.121]; crocetin glucosyltransferase, chloroplastic-like	-
TEA027243.1	275.714	1.61149	0.429935	3.74822	0.000178095	0.00279199	0.87	0.94	0.72	1.64	2.29	10.61	Eix2; EIX receptor 2; K13466 EIX receptor 1/2; Eix1; EIX receptor 1; Di-glucose binding protein with Kinesin motor domain; K10406 kinesin family member C2/C3	-
TEA027413.1	88.6125	2.35494	0.323116	7.28823	3.14048e-13	2.5476e-11	0.5	0.23	0.22	2.15	2.11	2.23	LEAF RUST 10 DISEASE-RESISTANCE LOCUS RECEPTOR-LIKE PROTEIN KINASE-like 1.1; K04733 interleukin-1 receptor-associated kinase 4 [EC:2.7.11.1]; probable serine/threonine-protein kinase At1g18390	-
TEA011313.1	48.2645	1.98607	0.414086	4.79628	1.61637e-06	4.48574e-05	0.47	0.41	0.09	1.66	2.29	3.37	POPTRDRAFT_547794; RETINOBLASTOMA-RELATED 1 family protein; K04681 retinoblastoma-like protein 1; retinoblastoma-related protein; hypothetical protein	GO:0006357`regulation of transcription from RNA polymerase II promoter; GO:0005634`nucleus; GO:0051726`regulation of cell cycle;
TEA013695.1	103.919	5.39628	0.385011	14.0159	1.24569e-44	9.48764e-42	0	0	0	4.73	5.4	6.2	-	-
TEA020348.1	3784.64	2.23767	0.381414	5.86677	4.44366e-09	1.96835e-07	21.59	20.32	20.17	217.26	219.24	46.08	Hypothetical protein; K07437 cytochrome P450 family 26 subfamily A; taxadiene 5-alpha hydroxylase-like; K20667 beta-amyrin 28-monooxygenase [EC:1.14.13.201]	GO:0016020`membrane; GO:0005488`binding;
TEA016975.1	21.144	1.87779	0.403916	4.64896	3.33612e-06	8.58901e-05	0.06	0.15	0.16	0.61	0.89	0.82	Adenylosuccinate lyase; K01756 adenylosuccinate lyase [EC:4.3.2.2]; adenylosuccinate lyase-like	GO:0070626`(S)-2-(5-amino-1-(5-phospho-D-ribosyl)imidazole-4-carboxamido)succinate AMP-lyase (fumarate-forming) activity; GO:0044208`'de novo' AMP biosynthetic process; GO:0004018`N6-(1,2-dicarboxyethyl)AMP AMP-lyase (fumarate-forming) activity; GO:0051262`protein tetramerization; GO:0006189`'de novo' IMP biosynthetic process;
TEA017261.1	900.906	1.25959	0.353547	3.56272	0.000367026	0.00518882	8.7	7.63	8.16	26.33	36.53	9.45	NAC domain-containing protein 89-like; K12581 CCR4-NOT transcription complex subunit 7/8; uncharacterized LOC106399005; K01054 acylglycerol lipase [EC:3.1.1.23]; NAC domain-containing protein 66-like; K13126 polyadenylate-binding protein	GO:0003677`DNA binding; GO:0005634`nucleus; GO:0006355`regulation of transcription, DNA-templated;
TEA030319.1	633.462	1.05359	0.232197	4.5375	5.69262e-06	0.000138007	12.04	12.62	10.41	23.4	20.21	32.29	Hypothetical protein; K01381 saccharopepsin [EC:3.4.23.25]; aspartic proteinase nepenthesin-1; K02882 large subunit ribosomal protein L18Ae	-
TEA014653.1	50.2239	2.02759	0.400595	5.06146	4.16063e-07	1.30229e-05	0.53	0.64	0.4	5.52	4.1	1.63	Pathogenesis-related genes transcriptional activator PTI5; K13433 pathogenesis-related genes transcriptional activator PTI5; Pti5; hypothetical protein; K14517 ethylene-responsive transcription factor 2	-
TEA012982.1	17.3771	3.00604	0.440131	6.82986	8.49946e-12	5.64278e-10	0	0	0	2.08	1.63	1.38	-	-
TEA022147.1	210.257	4.37735	0.313617	13.9576	2.82709e-44	2.03989e-41	0.4	0.2	0.23	13.23	9.36	7.75	Hypothetical protein; K20628 expansin; expansin-B18-like; expansin-B5	GO:0019953`sexual reproduction; GO:0005576`extracellular region;
TEA005343.1	473.125	2.51441	0.33286	7.55396	4.22212e-14	3.68683e-12	2.65	2.55	2.67	16.18	13.07	33.49	Hypothetical protein; K16818 phospholipase A1 [EC:3.1.1.32]; DAD1; alpha/beta-Hydrolases superfamily protein; defective IN anther DEHISCENCE1	-
TEA018319.1	4.93057	1.32193	0.433126	3.05207	0.0022727	0.0229946	0.03	0	0	0.25	0.17	0.37	-	-
TEA033200.1	63.7703	2.51464	0.304231	8.26556	1.39037e-16	1.5249e-14	0.7	0.83	0.66	4.75	5.27	6.25	Ribosome biogenesis protein BRX1; K14820 ribosome biogenesis protein BRX1; ribosome biogenesis protein BRX1-like	GO:0003723`RNA binding; GO:0005730`nucleolus; GO:0000027`ribosomal large subunit assembly;
TEA005714.1	123.309	1.34902	0.385316	3.50108	0.000463379	0.00627072	2.33	2.12	3.05	15.74	5.69	4.61	-	-
TEA020263.1	216.166	3.16337	0.334531	9.45613	3.19557e-21	5.18457e-19	0.28	0.43	0.6	4.39	5.57	8.35	Hypothetical protein; K04733 interleukin-1 receptor-associated kinase 4 [EC:2.7.11.1]; nuclear RNA-binding-like protein; K13199 plasminogen activator inhibitor 1 RNA-binding protein; delta(3,5)-Delta(2,4)-dienoyl-CoA isomerase, peroxisomal-like; K12663 Delta(3,5)-Delta(2,4)-dienoyl-CoA isomerase [EC:5.3.3.-]	GO:0004252`serine-type endopeptidase activity; GO:0006508`proteolysis;
TEA011877.1	148.162	1.63121	0.372346	4.3809	1.18189e-05	0.000264111	1.4	1.61	1.16	3.68	3.93	9.96	Probable disease resistance protein At5g63020; K13459 disease resistance protein RPS2; probable disease resistance protein At4g27220; LRR and NB-ARC domains-containing disease resistance protein, putative	-
TEA004541.1	1471.65	1.88639	0.249255	7.56812	3.78651e-14	3.34911e-12	43.96	37.28	42.9	152.65	237.99	123.69	Basic form of pathogenesis-related protein 1; K13449 pathogenesis-related protein 1; PR-1, PR1; pathogenesis-related protein 1; basic form of pathogenesis-related protein 1-like	GO:0005576`extracellular region;
TEA007836.1	195.718	1.43259	0.227161	6.30649	2.85437e-10	1.49644e-08	6.5	7.26	5.6	15.67	22.21	17.82	Calmodulin binding protein, putative; K14488 SAUR family protein; uncharacterized LOC105158157; hypothetical protein	-
TEA015638.1	122.309	1.79293	0.39353	4.55601	5.21336e-06	0.000127999	0.49	0.62	0.61	3.01	5.16	1.15	Probable sulfate transporter 3.4; K17471 sulfate transporter 3	GO:1902358`sulfate transmembrane transport; GO:0016021`integral component of membrane; GO:0008271`secondary active sulfate transmembrane transporter activity;
TEA027204.1	21.342	1.37965	0.405561	3.40183	0.00066937	0.00849304	0.07	0.2	0.24	0.56	0.77	0.64	Putative disease resistance protein At3g14460; K19613 leucine-rich repeat protein SHOC2	-
TEA032407.1	50.3121	1.4181	0.301866	4.69779	2.62989e-06	6.9536e-05	0.63	0.69	0.63	1.6	2.24	2.17	Uncharacterized LOC100252802; K15032 mTERF domain-containing protein, mitochondrial; transcription termination factor MTERF5, chloroplastic-like; uncharacterized LOC8278952	-
TEA028662.1	2008.14	1.53216	0.12046	12.7193	4.62229e-37	2.30434e-34	20.33	20.52	19.87	66.12	58.62	52.87	Cinnamoyl-CoA reductase 1; K09753 cinnamoyl-CoA reductase [EC:1.2.1.44]; cinnamoyl-CoA reductase 1-like; Os08g0441500; Similar to Cinnamoyl-CoA reductase.	GO:0016491`oxidoreductase activity;
TEA007862.1	11.5229	1.86857	0.44693	4.18091	2.90348e-05	0.000571915	0.13	0	0	0.93	0.75	1.26	Arogenate dehydratase/prephenate dehydratase 1, chloroplastic; K05359 arogenate/prephenate dehydratase [EC:4.2.1.91 4.2.1.51]	GO:0008652`cellular amino acid biosynthetic process; GO:0016836`hydro-lyase activity; GO:0009073`aromatic amino acid family biosynthetic process; GO:0009507`chloroplast;
TEA012878.1	121.576	1.05047	0.34558	3.03974	0.00236785	0.0237382	1.62	1.11	1.48	2.21	2.72	5.13	Hypothetical protein; K06997 PLP dependent protein	-
TEA021174.1	22.1987	2.12744	0.406739	5.23047	1.69079e-07	5.75896e-06	0.18	0.05	0.14	0.87	1.05	1.22	Serine/threonine-protein kinase Nek2-like; K08857 NIMA (never in mitosis gene a)-related kinase 1/4/5 [EC:2.7.11.1]; POPTRDRAFT_1071289; hypothetical protein	GO:0016740`transferase activity;
TEA033474.1	2410.26	1.70187	0.288384	5.9014	3.60436e-09	1.62814e-07	31.31	30.61	28.49	118.29	161.2	63.49	Basic endochitinase; K20547 basic endochitinase B [EC:3.2.1.14]	GO:0006032`chitin catabolic process; GO:0016998`cell wall macromolecule catabolic process; GO:0005975`carbohydrate metabolic process; GO:0004568`chitinase activity;
TEA017989.1	120.306	1.4179	0.326785	4.33895	1.43168e-05	0.000312044	2.92	3.62	3.17	8.26	7.3	15.11	Nucleolar complex protein 4 homolog B; K14771 U3 small nucleolar RNA-associated protein 19; nucleolar complex protein 4 homolog	-
TEA012041.1	163.325	3.10871	0.283626	10.9606	5.91056e-28	1.5146e-25	0.27	0.32	0.31	2.79	3.06	4.32	Pentatricopeptide repeat-containing protein isoform 1; K17710 pentatricopeptide repeat domain-containing protein 1; pentatricopeptide repeat-containing protein At1g09900-like; pentatricopeptide repeat-containing protein At5g39710	-
TEA019469.1	34.6955	3	0.423731	7.07996	1.44199e-12	1.06e-10	0.05	0.27	0	3.19	3.08	4.67	Putative serine/threonine-protein kinase NdrB; K08790 serine/threonine kinase 38 [EC:2.7.11.1]; UDP-N-acetylglucosamine transferase subunit ALG14 homolog; K07441 beta-1,4-N-acetylglucosaminyltransferase [EC:2.4.1.141]	GO:0046872`metal ion binding; GO:0003676`nucleic acid binding;
TEA009595.1	7.43786	1.23558	0.446103	2.76971	0.00561065	0.0467736	0.15	0.08	0.04	0.38	0.48	0.57	Nucleolin; K13161 heterogeneous nuclear ribonucleoprotein R; rho GTPase-activating protein 1-like; K20642 Rho GTPase-activating protein 22/24/25	-
TEA025197.1	66.7303	1.09215	0.244139	4.4735	7.69485e-06	0.000181103	0.91	0.96	0.85	2.15	2.04	1.96	RNA exonuclease 4; K18327 RNA exonuclease 4 [EC:3.1.-.-]; RNA exonuclease 4-like	-
TEA022155.1	96.6841	1.0675	0.337347	3.16438	0.00155412	0.0170636	1.1	0.98	0.55	2.18	1.44	2.71	Hypothetical protein; K04733 interleukin-1 receptor-associated kinase 4 [EC:2.7.11.1]; nuclear RNA-binding-like protein; K13199 plasminogen activator inhibitor 1 RNA-binding protein; delta(3,5)-Delta(2,4)-dienoyl-CoA isomerase, peroxisomal-like; K12663 Delta(3,5)-Delta(2,4)-dienoyl-CoA isomerase [EC:5.3.3.-]	-
TEA025520.1	18.455	1.45793	0.442328	3.29604	0.000980564	0.0117406	0.02	0.09	0.16	0.49	0.82	0.36	Uncharacterized LOC104881480; K15502 serine/threonine-protein phosphatase 6 regulatory ankyrin repeat subunit A; protein ACCELERATED CELL DEATH 6-like; K19626 inversin; hypothetical protein	-
TEA025997.1	59.925	4.1239	0.418421	9.85587	6.46561e-23	1.1898e-20	0	0.04	0	3.85	4.06	7.55	-	-
TEA013961.1	643.184	1.10509	0.212635	5.19713	2.02391e-07	6.80069e-06	7.51	8.07	8.63	20.26	13.56	20.23	POLE; DNA polymerase epsilon catalytic subunit A; K02324 DNA polymerase epsilon subunit 1 [EC:2.7.7.7]; DNA polymerase epsilon catalytic subunit isoform 1	-
TEA010434.1	64.412	1.29749	0.313401	4.14004	3.4725e-05	0.000668158	1.32	0.98	1.09	2.43	4.25	2.91	Orf399, BevupMp067; orf399; K03883 NADH-ubiquinone oxidoreductase chain 5 [EC:1.6.5.3]; nad5, A6772_mgp22; NADH dehydrogenase subunit 5; nad5	GO:0016020`membrane; GO:0005739`mitochondrion; GO:0055114`oxidation-reduction process; GO:0016491`oxidoreductase activity;
TEA018757.1	875.125	1.27884	0.359477	3.55751	0.000374383	0.00528046	18.61	19.29	16.14	38	29.19	93.52	Germin-like protein subfamily 1 member 17; K11426 SET and MYND domain-containing protein; thioredoxin reductase 1-like; K00384 thioredoxin reductase (NADPH) [EC:1.8.1.9]	GO:0045735`nutrient reservoir activity; GO:0005576`extracellular region; GO:0030145`manganese ion binding;
TEA012700.1	124.161	1.49288	0.356909	4.1828	2.87944e-05	0.000568404	2.51	2.34	1.86	5.31	5.82	12.82	Germin-like protein subfamily 1 member 17; K11426 SET and MYND domain-containing protein; thioredoxin reductase 1-like; K00384 thioredoxin reductase (NADPH) [EC:1.8.1.9]	GO:0045735`nutrient reservoir activity; GO:0005576`extracellular region; GO:0030145`manganese ion binding;
TEA008914.1	81.9972	1.4546	0.383859	3.78942	0.000151001	0.00241576	3.48	2.31	3.32	12.46	17.3	4.91	-	-
TEA026172.1	90.3396	3.78204	0.404295	9.35464	8.38838e-21	1.30682e-18	0.09	0.1	0	2.49	2.85	5.06	Probable disease resistance protein At4g27220; K13459 disease resistance protein RPS2; hypothetical protein	-
TEA002395.1	426.709	1.1515	0.237404	4.8504	1.23212e-06	3.50398e-05	3.95	5.86	4.31	9.32	10.68	13.04	Tyrosine/DOPA decarboxylase; K01592 tyrosine decarboxylase [EC:4.1.1.25]	-
TEA013631.1	375.158	1.75134	0.288999	6.06001	1.36115e-09	6.53616e-08	3.46	3.17	2.68	9.7	9.32	17.25	-	-
TEA013109.1	21.946	2.10451	0.423197	4.97289	6.59638e-07	2.00073e-05	0.13	0.11	0.08	0.81	1.66	0.7	Transcription factor MYB108; K09422 myb proto-oncogene protein, plant; POPTRDRAFT_666227; hypothetical protein; POPTRDRAFT_661734	-
TEA016950.1	1065.68	1.79952	0.263465	6.83023	8.47771e-12	5.642e-10	13.64	15.61	16.79	48.09	48.75	83.03	-	-
TEA010880.1	78.839	1.97781	0.365743	5.40766	6.38551e-08	2.33135e-06	0.32	0.58	0.56	4.22	1.74	2.43	Zeatin O-glucosyltransferase-like; K13495 cis-zeatin O-glucosyltransferase [EC:2.4.1.215]; hypothetical protein	GO:0008152`metabolic process; GO:0016758`transferase activity, transferring hexosyl groups;
TEA030127.1	46.6514	2.1847	0.415926	5.25261	1.49961e-07	5.14615e-06	0.71	0.46	1.25	3.83	7.69	11.51	-	-
TEA029415.1	8.38615	1.25619	0.443576	2.83197	0.00462623	0.040154	0.05	0.22	0	1.32	0.58	0.63	Vacuolar protein sorting-associated protein 35B-like; K18468 vacuolar protein sorting-associated protein 35; vacuolar protein sorting-associated protein 35A-like	-
TEA009807.1	23.7361	1.48022	0.43009	3.44166	0.000578164	0.00753985	0.42	0.52	0.77	1.97	1.69	4.98	30S ribosomal protein S31; K19033 RPS31; 30S ribosomal protein S31, mitochondrial	-
TEA000370.1	92.7811	1.97745	0.427459	4.62606	3.72688e-06	9.48813e-05	0.58	1.04	0.85	3.92	3.06	14.09	-	-
TEA026051.1	8.66628	1.30858	0.443731	2.94903	0.00318777	0.0300776	0.04	0.12	0.17	0.48	0.68	0.61	-	-
TEA027456.1	45.1674	2.18965	0.347083	6.30872	2.8136e-10	1.47789e-08	0.35	0.3	0.55	2.29	3.24	2.2	Putative disease resistance protein RGA3; K15078 structure-specific endonuclease subunit SLX1 [EC:3.6.1.-]; putative disease resistance protein RGA4	-
TEA010063.1	212.72	1.39308	0.424992	3.2779	0.00104583	0.0123709	1.41	1.1	1.36	1.7	11.91	3.37	Putative inactive purple acid phosphatase 27; K14407 cleavage stimulation factor subunit 2	-
TEA019752.1	629.738	1.30767	0.157287	8.31393	9.25868e-17	1.04043e-14	4.23	4.15	4.06	10.6	11.96	8.89	Hypothetical protein; K04733 interleukin-1 receptor-associated kinase 4 [EC:2.7.11.1]; probable leucine-rich repeat receptor-like serine/threonine-protein kinase At3g14840; probable LRR receptor-like serine/threonine-protein kinase At1g53440	GO:0005524`ATP binding; GO:0004672`protein kinase activity; GO:0006468`protein phosphorylation;
TEA019421.1	730.373	1.14679	0.382735	2.99629	0.00273282	0.0266469	21.38	20.28	20.14	57.12	99.87	19.31	Ethylene-responsive transcription factor 1B; K14516 ethylene-responsive transcription factor 1	-
TEA030831.1	506.264	1.25395	0.440053	2.84954	0.00437829	0.0385511	2.5	2.44	2.23	38.01	33.57	1.55	Idc1; iron deficiency candidate 1; K18054 2'-deoxymugineic-acid 2'-dioxygenase / mugineic-acid 3-dioxygenase [EC:1.14.11.24 1.14.11.25]; 2'-deoxymugineic-acid 2'-dioxygenase-like; Os07g0169600; 2OG-Fe(II) oxygenase domain containing protein.	GO:0016491`oxidoreductase activity;
TEA028153.1	3909.14	1.12348	0.330017	3.4043	0.000663331	0.00842812	35.42	34.16	32.33	62.71	51.52	138.68	Hypothetical protein; K04733 interleukin-1 receptor-associated kinase 4 [EC:2.7.11.1]; nuclear RNA-binding-like protein; K13199 plasminogen activator inhibitor 1 RNA-binding protein; alcohol dehydrogenase class-3-like; K00121 S-(hydroxymethyl)glutathione dehydrogenase / alcohol dehydrogenase [EC:1.1.1.284 1.1.1.1]	GO:0004252`serine-type endopeptidase activity; GO:0006508`proteolysis; GO:0005618`cell wall;
TEA032782.1	69.5097	2.80547	0.422753	6.63619	3.2189e-11	1.9789e-09	0.57	0.51	0.44	8.31	4.87	20.08	(+)-neomenthol dehydrogenase; K15095 (+)-neomenthol dehydrogenase [EC:1.1.1.208]; salutaridine reductase-like	GO:0055114`oxidation-reduction process; GO:0016491`oxidoreductase activity;
TEA020212.1	84.3121	1.22925	0.409056	3.0051	0.00265491	0.026082	1.54	1.31	1.6	5.55	8.02	1.52	UDP-glucosyl transferase 74B1; K11820 N-hydroxythioamide S-beta-glucosyltransferase [EC:2.4.1.195]; UDP-glycosyltransferase 74B1; hypothetical protein	GO:0019761`glucosinolate biosynthetic process; GO:0042742`defense response to bacterium; GO:0052544`defense response by callose deposition in cell wall; GO:0047251`thiohydroximate beta-D-glucosyltransferase activity;
TEA020644.1	17.5568	1.5395	0.446876	3.44503	0.000571	0.00745891	0.21	0.27	0.06	2.82	1.91	0.46	-	-
TEA001968.1	480.516	1.25858	0.164694	7.64191	2.1402e-14	1.94957e-12	6.25	5.31	5.6	14.7	15.46	11.89	Eukaryotic translation initiation factor 3 subunit D-like; K03251 translation initiation factor 3 subunit D; eukaryotic translation initiation factor 3 subunit D	GO:0016282`eukaryotic 43S preinitiation complex; GO:0006446`regulation of translational initiation; GO:0003743`translation initiation factor activity; GO:0033290`eukaryotic 48S preinitiation complex; GO:0005852`eukaryotic translation initiation factor 3 complex; GO:0001731`formation of translation preinitiation complex;
TEA026733.1	1448.13	1.75744	0.289293	6.07493	1.2404e-09	5.99833e-08	48.15	41.21	46.3	119.59	152.62	258.22	Hypothetical protein; K02605 origin recognition complex subunit 3	GO:0008289`lipid binding; GO:0006869`lipid transport;
TEA009042.1	15.2708	2.19352	0.432704	5.06932	3.99236e-07	1.25968e-05	0.03	0.04	0.15	1.14	1.02	0.82	Putative disease resistance protein RGA3; K15078 structure-specific endonuclease subunit SLX1 [EC:3.6.1.-]; putative disease resistance protein RGA4; K19613 leucine-rich repeat protein SHOC2	-
TEA024155.1	318.706	1.19895	0.192271	6.23574	4.49655e-10	2.27474e-08	7.07	7.49	8.32	18.82	15.3	19.99	Geranylgeranyl diphosphate reductase, chloroplastic; K10960 geranylgeranyl diphosphate/geranylgeranyl-bacteriochlorophyllide a reductase [EC:1.3.1.83 1.3.1.111]; T4O12.15; K01188 beta-glucosidase [EC:3.2.1.21]; SORBIDRAFT_04g022180, Sb04g022180; hypothetical protein; K21026 acetylajmaline esterase [EC:3.1.1.80]	-
TEA007469.1	182.529	1.10852	0.309679	3.57957	0.000344158	0.00491483	1.08	0.65	0.99	1.62	1.92	2.97	Hypothetical protein; K00924; receptor-like protein kinase HSL1	-
TEA020874.1	788.691	1.15691	0.313664	3.68839	0.000225681	0.00343158	4.01	4.04	3.92	7.47	6.81	15.63	Probable copper-transporting ATPase HMA5; K17686 Cu+-exporting ATPase [EC:3.6.3.54]	GO:0004008`copper-exporting ATPase activity; GO:0000166`nucleotide binding; GO:0005507`copper ion binding; GO:0016021`integral component of membrane; GO:0060003`copper ion export;
TEA022538.1	8.52512	1.43359	0.442722	3.23813	0.00120317	0.0138495	0	0	0.17	0.88	1.16	0.62	-	-
TEA006432.1	280.016	1.18448	0.275231	4.30358	1.68056e-05	0.0003561	2.45	2.9	3.59	5.83	6.46	9.71	-	-
TEA007719.1	601.566	1.52737	0.198439	7.69695	1.39358e-14	1.29089e-12	1.55	1.26	1.49	4.92	4.79	3.34	Hypothetical protein; K20716 mitogen-activated protein kinase kinase kinase 17/18	GO:0008308`voltage-gated anion channel activity; GO:0016021`integral component of membrane; GO:0006873`cellular ion homeostasis; GO:0005886`plasma membrane;
TEA011207.1	108.016	1.56139	0.331816	4.70559	2.53132e-06	6.69945e-05	0.31	0.28	0.52	1.04	1.15	1.78	Sdg107, GRMZM2G357972; uncharacterized LOC100273862; K11433 histone-lysine N-methyltransferase SETMAR [EC:2.1.1.43]; histone-lysine N-methyltransferase, H3 lysine-9 specific SUVH6-like; K11420 euchromatic histone-lysine N-methyltransferase [EC:2.1.1.43]; histone-lysine N-methyltransferase, H3 lysine-9 specific SUVH1	-
TEA017101.1	32.0466	2.05716	0.442604	4.64785	3.35414e-06	8.61116e-05	0	0	0	0.5	0.85	3.59	Glutamyl tRNA amidotransferase, subunit A; K02433 aspartyl-tRNA(Asn)/glutamyl-tRNA(Gln) amidotransferase subunit A [EC:6.3.5.6 6.3.5.7]; Glu-tRNA(Gln) amidotransferase subunit A	-
TEA009297.1	15.8853	1.52391	0.429613	3.54718	0.000389384	0.00544165	0.2	0.09	0.05	0.72	0.69	0.43	Glucan endo-1,3-beta-glucosidase 6-like; K19893 glucan endo-1,3-beta-glucosidase 5/6 [EC:3.2.1.39]; hypothetical protein; K19891 glucan endo-1,3-beta-glucosidase 1/2/3 [EC:3.2.1.39]	GO:0004553`hydrolase activity, hydrolyzing O-glycosyl compounds; GO:0005975`carbohydrate metabolic process;
TEA022034.1	280.913	1.0503	0.189076	5.55492	2.77746e-08	1.08949e-06	4.93	4.01	4.6	10.59	10.33	7.91	Mitochondrial substrate carrier family protein E-like; K15115 solute carrier family 25 (mitochondrial folate transporter), member 32; hypothetical protein; K15111 solute carrier family 25 (mitochondrial S-adenosylmethionine transporter), member 26	GO:0055085`transmembrane transport; GO:0016021`integral component of membrane;
TEA029163.1	2453.02	1.26358	0.374675	3.37246	0.000744999	0.0092556	45.3	49.56	42.68	70.97	89.31	256.81	-	-
TEA021672.1	1386.64	1.79	0.413247	4.33155	1.48066e-05	0.000321443	11.29	11.34	11.08	116.03	77.62	13.84	Hypothetical protein; K05275 pyridoxine 4-dehydrogenase [EC:1.1.1.65]; CPLD3; PLR1; NAD(P)-linked oxidoreductase superfamily protein	-
TEA014205.1	71.0189	4.02571	0.363581	11.0724	1.70767e-28	4.59044e-26	0.04	0.12	0.04	2.86	3.29	2.24	DYNAMIN-like 1E isoform 1; K01528 dynamin GTPase [EC:3.6.5.5]; dynamin-related protein 1E	GO:0005525`GTP binding; GO:0003924`GTPase activity;
TEA014690.1	11.788	2.03634	0.444702	4.5791	4.66977e-06	0.000116189	0	0	0	1.04	0.38	1.12	Ribonucleoside-diphosphate reductase large subunit; K10807 ribonucleoside-diphosphate reductase subunit M1 [EC:1.17.4.1]	-
TEA013782.1	123.403	2.7807	0.301721	9.21611	3.08062e-20	4.61571e-18	1.77	1.29	0.99	13.45	9.38	14.45	-	-
TEA002604.1	42.5384	3.51669	0.428308	8.21067	2.19966e-16	2.35596e-14	0.05	0	0	2.06	1.2	2.88	Glutamate receptor 3.4-like; K05387 glutamate receptor, ionotropic, plant; SlGLR3.2; glutamate receptor 3.2	GO:0006810`transport; GO:0016020`membrane; GO:0008066`glutamate receptor activity;
TEA000641.1	10.2805	1.53906	0.444194	3.46485	0.000530523	0.00703065	0.01	0.01	0.03	0.09	0.12	0.17	Kinase family protein with leucine-rich repeat domain, putative; K00924; receptor-like protein kinase 5; receptor-like protein kinase HSL1	GO:0016020`membrane; GO:0016310`phosphorylation; GO:0000166`nucleotide binding; GO:0004672`protein kinase activity;
TEA023455.1	488.565	1.48271	0.316461	4.68527	2.79587e-06	7.32886e-05	11.58	11.05	12.21	25.27	29.81	58.85	NEDD8-specific protease 1; K08597 sentrin-specific protease 8 [EC:3.4.22.68]	GO:0006508`proteolysis; GO:0019784`NEDD8-specific protease activity;
TEA020534.1	72.8515	1.68003	0.265681	6.32351	2.55689e-10	1.34563e-08	0.58	0.61	0.5	2.38	1.77	1.94	Hypothetical protein; K19613 leucine-rich repeat protein SHOC2	-
TEA015118.1	204.306	1.54505	0.234975	6.57536	4.85348e-11	2.89398e-09	1.76	1.45	2.39	5.62	5.81	6.17	Hypothetical protein; K20393 PRA1 family protein 3; Cysteine/Histidine-rich C1 domain family protein, putative; K16219 protein N-terminal methyltransferase [EC:2.1.1.244]; probable nucleoredoxin 1; K17609 nucleoredoxin [EC:1.8.1.8]	-
TEA026887.1	12.477	1.35974	0.434634	3.12846	0.00175724	0.0188063	0.24	0.13	0.18	1	1.15	0.48	Uncharacterized LOC107482568; K15502 serine/threonine-protein phosphatase 6 regulatory ankyrin repeat subunit A; 26S proteasome non-ATPase regulatory subunit 10; K06694 26S proteasome non-ATPase regulatory subunit 10	-
TEA014618.1	9.19308	1.94593	0.444037	4.38235	1.17406e-05	0.000262999	0	0	0	0.64	0.3	0.66	-	GO:0016747`transferase activity, transferring acyl groups other than amino-acyl groups;
TEA029372.1	187.376	2.90777	0.262561	11.0747	1.66527e-28	4.52081e-26	0.43	0.65	0.74	4.85	6.51	5.35	AlaT1; K14272 glutamate--glyoxylate aminotransferase [EC:2.6.1.4 2.6.1.2 2.6.1.44]; glutamate--glyoxylate aminotransferase 2	GO:0009058`biosynthetic process; GO:0003824`catalytic activity; GO:0030170`pyridoxal phosphate binding;
TEA022998.1	167.626	1.10583	0.355511	3.11053	0.0018675	0.0197094	8.22	11.32	8.52	11.47	34.42	26	-	GO:0009506`plasmodesma;
TEA032695.1	976.741	1.32238	0.143484	9.21625	3.07673e-20	4.61571e-18	11.32	11.36	12.89	28.82	29.2	32.06	3-hydroxybenzoate 6-hydroxylase-like; K00480 salicylate hydroxylase [EC:1.14.13.1]; zeaxanthin epoxidase, chloroplastic; K09838 zeaxanthin epoxidase [EC:1.14.15.21]	-
TEA011751.1	97.2583	4.75207	0.390038	12.1836	3.8018e-34	1.57942e-31	0.01	0	0.03	2.6	4.12	2.24	LRR receptor-like kinase family protein; K17422 large subunit ribosomal protein L41; LRR receptor-like serine/threonine-protein kinase FLS2; K13420 LRR receptor-like serine/threonine-protein kinase FLS2 [EC:2.7.11.1]	GO:0016020`membrane; GO:0016310`phosphorylation; GO:0000166`nucleotide binding; GO:0004672`protein kinase activity;
TEA025095.1	15.9216	1.18666	0.40122	2.95764	0.00310008	0.0294325	0.08	0.07	0.12	0.25	0.27	0.32	Calcium-transporting ATPase 12, plasma membrane-type; K01537 Ca2+-transporting ATPase [EC:3.6.3.8]; putative calcium-transporting ATPase 13, plasma membrane-type	GO:0070588`calcium ion transmembrane transport; GO:0046872`metal ion binding; GO:0005524`ATP binding; GO:0005388`calcium-transporting ATPase activity; GO:0016021`integral component of membrane;
TEA019912.1	109.479	1.39729	0.327094	4.27184	1.93867e-05	0.000402396	0.72	0.88	0.57	2.74	2.82	1.3	AT3g52840/F8J2_10; K12309 beta-galactosidase [EC:3.2.1.23]; BGAL2; beta-galactosidase 2	GO:0004565`beta-galactosidase activity; GO:0005618`cell wall; GO:0005975`carbohydrate metabolic process; GO:0005773`vacuole;
TEA019720.1	5.94958	1.22018	0.432482	2.82135	0.00478217	0.0411946	0.03	0.03	0	0.13	0.31	0.65	Protein DETOXIFICATION 16; K03327 multidrug resistance protein, MATE family; MATE efflux family protein, putative	-
TEA032761.1	30.7783	1.19561	0.411382	2.90634	0.00365689	0.0335121	1.14	1.29	1.24	2.03	3.39	6.5	Hypothetical protein; K14516 ethylene-responsive transcription factor 1; ethylene-responsive transcription factor 1B-like	GO:0006351`transcription, DNA-templated;
TEA017804.1	58.9621	2.13357	0.375883	5.67614	1.37771e-08	5.68051e-07	0.85	0.61	0.64	3.16	3.92	7.24	Calcium-transporting ATPase 3, endoplasmic reticulum-type; K05853 Ca2+ transporting ATPase, sarcoplasmic/endoplasmic reticulum [EC:3.6.3.8]; POPTRDRAFT_834691; Calcium-transporting ATPase 3 family protein	-
TEA017820.1	31.7304	1.71829	0.346414	4.96024	7.04079e-07	2.11912e-05	0.66	0.8	0.44	2.99	2.49	2.69	Sec23/Sec24 protein transport family protein isoform 1; K14006 protein transport protein SEC23	-
TEA022364.1	212.732	1.03081	0.246243	4.18616	2.83713e-05	0.000561685	1.41	1.42	1.49	2.49	2.84	3.94	Pyridoxamine 5'-phosphate oxidase isoform 1; K00275 pyridoxamine 5'-phosphate oxidase [EC:1.4.3.5]	GO:0006508`proteolysis; GO:0008233`peptidase activity; GO:0016021`integral component of membrane;
TEA002269.1	44.3386	1.68247	0.352735	4.76979	1.84422e-06	5.04155e-05	0.63	0.39	0.5	1.6	2	2.79	Putative disease resistance protein At1g50180; K13457 disease resistance protein RPM1	-
TEA017874.1	652.74	1.11887	0.340632	3.28468	0.001021	0.0121137	6.17	6.05	5.15	22.77	15.26	6.54	MATE efflux family protein; K03327 multidrug resistance protein, MATE family; hypothetical protein; protein DETOXIFICATION 40	GO:0016021`integral component of membrane; GO:0015238`drug transmembrane transporter activity; GO:0015297`antiporter activity; GO:0006855`drug transmembrane transport;
TEA023807.1	30.7804	1.49153	0.437964	3.4056	0.000660187	0.00839595	0.41	0.58	0.44	2.57	5.03	0.8	Probable WRKY transcription factor 2; K18835 WRKY transcription factor 2; SORBIDRAFT_06g019710, Sb06g019710; hypothetical protein; StWRKY11	GO:0006355`regulation of transcription, DNA-templated; GO:0043565`sequence-specific DNA binding; GO:0003700`sequence-specific DNA binding transcription factor activity;
TEA004581.1	129.796	1.43494	0.323339	4.43787	9.08525e-06	0.000210396	1.13	1.15	1.42	4.53	5.26	2.19	Pectinesterase; K01051 pectinesterase [EC:3.1.1.11]; hypothetical protein	GO:0016020`membrane; GO:0071555`cell wall organization; GO:0016788`hydrolase activity, acting on ester bonds;
TEA022443.1	72.1716	1.08516	0.350573	3.09539	0.00196553	0.0205777	0.84	1.18	2	2.62	3.3	4.11	Hypothetical protein; K13125 nitric oxide synthase-interacting protein; protein binding protein; nitric oxide synthase-interacting protein	GO:0005634`nucleus; GO:0008270`zinc ion binding; GO:0050999`regulation of nitric-oxide synthase activity; GO:0005737`cytoplasm;
TEA029185.1	6.84006	1.74234	0.440552	3.95491	7.65635e-05	0.00132364	0	0	0	0.63	0.93	0.59	Serine/threonine-protein kinase RUNKEL; K17545 serine/threonine-protein kinase ULK4 [EC:2.7.11.1]	GO:0005524`ATP binding; GO:0009506`plasmodesma; GO:0006468`protein phosphorylation; GO:0000914`phragmoplast assembly; GO:0004697`protein kinase C activity; GO:0008017`microtubule binding; GO:0010342`endosperm cellularization;
TEA004348.1	16.3799	1.74927	0.421578	4.14933	3.33448e-05	0.000644314	0.13	0.18	0.29	1	1.77	1.12	LOB domain-containing protein 33; K13945	-
TEA006701.1	1758.79	1.0233	0.177649	5.76021	8.40069e-09	3.58783e-07	46.13	47.57	42.89	103.85	107.44	72.9	UDP-glucosyl transferase 74B1, putative; K11820 N-hydroxythioamide S-beta-glucosyltransferase [EC:2.4.1.195]; UDP-glycosyltransferase 74G1-like; K13691 pathogen-inducible salicylic acid glucosyltransferase [EC:2.4.1.-]	GO:0016740`transferase activity;
TEA015918.1	30.8423	1.17588	0.350796	3.35203	0.000802208	0.00984723	0.36	0.36	0.21	0.87	1	0.67	-	GO:0016757`transferase activity, transferring glycosyl groups; GO:0016021`integral component of membrane;
TEA006794.1	162.792	1.40376	0.243395	5.76741	8.05014e-09	3.45425e-07	1.31	2.12	1.98	4.74	5.47	5.2	-	GO:0003824`catalytic activity; GO:0050662`coenzyme binding;
TEA022195.1	7.40594	1.51068	0.445892	3.38801	0.000704028	0.00884681	0.01	0.01	0.01	0.11	0.1	0.26	Receptor-like protein kinase 1, putative; K04733 interleukin-1 receptor-associated kinase 4 [EC:2.7.11.1]; G-type lectin S-receptor-like serine/threonine-protein kinase LECRK1; G-type lectin S-receptor-like serine/threonine-protein kinase LECRK3	GO:0016301`kinase activity; GO:0009987`cellular process;
TEA020379.1	329.65	1.2704	0.290544	4.37249	1.22836e-05	0.000272056	3.4	3.28	3.48	8.19	13.44	5.86	GID1b-1; hypothetical protein; K14493 gibberellin receptor GID1 [EC:3.-.-.-]; GID1b-2; GID1a-2	GO:0008152`metabolic process; GO:0016787`hydrolase activity;
TEA017971.1	126.642	2.19021	0.261377	8.37951	5.31486e-17	6.09741e-15	1.14	1.53	1.41	7.2	8.8	5.71	Transcription factor TCP21; K16221 transcription factor TCP21 (protein CCA1 HIKING EXPEDITION); transcription factor TCP21-like; hypothetical protein	-
TEA002266.1	592.927	1.15628	0.195257	5.92185	3.18348e-09	1.44997e-07	2.44	2.21	2.51	4.62	5.37	6.41	Hypothetical protein; K13459 disease resistance protein RPS2; probable disease resistance protein At4g27220	-
TEA030440.1	86.439	1.34586	0.230943	5.82768	5.62016e-09	2.45772e-07	1.66	1.89	1.51	4.66	4.53	4.49	-	-
TEA026637.1	8.07655	1.94323	0.444495	4.37177	1.23244e-05	0.000272738	0	0	0	0.69	0.42	0.5	Disease resistance protein At4g27190-like; K13459 disease resistance protein RPS2; probable disease resistance protein At4g27220	-
TEA033861.1	1048.94	4.75996	0.365466	13.0244	8.89466e-39	4.87765e-36	0.49	1.06	0.56	36.66	32.26	81.03	Protein ACCELERATED CELL DEATH 6-like; K19626 inversin; SORBIDRAFT_10g010540, Sb10g010540; hypothetical protein; K11267 sister chromatid cohesion protein PDS5; protein ACCELERATED CELL DEATH 6; K15502 serine/threonine-protein phosphatase 6 regulatory ankyrin repeat subunit A	-
TEA012394.1	18.4511	1.70185	0.431374	3.94518	7.97392e-05	0.00136819	0.08	0.1	0.11	0.49	0.41	1.06	Cytokinin-O-glucosyltransferase 2; K13030 cyanohydrin beta-glucosyltransferase [EC:2.4.1.85]; UDP-glycosyltransferase 76C4-like; K00699 glucuronosyltransferase [EC:2.4.1.17]; cyanohydrin beta-glucosyltransferase-like	GO:0008152`metabolic process; GO:0016758`transferase activity, transferring hexosyl groups;
TEA011798.1	71.6767	1.03241	0.318452	3.24195	0.00118713	0.0137133	1.07	0.64	0.8	2.11	2.37	1.3	Probable amino acid permease 7; K14209 solute carrier family 36 (proton-coupled amino acid transporter); transmembrane amino acid transporter family protein	GO:0003333`amino acid transmembrane transport; GO:0005886`plasma membrane; GO:0015171`amino acid transmembrane transporter activity;
TEA015769.1	267.815	1.15274	0.419069	2.75071	0.00594655	0.0489929	2.31	2.63	2.77	10.39	13.33	1.69	Leucoanthocyanidin dioxygenase isoform 1; K05277 leucoanthocyanidin dioxygenase [EC:1.14.11.19]; ANS; anthocyanidin synthase; leucoanthocyanidin dioxygenase	GO:0010023`proanthocyanidin biosynthetic process; GO:0046872`metal ion binding; GO:0055114`oxidation-reduction process; GO:0009718`anthocyanin-containing compound biosynthetic process; GO:0050589`leucocyanidin oxygenase activity;
TEA030813.1	840.612	1.72904	0.2352	7.35133	1.96238e-13	1.62068e-11	9.49	11.63	8.91	48.07	33.99	27.07	Idc1; iron deficiency candidate 1; K18054 2'-deoxymugineic-acid 2'-dioxygenase / mugineic-acid 3-dioxygenase [EC:1.14.11.24 1.14.11.25]; 2'-deoxymugineic-acid 2'-dioxygenase-like; Os07g0169600; 2OG-Fe(II) oxygenase domain containing protein.	GO:0046872`metal ion binding; GO:0051213`dioxygenase activity;
TEA028212.1	630.831	1.11477	0.347559	3.20742	0.00133933	0.0151435	17.44	15.52	14.84	46.73	59.8	16.79	Quinolinate synthase, chloroplastic; K03517 quinolinate synthase [EC:2.5.1.72]; hypothetical protein	-
TEA013635.1	32.947	2.89952	0.443919	6.53165	6.50495e-11	3.76285e-09	0	0.02	0	1.34	0.72	2.7	Galactosyltransferase family protein isoform 1; K20855 beta-1,3-galactosyltransferase 1/2/3/4/5/7/8 [EC:2.4.1.-]; probable beta-1,3-galactosyltransferase 8	GO:0006486`protein glycosylation; GO:0016021`integral component of membrane; GO:0008378`galactosyltransferase activity; GO:0000139`Golgi membrane;
TEA005097.1	34.5445	1.02307	0.371682	2.75253	0.00591367	0.0488101	2.39	1.16	1.77	4.6	5.69	2.94	Auxin-induced protein 6B; K14488 SAUR family protein; SAUR-like auxin-responsive protein family	GO:0009733`response to auxin;
TEA010914.1	72.2049	4.8008	0.401991	11.9426	7.10098e-33	2.82176e-30	0	0	0	4.36	4.01	2.59	Hydroquinone glucosyltransferase; K08237 hydroquinone glucosyltransferase [EC:2.4.1.218]; UDP-Glycosyltransferase superfamily protein	GO:0080043`quercetin 3-O-glucosyltransferase activity; GO:0043231`intracellular membrane-bounded organelle; GO:0009813`flavonoid biosynthetic process; GO:0080044`quercetin 7-O-glucosyltransferase activity; GO:0052696`flavonoid glucuronidation;
TEA009432.1	192.856	1.00777	0.236664	4.25821	2.06069e-05	0.00042387	3.66	3.86	2.42	6.69	7.86	6.4	POPTRDRAFT_558303; hypothetical protein; K09422 myb proto-oncogene protein, plant; Myb domain protein 36, putative	-
TEA031928.1	50.097	2.81255	0.446651	6.29697	3.03526e-10	1.5792e-08	0	0	0	2.23	3.93	11.71	Uncharacterized LOC100240766; K15032 mTERF domain-containing protein, mitochondrial; transcription termination factor MTERF5, chloroplastic-like	-
TEA012920.1	152.544	1.16103	0.270148	4.29776	1.72537e-05	0.000363626	1.05	1.14	1.07	3.02	3.22	1.73	Kinase protein with adenine nucleotide alpha hydrolases-like domain, putative isoform 1; K04733 interleukin-1 receptor-associated kinase 4 [EC:2.7.11.1]; U-box domain-containing protein 52-like; U-box domain-containing protein 35	-
TEA005916.1	15.8194	1.36258	0.430409	3.16577	0.00154672	0.0169986	0.07	0.36	0.19	0.85	1.09	0.84	Lj2g3v1196640.1; -; K04733 interleukin-1 receptor-associated kinase 4 [EC:2.7.11.1]; hypothetical protein; K13418 somatic embryogenesis receptor kinase 1 [EC:2.7.10.1 2.7.11.1]; Lj4g3v3060480.2	GO:0032440`2-alkenal reductase [NAD(P)] activity; GO:0004674`protein serine/threonine kinase activity; GO:0005524`ATP binding; GO:0006468`protein phosphorylation; GO:0016021`integral component of membrane; GO:0055114`oxidation-reduction process;
TEA023162.1	639.736	1.13612	0.341162	3.33014	0.000868034	0.0105828	9.77	10.97	11.89	28.2	43.73	12.79	Cytokinin riboside 5'-monophosphate phosphoribohydrolase LOG8; K06966 uncharacterized protein; Lysine decarboxylase family protein, putative; hypothetical protein	GO:0005634`nucleus; GO:0016799`hydrolase activity, hydrolyzing N-glycosyl compounds; GO:0005829`cytosol; GO:0009691`cytokinin biosynthetic process;
TEA014114.1	53.1604	1.51649	0.391456	3.87396	0.000107081	0.00177834	0.23	0.22	0.3	0.65	0.71	1.66	Protein DETOXIFICATION 27-like; K03327 multidrug resistance protein, MATE family; DDTFR18; ripening regulated protein DDTFR18	GO:0016021`integral component of membrane; GO:0015238`drug transmembrane transporter activity; GO:0015297`antiporter activity; GO:0006855`drug transmembrane transport;
TEA010014.1	24.1025	1.93609	0.42193	4.58867	4.46082e-06	0.000111496	0.06	0.3	0.12	1.35	0.96	1.48	Ribonucleoside-diphosphate reductase large subunit; K10807 ribonucleoside-diphosphate reductase subunit M1 [EC:1.17.4.1]; ribonucleoside-diphosphate reductase large subunit-like	-
TEA031623.1	35.573	1.06059	0.376303	2.81844	0.00482572	0.0415175	0.37	0.96	0.96	2.32	2.01	1.59	Probable xyloglucan endotransglucosylase/hydrolase protein 23; K08235 xyloglucan:xyloglucosyl transferase [EC:2.4.1.207]; K14504 xyloglucan:xyloglucosyl transferase TCH4 [EC:2.4.1.207]	-
TEA033806.1	304.96	1.68084	0.220275	7.63066	2.33559e-14	2.11351e-12	4.79	3.99	2.98	13.12	15.09	12.31	Hypothetical protein; K08332; U-box domain-containing protein 12; K04733 interleukin-1 receptor-associated kinase 4 [EC:2.7.11.1]	GO:0016567`protein ubiquitination; GO:0004842`ubiquitin-protein transferase activity;
TEA000371.1	52.8512	1.48645	0.356864	4.16532	3.10914e-05	0.000606758	0.31	0.24	0.27	1.2	1.22	0.53	Disease resistance protein RPM1-like; K13457 disease resistance protein RPM1	-
TEA032506.1	25.4759	1.94377	0.443814	4.3797	1.18841e-05	0.000265351	0.03	0	0	0.53	0.21	1.58	Myosin-17; K10357 myosin V; myosin-17-like	-
TEA022747.1	826.208	1.3097	0.164763	7.94897	1.88069e-15	1.86836e-13	23.47	29.38	25.86	73.98	69.27	56.8	-	-
TEA010260.1	14832	1.01715	0.117049	8.68994	3.62636e-18	4.56107e-16	182.38	177.8	192.08	420.01	356.77	344.83	-	-
TEA014271.1	53.1181	1.67855	0.432806	3.8783	0.000105189	0.00175224	0.13	0.17	0.34	1.72	2.2	0.41	Disease resistance protein RPP13-like; K13457 disease resistance protein RPM1; hypothetical protein; disease resistance protein RPM1-like	-
TEA007918.1	138.788	1.01974	0.299674	3.40284	0.000666886	0.00846544	1.94	2.11	2.39	4.58	6.73	3.1	Putative serine carboxypeptidase-like 23; K16297 serine carboxypeptidase-like clade II [EC:3.4.16.-]; serine carboxypeptidase-like 26	-
TEA020457.1	17.5122	2.50443	0.443711	5.64429	1.6586e-08	6.78762e-07	0.12	0	0	1.55	1.9	3.18	-	-
TEA028177.1	376.323	1.44784	0.283305	5.11054	3.21241e-07	1.03381e-05	5.32	6.58	6.08	18.16	25.73	11.57	Cytosolic sulfotransferase 15-like; K01025	GO:0008146`sulfotransferase activity;
TEA025074.1	18.3551	1.81647	0.420022	4.32469	1.52745e-05	0.000329255	0.18	0.23	0.12	0.79	1.66	1.17	-	-
TEA020422.1	403.729	2.83685	0.328666	8.63143	6.0591e-18	7.48353e-16	2.76	2.06	2.81	34.12	32.89	13.04	Cinnamoyl-CoA reductase 1; K09753 cinnamoyl-CoA reductase [EC:1.2.1.44]; CCR1; cinnamoyl-CoA reductase	GO:0003824`catalytic activity; GO:0050662`coenzyme binding;
TEA022953.1	2170.81	1.35053	0.216932	6.22556	4.79837e-10	2.4185e-08	26.86	29.73	29.53	74.06	59.95	96.46	Peroxidase 42-like; K00430 peroxidase [EC:1.11.1.7]; peroxidase 42	GO:0020037`heme binding; GO:0055114`oxidation-reduction process; GO:0006979`response to oxidative stress; GO:0009505`plant-type cell wall; GO:0046872`metal ion binding; GO:0009664`plant-type cell wall organization; GO:0004601`peroxidase activity; GO:0005576`extracellular region; GO:0042744`hydrogen peroxide catabolic process;
TEA012280.1	62.0422	1.56054	0.283833	5.49808	3.83939e-08	1.46211e-06	1.69	2.81	2.34	8.02	7.79	7.16	N-acylneuraminate-9-phosphatase; K01097 N-acylneuraminate-9-phosphatase [EC:3.1.3.29]; hypothetical protein; K01082 3'(2'), 5'-bisphosphate nucleotidase [EC:3.1.3.7]	GO:0008152`metabolic process; GO:0016787`hydrolase activity;
TEA003333.1	1527.81	1.8013	0.306997	5.86748	4.4247e-09	1.96312e-07	12.92	12.88	12.5	46.37	84.25	31.2	Expansin-A1-like; K20628 expansin; expansin-A15-like; expansin-A10-like	GO:0016020`membrane; GO:0009664`plant-type cell wall organization; GO:0005618`cell wall; GO:0005576`extracellular region;
TEA017488.1	5427.34	1.16547	0.309625	3.76412	0.000167135	0.00264168	66.16	65.69	61.46	124.03	106.76	253.57	Cytochrome P450, family 81, subfamily D, polypeptide 8; K00517; cytochrome P450 81E8; K13260 isoflavone 2'-hydroxylase [EC:1.14.13.89]; hypothetical protein	-
TEA025517.1	13.3387	1.86594	0.445892	4.18473	2.8551e-05	0.000564819	0.05	0	0.01	0.31	0.27	0.48	MLO-like protein 9; K08472 mlo protein	GO:0016020`membrane; GO:0050896`response to stimulus;
TEA002089.1	89.9594	2.84069	0.310828	9.1391	6.29726e-20	9.20675e-18	0.25	0.61	0.44	4.1	4.07	4.68	Hypothetical protein; K13692 UDP-glucose:(indol-3-yl)acetate beta-D-glucosyltransferase [EC:2.4.1.121]; crocetin glucosyltransferase, chloroplastic-like	-
TEA012782.1	626.991	1.57685	0.274935	5.73537	9.73006e-09	4.08558e-07	10.19	12.27	12.65	30.21	32.15	54.77	Uncharacterized LOC105802594; K15622 myeloid leukemia factor 1; myeloid leukemia factor 1; Lj3g3v2735170.2; -	-
TEA031517.1	283.555	1.27916	0.184409	6.93653	4.01862e-12	2.78953e-10	12.01	12.23	8.99	28.36	27.33	27.5	-	-
TEA016153.1	2237.6	1.11071	0.11149	9.96239	2.22638e-23	4.23925e-21	87.11	81.36	77.71	179.83	171.57	180.84	Hypothetical protein; K09838 zeaxanthin epoxidase [EC:1.14.15.21]; zeaxanthin epoxidase, chloroplastic	GO:0044550`secondary metabolite biosynthetic process; GO:0004497`monooxygenase activity; GO:0055114`oxidation-reduction process; GO:0071949`FAD binding;
TEA029054.1	339.469	1.0064	0.245448	4.10025	4.12698e-05	0.000775584	5.22	5.14	4.92	12.92	12.48	7.1	HXXXD-type acyl-transferase family protein, putative; K13065 shikimate O-hydroxycinnamoyltransferase [EC:2.3.1.133]; vinorine synthase-like	-
TEA013222.1	71.8131	1.10598	0.300157	3.68467	0.000229003	0.00347677	1.4	1.1	0.82	2.95	2.07	2.9	Xyloglucan endotransglucosylase/hydrolase 2-like; K08235 xyloglucan:xyloglucosyl transferase [EC:2.4.1.207]	GO:0004553`hydrolase activity, hydrolyzing O-glycosyl compounds; GO:0016762`xyloglucan:xyloglucosyl transferase activity; GO:0048046`apoplast; GO:0005618`cell wall; GO:0010411`xyloglucan metabolic process; GO:0042546`cell wall biogenesis; GO:0071555`cell wall organization;
TEA020232.1	97.2543	1.65465	0.313625	5.27589	1.32113e-07	4.57376e-06	0.8	0.84	1.36	3.55	2.99	4.78	-	-
TEA032865.1	461.135	1.52251	0.426641	3.5686	0.00035889	0.00508532	10.61	14.03	15.01	83.09	111.23	11.33	17.8 kDa class I heat shock protein-like; K13993 HSP20 family protein; HSP20-like chaperones superfamily protein	-
TEA007204.1	223.515	1.01814	0.301697	3.3747	0.000738972	0.00920157	2.22	2.37	1.81	4.66	6.78	2.9	Hypothetical protein; K04733 interleukin-1 receptor-associated kinase 4 [EC:2.7.11.1]; nuclear RNA-binding-like protein; K13199 plasminogen activator inhibitor 1 RNA-binding protein; hevamine-A-like; K01183 chitinase [EC:3.2.1.14]	GO:0004252`serine-type endopeptidase activity; GO:0006508`proteolysis;
TEA002567.1	34.8274	1.15984	0.389297	2.97932	0.00288894	0.027862	1.16	2.63	1.57	3.29	6.52	5.78	Eukaryotic translation initiation factor 3 subunit D; K03251 translation initiation factor 3 subunit D	GO:0005886`plasma membrane;
TEA006994.1	317.674	4.69492	0.377338	12.4422	1.5416e-35	7.04485e-33	0.14	0.22	0.45	21.21	12.98	32.73	Tuliposide A-converting enzyme 2, chloroplastic-like; K20506 tuliposide A-converting enzyme [EC:4.2.99.22]	GO:0008152`metabolic process; GO:0016787`hydrolase activity;
TEA009407.1	42.8457	3.06902	0.384013	7.99198	1.32793e-15	1.34854e-13	0.05	0.17	0.1	1.79	1.76	2.44	-	-
TEA015753.1	1630.4	1.29737	0.300719	4.31424	1.60154e-05	0.000342532	22.16	20.89	20	51.7	35.85	86.52	Germin-like protein subfamily 1 member 17; K11426 SET and MYND domain-containing protein; thioredoxin reductase 1-like; K00384 thioredoxin reductase (NADPH) [EC:1.8.1.9]	GO:0045735`nutrient reservoir activity; GO:0005576`extracellular region; GO:0030145`manganese ion binding;
TEA003325.1	13.2182	2.12929	0.445192	4.78286	1.72815e-06	4.76703e-05	0.05	0.05	0.05	1.36	1.92	0.62	-	-
TEA020825.1	369.253	2.07912	0.235131	8.8424	9.36862e-19	1.22323e-16	13.19	13.64	8.3	49.47	55.76	59.65	LEAF RUST 10 DISEASE-RESISTANCE LOCUS RECEPTOR-LIKE PROTEIN KINASE-like 2.5; K04733 interleukin-1 receptor-associated kinase 4 [EC:2.7.11.1]	-
TEA028602.1	19.5843	1.37304	0.39537	3.47281	0.000515045	0.00686201	0.19	0.13	0.31	0.85	0.79	0.68	Putative pentatricopeptide repeat-containing protein At3g05240; K19090 CRISPR-associated protein Cas5t; pentatricopeptide repeat-containing protein At2g22410, mitochondrial-like; K19589 release factor glutamine methyltransferase [EC:2.1.1.297]; SLOW growth protein	GO:0008270`zinc ion binding;
TEA021880.1	282.448	1.61565	0.227599	7.09869	1.25945e-12	9.33324e-11	5.47	4.74	5.29	19.09	19.92	12.37	Mitochondrial uncoupling protein 5; K15104 solute carrier family 25 (mitochondrial oxoglutarate transporter), member 11; Dicarboxylate carrier 2	-
TEA012313.1	66.0612	3.167	0.389056	8.1402	3.94625e-16	4.11415e-14	0.05	0.04	0.04	0.71	1.38	0.55	Hypothetical protein; K13459 disease resistance protein RPS2; probable disease resistance protein At4g27220	-
TEA001856.1	4778.08	1.13521	0.297661	3.81375	0.000136873	0.00222198	103.98	105.48	95.76	170.02	192.3	374.47	60S acidic ribosomal protein P1; K02942 large subunit ribosomal protein LP1	GO:0005840`ribosome; GO:0006414`translational elongation; GO:0003735`structural constituent of ribosome;
TEA001166.1	17.2127	1.4083	0.437493	3.21903	0.00128626	0.0146644	0.04	0.01	0.02	0.48	0.93	0.04	Hypothetical protein; K13428 LRR receptor-like serine/threonine-protein kinase EFR [EC:2.7.11.1]; vacuolar sorting-associated-like protein; K20181 vacuolar protein sorting-associated protein 18; EFR; LRR receptor-like serine/threonine-protein kinase EFR	GO:0016740`transferase activity;
TEA033879.1	9.59862	1.48965	0.439272	3.39118	0.000695915	0.00876092	0.09	0.19	0.1	0.98	0.74	0.62	-	-
TEA014430.1	23.3938	1.39347	0.400068	3.48308	0.000495689	0.00665914	0.24	0.25	0.31	0.62	1.43	0.98	Myb-related protein 306; K09422 myb proto-oncogene protein, plant; myb-related protein 306-like	-
TEA020791.1	585.866	1.59298	0.193327	8.23983	1.72461e-16	1.87647e-14	5.15	4.91	5.64	14.74	15.22	19.47	Geraniol 8-hydroxylase-like; K20556 cytochrome P450 family 76 subfamily C; ferruginol synthase-like; K20513 ferruginol synthase [EC:1.14.13.190]; cytochrome P450 76C2-like	GO:0016705`oxidoreductase activity, acting on paired donors, with incorporation or reduction of molecular oxygen; GO:0020037`heme binding; GO:0005506`iron ion binding; GO:0004497`monooxygenase activity; GO:0055114`oxidation-reduction process;
TEA022890.1	118.686	1.97416	0.408126	4.83713	1.31728e-06	3.73112e-05	0.23	0.12	0.45	2.76	2.03	0.89	High affinity nitrate transporter 2.7; K02575 MFS transporter, NNP family, nitrate/nitrite transporter	GO:0055085`transmembrane transport; GO:0016021`integral component of membrane; GO:0005215`transporter activity;
TEA000155.1	75.2836	2.29534	0.315186	7.28248	3.27748e-13	2.65089e-11	0.41	0.22	0.3	1.7	1.89	2.37	Probable disease resistance protein At4g27220; K13459 disease resistance protein RPS2; disease resistance protein At4g27190-like; probable disease resistance protein At1g12280	-
TEA003124.1	109.288	1.43063	0.217531	6.57668	4.81077e-11	2.88006e-09	0.85	0.92	0.87	2.42	2.39	2.68	-	GO:0055085`transmembrane transport; GO:0016021`integral component of membrane;
TEA006469.1	289.092	1.07176	0.271235	3.95141	7.76921e-05	0.00133809	2.82	2.77	2.51	4.67	5.21	8.33	Probable dual-specificity RNA methyltransferase RlmN; K06941 23S rRNA (adenine2503-C2)-methyltransferase [EC:2.1.1.192]; uncharacterized LOC105771132	GO:0030488`tRNA methylation; GO:0008175`tRNA methyltransferase activity; GO:0008649`rRNA methyltransferase activity; GO:0070475`rRNA base methylation; GO:0051536`iron-sulfur cluster binding; GO:0005737`cytoplasm;
TEA002414.1	306.728	1.75651	0.3144	5.58685	2.31225e-08	9.20167e-07	3.76	2.96	2.82	9.38	10.09	19.39	SORBIDRAFT_01g001220, Sb01g001220; hypothetical protein; K13030 cyanohydrin beta-glucosyltransferase [EC:2.4.1.85]; cyanohydrin beta-glucosyltransferase-like; cytokinin-O-glucosyltransferase 2	GO:0008152`metabolic process; GO:0016758`transferase activity, transferring hexosyl groups;
TEA022954.1	104.94	1.24358	0.348612	3.56723	0.000360772	0.00510687	0.79	0.88	0.76	1.64	1.64	3.6	POPTRDRAFT_201036; hypothetical protein; K05544 tRNA-dihydrouridine synthase 3 [EC:1.3.1.89]; tRNA-dihydrouridine(47) synthase [NAD(P)(+)]-like	GO:0046872`metal ion binding; GO:0002943`tRNA dihydrouridine synthesis; GO:0017150`tRNA dihydrouridine synthase activity; GO:0005829`cytosol; GO:0050660`flavin adenine dinucleotide binding; GO:0055114`oxidation-reduction process;
TEA027343.1	14.9491	1.25695	0.43848	2.86662	0.00414885	0.0370786	0.08	0.12	0.08	1.91	1.32	0.07	Probable LRR receptor-like serine/threonine-protein kinase At3g47570; K04730 interleukin-1 receptor-associated kinase 1 [EC:2.7.11.1]; putative receptor-like protein kinase At3g47110; K13420 LRR receptor-like serine/threonine-protein kinase FLS2 [EC:2.7.11.1]; LRR receptor-like serine/threonine-protein kinase EFR	-
TEA004678.1	109.504	1.01066	0.33004	3.06223	0.00219698	0.0223852	3.49	3.06	3.43	5.44	5.84	11.31	Integrase-type DNA-binding superfamily protein; K09286 EREBP-like factor; ethylene-responsive transcription factor TINY; dehydration-responsive element-binding protein 3-like	GO:0006351`transcription, DNA-templated;
TEA017121.1	1518.47	1.89968	0.250229	7.59177	3.15561e-14	2.83684e-12	27.3	32.44	28.67	85.83	125.07	156.27	Hypothetical protein; K00799 glutathione S-transferase [EC:2.5.1.18]; Glutathione S-transferase tau 7; Glutathione S-transferase tau 7 isoform 1	GO:0016740`transferase activity;
TEA006976.1	370.538	2.89068	0.328762	8.79262	1.46108e-18	1.88969e-16	1.81	1.33	1.05	12.31	10.49	22.52	Hypothetical protein; K16815 calcium-independent phospholipase A2-gamma; Putative lysophospholipase	GO:0004620`phospholipase activity; GO:0016020`membrane; GO:0016042`lipid catabolic process; GO:0047372`acylglycerol lipase activity; GO:0005737`cytoplasm;
TEA022717.1	453.534	1.30292	0.27499	4.73807	2.1576e-06	5.8268e-05	6.44	5.66	4.52	12.2	21.35	11.69	GRMZM2G133972, wox9A, wox9b; WUSCHEL-related homeobox 7-like; K09326 homeobox protein OTX1; WUSCHEL-related homeobox 8; K18490 homeobox protein OTX2; WUSCHEL-related homeobox 6-like	GO:0003677`DNA binding; GO:0005634`nucleus;
TEA029785.1	19.8524	2.25398	0.406656	5.54272	2.97806e-08	1.16153e-06	0.19	0.1	0.07	1.16	1.19	1.26	-	-
TEA022498.1	483.699	1.76767	0.380089	4.65067	3.30855e-06	8.53407e-05	3.46	3.46	2.29	9.36	8.48	27.14	Protein NRT1/ PTR FAMILY 5.5; K14638 solute carrier family 15 (peptide/histidine transporter), member 3/4; protein NRT1/ PTR FAMILY 5.5-like	GO:0016020`membrane;
TEA012603.1	16.9699	2.59736	0.441184	5.88725	3.92678e-09	1.76217e-07	0.06	0	0	0.69	1.21	1.11	Phosphatidylinositol 3,4,5-trisphosphate 3-phosphatase and protein-tyrosine-phosphatase PTEN2A; K01110 phosphatidylinositol-3,4,5-trisphosphate 3-phosphatase and dual-specificity protein phosphatase PTEN [EC:3.1.3.16 3.1.3.48 3.1.3.67]; phosphatidylinositol 3,4,5-trisphosphate 3-phosphatase and protein-tyrosine-phosphatase PTEN2A-like	-
TEA019345.1	341.063	1.79263	0.161988	11.0664	1.8257e-28	4.86008e-26	1.95	2.08	2.4	7.79	7.52	7.71	-	-
TEA032578.1	19.9905	3.03983	0.428309	7.09729	1.27225e-12	9.40267e-11	0.02	0	0.02	0.76	0.64	0.85	SORBIDRAFT_06g028760, Sb06g028760; hypothetical protein; K13420 LRR receptor-like serine/threonine-protein kinase FLS2 [EC:2.7.11.1]; Os04g0618700; Protein kinase, core domain containing protein.; LRR receptor-like serine/threonine-protein kinase FLS2	-
TEA004130.1	5645.7	1.79547	0.345504	5.19667	2.02888e-07	6.80904e-06	72.8	79.27	73.02	407.7	490.94	134.32	Glutathione S-transferase L3; K00799 glutathione S-transferase [EC:2.5.1.18]; glutathione S-transferase L3-like	-
TEA007960.1	179.308	1.36247	0.279232	4.87937	1.06428e-06	3.07496e-05	4.37	4.04	3.92	9.21	9.9	15.91	-	GO:0046906`tetrapyrrole binding; GO:0010019`chloroplast-nucleus signaling pathway; GO:0019899`enzyme binding; GO:0009507`chloroplast;
TEA028436.1	45.0265	1.02886	0.314246	3.27405	0.00106017	0.0124883	0.85	1.05	1.29	2.98	2.06	2.22	Phosphoinositide phospholipase C 4; K05857 phosphatidylinositol phospholipase C, delta [EC:3.1.4.11]; hypothetical protein; phosphoinositide phospholipase C 4-like	GO:0044699`single-organism process; GO:0016787`hydrolase activity;
TEA009621.1	253.724	3.14247	0.29656	10.5964	3.09662e-26	7.01704e-24	0.41	0.72	0.48	5.95	5.06	8.29	L-aspartate oxidase, chloroplastic; K00278 L-aspartate oxidase [EC:1.4.3.16]; L-aspartate oxidase 1 isoform 3	GO:0008734`L-aspartate oxidase activity; GO:0044318`L-aspartate:fumarate oxidoreductase activity; GO:0055114`oxidation-reduction process; GO:0009435`NAD biosynthetic process; GO:0009507`chloroplast;
TEA011129.1	113.26	1.08574	0.309066	3.51298	0.000443106	0.00604928	1.97	0.87	1.76	3.35	3.72	3.82	Cytochrome P450 71A1-like; K20617 cytochrome P450 family 71 subfamily A; Cytochrome P450 71A1	GO:0016705`oxidoreductase activity, acting on paired donors, with incorporation or reduction of molecular oxygen; GO:0020037`heme binding; GO:0005506`iron ion binding; GO:0016021`integral component of membrane; GO:0004497`monooxygenase activity; GO:0055114`oxidation-reduction process;
TEA032131.1	79.3378	1.91012	0.324499	5.88637	3.94779e-09	1.7687e-07	0.99	0.77	1.4	4.56	4	6.42	TRNA methyltransferase; K03439 tRNA (guanine-N7-)-methyltransferase [EC:2.1.1.33]; tRNA (guanine-N(7)-)-methyltransferase	GO:0006400`tRNA modification; GO:0008176`tRNA (guanine-N7-)-methyltransferase activity; GO:0036265`RNA (guanine-N7)-methylation;
TEA012671.1	73.7898	1.67997	0.331068	5.07441	3.88695e-07	1.23067e-05	0.41	0.52	0.59	1.36	2.73	1.97	SORBIDRAFT_01g001220, Sb01g001220; hypothetical protein; K13030 cyanohydrin beta-glucosyltransferase [EC:2.4.1.85]; cyanohydrin beta-glucosyltransferase-like; cytokinin-O-glucosyltransferase 2	GO:0080043`quercetin 3-O-glucosyltransferase activity; GO:0043231`intracellular membrane-bounded organelle; GO:0009813`flavonoid biosynthetic process; GO:0080044`quercetin 7-O-glucosyltransferase activity; GO:0052696`flavonoid glucuronidation;
TEA028520.1	116.232	1.33646	0.309849	4.31324	1.60877e-05	0.000343486	2.57	3.34	2.95	12.11	8.41	5.42	Probable glutathione S-transferase parA; K00799 glutathione S-transferase [EC:2.5.1.18]; hypothetical protein; probable glutathione S-transferase	GO:0004364`glutathione transferase activity; GO:0009734`auxin-activated signaling pathway;
TEA012515.1	860.399	1.00146	0.315963	3.16956	0.0015267	0.0168385	11.65	12.66	11.97	16.41	22.41	41.31	Hypothetical protein; K09422 myb proto-oncogene protein, plant; transcription factor RAX2-like; transcription factor RAX2	-
TEA017061.1	269.19	1.91865	0.277945	6.903	5.0917e-12	3.48153e-10	1.59	1.71	2.28	9.18	10.13	5.36	Serine--glyoxylate aminotransferase; K00830 alanine-glyoxylate transaminase / serine-glyoxylate transaminase / serine-pyruvate transaminase [EC:2.6.1.44 2.6.1.45 2.6.1.51]; POPTRDRAFT_815301; aminotransferase 2 family protein	GO:0008483`transaminase activity;
TEA021059.1	36.7672	1.83419	0.438071	4.18697	2.82702e-05	0.000560478	0.11	0.38	0.02	1.32	1.92	1.48	Hypothetical protein; K18980 2-methylene-furan-3-one reductase [EC:1.3.1.105]; 2-methylene-furan-3-one reductase-like; quinone oxidoreductase-like protein At1g23740, chloroplastic	-
TEA008194.1	298.496	1.70529	0.381661	4.46807	7.89291e-06	0.000185129	4.95	4.53	5.09	11.99	14.5	41.16	Cytochrome P450, family 81, subfamily D, polypeptide 8; K00517; CYP81D2; cytochrome P450, family 81, subfamily D, polypeptide 2; cytochrome P450 81D11-like	GO:0016705`oxidoreductase activity, acting on paired donors, with incorporation or reduction of molecular oxygen; GO:0020037`heme binding; GO:0005506`iron ion binding; GO:0016021`integral component of membrane; GO:0004497`monooxygenase activity; GO:0055114`oxidation-reduction process;
TEA026505.1	50.5536	1.26973	0.397106	3.19746	0.00138642	0.015586	0.3	0.17	0.34	0.72	0.52	1.43	Glutamate receptor 2.9-like; K05387 glutamate receptor, ionotropic, plant; Glutamate-gated kainate-type ion channel receptor subunit GluR5, putative	-
TEA003902.1	10.2047	2.17925	0.446594	4.87973	1.06234e-06	3.0726e-05	0	0	0	1.09	0.58	0.74	-	-
TEA025973.1	37.3381	1.36844	0.35381	3.86773	0.000109851	0.00181446	0.26	0.28	0.25	0.7	0.69	1.15	Hypothetical protein; K04733 interleukin-1 receptor-associated kinase 4 [EC:2.7.11.1]; putative wall-associated receptor kinase-like 16; wall-associated receptor kinase 5-like	GO:0016020`membrane; GO:0000165`MAPK cascade; GO:0004674`protein serine/threonine kinase activity; GO:0000166`nucleotide binding;
TEA010926.1	92.7616	1.77496	0.239616	7.40755	1.28656e-13	1.07878e-11	0.62	0.55	0.51	2.14	1.95	2.26	Cysteine-rich receptor-like protein kinase 10; K04733 interleukin-1 receptor-associated kinase 4 [EC:2.7.11.1]; cysteine-rich receptor-like protein kinase 25	-
TEA023048.1	509.592	1.66368	0.332503	5.00351	5.62966e-07	1.73243e-05	3.59	3.87	2.76	9.99	8.77	21.16	Hypothetical protein; K14833 nucleolar complex protein 2	-
TEA002999.1	279.12	1.7903	0.264826	6.76031	1.37697e-11	8.98932e-10	7.95	6.6	4.26	23.51	21.55	28.4	Germin-like protein subfamily 1 member 17; K11426 SET and MYND domain-containing protein; thioredoxin reductase 1-like; K00384 thioredoxin reductase (NADPH) [EC:1.8.1.9]	GO:0045735`nutrient reservoir activity; GO:0005576`extracellular region; GO:0030145`manganese ion binding;
TEA000328.1	31.8032	3.21741	0.427233	7.53079	5.04335e-14	4.36226e-12	0.06	0	0.03	1.37	2.93	1.73	F-box protein At4g22390-like; K15030 translation initiation factor 3 subunit M	-
TEA030431.1	10.6619	1.88687	0.442226	4.26675	1.98341e-05	0.000410078	0	0	0	0.5	0.28	0.9	GDSL-like Lipase/Acylhydrolase superfamily protein; K01206 alpha-L-fucosidase [EC:3.2.1.51]; alpha-L-fucosidase 3; hypothetical protein	-
TEA021233.1	858.516	1.03086	0.232849	4.42715	9.54846e-06	0.000219639	12.5	13.61	12.1	37.62	23.1	21.42	Protein ACCELERATED CELL DEATH 6-like; K19626 inversin; protein ACCELERATED CELL DEATH 6; K15502 serine/threonine-protein phosphatase 6 regulatory ankyrin repeat subunit A; serine/threonine-protein phosphatase 6 regulatory ankyrin repeat subunit B-like	-
TEA024890.1	634.331	1.70042	0.148593	11.4435	2.53582e-30	8.37706e-28	18.95	20.82	17.15	60.58	67.88	61.04	-	-
TEA020992.1	267.272	1.15583	0.206388	5.60028	2.14001e-08	8.56596e-07	4.18	4.95	3.9	8.49	11.01	10.6	Putative glycosyltransferase 5; K08238 xyloglucan 6-xylosyltransferase [EC:2.4.2.39]; hypothetical protein; probable xyloglucan 6-xylosyltransferase 5	GO:0016020`membrane;
TEA014868.1	219.429	1.44214	0.187424	7.69453	1.42014e-14	1.31107e-12	1.62	1.99	1.64	4.61	5.23	4.96	Glutamate receptor 2.8-like; K05387 glutamate receptor, ionotropic, plant; glutamate receptor 2.2-like	-
TEA029320.1	5740.4	1.62552	0.231822	7.01196	2.35e-12	1.68237e-10	58.15	58.31	56.86	133.08	232.26	210.48	Adh1-2; alcohol dehydrogenase; K18857 alcohol dehydrogenase class-P [EC:1.1.1.1]; hypothetical protein	-
TEA022226.1	15.7102	1.67742	0.434634	3.85938	0.000113674	0.00187421	0	0	0	0.76	0.47	2.94	Polyprenol reductase 2; K12345 3-oxo-5-alpha-steroid 4-dehydrogenase 3 [EC:1.3.1.22 1.3.1.94]	-
TEA012421.1	70.635	3.43323	0.332954	10.3114	6.25619e-25	1.28014e-22	0.48	0.22	0.52	8.52	7.82	6.09	-	-
TEA016635.1	38.5247	1.03999	0.36819	2.8246	0.00473392	0.0408958	0.76	1.23	0.91	2.43	3.34	1.48	1-aminocyclopropane-1-carboxylate oxidase 5; K05933 aminocyclopropanecarboxylate oxidase [EC:1.14.17.4]; hypothetical protein; 1-aminocyclopropane-1-carboxylate oxidase 5-like	GO:0051213`dioxygenase activity;
TEA025732.1	58.1542	1.04259	0.375566	2.77605	0.00550239	0.046025	0.37	0.82	0.73	1.55	1.04	2.26	Methionine aminopeptidase 1D, chloroplastic/mitochondrial; K17710 pentatricopeptide repeat domain-containing protein 1; pentatricopeptide repeat-containing protein At2g22410, mitochondrial-like; K19589 release factor glutamine methyltransferase [EC:2.1.1.297]; putative pentatricopeptide repeat-containing protein At3g05240; K19090 CRISPR-associated protein Cas5t	GO:0008270`zinc ion binding;
TEA008674.1	50.3549	2.54106	0.40416	6.28726	3.23115e-10	1.67476e-08	0.15	0.26	0.3	1.96	2.17	4.68	Hypothetical protein; K13145 integrator complex subunit 8	-
TEA027326.1	80.8486	1.11075	0.261245	4.25176	2.121e-05	0.000434646	2.32	1.67	1.53	4.72	4.34	3.77	Uncharacterized LOC104900389; K03239 translation initiation factor eIF-2B subunit alpha; methylthioribose-1-phosphate isomerase; Eukaryotic translation initiation factor 2B (eIF-2B) family protein	GO:0016020`membrane; GO:0006952`defense response;
TEA000961.1	49.7757	2.21202	0.436406	5.06872	4.0049e-07	1.26219e-05	0.07	0.08	0.59	3.85	4.02	2.66	Expansin-B5; K20628 expansin; SORBIDRAFT_06g024650, Sb06g024650; hypothetical protein	GO:0019953`sexual reproduction; GO:0005576`extracellular region;
TEA023525.1	180.001	5.5106	0.397329	13.8691	9.74942e-44	6.85435e-41	0	0	0	20.67	22.28	40.11	-	GO:0003677`DNA binding; GO:0008152`metabolic process; GO:0016597`amino acid binding; GO:0016491`oxidoreductase activity; GO:0046983`protein dimerization activity;
TEA027461.1	106.499	1.23559	0.437439	2.82459	0.00473407	0.0408958	0.57	0.05	0.21	5.99	3.14	0.13	Laccase-15; K05909 laccase [EC:1.10.3.2]; laccase-14	GO:0046274`lignin catabolic process; GO:0048046`apoplast; GO:0052716`hydroquinone:oxygen oxidoreductase activity; GO:0005507`copper ion binding; GO:0055114`oxidation-reduction process;
TEA027012.1	10.6688	1.27198	0.445425	2.85565	0.0042949	0.0380368	0.15	0.06	0.1	1.01	0.37	0.36	POPTRDRAFT_574574; hypothetical protein; K09422 myb proto-oncogene protein, plant; myb-related protein Myb4-like; transcription factor MYB114	-
TEA026807.1	42.0318	2.61701	0.404149	6.47537	9.45777e-11	5.34686e-09	0.34	0.13	0.28	4.53	4.13	1.84	Agamous-like MADS-box protein AGL11; K09264 MADS-box transcription factor, plant	-
TEA013581.1	24.7124	1.77684	0.411502	4.31792	1.57503e-05	0.000338182	0.56	0.88	0.61	2.41	4.07	5.77	Cysteine-rich receptor-like protein kinase 15; K04733 interleukin-1 receptor-associated kinase 4 [EC:2.7.11.1]; cysteine-rich receptor-like protein kinase 26; putative receptor-like protein kinase At4g00960	-
TEA021784.1	132.379	1.65452	0.289997	5.70529	1.16147e-08	4.85462e-07	2.04	1.3	1.93	7.24	7.64	4.41	Flavonol synthase/flavanone 3-hydroxylase; K05278 flavonol synthase [EC:1.14.11.23]; GRMZM2G069298; flavonol synthase/flavanone 3-hydroxylase-like; GRMZM2G152801; uncharacterized LOC100272992	-
TEA029027.1	16.1498	2.14889	0.446588	4.81181	1.49573e-06	4.17631e-05	0	0.05	0	2.18	1.95	0.5	-	-
TEA031404.1	474.023	4.47221	0.364552	12.2677	1.35026e-34	5.78482e-32	0.77	0.15	0.34	22.67	18.66	28.63	UDP-Glycosyltransferase superfamily protein; K08237 hydroquinone glucosyltransferase [EC:2.4.1.218]; hydroquinone glucosyltransferase	GO:0016757`transferase activity, transferring glycosyl groups;
TEA009243.1	43.594	2.33514	0.426538	5.47463	4.38434e-08	1.65357e-06	0.09	0.15	0.1	0.94	0.88	2.74	Myosin heavy chain kinase B-like; K14963 COMPASS component SWD3; K16794 platelet-activating factor acetylhydrolase IB subunit alpha; putative coatomer subunit beta'-3; K03362 F-box and WD-40 domain protein 1/11	-
TEA026831.1	379.065	1.08933	0.339862	3.20521	0.00134964	0.015235	8.35	7.65	7.09	20.23	28.59	8.69	Pectinesterase; K01051 pectinesterase [EC:3.1.1.11]; hypothetical protein	-
TEA019400.1	44.7785	1.10381	0.328379	3.36139	0.000775521	0.00957839	1.12	2.21	2.01	4.44	4.03	4.66	-	-
TEA021821.1	56.2774	1.50434	0.33974	4.42792	9.51441e-06	0.000219039	0.54	0.33	0.44	2.04	1.04	1.51	Lysine histidine transporter-like 8; K14209 solute carrier family 36 (proton-coupled amino acid transporter); hypothetical protein; K19476 vacuolar protein sorting-associated protein IST1; lysine histidine transporter-like 1	-
TEA011447.1	49.7368	1.27447	0.44659	2.85378	0.00432028	0.0381875	0.2	0.3	0.16	3.01	1.5	0.11	Probable mannitol dehydrogenase; K00083 cinnamyl-alcohol dehydrogenase [EC:1.1.1.195]; probable cinnamyl alcohol dehydrogenase 9	GO:0008270`zinc ion binding; GO:0055114`oxidation-reduction process; GO:0016491`oxidoreductase activity;
TEA008901.1	699.663	1.22335	0.33642	3.63637	0.000276503	0.00407604	8.98	8.85	8.82	35.79	27.7	10.63	Hypothetical protein; K15095 (+)-neomenthol dehydrogenase [EC:1.1.1.208]	-
TEA031597.1	37.2324	1.30589	0.38198	3.41873	0.000629132	0.00807214	0.24	0.15	0.33	0.61	0.66	1.1	Probable ADP-ribosylation factor GTPase-activating protein AGD14; K15044 Arf-GAP domain and FG repeats-containing protein 1	-
TEA027597.1	52.905	1.17806	0.337534	3.49019	0.000482681	0.0065067	1.74	1.82	1.2	4.09	5.75	2.9	Germin-like protein subfamily 1 member 17; K11426 SET and MYND domain-containing protein	GO:0045735`nutrient reservoir activity; GO:0005576`extracellular region; GO:0030145`manganese ion binding;
TEA013812.1	80.1238	1.28657	0.351437	3.66088	0.000251348	0.00376964	0.24	0.47	0.64	1.1	1.67	1.27	Putative cysteine-rich receptor-like protein kinase 35; K04733 interleukin-1 receptor-associated kinase 4 [EC:2.7.11.1]; receptor-like serine/threonine-protein kinase SD1-7; G-type lectin S-receptor-like serine/threonine-protein kinase At1g11410	-
TEA020298.1	84.7229	4.02299	0.420592	9.56506	1.12132e-21	1.86336e-19	0.03	0	0.02	1.92	1.62	4.26	Threonine--tRNA ligase, mitochondrial 1-like; K01868 threonyl-tRNA synthetase [EC:6.1.1.3]; threonine--tRNA ligase, mitochondrial 1	GO:0005524`ATP binding; GO:0004829`threonine-tRNA ligase activity; GO:0006435`threonyl-tRNA aminoacylation; GO:0005737`cytoplasm;
TEA007711.1	258.341	3.74567	0.297591	12.5866	2.50146e-36	1.18254e-33	0.76	0.49	0.48	12.75	14	7.64	Hypothetical protein; K20667 beta-amyrin 28-monooxygenase [EC:1.14.13.201]; beta-amyrin 28-oxidase-like	GO:0046872`metal ion binding; GO:0016491`oxidoreductase activity;
TEA010764.1	86.9221	1.14682	0.290682	3.94528	7.9706e-05	0.00136819	3.5	3.01	2.39	6.42	9.54	5.87	-	-
TEA015674.1	21.8203	3.31059	0.434508	7.61915	2.55344e-14	2.30305e-12	0	0	0	1.25	0.91	0.84	Protein NRT1/ PTR FAMILY 2.11; K14638 solute carrier family 15 (peptide/histidine transporter), member 3/4; protein NRT1/ PTR FAMILY 2.11-like; protein NRT1/ PTR FAMILY 2.10-like	GO:0016020`membrane;
TEA020139.1	13.7253	1.16413	0.419269	2.77656	0.00549372	0.0459666	0.22	0.09	0.24	0.65	0.54	0.62	-	-
TEA010846.1	10.0111	1.48611	0.446454	3.3287	0.000872534	0.010614	0.02	0	0.01	0.13	0.06	0.07	Hypothetical protein; K13459 disease resistance protein RPS2	-
TEA023285.1	24.8914	3.13398	0.436032	7.18749	6.59945e-13	5.11159e-11	0	0.02	0	0.56	0.89	1.15	Hypothetical protein; K00232 acyl-CoA oxidase [EC:1.3.3.6]; peroxisomal acyl-coenzyme A oxidase 1-like; peroxisomal acyl-coenzyme A oxidase 1	GO:0016627`oxidoreductase activity, acting on the CH-CH group of donors; GO:0006631`fatty acid metabolic process; GO:0055114`oxidation-reduction process;
TEA013905.1	27.6431	3.37342	0.422221	7.98971	1.35253e-15	1.36845e-13	0	0	0.1	2.73	3.3	2.17	Uncharacterized LOC101296487; K14050 geranylgeranyl transferase type-2 subunit alpha [EC:2.5.1.60]; POPTRDRAFT_561627; geranylgeranyl transferase alpha subunit-related family protein; RAB geranylgeranyl transferase alpha subunit 1, putative isoform 1	GO:0016740`transferase activity;
TEA008789.1	180.784	4.74407	0.296959	15.9755	1.89352e-57	2.16327e-54	0.4	0.28	0.39	14.53	16.15	18.43	-	-
TEA027220.1	756.504	1.90085	0.218984	8.68033	3.9463e-18	4.9408e-16	7.28	6.76	7.49	28.38	37.25	21.73	Flavonol synthase/flavanone 3-hydroxylase; K05278 flavonol synthase [EC:1.14.11.23]; flavanone 3-dioxygenase; K00475 naringenin 3-dioxygenase [EC:1.14.11.9]	GO:0046872`metal ion binding; GO:0009620`response to fungus; GO:0055114`oxidation-reduction process; GO:0009617`response to bacterium; GO:0051213`dioxygenase activity;
TEA031077.1	605.36	1.10969	0.134639	8.24195	1.69432e-16	1.85085e-14	13.55	14.3	13.09	29.23	32.36	27.51	Tuliposide A-converting enzyme 2, chloroplastic-like; K20506 tuliposide A-converting enzyme [EC:4.2.99.22]	-
TEA033031.1	41.4868	1.67243	0.444593	3.76172	0.00016875	0.00265951	0.11	0.11	0	0.88	0.39	3.1	-	-
TEA011553.1	7.46776	1.72902	0.446376	3.87347	0.000107298	0.00177979	0.01	0.02	0.02	0.18	0.22	0.23	Putative disease resistance protein RGA3; K15078 structure-specific endonuclease subunit SLX1 [EC:3.6.1.-]; LRR and NB-ARC domains-containing disease resistance protein, putative isoform 1; putative disease resistance protein RGA1	-
TEA029197.1	103.771	1.68775	0.364507	4.63021	3.65287e-06	9.31702e-05	0.52	0.51	0.75	3.91	2.69	1.28	Probable indole-3-acetic acid-amido synthetase GH3.1; K14487 auxin responsive GH3 gene family	-
TEA033157.1	473.094	1.03622	0.273294	3.7916	0.000149682	0.00240288	2.28	2.62	2.43	4.45	4.07	7.52	4-diphosphocytidyl-2-C-methyl-D-erythritol kinase, chloroplastic/chromoplastic; K00919 4-diphosphocytidyl-2-C-methyl-D-erythritol kinase [EC:2.7.1.148]; Lj6g3v1008180.1; -	GO:0016310`phosphorylation; GO:0005524`ATP binding; GO:0016114`terpenoid biosynthetic process; GO:0050515`4-(cytidine 5'-diphospho)-2-C-methyl-D-erythritol kinase activity; GO:0009507`chloroplast;
TEA017670.1	1919.33	1.07112	0.316237	3.38709	0.00070637	0.00887217	14.32	15.98	15.79	27.47	23.4	56.94	Serine/threonine-protein kinase STY46; K17535 serine/threonine-protein kinase TNNI3K [EC:2.7.11.1]; serine/threonine-protein kinase STY46-like; K04365 B-Raf proto-oncogene serine/threonine-protein kinase [EC:2.7.11.1]; Os07g0203925; Similar to ATP binding protein.	-
TEA033462.1	161.357	1.30226	0.309206	4.21162	2.53546e-05	0.000507073	1.27	1.54	1.6	3.78	6.06	2.65	Probable sulfate transporter 3.5; K17471 sulfate transporter 3	-
TEA025153.1	6636.45	1.15805	0.229194	5.0527	4.35603e-07	1.35879e-05	130.87	129.05	118.59	267.38	230.08	386.24	Probable glutathione S-transferase parC; K00799 glutathione S-transferase [EC:2.5.1.18]; hypothetical protein; probable glutathione S-transferase	-
TEA026702.1	97.7925	1.29781	0.420794	3.08419	0.00204105	0.0211024	2.16	1.75	2.3	7.37	14.52	2.17	Calcium-binding EF-hand family protein, putative; K13448 calcium-binding protein CML; calmodulin-like protein 1; POPTRDRAFT_767565; calmodulin-related family protein	GO:0005509`calcium ion binding;
TEA004392.1	23.8431	2.62333	0.421371	6.22572	4.79356e-10	2.4185e-08	0.02	0.02	0.12	1.32	1	0.92	Probable glycosyltransferase At5g20260; K18789 xylogalacturonan beta-1,3-xylosyltransferase [EC:2.4.2.41]; Exostosin family protein	GO:0016021`integral component of membrane; GO:0050508`glucuronosyl-N-acetylglucosaminyl-proteoglycan 4-alpha-N-acetylglucosaminyltransferase activity;
TEA033769.1	1383.38	1.71919	0.184992	9.29334	1.49526e-20	2.29042e-18	20.25	21.18	28.07	84.46	86.31	69.13	Probable glutathione S-transferase parC; K00799 glutathione S-transferase [EC:2.5.1.18]; hypothetical protein; probable glutathione S-transferase	-
TEA000204.1	23.9013	2.0645	0.446556	4.62316	3.7793e-06	9.57384e-05	0	0.07	0	1.04	0.44	1.97	Nbs-lrr resistance protein, putative; K13457 disease resistance protein RPM1; disease resistance protein RPM1-like; disease resistance protein RPM1	-
TEA019252.1	14.5611	2.21905	0.446273	4.97239	6.61324e-07	2.00363e-05	0	0	0	0.27	0.46	0.84	Superkiller viralicidic activity 2-like protein 2; K12598 ATP-dependent RNA helicase DOB1 [EC:3.6.4.13]; hypothetical protein; K19022 AP-5 complex subunit beta-1; Heat shock cognate 70 kDa protein 1; K03283 heat shock 70kDa protein 1/8	-
TEA010422.1	81.9301	1.2497	0.387024	3.22901	0.00124218	0.0142508	0.64	0.85	0.78	1.58	1.43	4.07	Putative pentatricopeptide repeat-containing protein At3g05240; K19090 CRISPR-associated protein Cas5t; hypothetical protein; K06066 CBF1 interacting corepressor; DExH-box ATP-dependent RNA helicase DExH17; K15271 ATP-dependent DNA helicase HFM1/MER3 [EC:3.6.4.12]	-
TEA010169.1	561.558	2.33648	0.390206	5.98781	2.12683e-09	9.86726e-08	3.69	3.61	3.71	32.25	56.13	10.26	DCTP pyrophosphatase 1; K16904 dCTP diphosphatase [EC:3.6.1.12]; dCTP pyrophosphatase 1-like	-
TEA024530.1	396.316	1.21806	0.296096	4.11374	3.89292e-05	0.000739197	4.02	4.68	4.5	10.78	16.78	6.92	Flavin-containing monooxygenase FMO GS-OX5; K00485 dimethylaniline monooxygenase (N-oxide forming) [EC:1.14.13.8]; Flavin-binding monooxygenase family protein; hypothetical protein	-
TEA001791.1	50.1597	1.11964	0.379286	2.95197	0.00315757	0.0298542	0.73	0.65	0.42	2.53	1.54	0.91	Lj4g3v1604460.1; -; K01535 H+-transporting ATPase [EC:3.6.3.6]; pco106203, GRMZM2G104325; uncharacterized LOC100216710; plasma membrane ATPase 3	GO:0043231`intracellular membrane-bounded organelle; GO:0005524`ATP binding; GO:0051453`regulation of intracellular pH; GO:0006754`ATP biosynthetic process; GO:0046872`metal ion binding; GO:1902600`hydrogen ion transmembrane transport; GO:0005887`integral component of plasma membrane; GO:0008553`hydrogen-exporting ATPase activity, phosphorylative mechanism;
TEA029655.1	1690.9	1.30411	0.417358	3.12468	0.00177996	0.0189754	17.22	16.39	16.06	23.21	29.39	131.08	-	-
TEA027384.1	82.179	2.19981	0.306755	7.17123	7.43283e-13	5.6769e-11	0.51	0.66	0.66	3.09	2.97	4.54	Nicotinamide adenine dinucleotide transporter 1, chloroplastic; K15115 solute carrier family 25 (mitochondrial folate transporter), member 32; POPTRDRAFT_883905; hypothetical protein; nicotinamide adenine dinucleotide transporter 1, chloroplastic-like	-
TEA017326.1	279.694	1.29247	0.286527	4.51083	6.45735e-06	0.000154363	3.12	3.82	3.51	6.49	8.91	12.89	AAA-ATPase At5g57480; K08900 mitochondrial chaperone BCS1; mitochondrial chaperone BCS1	GO:0034551`mitochondrial respiratory chain complex III assembly; GO:0005524`ATP binding; GO:0005739`mitochondrion;
TEA034018.1	5.26854	1.29492	0.44492	2.91046	0.00360896	0.0331891	0.06	0.07	0.07	0.66	0.42	0.82	Dihydroflavonol-4-reductase; K13082 bifunctional dihydroflavonol 4-reductase/flavanone 4-reductase [EC:1.1.1.219 1.1.1.234]; bifunctional dihydroflavonol 4-reductase/flavanone 4-reductase-like	GO:0003824`catalytic activity; GO:0050662`coenzyme binding;
TEA031219.1	90.4677	1.06736	0.310183	3.44106	0.000579446	0.00755124	1.37	1.41	1.6	2.56	4.9	2.79	-	-
TEA018069.1	365.645	1.03927	0.350962	2.96121	0.00306437	0.029154	4.04	3.66	4.03	9.65	14.75	4.08	Geranylgeranyl diphosphate reductase, chloroplastic; K10960 geranylgeranyl diphosphate/geranylgeranyl-bacteriochlorophyllide a reductase [EC:1.3.1.83 1.3.1.111]; hypothetical protein; K00679 phospholipid:diacylglycerol acyltransferase [EC:2.3.1.158]; T4O12.15; K01188 beta-glucosidase [EC:3.2.1.21]	GO:0016788`hydrolase activity, acting on ester bonds;
TEA021451.1	5.81997	1.47708	0.438801	3.36617	0.00076221	0.00942672	0	0.05	0	0.32	0.59	0.66	Peroxisome biogenesis protein 3-2; K13336 peroxin-3	GO:0007031`peroxisome organization; GO:0005779`integral component of peroxisomal membrane;
TEA007598.1	22.3619	2.2137	0.446391	4.95912	7.08147e-07	2.12902e-05	0.02	0	0	1.65	1.05	0.25	Cytochrome P450 82C4-like; K17961 cytochrome P450 family 82 subfamily G polypeptide 1 [EC:1.14.-.-]; cytochrome P450 82C2; K00512 steroid 17alpha-monooxygenase / 17alpha-hydroxyprogesterone deacetylase [EC:1.14.14.19 1.14.14.32]; Cytochrome P450	GO:0016709`oxidoreductase activity, acting on paired donors, with incorporation or reduction of molecular oxygen, NAD(P)H as one donor, and incorporation of one atom of oxygen; GO:0016020`membrane; GO:0044550`secondary metabolite biosynthetic process; GO:0005488`binding;
TEA021829.1	29.3937	1.94088	0.375094	5.17438	2.28665e-07	7.59053e-06	0.34	0.58	0.23	2.15	2.55	1.96	E3 ubiquitin-protein ligase RING1; K11982 E3 ubiquitin-protein ligase RNF115/126 [EC:2.3.2.27]; E3 ubiquitin-protein ligase RING1-like; hypothetical protein	-
TEA005480.1	17.8751	1.3345	0.434075	3.07435	0.00210963	0.0216969	0.04	0.03	0.13	0.42	0.24	0.27	Hypothetical protein; K11293 protein HIRA/HIR1	-
TEA012973.1	6.54176	1.40643	0.426413	3.29829	0.000972751	0.0116624	0	0	0	0.96	0.3	0.96	-	-
TEA032317.1	58.5308	1.15027	0.315212	3.6492	0.000263057	0.0039136	1.4	1.09	1.24	3.15	2.26	3.93	Uncharacterized LOC104813337; K05609 ubiquitin carboxyl-terminal hydrolase L3 [EC:3.4.19.12]	-
TEA003465.1	126.337	1.03696	0.25085	4.1338	3.56821e-05	0.000683218	1.11	1.07	1.41	2.34	3.24	2.24	HD domain-containing protein 2 homolog; K07023 putative hydrolases of HD superfamily; hypothetical protein; HD domain-containing protein C4G3.17	-
TEA020411.1	9.58031	1.31265	0.446317	2.94108	0.00327072	0.0306913	0.15	0.11	0.17	0.47	0.67	1.45	Vps51/Vps67 family (components of vesicular transport) protein isoform 1; K20296 vacuolar protein sorting-associated protein 51; vacuolar protein sorting-associated protein 51 homolog	-
TEA017225.1	97.6491	1.22914	0.301683	4.07427	4.61586e-05	0.000849982	2.35	2.98	2.12	4.96	6.06	8.55	Myb-related protein Myb4-like; K09422 myb proto-oncogene protein, plant; hypothetical protein; MYB21, putative	GO:0003677`DNA binding;
TEA003061.1	194.999	1.00313	0.296287	3.38569	0.000709995	0.00890546	4.01	4.04	3.56	6.19	7.05	12.01	DNAJ; K09503 DnaJ homolog subfamily A member 2; dnaJ protein homolog 2-like; hypothetical protein	GO:0005515`protein binding;
TEA029568.1	374.708	1.98914	0.154756	12.8534	8.22773e-38	4.25653e-35	3.37	3.81	3.87	15.26	14.63	15.43	Galacturonic acid reductase; K19642 D-galacturonate reductase [EC:1.1.1.365]; D-galacturonate reductase-like; NAD(P)-linked oxidoreductase superfamily protein, putative	-
TEA005926.1	7.40435	1.191	0.427154	2.78821	0.00529996	0.044645	0	0	0.02	0.32	0.11	0.07	Kinase family protein with leucine-rich repeat domain, putative; K00924; receptor-like protein kinase HSL1; receptor-like protein kinase 5	GO:0016020`membrane; GO:0016310`phosphorylation; GO:0000166`nucleotide binding; GO:0004672`protein kinase activity;
TEA027518.1	1729.12	2.89105	0.158181	18.2769	1.2648e-74	3.8533e-71	16.02	12.44	14.05	125.5	109.89	98.98	Gibberellin 20 oxidase 1-like; K05282 gibberellin 20-oxidase [EC:1.14.11.12]; GA20OX1; 2-oxoglutarate (2OG) and Fe(II)-dependent oxygenase superfamily protein	GO:0005506`iron ion binding; GO:0055114`oxidation-reduction process; GO:0051213`dioxygenase activity;
TEA022805.1	39.5966	4.07381	0.408474	9.97324	1.99604e-23	3.85419e-21	0.04	0	0	2.87	3.15	3.56	Receptor-like protein kinase FERONIA; K04733 interleukin-1 receptor-associated kinase 4 [EC:2.7.11.1]; early nodulin-like protein 2; K03006 DNA-directed RNA polymerase II subunit RPB1 [EC:2.7.7.6]	GO:0046658`anchored component of plasma membrane;
TEA009554.1	713.486	4.5125	0.275879	16.3568	3.8894e-60	5.61281e-57	1.83	1.54	1.28	41.49	43.91	68.36	40S ribosomal protein S27-2-like; K02978 small subunit ribosomal protein S27e	GO:0005840`ribosome; GO:0046872`metal ion binding; GO:0006412`translation; GO:0003735`structural constituent of ribosome;
TEA022576.1	37.2359	2.87512	0.397457	7.23379	4.69713e-13	3.73306e-11	0.04	0.09	0.15	1.9	1.12	1.89	Kinesin-4; K10406 kinesin family member C2/C3; hypothetical protein	GO:0000166`nucleotide binding;
TEA025957.1	4299.19	1.04298	0.264996	3.93582	8.29138e-05	0.00141823	94.12	98.07	93.29	152.7	177.23	294.45	Ubiquitin carboxyl-terminal hydrolase 6; K11843 ubiquitin carboxyl-terminal hydrolase 14 [EC:3.4.19.12]	-
TEA028682.1	835.017	1.65245	0.267795	6.17058	6.80387e-10	3.36136e-08	9.8	11.13	9.01	51.21	30.94	24.31	Peroxidase 27; K00430 peroxidase [EC:1.11.1.7]; peroxidase 27-like	-
TEA021184.1	285.497	1.32845	0.254594	5.21793	1.80931e-07	6.12464e-06	3.39	2.8	2.15	5.89	8.05	8.66	Cellulose synthase A catalytic subunit 7 [UDP-forming]-like; K10999 cellulose synthase A [EC:2.4.1.12]; cellulose synthase A catalytic subunit 7 [UDP-forming]; hypothetical protein	GO:0016760`cellulose synthase (UDP-forming) activity; GO:0030244`cellulose biosynthetic process; GO:0016021`integral component of membrane; GO:0071555`cell wall organization;
TEA014472.1	13.9067	1.88168	0.445883	4.22012	2.44172e-05	0.000490831	0.01	0	0.01	0.04	0.08	0.15	Probable disease resistance protein At4g27220; K13459 disease resistance protein RPS2; hypothetical protein	-
TEA031911.1	623.244	2.10835	0.272895	7.72585	1.11113e-14	1.04336e-12	10.05	11.77	12.56	82.08	55.41	37.69	Germin-like protein subfamily 1 member 17; K11426 SET and MYND domain-containing protein	GO:0019430`removal of superoxide radicals; GO:0004784`superoxide dismutase activity; GO:0045735`nutrient reservoir activity; GO:0005576`extracellular region; GO:0055114`oxidation-reduction process; GO:0030145`manganese ion binding;
TEA011947.1	602.426	1.28735	0.176863	7.27882	3.36753e-13	2.71571e-11	13.85	15.86	12.1	39.2	36.24	29.72	-	-
TEA033656.1	84.6624	1.04648	0.275324	3.80089	0.000144177	0.00232358	0.32	0.44	0.34	0.69	1	0.77	3-isopropylmalate dehydrogenase, chloroplastic; K00052 3-isopropylmalate dehydrogenase [EC:1.1.1.85]; 3-isopropylmalate dehydrogenase 2, chloroplastic-like; 3-isopropylmalate dehydrogenase, chloroplastic-like	GO:0009098`leucine biosynthetic process; GO:0000287`magnesium ion binding; GO:0003862`3-isopropylmalate dehydrogenase activity; GO:0051287`NAD binding; GO:0055114`oxidation-reduction process; GO:0005737`cytoplasm; GO:0009082`branched-chain amino acid biosynthetic process;
TEA017928.1	36.4176	3.51037	0.409309	8.57632	9.79539e-18	1.18317e-15	0.05	0.05	0.11	3.09	3.55	5	-	-
TEA028842.1	945.35	1.59634	0.15574	10.2501	1.18264e-24	2.38432e-22	6.63	6.06	6.94	19.22	19.15	22.37	Probable inactive leucine-rich repeat receptor-like protein kinase At3g03770; K04733 interleukin-1 receptor-associated kinase 4 [EC:2.7.11.1]; Lj0g3v0342799.2; -; Lj0g3v0342799.1	GO:0016020`membrane; GO:0016310`phosphorylation; GO:0016301`kinase activity;
TEA007534.1	1211.41	1.10814	0.212658	5.21088	1.87944e-07	6.33855e-06	8.15	7.25	7.03	15.16	21.79	13.41	Kinase family protein with leucine-rich repeat domain, putative; K00924; receptor-like protein kinase HSL1	GO:0032440`2-alkenal reductase [NAD(P)] activity; GO:0004709`MAP kinase kinase kinase activity; GO:0005524`ATP binding; GO:0005622`intracellular; GO:0016021`integral component of membrane; GO:0055114`oxidation-reduction process; GO:0005886`plasma membrane; GO:0000186`activation of MAPKK activity;
TEA018197.1	1064.21	1.10085	0.30438	3.61669	0.000298391	0.0043519	16.99	17.8	17.8	34.26	65.99	25.88	-	-
TEA001841.1	432.729	1.48297	0.294721	5.03179	4.85932e-07	1.50721e-05	4.92	4.92	4.06	13.74	9.57	20.87	-	GO:0006950`response to stress;
TEA009118.1	28.3771	1.54658	0.446658	3.46256	0.000535055	0.00707362	0.15	0.13	0.08	3.11	0.93	0.23	Cytochrome P450 71A6-like; K07408 cytochrome P450 family 1 subfamily A polypeptide 1 [EC:1.14.14.1]; cytochrome P450 71A21; K07418 cytochrome P450 family 2 subfamily J [EC:1.14.14.1]; cytochrome P450 71A1-like	GO:0016020`membrane; GO:0046872`metal ion binding; GO:0016491`oxidoreductase activity;
TEA023560.1	19.344	1.51645	0.44252	3.42685	0.000610617	0.00787695	0.19	0.36	0.04	1.44	1.89	0.67	1-aminocyclopropane-1-carboxylate synthase 1; K20772 1-aminocyclopropane-1-carboxylate synthase 1/2/6 [EC:4.4.1.14]; 1-aminocyclopropane-1-carboxylate synthase 1-like; 1-aminocyclopropane-1-carboxylate synthase	GO:0042218`1-aminocyclopropane-1-carboxylate biosynthetic process; GO:0016847`1-aminocyclopropane-1-carboxylate synthase activity; GO:0030170`pyridoxal phosphate binding;
TEA012959.1	16.9844	1.44029	0.429565	3.3529	0.000799682	0.0098281	0.05	0.09	0.17	0.31	0.53	0.63	Short-chain dehydrogenase TIC 32, chloroplastic-like; K11153 retinol dehydrogenase 12 [EC:1.1.1.300]; hypothetical protein; short-chain dehydrogenase TIC 32, chloroplastic	-
TEA016028.1	134.609	2.29521	0.358698	6.39871	1.5669e-10	8.57544e-09	1.99	1.37	1.53	8.52	8.19	18.78	-	-
TEA008233.1	38.0888	3.3432	0.377922	8.84627	9.04964e-19	1.18723e-16	0.05	0.1	0.08	2.11	1.78	1.6	G-type lectin S-receptor-like serine/threonine-protein kinase SD1-13; K04733 interleukin-1 receptor-associated kinase 4 [EC:2.7.11.1]; G-type lectin S-receptor-like serine/threonine-protein kinase At1g11330; G-type lectin S-receptor-like Serine/Threonine-kinase	GO:0005524`ATP binding; GO:0009506`plasmodesma; GO:0006468`protein phosphorylation; GO:0031625`ubiquitin protein ligase binding; GO:0004674`protein serine/threonine kinase activity; GO:0048544`recognition of pollen; GO:0016021`integral component of membrane; GO:0005886`plasma membrane; GO:0045087`innate immune response;
TEA021157.1	182.972	1.15668	0.285905	4.04569	5.21683e-05	0.000946034	5.57	4.45	5.65	16.26	14.47	7.93	Hypothetical protein; K09338 homeobox-leucine zipper protein; homeobox-leucine zipper protein HAT5	-
TEA030640.1	348.963	1.09901	0.20076	5.47427	4.39324e-08	1.65465e-06	4.11	4.08	3.91	7.66	8.48	10.54	Glycogen phosphorylase 1; K00688 glycogen phosphorylase [EC:2.4.1.1]; glycogen phosphorylase 1-like	-
TEA014784.1	17.2812	1.42226	0.443833	3.20449	0.00135302	0.0152605	0.03	0.08	0.29	0.7	0.77	1.03	Uncharacterized LOC104605628; K13348 protein Mpv17; mpv17-like protein; uncharacterized LOC102590255	-
TEA000855.1	64.6791	2.95036	0.444168	6.64245	3.08516e-11	1.90095e-09	0.13	0.07	0	3.31	5.19	17.16	-	GO:0009116`nucleoside metabolic process; GO:0003824`catalytic activity;
TEA032752.1	46.7344	2.78317	0.396597	7.01764	2.25642e-12	1.62385e-10	0.19	0.33	0.62	4.89	4.33	7.92	-	-
TEA019223.1	764.54	1.00008	0.178608	5.59928	2.15238e-08	8.60293e-07	10.6	11.54	12.07	26.14	25.57	18.32	Enoyl-CoA hydratase; K12663 Delta(3,5)-Delta(2,4)-dienoyl-CoA isomerase [EC:5.3.3.-]; hypothetical protein; K05607 methylglutaconyl-CoA hydratase [EC:4.2.1.18]; 1,4-dihydroxy-2-naphthoyl-CoA synthase, peroxisomal; K01661 naphthoate synthase [EC:4.1.3.36]	GO:0008152`metabolic process; GO:0003824`catalytic activity; GO:0005777`peroxisome;
TEA017518.1	3870.25	2.14639	0.174508	12.2996	9.10052e-35	3.96075e-32	57.87	64.17	52.56	239.21	263.04	308.63	-	GO:0006952`defense response; GO:0009607`response to biotic stimulus;
TEA002238.1	159.44	1.30536	0.209215	6.23931	4.39516e-10	2.22756e-08	1.49	1.5	1.29	3.33	3.64	4.08	Long-chain-alcohol oxidase FAO2-like; K17756 long-chain-alcohol oxidase [EC:1.1.3.20]; long-chain-alcohol oxidase FAO1	-
TEA025822.1	122.405	1.10496	0.337698	3.27204	0.00106774	0.0125464	6.16	5.37	6	23.42	9.17	11.47	EF hand calcium-binding family protein; K13448 calcium-binding protein CML; hypothetical protein; calcium-binding protein CML38-like	GO:0005509`calcium ion binding;
TEA029878.1	22.4261	2.1343	0.444491	4.80167	1.57346e-06	4.38441e-05	0	0	0	0.67	1.28	3.62	DNA gyrase subunit B, chloroplastic/mitochondrial; K02470 DNA gyrase subunit B [EC:5.99.1.3]; DNA gyrase subunit B, chloroplastic/mitochondrial-like	GO:0003677`DNA binding; GO:0005524`ATP binding; GO:0003918`DNA topoisomerase type II (ATP-hydrolyzing) activity; GO:0005694`chromosome; GO:0006265`DNA topological change;
TEA002702.1	5.13176	1.40089	0.427735	3.27515	0.00105607	0.0124597	0	0	0	0.18	0.22	0.31	Hypothetical protein; K16075 magnesium transporter; magnesium transporter MRS2-4	GO:0055085`transmembrane transport; GO:0046873`metal ion transmembrane transporter activity; GO:0016021`integral component of membrane; GO:0030001`metal ion transport;
TEA006140.1	157.356	1.6117	0.379552	4.24633	2.173e-05	0.000442657	2.49	1.82	1.78	8.8	14	3.54	Protein GDAP2 homolog; K18470 Rho GTPase-activating protein 1; Sec14p-like lipid-binding protein	-
TEA007744.1	46.2754	1.47851	0.32434	4.5585	5.15208e-06	0.000126809	0.76	0.41	0.7	2.09	1.84	2.31	Uncharacterized LOC100246639; K09422 myb proto-oncogene protein, plant; myb-related protein 315-like; Myb124, putative isoform 1	GO:0009987`cellular process;
TEA007049.1	66.5585	4.67667	0.395603	11.8216	3.01846e-32	1.14949e-29	0	0	0.02	1.9	1.61	2.28	Chalcone--flavonone isomerase; K01859 chalcone isomerase [EC:5.5.1.6]; chalcone--flavonone isomerase-like	-
TEA030573.1	117.505	1.53383	0.270072	5.67932	1.35234e-08	5.5843e-07	2.02	1.99	1.48	7.26	4.52	5.99	Cycloartenol Synthase-like; K01853 cycloartenol synthase [EC:5.4.99.8]; cycloartenol synthase-like; hypothetical protein	-
TEA008856.1	110.675	1.13117	0.241797	4.6782	2.89411e-06	7.57914e-05	2.77	2.13	1.82	4.87	5.38	5.35	-	-
TEA015641.1	554.894	3.53792	0.357989	9.88275	4.94562e-23	9.22475e-21	1.84	1.51	1.71	25.38	22.09	62.12	-	-
TEA007107.1	3952.35	2.0589	0.209509	9.82728	8.59108e-23	1.55999e-20	37.6	31.91	37.06	140.83	137.64	199.32	-	-
TEA030998.1	142.145	1.19022	0.322126	3.69489	0.000219982	0.00335653	0.96	1.05	1.41	2.45	2.15	4.29	ATPase 5, plasma membrane-type-like; K01535 H+-transporting ATPase [EC:3.6.3.6]; plasma membrane ATPase 4-like	GO:0006754`ATP biosynthetic process; GO:1902600`hydrogen ion transmembrane transport; GO:0046872`metal ion binding; GO:0005524`ATP binding; GO:0016021`integral component of membrane; GO:0008553`hydrogen-exporting ATPase activity, phosphorylative mechanism;
TEA027808.1	142.441	1.86758	0.241397	7.73655	1.02152e-14	9.65827e-13	1.75	2.54	2.02	7.53	8.57	9.32	Hypothetical protein; K08726 soluble epoxide hydrolase / lipid-phosphate phosphatase [EC:3.3.2.10 3.1.3.76]; bifunctional epoxide hydrolase 2-like; uncharacterized LOC103405733; K10144 RING finger and CHY zinc finger domain-containing protein 1 [EC:2.3.2.27]	GO:0016787`hydrolase activity;
TEA004951.1	125.361	1.00078	0.356955	2.80367	0.00505251	0.0430337	0.89	1.05	0.88	1.25	3.63	1.76	Uridylate kinase-like; K09903 uridylate kinase [EC:2.7.4.22]	-
TEA012358.1	159.002	1.05117	0.222666	4.72086	2.34848e-06	6.29453e-05	1.83	1.38	1.85	3.95	3.13	3.83	Rust resistance kinase Lr10-like; K04733 interleukin-1 receptor-associated kinase 4 [EC:2.7.11.1]; POPTRDRAFT_251036; hypothetical protein; rust resistance kinase Lr10	GO:0016020`membrane; GO:0000166`nucleotide binding; GO:0004672`protein kinase activity;
TEA003041.1	11.1802	1.81678	0.445864	4.07473	4.60674e-05	0.000849443	0	0.07	0	0.62	0.44	1.18	Uncharacterized LOC103401940; K06889 uncharacterized protein; uncharacterized LOC103951872; uncharacterized LOC8272558	-
TEA032842.1	219.494	6.03695	0.34416	17.5411	6.9528e-69	1.58866e-65	0.07	0.07	0.14	34.94	25.85	29.91	-	-
TEA003420.1	520.813	1.51675	0.178571	8.49382	1.99946e-17	2.38362e-15	12.53	11.87	11	42.01	33.96	29.3	POPTRDRAFT_571216; short-chain dehydrogenase/reductase family protein; K00059 3-oxoacyl-[acyl-carrier protein] reductase [EC:1.1.1.100]; short-chain type dehydrogenase/reductase	GO:0004316`3-oxoacyl-[acyl-carrier-protein] reductase (NADPH) activity; GO:0008270`zinc ion binding; GO:0055114`oxidation-reduction process;
TEA014975.1	43.3339	2.61859	0.434498	6.02669	1.67349e-09	7.88411e-08	0.07	0.22	0.08	2.11	5.61	1.61	Lj2g3v3084320.1; -; K03094 S-phase kinase-associated protein 1; NAC domain-containing protein 89-like; K12581 CCR4-NOT transcription complex subunit 7/8; uncharacterized LOC106399005; K01054 acylglycerol lipase [EC:3.1.1.23]	-
TEA020181.1	389.973	1.68664	0.369076	4.56991	4.87939e-06	0.000120747	5.85	5.51	5.27	16.36	13.37	42.98	Cysteine/Histidine-rich C1 domain family protein, putative; K16219 protein N-terminal methyltransferase [EC:2.1.1.244]	-
TEA009703.1	29.4165	3.02178	0.433036	6.97812	2.99162e-12	2.11957e-10	0.08	0.09	0.09	3.07	4.04	7.6	Alpha-L-fucosidase 2-like; K15923 alpha-L-fucosidase 2 [EC:3.2.1.51]; alpha-L-fucosidase 2; 1,2-alpha-L-fucosidases	-
TEA027341.1	22.9589	2.60244	0.40379	6.44505	1.15564e-10	6.44037e-09	0.09	0.13	0.07	1.2	1.68	1.32	Ketol-acid reductoisomerase, chloroplastic-like; K00053 ketol-acid reductoisomerase [EC:1.1.1.86]; ketol-acid reductoisomerase, chloroplastic	GO:0009099`valine biosynthetic process; GO:0046872`metal ion binding; GO:0016853`isomerase activity; GO:0009097`isoleucine biosynthetic process; GO:0004455`ketol-acid reductoisomerase activity; GO:0055114`oxidation-reduction process;
TEA007302.1	86.6264	1.26342	0.340248	3.71323	0.000204631	0.00315035	1.6	1.15	1.92	6.35	4.48	2.69	Uncharacterized LOC107482568; K15502 serine/threonine-protein phosphatase 6 regulatory ankyrin repeat subunit A; uncharacterized LOC101298415; uncharacterized LOC103408322	-
TEA017514.1	32.3935	2.02742	0.43612	4.64877	3.33925e-06	8.58903e-05	0.09	0.13	0.02	1.37	0.87	0.43	Hypothetical protein; K04733 interleukin-1 receptor-associated kinase 4 [EC:2.7.11.1]; nuclear RNA-binding-like protein; K13199 plasminogen activator inhibitor 1 RNA-binding protein; delta(3,5)-Delta(2,4)-dienoyl-CoA isomerase, peroxisomal-like; K12663 Delta(3,5)-Delta(2,4)-dienoyl-CoA isomerase [EC:5.3.3.-]	-
TEA016703.1	74.3664	2.00603	0.295832	6.78098	1.19361e-11	7.84831e-10	0.65	0.68	0.58	4.07	2.82	2.47	UDP-Glycosyltransferase superfamily protein; K08237 hydroquinone glucosyltransferase [EC:2.4.1.218]; hydroquinone glucosyltransferase	GO:0016757`transferase activity, transferring glycosyl groups;
TEA029553.1	302.99	1.94488	0.22331	8.70932	3.05696e-18	3.86261e-16	6.17	6.97	6.42	23.75	24.69	33.28	-	GO:0008289`lipid binding; GO:0006869`lipid transport;
TEA030057.1	309.896	1.13279	0.188743	6.00177	1.95178e-09	9.10136e-08	3.14	3.32	2.71	6.39	6.53	7.73	Hypothetical protein; K14794 ribosomal RNA-processing protein 12	-
TEA017274.1	1492.78	2.17506	0.187633	11.5921	4.52161e-31	1.6101e-28	16.87	16.62	14.15	64.17	90.79	73.83	-	-
TEA002677.1	405.045	1.16522	0.230819	5.04819	4.46024e-07	1.38657e-05	2.5	2.77	2.9	6.15	5.05	8.02	Probable LRR receptor-like serine/threonine-protein kinase At1g06840; K04733 interleukin-1 receptor-associated kinase 4 [EC:2.7.11.1]; Os01g0818600; Similar to Leucine-rich repeat transmembrane protein kinase.; K04730 interleukin-1 receptor-associated kinase 1 [EC:2.7.11.1]; GRMZM2G390732, GRMZM2G459224; probable LRR receptor-like serine/threonine-protein kinase At1g06840-like	GO:0004674`protein serine/threonine kinase activity; GO:0005524`ATP binding; GO:0006468`protein phosphorylation; GO:0016021`integral component of membrane;
TEA002668.1	430.064	1.11284	0.247558	4.49526	6.94859e-06	0.000165241	13.06	13.57	14.69	24.54	43.05	27.32	Germin-like protein subfamily 1 member 17; K11426 SET and MYND domain-containing protein	GO:0045735`nutrient reservoir activity; GO:0005576`extracellular region; GO:0030145`manganese ion binding;
