# Supplementary material for: Molecular and physiological mechanisms of tea (Camellia sinensis (L.) O. Kuntze) leaf and root in response to nitrogen deficiency
Source: BMC Genomics. 2023 Jan 17;24:27. doi: 10.1186/s12864-023-09112-y (PMC9847173; doi:10.1186/s12864-023-09112-y)
Supplement: Supplementary file 5 — Additional file 5: Table S5. Enriched GO terms of DEGs in tea leaves and root under N deficiency. [file 12864_2023_9112_MOESM5_ESM.xlsx]

## Sheet: Sheet1
Table S5. Enriched GO terms of DEGs in tea leaves under N deficiency.
Code	Gene_ID	log2(Fold Change)	p-value	GO term	CKL1	CKL 2	CKL 3	NNL1	NNL2	NNL 3	p-adj	KEGG_annotation
GO:0009522 photosystem I
1	TEA000446.1	-1.88576	0	Photosystem I	1137.95	1178.57	1185.45	328.13	316.89	308.52	0.000705443	photosystem I reaction center subunit N, chloroplastic-like
2	TEA000535.1	-1.22782	3e-159	Photosystem I	193.2	190.54	177.23	76.96	81.32	82.83	0.000705443	photosystem I chlorophyll a/b-binding protein 3-1, chloroplastic
3	TEA001157.1	-1.85834	0	Photosystem I	2175.8	2110.08	1973.58	570.83	585.41	581.16	0.000705443	photosystem I reaction center subunit IV A
4	TEA001351.1	-1.24136	5.54e-08	Photosystem I	0.98	1.17	1.11	0.43	0.38	0.55	0.000705443	photosystem I P700 chlorophyll A apoprotein A2
5	TEA001747.1	-1.2799	3.26e-298	Photosystem I	4629.46	4745.2	4385.23	1939.21	1867.11	1898.95	0.000705443	chlorophyll a-b binding protein 7, chloroplastic
6	TEA001864.1	-2.21193	0	Photosystem I	700.28	679.22	607.38	137.07	147.86	146.25	0.000705443	chlorophyll a-b binding protein 21, chloroplastic
7	TEA001868.1	-2.98826	0	Photosystem I	1525.19	1499.46	1354.02	183.81	184.92	185.98	0.000705443	chlorophyll a-b binding protein of LHCII type 1-like
8	TEA008208.1	-2.36091	1.28e-295	Photosystem I	87.77	81.62	75.05	15.49	16.79	15.46	0.000705443	chlorophyll a/b binding protein 4
9	TEA016942.1	-2.36745	0	Photosystem I	390.42	387.8	344.7	72.93	77.19	68.4	0.000705443	chlorophyll a-b binding protein CAB11
10	TEA017256.1	-1.72055	0	Photosystem I	719.77	682.48	636.82	201.24	213.54	207.76	0.000705443	chlorophyll a-b binding protein 13, chloroplastic
11	TEA019232.1	-2.97945	1.18e-17	Photosystem I	4.43	4.68	4.74	0.59	0.27	0.68	0.000705443	chlorophyll a-b binding protein of LHCII type 1-like
12	TEA021966.1	-4.97196	3.76e-83	Photosystem I	23.38	22.93	22.09	0.59	0.67	0.67	0.000705443	chlorophyll a-b binding protein 13, chloroplastic
13	TEA023017.1	-1.81806	0	Photosystem I	2277.54	2246.64	2140.16	634.97	631.51	636.16	0.000705443	chlorophyll a-b binding protein CP26, chloroplastic
14	TEA026680.1	-1.95135	0	Photosystem I	2211.83	2188.72	1956.92	543.07	552.86	558.02	0.000705443	chlorophyll a-b binding protein CP29.1, chloroplastic
15	TEA028092.1	-2.4143	0	Photosystem I	2335.4	2286.52	2073.17	419.63	424.45	419.35	0.000705443	chlorophyll a-b binding protein 151, chloroplastic
16	TEA030366.1	-1.57481	2.01e-77	Photosystem I	110.37	136.21	105.56	38.81	40.77	38.95	0.000705443	chlorophyll a-b binding protein of LHCII type 1
17	TEA032678.1	-1.9727	0	Photosystem I	610.85	588.84	534.19	144.56	152.82	146.89	0.000705443	chlorophyll a-b binding protein CP29.1, chloroplastic
GO:0009765 photosynthesis, light harvesting
1	TEA000535.1	-1.22782	3e-159	Photosynthesis, light harvesting	193.2	190.54	177.23	76.96	81.32	82.83	0.00157622	K08909 light-harvesting complex I chlorophyll a/b binding protein 3
2	TEA001864.1	-2.21193	0	Photosynthesis, light harvesting	700.28	679.22	607.38	137.07	147.86	146.25	0.00157622	chlorophyll a-b binding protein 21, chloroplastic
3	TEA001868.1	-2.98826	0	Photosynthesis, light harvesting	1525.19	1499.46	1354.02	183.81	184.92	185.98	0.00157622	chlorophyll a-b binding protein of LHCII type 1-like
4	TEA017256.1	-1.72055	0	Photosynthesis, light harvesting	719.77	682.48	636.82	201.24	213.54	207.76	0.00157622	chlorophyll a-b binding protein 13, chloroplastic
5	TEA021966.1	-4.97196	3.76e-83	Photosynthesis, light harvesting	23.38	22.93	22.09	0.59	0.67	0.67	0.00157622	chlorophyll a-b binding protein 13, chloroplastic
6	TEA023017.1	-1.81806	0	Photosynthesis, light harvesting	2277.54	2246.64	2140.16	634.97	631.51	636.16	0.00157622	chlorophyll a-b binding protein CP26, chloroplastic
7	TEA026680.1	-1.95135	0	Photosynthesis, light harvesting	2211.83	2188.72	1956.92	543.07	552.86	558.02	0.00157622	chlorophyll a-b binding protein CP29.1, chloroplastic
8	TEA028092.1	-2.4143	0	Photosynthesis, light harvesting	2335.4	2286.52	2073.17	419.63	424.45	419.35	0.00157622	chlorophyll a-b binding protein 151, chloroplastic
9	TEA032678.1	-1.9727	0	Photosynthesis, light harvesting	610.85	588.84	534.19	144.56	152.82	146.89	0.00157622	chlorophyll a-b binding protein CP29.1, chloroplastic
GO:0016168 chlorophyll binding
1	TEA000535.1	-1.22782	3e-159	Chlorophyll binding	193.2	190.54	177.23	76.96	81.32	82.83	0.0022885	photosystem I chlorophyll a/b-binding protein 3-1, chloroplastic
2	TEA001351.1	-1.24136	5.54e-08	Chlorophyll binding	0.98	1.17	1.11	0.43	0.38	0.55	0.0022885	photosystem I P700 chlorophyll A apoprotein A2
3	TEA001596.1	-1.56218	3.26e-07	Chlorophyll binding	3.53	3.08	2.48	0.84	1.05	1.05	0.0022885	psbA
4	TEA001747.1	-1.2799	3.26e-298	Chlorophyll binding	4629.46	4745.2	4385.23	1939.21	1867.11	1898.95	0.0022885	chlorophyll a-b binding protein 7, chloroplastic
5	TEA001864.1	-2.21193	0	Chlorophyll binding	700.28	679.22	607.38	137.07	147.86	146.25	0.0022885	chlorophyll a-b binding protein 21, chloroplastic
6	TEA001868.1	-2.98826	0	Chlorophyll binding	1525.19	1499.46	1354.02	183.81	184.92	185.98	0.0022885	chlorophyll a-b binding protein of LHCII type 1-like
7	TEA008208.1	-2.36091	1.28e-295	Chlorophyll binding	87.77	81.62	75.05	15.49	16.79	15.46	0.0022885	hypothetical protein
8	TEA016942.1	-2.36745	0	Chlorophyll binding	390.42	387.8	344.7	72.93	77.19	68.4	0.0022885	chlorophyll a-b binding protein CAB11
9	TEA017256.1	-1.72055	0	Chlorophyll binding	719.77	682.48	636.82	201.24	213.54	207.76	0.0022885	chlorophyll a-b binding protein 13, chloroplastic
10	TEA019232.1	-2.97945	1.18e-17	Chlorophyll binding	4.43	4.68	4.74	0.59	0.27	0.68	0.0022885	chlorophyll a-b binding protein of LHCII type 1-like
11	TEA021966.1	-4.97196	3.76e-83	Chlorophyll binding	23.38	22.93	22.09	0.59	0.67	0.67	0.0022885	chlorophyll a-b binding protein 13, chloroplastic
12	TEA023017.1	-1.81806	0	Chlorophyll binding	2277.54	2246.64	2140.16	634.97	631.51	636.16	0.0022885	chlorophyll a-b binding protein CP26, chloroplastic
13	TEA026680.1	-1.95135	0	Chlorophyll binding	2211.83	2188.72	1956.92	543.07	552.86	558.02	0.0022885	chlorophyll a-b binding protein CP29.1, chloroplastic
14	TEA028092.1	-2.4143	0	Chlorophyll binding	2335.4	2286.52	2073.17	419.63	424.45	419.35	0.0022885	chlorophyll a-b binding protein 151, chloroplastic
15	TEA030284.1	-2.76487	3.64e-222	Chlorophyll binding	35.78	34.23	32.77	4.99	5.09	5.04	0.0022885	chlorophyll a-b binding protein CP24 10A, chloroplastic
16	TEA030366.1	-1.57481	2.01e-77	Chlorophyll binding	110.37	136.21	105.56	38.81	40.77	38.95	0.0022885	chlorophyll a-b binding protein of LHCII type 1
17	TEA032678.1	-1.9727	0	Chlorophyll binding	610.85	588.84	534.19	144.56	152.82	146.89	0.0022885	chlorophyll a-b binding protein CP29.1, chloroplastic
GO:0009535 chloroplast thylakoid membrane
1	TEA000535.1	-1.22782	3e-159	Chloroplast thylakoid membrane	193.2	190.54	177.23	76.96	81.32	82.83	0.00369055	photosystem I chlorophyll a/b-binding protein 3-1, chloroplastic
2	TEA001351.1	-1.24136	5.54e-08	Chloroplast thylakoid membrane	0.98	1.17	1.11	0.43	0.38	0.55	0.00369055	photosystem I P700 chlorophyll A apoprotein A2
3	TEA001596.1	-1.56218	3.26e-07	Chloroplast thylakoid membrane	3.53	3.08	2.48	0.84	1.05	1.05	0.00369055	psbA
4	TEA001747.1	-1.2799	3.26e-298	Chloroplast thylakoid membrane	4629.46	4745.2	4385.23	1939.21	1867.11	1898.95	0.00369055	chlorophyll a-b binding protein 7, chloroplastic
5	TEA001864.1	-2.21193	0	Chloroplast thylakoid membrane	700.28	679.22	607.38	137.07	147.86	146.25	0.00369055	chlorophyll a-b binding protein 21, chloroplastic
6	TEA001868.1	-2.98826	0	Chloroplast thylakoid membrane	1525.19	1499.46	1354.02	183.81	184.92	185.98	0.00369055	chlorophyll a-b binding protein of LHCII type 1-like
7	TEA002611.1	-1.38028	3.66e-38	Chloroplast thylakoid membrane	12.2	13.44	13.63	5.36	4.93	4.8	0.00369055	ATP synthase CF1 beta subunit
8	TEA003922.1	-1.23306	6.25e-123	Chloroplast thylakoid membrane	389.12	365.45	330	149.54	158.53	156.16	0.00369055	-
9	TEA004696.1	-1.2498	1.14e-23	Chloroplast thylakoid membrane	552.27	641.68	664.5	291.6	258.36	231.72	0.00369055	ATP synthase CF1 beta subunit
10	TEA004782.1	2.62205	7.14729e-26	Chloroplast thylakoid membrane	0.37	0.67	0.47	3.37	3.11	3.51	0.00369055	organic cation/carnitine transporter 4
11	TEA005896.1	-2.37597	6.69e-126	Chloroplast thylakoid membrane	55.88	55.05	49.95	9.79	10.16	11.06	0.00369055	K07573 exosome complex component CSL4
12	TEA005899.1	3.75003	4.58442e-24	Chloroplast thylakoid membrane	0.59	0.05	0.43	7.38	4.71	6.38	0.00369055	K07573 exosome complex component CSL4
13	TEA006011.1	-1.65766	2.03e-169	Chloroplast thylakoid membrane	98.5	99.32	88.42	31.73	29.57	29.83	0.00369055	hypothetical protein
14	TEA006799.1	-1.42321	8.74e-114	Chloroplast thylakoid membrane	118.77	111.69	101.01	40.97	42.63	40.6	0.00369055	psbP-like protein 1, chloroplastic
15	TEA008208.1	-2.36091	1.28e-295	Chloroplast thylakoid membrane	87.77	81.62	75.05	15.49	16.79	15.46	0.00369055	hypothetical protein
16	TEA011768.1	-1.33334	8.86e-113	Chloroplast thylakoid membrane	197.69	178.66	169.4	73.85	70.18	73.77	0.00369055	-
17	TEA013216.1	-1.13122	9.2e-15	Chloroplast thylakoid membrane	8.21	8.18	7.79	3.47	3.83	3.73	0.00369055	ndhH, SIC1241
18	TEA016049.1	-2.13103	5.38e-29	Chloroplast thylakoid membrane	43.9	34.06	27.82	7.95	7.67	8.02	0.00369055	ATPase alpha subunit
19	TEA016942.1	-2.36745	0	Chloroplast thylakoid membrane	390.42	387.8	344.7	72.93	77.19	68.4	0.00369055	CAB11
20	TEA017256.1	-1.72055	0	Chloroplast thylakoid membrane	719.77	682.48	636.82	201.24	213.54	207.76	0.00369055	chlorophyll a-b binding protein 13, chloroplastic
21	TEA019232.1	-2.97945	1.18e-17	Chloroplast thylakoid membrane	4.43	4.68	4.74	0.59	0.27	0.68	0.00369055	chlorophyll a-b binding protein of LHCII type 1-like
22	TEA020177.1	-2.17006	2.45e-173	Chloroplast thylakoid membrane	67.1	72.34	71.33	16.86	14.77	15.27	0.00369055	-
23	TEA020187.1	-2.09048	0	Chloroplast thylakoid membrane	146.72	144.61	142.24	35.34	32.63	34.34	0.00369055	-
24	TEA021966.1	-4.97196	3.76e-83	Chloroplast thylakoid membrane	23.38	22.93	22.09	0.59	0.67	0.67	0.00369055	chlorophyll a-b binding protein 13, chloroplastic
25	TEA022413.1	-1.33917	7.21e-36	Chloroplast thylakoid membrane	34.53	33.47	32.56	13.58	14.02	12.13	0.00369055	-
26	TEA023017.1	-1.81806	0	Chloroplast thylakoid membrane	2277.54	2246.64	2140.16	634.97	631.51	636.16	0.00369055	chlorophyll a-b binding protein CP26, chloroplastic
27	TEA023763.1	1.27097	0.0195172	Chloroplast thylakoid membrane	0.49	0.6	0.8	1.81	2.07	1.53	0.00369055	POPTRDRAFT_761975
28	TEA024328.1	-1.88801	4.6e-225	Chloroplast thylakoid membrane	30.94	30.5	28.51	8.19	7.72	8.53	0.00369055	ATP-dependent zinc metalloprotease FTSH 10, mitochondrial
29	TEA026680.1	-1.95135	0	Chloroplast thylakoid membrane	2211.83	2188.72	1956.92	543.07	552.86	558.02	0.00369055	chlorophyll a-b binding protein CP29.1, chloroplastic
30	TEA026956.1	-1.41438	2.59e-271	Chloroplast thylakoid membrane	192.67	194.76	180.61	70.8	71.68	72.01	0.00369055	-
31	TEA027026.1	-1.49479	0	Chloroplast thylakoid membrane	4339.51	4270.12	3893.22	1472.03	1494.5	1499.08	0.00369055	PSBO, OEE1
32	TEA028092.1	-2.4143	0	Chloroplast thylakoid membrane	2335.4	2286.52	2073.17	419.63	424.45	419.35	0.00369055	chlorophyll a-b binding protein 151, chloroplastic
33	TEA030098.1	-1.67375	9.29e-275	Chloroplast thylakoid membrane	1178.53	1096.79	1026.6	333.29	352.07	355.94	0.00369055	ATP synthase delta chain, chloroplastic-like
34	TEA030284.1	-2.76487	3.64e-222	Chloroplast thylakoid membrane	35.78	34.23	32.77	4.99	5.09	5.04	0.00369055	chlorophyll a-b binding protein CP24 10A, chloroplastic
35	TEA030366.1	-1.57481	2.01e-77	Chloroplast thylakoid membrane	110.37	136.21	105.56	38.81	40.77	38.95	0.00369055	chlorophyll a-b binding protein of LHCII type 1
36	TEA032087.1	-2.27095	0	Chloroplast thylakoid membrane	8076.55	7470.89	6955.42	1543.25	1564.49	1581.75	0.00369055	plastocyanin B'/B''
37	TEA032678.1	-1.9727	0	Chloroplast thylakoid membrane	610.85	588.84	534.19	144.56	152.82	146.89	0.00369055	chlorophyll a-b binding protein CP29.1, chloroplastic
38	TEA033573.1	-1.27418	5.23e-26	Chloroplast thylakoid membrane	878.98	764.23	661.24	316.91	314.56	322	0.00369055	photosystem II 10 kDa polypeptide, chloroplastic
GO:0055085 transmembrane transport
1	TEA000666.1	-4.38068	2.24e-198	Transmembrane transport	28.16	29.63	27.97	1.06	1.45	1.53	0.00369055	Squalene synthetase
2	TEA000826.1	1.22948	6.81744e-15	Transmembrane transport	3.42	3.09	4.03	7.72	8.99	8.52	0.00369055	nucleobase-ascorbate transporter 12
3	TEA002348.1	2.29922	0.000544471	Transmembrane transport	0.09	0	0.03	0.55	0.22	0.42	0.00369055	hypothetical protein
4	TEA002702.1	-2.53122	0.000513396	Transmembrane transport	0.12	0.21	0.35	0	0	0	0.00369055	hypothetical protein
5	TEA002847.1	-2.16522	1.9e-106	Transmembrane transport	36.36	37.53	35.58	8.25	7.45	8.74	0.00369055	solute carrier family 25 member 44-like
6	TEA002881.1	1.72127	9.66287e-85	Transmembrane transport	7.68	7.4	7.8	23.68	26.58	26.18	0.00369055	MATE efflux family protein ALF5
7	TEA003064.1	2.03768	6.21985e-15	Transmembrane transport	0.32	0.24	0.33	1.28	1.47	1.11	0.00369055	ABC transporter B family member 2-like
8	TEA003824.1	1.67947	2.39511e-215	Transmembrane transport	15.82	15.38	14.63	50.48	48.17	49.41	0.00369055	Lj4g3v0119930.1
9	TEA003831.1	1.56218	2.65061e-56	Transmembrane transport	5.07	5.36	4.68	14.24	15.52	15.39	0.00369055	probable inorganic phosphate transporter 1-9
10	TEA003914.1	-4.43707	4.02e-35	Transmembrane transport	2.08	2.18	1.89	0.09	0.01	0.13	0.00369055	ABC transporter C family member 3-like
11	TEA003916.1	-4.09879	9.62e-36	Transmembrane transport	3.07	2.75	2.5	0.2	0.14	0.05	0.00369055	hypothetical protein
12	TEA004183.1	1.08526	3.96071e-06	Transmembrane transport	0.65	0.89	0.78	1.59	1.67	1.79	0.00369055	probable ribose-5-phosphate isomerase 2
13	TEA004235.1	2.15525	3.52997e-107	Transmembrane transport	1.8	1.97	1.79	8.24	8.51	8.35	0.00369055	ABC transporter B family member 13
14	TEA004543.1	2.35274	4.09192e-07	Transmembrane transport	0.13	0.36	0.32	1.34	1.52	2.44	0.00369055	protein DETOXIFICATION 12
15	TEA004782.1	2.62205	7.14729e-26	Transmembrane transport	0.37	0.67	0.47	3.37	3.11	3.51	0.00369055	organic cation/carnitine transporter 4
16	TEA005233.1	3.32308	3.91301e-08	Transmembrane transport	0.13	0	0.06	2.02	1.35	1.59	0.00369055	protein timeless homolog
17	TEA005476.1	1.75387	0.0184385	Transmembrane transport	0	0	0	0.05	0.37	0.56	0.00369055	P-glycoprotein-like
18	TEA006995.1	-1.32451	0.0170455	Transmembrane transport	2.24	0.82	2.28	0.53	0.84	0.41	0.00369055	atp8, ViviM_p075
19	TEA010724.1	-2.46937	7.65e-06	Transmembrane transport	0.99	0.49	0.68	0.13	0.07	0.06	0.00369055	inorganic phosphate transporter 1-4
20	TEA011713.1	1.26612	7.43567e-107	Transmembrane transport	11.13	11.63	12.72	28.2	28.2	29.8	0.00369055	ABC transporter C family member 4
21	TEA012199.1	1.50547	3.84347e-06	Transmembrane transport	0.19	0.23	0.22	0.66	0.6	0.7	0.00369055	Multidrug resistance-associated protein 4 isoform 1
22	TEA012491.1	2.8396	2.31051e-05	Transmembrane transport	0.02	0	0.02	0.38	0.34	0.09	0.00369055	-
23	TEA013711.1	-4.46826	5.2e-16	Transmembrane transport	2.7	2.7	1.66	0.11	0	0	0.00369055	SNRNP200
24	TEA013736.1	1.92021	4.06533e-07	Transmembrane transport	0.44	0.51	0.23	1.84	1.52	1.62	0.00369055	Squalene synthetase
25	TEA014764.1	-1.58249	3.54e-173	Transmembrane transport	56.19	60.01	61.79	20.59	18.72	20.47	0.00369055	-
26	TEA014910.1	1.15496	6.1277e-16	Transmembrane transport	7.44	6.84	11.13	20.28	19.67	17.66	0.00369055	26S proteasome non-ATPase regulatory subunit 1 homolog A
27	TEA015299.1	1.30193	9.0226e-53	Transmembrane transport	3.83	3.54	4.38	10.17	9.61	9.53	0.00369055	ABC transporter C family member 3
28	TEA015946.1	2.90729	2.44387e-84	Transmembrane transport	1.05	1.5	1.65	10.88	11.31	10.43	0.00369055	probable anion transporter 3, chloroplastic
29	TEA016171.1	1.72035	2.31164e-176	Transmembrane transport	15.84	15.53	16.02	52.64	53.32	51.72	0.00369055	protein PIN-LIKES 7
30	TEA016756.1	-1.64373	3.98e-53	Transmembrane transport	19.69	19.21	16.26	5.37	6.51	5.78	0.00369055	-
31	TEA017083.1	-4.22641	6.79e-52	Transmembrane transport	9.28	8.77	10.7	0.59	0.52	0.2	0.00369055	hypothetical protein
32	TEA017367.1	1.69417	0.000370311	Transmembrane transport	0.26	0.3	0.21	1.01	1.29	0.67	0.00369055	Squalene synthetase
33	TEA017487.1	-1.95359	2.05e-16	Transmembrane transport	2.41	2.81	2.53	0.71	0.71	0.5	0.00369055	Squalene synthetase
34	TEA017792.1	1.47531	0.0496634	Transmembrane transport	0.03	0.03	0.03	0.11	0.12	0.34	0.00369055	Alpha,alpha-trehalose-phosphate synthase (UDP-forming) 1
35	TEA018013.1	1.69644	2.2917e-35	Transmembrane transport	6.38	6.23	7.15	20.21	21.45	23.75	0.00369055	probable ribose-5-phosphate isomerase 2
36	TEA018035.1	2.02548	0.00168846	Transmembrane transport	0.03	0.03	0.11	0.35	0.41	0.43	0.00369055	ABC transporter C family member 10
37	TEA018121.1	-2.41803	3.36e-08	Transmembrane transport	3.12	5.02	4.1	0.52	0.63	0.74	0.00369055	-
38	TEA018124.1	-1.35361	6.74e-22	Transmembrane transport	4.87	4.73	5.38	2.01	1.71	2.14	0.00369055	ATP-binding cassette, sub-family G, member 2
39	TEA018766.1	1.57899	3.38452e-17	Transmembrane transport	0.83	1.44	0.97	3.51	3.02	3.41	0.00369055	hypothetical protein
40	TEA018843.1	-1.05856	1.32e-06	Transmembrane transport	1.7	1.99	2.18	1.12	0.86	0.8	0.00369055	ABC transporter G family member 6-like
41	TEA019081.1	1.68246	0.0237563	Transmembrane transport	0	0	0	0.27	0.47	0.06	0.00369055	cyclase-associated protein 1
42	TEA019249.1	1.31288	1.52208e-17	Transmembrane transport	2.65	3.46	3.91	8.56	7.98	8.88	0.00369055	mitochondrial arginine transporter BAC2-like
43	TEA019706.1	1.44479	4.19504e-108	Transmembrane transport	10.57	10.37	11.03	28.57	29.63	29.71	0.00369055	probable ribose-5-phosphate isomerase 2
44	TEA020321.1	1.47641	2.20586e-28	Transmembrane transport	1.69	1.3	1.68	4.27	4.47	4.5	0.00369055	protein brittle-1, chloroplastic/amyloplastic-like
45	TEA020877.1	-1.16206	2.62e-172	Transmembrane transport	195.68	186.79	178.58	83.56	82.56	86.3	0.00369055	ADP,ATP carrier protein, mitochondrial
46	TEA021618.1	-2.88441	3.75e-107	Transmembrane transport	6.28	7.5	6.58	1.01	0.71	1.01	0.00369055	hypothetical protein
47	TEA021619.1	1.27339	2.37239e-108	Transmembrane transport	35.66	35.57	38.06	87.18	90.33	89.2	0.00369055	hypothetical protein
48	TEA021677.1	1.06785	7.11174e-07	Transmembrane transport	2.87	3.52	3.66	7.96	7.02	6.61	0.00369055	inositol transporter 4-like
49	TEA022557.1	1.11778	1.91376e-19	Transmembrane transport	4.34	3.97	4.54	9.73	9.09	9.46	0.00369055	ABC-2 type transporter family protein
50	TEA022890.1	1.03346	0.0225289	Transmembrane transport	0.18	0.13	0.14	0.41	0.22	0.39	0.00369055	high affinity nitrate transporter 2.7
51	TEA023002.1	-1.72162	0.0205076	Transmembrane transport	0.15	0.26	0.04	0.03	0.02	0	0.00369055	-
52	TEA023070.1	-1.67484	0.025824	Transmembrane transport	0.71	0.78	0.54	0.1	0	0	0.00369055	ABC transporter C family member 10
53	TEA023072.1	-2.1876	8.95e-05	Transmembrane transport	0.47	0.66	0.72	0.04	0.14	0.11	0.00369055	hypothetical protein
54	TEA023083.1	-1.87994	3.75e-17	Transmembrane transport	7.36	7.34	7.5	2.26	1.98	1.59	0.00369055	probable beta-1,3-galactosyltransferase 2
55	TEA023124.1	-1.41705	1.1e-73	Transmembrane transport	48.37	50.7	49.34	18.74	17.62	19.49	0.00369055	sugar transporter ERD6-like 7
56	TEA023886.1	2.15481	3.40223e-103	Transmembrane transport	3.03	3.51	3.59	15.71	14.88	15.22	0.00369055	-
57	TEA023991.1	1.46842	4.23594e-08	Transmembrane transport	0.79	1.77	1.22	3.68	3.72	3.54	0.00369055	Serine carboxypeptidase-like 20 isoform 1
58	TEA024489.1	-2.71657	0.000167881	Transmembrane transport	0.2	0.27	0.07	0	0	0	0.00369055	-
59	TEA024786.1	-1.33051	1.14e-195	Transmembrane transport	286.33	289.92	255.4	110.74	109.7	112.37	0.00369055	pyrophosphate-energized vacuolar membrane proton pump 1-like
60	TEA025103.1	1.65878	1.3131e-05	Transmembrane transport	0.16	0.11	0.15	0.5	0.53	0.44	0.00369055	ABC transporter B family member 11
61	TEA025276.1	-1.03149	0.00723798	Transmembrane transport	2.88	1.88	1.55	1.17	1.12	0.62	0.00369055	-
62	TEA025718.1	2.38328	0	Transmembrane transport	16.12	15.88	14.83	82.47	81.99	82.01	0.00369055	ATP-binding cassette, sub-family G, member 2
63	TEA025959.1	1.37436	2.51919e-164	Transmembrane transport	11.41	12.42	12.62	32.25	31.51	31.59	0.00369055	Multidrug resistance protein ABC transporter family
64	TEA026748.1	-1.2799	0.00975946	Transmembrane transport	0.62	0.99	1.22	0.18	0.3	0.57	0.00369055	ABC transporter B family member 1-like
65	TEA026830.1	2.94981	1.82432e-14	Transmembrane transport	0.11	0.1	0.21	1.19	1.3	1.51	0.00369055	-
66	TEA026965.1	1.79832	0.0109587	Transmembrane transport	0	0.04	0.01	0.17	0.09	0.15	0.00369055	caffeoylshikimate esterase
67	TEA027096.1	1.75137	3.09585e-75	Transmembrane transport	2.76	2.18	2.62	8.91	8.16	8.73	0.00369055	Multidrug resistance protein ABC transporter family
68	TEA027356.1	-3.77568	1.12e-80	Transmembrane transport	13.13	11.57	8.92	0.79	0.75	0.79	0.00369055	calcium uniporter protein 4, mitochondrial
69	TEA027636.1	1.2088	8.00053e-185	Transmembrane transport	40.28	40.25	39.65	92.54	92.48	95.04	0.00369055	hypothetical protein
70	TEA027783.1	3.07788	1.30479e-34	Transmembrane transport	0.4	0.22	0.17	2.6	2.42	2.18	0.00369055	putative multidrug resistance protein
71	TEA027929.1	-1.8911	1.97e-15	Transmembrane transport	3.1	3.51	4.82	1.19	0.91	0.89	0.00369055	hypothetical protein
72	TEA027998.1	-1.1609	1.82e-16	Transmembrane transport	8.46	10.15	8.14	4.19	3.78	3.97	0.00369055	calcium uniporter protein 4, mitochondrial
73	TEA028421.1	1.52642	1.04999e-25	Transmembrane transport	1.77	2.05	2.16	5.24	6.19	6.2	0.00369055	-
74	TEA028575.1	1.34412	4.02235e-89	Transmembrane transport	8.69	7.24	7.44	19.86	19.21	20.83	0.00369055	Multidrug resistance-associated protein 4 isoform 1
75	TEA028942.1	-1.14753	2.19e-29	Transmembrane transport	16.61	15.57	16.1	7.23	7.52	7.1	0.00369055	inositol transporter 1
76	TEA029088.1	1.11587	4.53053e-24	Transmembrane transport	4.39	4.38	4.25	9.68	10.26	8.57	0.00369055	organic cation/carnitine transporter 4
77	TEA029454.1	1.18119	1.2966e-13	Transmembrane transport	2.26	2.57	2.09	5.27	5.02	5.67	0.00369055	organic cation/carnitine transporter 4
78	TEA029993.1	-1.93251	7.45e-25	Transmembrane transport	10.56	9.95	9.57	2.99	2.53	2.18	0.00369055	uncharacterized LOC102668139
79	TEA030508.1	1.34542	4.17151e-11	Transmembrane transport	0.51	0.69	0.98	1.92	1.78	2.03	0.00369055	ATP-binding cassette sub-family G member 2
80	TEA030599.1	1.10927	3.06946e-11	Transmembrane transport	2.32	3.77	3.13	7.41	6.63	6.2	0.00369055	ABC transporter B family member 27-like
81	TEA030827.1	-1.25436	7.22e-168	Transmembrane transport	468.08	485.59	422.55	195	191.55	194.02	0.00369055	inositol transporter 1-like
82	TEA031188.1	5.1763	8.174e-44	Transmembrane transport	0.08	0	0.11	3.38	3.27	3.42	0.00369055	sugar transporter ERD6-like 16
83	TEA031378.1	-1.04561	6.58e-27	Transmembrane transport	4.45	4.14	4.23	1.95	2.07	2.23	0.00369055	ABC transporter B family member 1
84	TEA031491.1	1.95548	2.99259e-277	Transmembrane transport	18.89	18.29	17.39	71.92	72.4	69.18	0.00369055	inositol transporter 1-like
85	TEA031930.1	2.35737	4.07389e-69	Transmembrane transport	1.85	2.05	2.25	10.77	10.99	10.57	0.00369055	nucleobase-ascorbate transporter 6
86	TEA032076.1	-1.03932	1.72e-10	Transmembrane transport	7.89	6.07	6.03	2.95	3.56	3.19	0.00369055	-
87	TEA032189.1	1.11557	3.34678e-12	Transmembrane transport	2.22	1.99	1.93	4.38	4.8	4.35	0.00369055	ATP-binding cassette, sub-family G, member 2
88	TEA032308.1	-1.08935	2.37e-05	Transmembrane transport	8.93	7.44	10.87	3.68	5.08	3.82	0.00369055	ABC(ABCD) family transporter: long-chain fatty acid
89	TEA032978.1	-1.05976	0.00166808	Transmembrane transport	3.59	2.97	2.74	0.97	2	1.34	0.00369055	magnesium transporter MRS2-4
GO:0018298 protein-chromophore linkage
1	TEA000535.1	-1.22782	3e-159	Protein-chromophore linkage	193.2	190.54	177.23	76.96	81.32	82.83	0.0154237	photosystem I chlorophyll a/b-binding protein 3-1, chloroplastic
2	TEA001351.1	-1.24136	5.54e-08	Protein-chromophore linkage	0.98	1.17	1.11	0.43	0.38	0.55	0.0154237	photosystem I P700 chlorophyll A apoprotein A2
3	TEA001596.1	-1.56218	3.26e-07	Protein-chromophore linkage	3.53	3.08	2.48	0.84	1.05	1.05	0.0154237	psbA
4	TEA001747.1	-1.2799	3.26e-298	Protein-chromophore linkage	4629.46	4745.2	4385.23	1939.21	1867.11	1898.95	0.0154237	chlorophyll a-b binding protein 7, chloroplastic
5	TEA001864.1	-2.21193	0	Protein-chromophore linkage	700.28	679.22	607.38	137.07	147.86	146.25	0.0154237	chlorophyll a-b binding protein 21, chloroplastic
6	TEA001868.1	-2.98826	0	Protein-chromophore linkage	1525.19	1499.46	1354.02	183.81	184.92	185.98	0.0154237	chlorophyll a-b binding protein of LHCII type 1-like
7	TEA008208.1	-2.36091	1.28e-295	Protein-chromophore linkage	87.77	81.62	75.05	15.49	16.79	15.46	0.0154237	hypothetical protein
8	TEA016942.1	-2.36745	0	Protein-chromophore linkage	390.42	387.8	344.7	72.93	77.19	68.4	0.0154237	CAB11
9	TEA017256.1	-1.72055	0	Protein-chromophore linkage	719.77	682.48	636.82	201.24	213.54	207.76	0.0154237	chlorophyll a-b binding protein 13, chloroplastic
10	TEA019232.1	-2.97945	1.18e-17	Protein-chromophore linkage	4.43	4.68	4.74	0.59	0.27	0.68	0.0154237	chlorophyll a-b binding protein of LHCII type 1-like
11	TEA021966.1	-4.97196	3.76e-83	Protein-chromophore linkage	23.38	22.93	22.09	0.59	0.67	0.67	0.0154237	chlorophyll a-b binding protein 13, chloroplastic
12	TEA023017.1	-1.81806	0	Protein-chromophore linkage	2277.54	2246.64	2140.16	634.97	631.51	636.16	0.0154237	chlorophyll a-b binding protein CP26, chloroplastic
13	TEA026680.1	-1.95135	0	Protein-chromophore linkage	2211.83	2188.72	1956.92	543.07	552.86	558.02	0.0154237	chlorophyll a-b binding protein CP29.1, chloroplastic
14	TEA028092.1	-2.4143	0	Protein-chromophore linkage	2335.4	2286.52	2073.17	419.63	424.45	419.35	0.0154237	chlorophyll a-b binding protein 151, chloroplastic
15	TEA030284.1	-2.76487	3.64e-222	Protein-chromophore linkage	35.78	34.23	32.77	4.99	5.09	5.04	0.0154237	chlorophyll a-b binding protein CP24 10A, chloroplastic
16	TEA030366.1	-1.57481	2.01e-77	Protein-chromophore linkage	110.37	136.21	105.56	38.81	40.77	38.95	0.0154237	chlorophyll a-b binding protein of LHCII type 1
17	TEA032678.1	-1.9727	0	Protein-chromophore linkage	610.85	588.84	534.19	144.56	152.82	146.89	0.0154237	chlorophyll a-b binding protein CP29.1, chloroplastic
GO:0022857 transmembrane transporter activity
1	TEA002881.1	1.72127	9.66287e-85	Transmembrane transporter activity	7.68	7.4	7.8	23.68	26.58	26.18	0.0404482	MATE efflux family protein ALF5
2	TEA003831.1	1.56218	2.65061e-56	Transmembrane transporter activity	5.07	5.36	4.68	14.24	15.52	15.39	0.0404482	probable inorganic phosphate transporter 1-9
3	TEA004543.1	2.35274	4.09192e-07	Transmembrane transporter activity	0.13	0.36	0.32	1.34	1.52	2.44	0.0404482	protein DETOXIFICATION 12
4	TEA004629.1	1.26002	1.26792e-70	Transmembrane transporter activity	24.02	26.88	24.06	63.11	58.98	59.04	0.0404482	inositol transporter 1-like
5	TEA004782.1	2.62205	7.14729e-26	Transmembrane transporter activity	0.37	0.67	0.47	3.37	3.11	3.51	0.0404482	organic cation/carnitine transporter 4
6	TEA013711.1	-4.46826	5.2e-16	Transmembrane transporter activity	2.7	2.7	1.66	0.11	0	0	0.0404482	SNRNP200
7	TEA016800.1	-1.80813	0.000631352	Transmembrane transporter activity	0.85	0.83	1.16	0.17	0.39	0.07	0.0404482	Alpha,alpha-trehalose-phosphate synthase (UDP-forming) 1
8	TEA017367.1	1.69417	0.000370311	Transmembrane transporter activity	0.26	0.3	0.21	1.01	1.29	0.67	0.0404482	Squalene synthetase
9	TEA017487.1	-1.95359	2.05e-16	Transmembrane transporter activity	2.41	2.81	2.53	0.71	0.71	0.5	0.0404482	Squalene synthetase
10	TEA018121.1	-2.41803	3.36e-08	Transmembrane transporter activity	3.12	5.02	4.1	0.52	0.63	0.74	0.0404482	-
11	TEA019081.1	1.68246	0.0237563	Transmembrane transporter activity	0	0	0	0.27	0.47	0.06	0.0404482	cyclase-associated protein 1
12	TEA021741.1	-2.3098	6.77e-13	Transmembrane transporter activity	3.02	2.66	2.64	0.53	0.5	0.52	0.0404482	Squalene synthetase
13	TEA023002.1	-1.72162	0.0205076	Transmembrane transporter activity	0.15	0.26	0.04	0.03	0.02	0	0.0404482	-
14	TEA023083.1	-1.87994	3.75e-17	Transmembrane transporter activity	7.36	7.34	7.5	2.26	1.98	1.59	0.0404482	probable beta-1,3-galactosyltransferase 2
15	TEA025190.1	-1.9351	0.00911496	Transmembrane transporter activity	0.14	0.42	0.44	0	0	0	0.0404482	sugar transporter ERD6-like 7
16	TEA025276.1	-1.03149	0.00723798	Transmembrane transporter activity	2.88	1.88	1.55	1.17	1.12	0.62	0.0404482	-
17	TEA029454.1	1.18119	1.2966e-13	Transmembrane transporter activity	2.26	2.57	2.09	5.27	5.02	5.67	0.0404482	organic cation/carnitine transporter 4
18	TEA029993.1	-1.93251	7.45e-25	Transmembrane transporter activity	10.56	9.95	9.57	2.99	2.53	2.18	0.0404482	uncharacterized LOC102668139

## Sheet: Sheet2
										53
										36
