# Supplementary material for: Molecular and physiological mechanisms of tea (Camellia sinensis (L.) O. Kuntze) leaf and root in response to nitrogen deficiency
Source: BMC Genomics. 2023 Jan 17;24:27. doi: 10.1186/s12864-023-09112-y (PMC9847173; doi:10.1186/s12864-023-09112-y)
Supplement: Supplementary file 7 — Additional file 7: Table S7. DEGs involved in N metabolism in tea leaves under N deficiency. [file 12864_2023_9112_MOESM7_ESM.xlsx]

## Sheet: Sheet1
Table S7. DEGs involved in N metabolism in tea leaves under N deficiency.
Gene_ID	Base Mean	log2(FoldChange)	SE	stat	p-value	p-adj	N deficiency 1	N deficiency 2	N deficiency 3	Control 1	Control 2	Control 3	KEGG annotation	GO annotation
TEA034054.1	13.0928	-1.74994	0.542235	3.22728	0.00124975	0.00282407	0.55	0.44	0.17	2.62	2	0.76	GS; glutamine synthetase cytosolic isozyme 1; K01915 glutamine synthetase [EC:6.3.1.2]	GO:0006807`nitrogen compound metabolic process; GO:0000166`nucleotide binding; GO:0016874`ligase activity;
TEA032217.1	64592.6	-1.15026	0.0337912	34.0401	5.68e-254	5.61e-252	994.79	1022.34	1019.23	2289.57	2268.83	2134.68	GS; glutamine synthetase cytosolic isozyme 1; K01915 glutamine synthetase [EC:6.3.1.2]; GS, GS1, GS1-1; glutamine synthetase	GO:0005524`ATP binding; GO:0004356`glutamate-ammonia ligase activity; GO:0006542`glutamine biosynthetic process;
TEA028194.1	14469.7	-1.01496	0.0412068	24.6308	5.91e-134	2.47e-132	294.09	290.81	300.66	617.76	603.83	555.96	POPTRDRAFT_725763; glutamine synthetase family protein; K01915 glutamine synthetase [EC:6.3.1.2]; POPTRDRAFT_820914; glutamine synthetase leaf isozyme, chloroplastic	GO:0005524`ATP binding; GO:0004356`glutamate-ammonia ligase activity; GO:0006542`glutamine biosynthetic process;
TEA016887.1	8836.05	-1.11696	0.0468266	23.853	9.42e-126	3.64e-124	106.95	108.31	107.38	248.49	230.98	215.84	nitrite reductase [NAD(P)H]	GO:0042128`nitrate assimilation; GO:0051537`2 iron, 2 sulfur cluster binding; GO:0008942`nitrite reductase [NAD(P)H] activity; GO:0055114`oxidation-reduction process;
TEA003892.1	1624.5	-1.2707	0.0691359	18.3798	1.91e-75	4.21e-74	6.05	5.93	5.19	12.97	14.43	13.88	glutamate synthase 1 [NADH], chloroplastic; K00264 glutamate synthase (NADPH/NADH) [EC:1.4.1.13 1.4.1.14]; glutamate synthase [NADH], amyloplastic	GO:0005506`iron ion binding; GO:0006537`glutamate biosynthetic process; GO:0050660`flavin adenine dinucleotide binding; GO:0055114`oxidation-reduction process; GO:0051536`iron-sulfur cluster binding; GO:0016040`glutamate synthase (NADH) activity; GO:0010181`FMN binding; GO:0009735`response to cytokinin; GO:0048589`developmental growth; GO:0019676`ammonia assimilation cycle; GO:0009570`chloroplast…
TEA011569.1	296.916	-1.29584	0.126809	10.2188	1.63e-24	1.31e-23	2.68	2.46	2.63	6.25	6.71	6.13	glutamate synthase 1 [NADH], chloroplastic; K00264 glutamate synthase (NADPH/NADH) [EC:1.4.1.13 1.4.1.14]; NADH-dependent glutamate synthase 1 isoform 1; glutamate synthase [NADH], amyloplastic	GO:0005506`iron ion binding; GO:0006537`glutamate biosynthetic process; GO:0050660`flavin adenine dinucleotide binding; GO:0055114`oxidation-reduction process; GO:0051536`iron-sulfur cluster binding; GO:0016040`glutamate synthase (NADH) activity; GO:0010181`FMN binding; GO:0009735`response to cytokinin; GO:0048589`developmental growth; GO:0019676`ammonia assimilation cycle; GO:0009570`chloroplast…
TEA028163.1	2489.26	3.23722	0.0630305	-51.3595	0	0	210.61	215.21	219.67	24.19	22.4	21.11	nitrate reductase [NADH] 2-like; K10534 nitrate reductase (NAD(P)H) [EC:1.7.1.1 1.7.1.2 1.7.1.3]; nitrate reductase	GO:0046872`metal ion binding; GO:0020037`heme binding; GO:0016021`integral component of membrane;
TEA016271.1	327.99	1.46939	0.130338	-11.2737	1.76979e-29	1.63996e-28	19.35	19.68	22.16	7.9	6.32	7.46	NIA; nitrate reductase [NAD(P)H]; K10534 nitrate reductase (NAD(P)H) [EC:1.7.1.1 1.7.1.2 1.7.1.3]; POPTRDRAFT_551506; ORF family protein; nitrate reductase [NADH]-like	GO:0016020`membrane; GO:0005488`binding;
