# Supplementary material for: Molecular and physiological mechanisms of tea (Camellia sinensis (L.) O. Kuntze) leaf and root in response to nitrogen deficiency
Source: BMC Genomics. 2023 Jan 17;24:27. doi: 10.1186/s12864-023-09112-y (PMC9847173; doi:10.1186/s12864-023-09112-y)
Supplement: Supplementary file 8 — Additional file 8: Table S8. Gene special primer pair using for RT-qPCR analysis. [file 12864_2023_9112_MOESM8_ESM.xlsx]

## Sheet: Sheet1
	Table S8. Gene special primer pair using for RT-qPCR analysis
	Gene ID	KEGG annotation	Forward primer (5'-3')	Reverse primer (5'-3')	Product length (bp)
	TEA001747.1	Chlorophyll a-b binding protein 7	AAGTGAAGGAGTTGAGGACTAA	AAAGAGGTTGTCAATAGGTCCA	116
	TEA023017.1	Chlorophyll a-b binding protein CP26	TCAGAAATTCCGGCATACCTC	CTTGGTACTTGGCAAAGTCA	100
	TEA001868.1	Chlorophyll a-b binding protein of LHCII type 1-like	GCAACGGTGTCAAGTTCG	GTCCACCCTCACTGAAGA	69
	TEA017256.1	Chlorophyll a-b binding protein 13	GTGCCTGGGTCATAAGTTC	CTAGCAACACCACCAAATCC	92
	TEA026680.1	Chlorophyll a-b binding protein CP29.1	GGCCACAAATCCAACACACTA	GATGGTGGTGATTTGGGTTC	102
	TEA024786.1	Pyrophosphate-energized vacuolar membrane proton pump 1-like	ACTCTCTATGACTTTGGGACC	ACCATAAGCATTGCTAGTGTAA	129
	TEA030827.1	Inositol transporter 1-like	AAAGTAGGCTGGAGAGTCA	GCATTATCAGCCACCTCG	103
	TEA025718.1	ATP-binding cassette, sub-family G, member 2	GGCCTCTGTAACAGTAATGAC	ATAGTTGAAAGACAGATAGCGG	100
	TEA027636.1	K05681 ATP-binding cassette, subfamily G (WHITE), member 2	TGGTCGCCTTGCTTCTAAT	TTGTCATCTTGTGTCACATACG	105
	TEA001157.1	Photosystem I reaction center subunit IV A	GGTTTGTGCTCTCATCACC	CCTAGAAGAAGAGCTTGATGT	68
	TEA002093.1	Ferredoxin--NADP reductase, leaf isozyme	CCAACCCAATCCAAATCCATAA	AAAGAATGTGCTGTTTGTGAAG	98
	TEA010206.1	Cytochrome P450 CYP72A219-like	AAGCCAGACTCTGATGGATTA	CCTACCTTTGTCTTCTTGTGT	122
	TEA023790.1	Flavanone 3-hydroxylase	GAGATTTGCCGGAAGATTGT	AGATTAGCATCAACGCCAT	80
	TEA028648.1	Palmitoyl-monogalactosyldiacylglycerol delta-7 desaturase	CTCCTTCTCACCTCCTCG	GTTGGTTTGCTTGGATCGG	111
	TEA030986.1	NAD(P)-linked oxidoreductase superfamily protein, putative	CTTCATCACCTCCAAGCTAT	GGCCAGTGTATCAGAAACAG	120
	TEA009271.1	Oxygen-evolving enhancer protein 3-2	GGCACCCTACATCACAGA	ATGTTTCAGGCAAGTGAGT	135
	TEA027026.1	Oxygen-evolving enhancer protein 1	GGTGATTGGAGTGTTCGAGA	TCCAGTTGAGCATACCAGAC	102
	TEA017682.1	Triose phosphate/phosphate translocator, chloroplastic	CTCACACAATCAAAGCCCTG	GATAGCCATAGAGTCAACGG	91
	TEA021139.1	NRT1/ PTR FAMILY 3.1(NPF3.2)	GTGTGTTGTGGTTGATTCCT	TGCTTCTCATGCTCTCCG	111
	TEA025552.1	NRT1/ PTR FAMILY 2.13-like	CTTTGTGTATGGTGGGTTCG	CTTCTTATACGCCGCCATGA	122
	TEA023937.1	Flavonol synthase/flavanone 3-hydroxylase	CCAAATTGGACACTCACTAGC	TGGAAGTGGTAGGCGAGATA	93
	TEA022953.1	Peroxidase 42-like	CTGTTGTCCTTGAGAGGTTTG	GACCCACACTATGAGCACCTA	81
	TEA026394.1	Germin-like protein subfamily 1 member 17	AACCGTCTCTTTACCAAAGTC	CCTTGATTGAACTGGAAGTGA	83
	TEA031911.1	Germin-like protein subfamily 1 member 17	GATGTTAGTGAACAAGCCACAG	ATCCCAGTAGCGAATAGAGTC	92
	TEA016153.1	K09838 zeaxanthin epoxidase	CAAGGTGTCTAGCCAAAGC	CCTCTCCACCTCCTCTCTTTA	127
	TEA023937.1	Flavanone 3-hydroxylase	CCAAATTGGACACTCACTAGC	TGGAAGTGGTAGGCGAGATA	93
	TEA006701.1	UDP-glucosyl transferase 74B1	TTGGAAGATTGGGTGGAAACT	TCCAAATCCATAAATGCCCG	96
	TEA017121.1	Glutathione S-transferase	AGCATCCATTGAGGCCATA	TGCAAGGTCCAAATACCCA	94
	TEA003038.1	HXXXD-type acyl-transferase family protein	CAATCAACTTTCTGGGTCCATC	CTGAATGAGTAGAATGACCTCG	120
	TEA003391.1	Unknown protein	GCATTAAACCCACCAACTTTGA	TTCCGGGTCTTAACACATTAGG	67
	TEA013227.1	Ferredoxin--nitrite reductase, chloroplastic	TTCTTGGAAAGACGAAAGCAG	AATGGCTCGATGACTCGTAA	73
	CSA024857	GAPDH (Internal control)	TTGGCATCGTTGAGGGTCT	CAGTGGGAACACGGAAAGC	96
